# Supplementary material for: Absorption of Phosphonium Cations and Dications into a Hydrated POPC Phospholipid Bilayer: A Computational Study
Source: J Phys Chem B. 2022 Jun 6;126(23):4272–88. doi: 10.1021/acs.jpcb.2c02212 (PMC9207913; doi:10.1021/acs.jpcb.2c02212)
Supplement: Supplementary file 2 — jp2c02212_si_002.zip [file jp2c02212_si_002.zip]

Archive with 76 entries (71 files):
- Inputs/
- Inputs/SampleVII/
- Inputs/SampleVII/topol.top
- Inputs/SampleVII/gromos53a6_lipid.ff/
- Inputs/SampleVII/gromos53a6_lipid.ff/lipid_posre.offsurf.xyz.itp
- Inputs/SampleVII/gromos53a6_lipid.ff/pope.itp
- Inputs/SampleVII/gromos53a6_lipid.ff/spce.itp
- Inputs/SampleVII/gromos53a6_lipid.ff/dppc.itp
- Inputs/SampleVII/gromos53a6_lipid.ff/tmcl.itp
- Inputs/SampleVII/gromos53a6_lipid.ff/aminoacids.rtp
- Inputs/SampleVII/gromos53a6_lipid.ff/README.md
- Inputs/SampleVII/gromos53a6_lipid.ff/dic2.itp.gz
- Inputs/SampleVII/gromos53a6_lipid.ff/popc.itp
- Inputs/SampleVII/gromos53a6_lipid.ff/lipid_posre.xtail.itp
- Inputs/SampleVII/gromos53a6_lipid.ff/lipidhg_posre.itp
- Inputs/SampleVII/gromos53a6_lipid.ff/forcefield.doc
- Inputs/SampleVII/gromos53a6_lipid.ff/dic2.itp
- Inputs/SampleVII/gromos53a6_lipid.ff/ions.itp
- Inputs/SampleVII/gromos53a6_lipid.ff/forcefield.itp
- Inputs/SampleVII/gromos53a6_lipid.ff/ffbonded.itp
- Inputs/SampleVII/gromos53a6_lipid.ff/ffnonbonded.itp
- Inputs/SampleVII/gromos53a6_lipid.ff/watermodels.dat
- Inputs/SampleVII/gromos53a6_lipid.ff/old.lipid_posre.offsurf.xyz.itp
- Inputs/SampleVII/gromos53a6_lipid.ff/ff_dum.itp
- Inputs/SampleVII/gromos53a6_lipid.ff/lipid.itp
- Inputs/SampleVII/gromos53a6_lipid.ff/tip4p.itp
- Inputs/SampleVII/gromos53a6_lipid.ff/aminoacids.vsd
- Inputs/SampleVII/gromos53a6_lipid.ff/Mono.itp
- Inputs/SampleVII/gromos53a6_lipid.ff/aminoacids.hdb
- Inputs/SampleVII/gromos53a6_lipid.ff/atomtypes.atp
- Inputs/SampleVII/gromos53a6_lipid.ff/tip3p.itp
- Inputs/SampleVII/gromos53a6_lipid.ff/surf_posre.itp
- Inputs/SampleVII/gromos53a6_lipid.ff/residuetypes.dat
- Inputs/SampleVII/gromos53a6_lipid.ff/aminoacids.r2b
- Inputs/SampleVII/gromos53a6_lipid.ff/spc.itp
- Inputs/SampleVII/gromos53a6_lipid.ff/old.lipidhg_posre.itp
- Inputs/SampleVII/gromos53a6_lipid.ff/aminoacids.n.tdb
- Inputs/SampleVII/gromos53a6_lipid.ff/aminoacids.c.tdb
- Inputs/SampleVII/conf.gro
- Inputs/SampleIV/
- Inputs/SampleIV/topol.top
- Inputs/SampleIV/gromos53a6_lipid.ff/
- Inputs/SampleIV/gromos53a6_lipid.ff/lipid_posre.offsurf.xyz.itp
- Inputs/SampleIV/gromos53a6_lipid.ff/pope.itp
- Inputs/SampleIV/gromos53a6_lipid.ff/spce.itp
- Inputs/SampleIV/gromos53a6_lipid.ff/dppc.itp
- Inputs/SampleIV/gromos53a6_lipid.ff/tmcl.itp
- Inputs/SampleIV/gromos53a6_lipid.ff/aminoacids.rtp
- Inputs/SampleIV/gromos53a6_lipid.ff/README.md
- Inputs/SampleIV/gromos53a6_lipid.ff/dic2.itp.gz
- Inputs/SampleIV/gromos53a6_lipid.ff/popc.itp
- Inputs/SampleIV/gromos53a6_lipid.ff/lipid_posre.xtail.itp
- Inputs/SampleIV/gromos53a6_lipid.ff/lipidhg_posre.itp
- Inputs/SampleIV/gromos53a6_lipid.ff/forcefield.doc
- Inputs/SampleIV/gromos53a6_lipid.ff/dic2.itp
- Inputs/SampleIV/gromos53a6_lipid.ff/ions.itp
- Inputs/SampleIV/gromos53a6_lipid.ff/forcefield.itp
- Inputs/SampleIV/gromos53a6_lipid.ff/ffbonded.itp
- Inputs/SampleIV/gromos53a6_lipid.ff/ffnonbonded.itp
- Inputs/SampleIV/gromos53a6_lipid.ff/watermodels.dat
- Inputs/SampleIV/gromos53a6_lipid.ff/old.lipid_posre.offsurf.xyz.itp
- Inputs/SampleIV/gromos53a6_lipid.ff/ff_dum.itp
- Inputs/SampleIV/gromos53a6_lipid.ff/lipid.itp
- Inputs/SampleIV/gromos53a6_lipid.ff/tip4p.itp
- Inputs/SampleIV/gromos53a6_lipid.ff/aminoacids.vsd
- Inputs/SampleIV/gromos53a6_lipid.ff/aminoacids.hdb
- Inputs/SampleIV/gromos53a6_lipid.ff/atomtypes.atp
- Inputs/SampleIV/gromos53a6_lipid.ff/tip3p.itp
- Inputs/SampleIV/gromos53a6_lipid.ff/surf_posre.itp
- Inputs/SampleIV/gromos53a6_lipid.ff/residuetypes.dat
- Inputs/SampleIV/gromos53a6_lipid.ff/aminoacids.r2b
- Inputs/SampleIV/gromos53a6_lipid.ff/spc.itp
- Inputs/SampleIV/gromos53a6_lipid.ff/old.lipidhg_posre.itp
- Inputs/SampleIV/gromos53a6_lipid.ff/aminoacids.n.tdb
- Inputs/SampleIV/gromos53a6_lipid.ff/aminoacids.c.tdb
- Inputs/SampleIV/conf.gro
