# Supplementary material for: Absorption of Phosphonium Cations and Dications into a Hydrated POPC Phospholipid Bilayer: A Computational Study
Source: J Phys Chem B. 2022 Jun 6;126(23):4272–88. doi: 10.1021/acs.jpcb.2c02212 (PMC9207913; doi:10.1021/acs.jpcb.2c02212)
Supplement: Supplementary file 2 — jp2c02212_si_002.zip [file jp2c02212_si_002.zip › Inputs/SampleVII/topol.top]

;
; Test topology
; popc pair
#include "./gromos53a6_lipid.ff/forcefield.itp


#include "./gromos53a6_lipid.ff/popc.itp"
#include "./gromos53a6_lipid.ff/spce.itp"
#include "./gromos53a6_lipid.ff/Mono.itp"
#include "./gromos53a6_lipid.ff/ions.itp"

[ system ]
;
POPC Pair

[ molecules ]
; name number
POP  1360
SOL  24383
MONO   120
CL     120
