# Supplementary material for: Absorption of Phosphonium Cations and Dications into a Hydrated POPC Phospholipid Bilayer: A Computational Study
Source: J Phys Chem B. 2022 Jun 6;126(23):4272–88. doi: 10.1021/acs.jpcb.2c02212 (PMC9207913; doi:10.1021/acs.jpcb.2c02212)
Supplement: Supplementary file 2 — jp2c02212_si_002.zip [file jp2c02212_si_002.zip › Inputs/SampleVII/gromos53a6_lipid.ff/lipid_posre.offsurf.xyz.itp]

; position restraints for POP of Pope monolayer and mercury periodic fixed

[ position_restraints ]
;  i funct       fcx        fcy        fcz
1    1       100000       100000       100000
2    1       100000       100000       100000
3    1       100000       100000       100000
4    1       100000       100000       100000
5    1       100000       100000       100000
6    1       100000       100000       100000
7    1       100000       100000       100000
8    1       100000       100000       100000
9    1       100000       100000       100000
10    1       100000       100000       100000
11    1       100000       100000       100000
12    1       100000       100000       100000
13    1       100000       100000       100000
14    1       100000       100000       100000
15    1       100000       100000       100000
16    1       100000       100000       100000
17    1       100000       100000       100000
18    1       100000       100000       100000
19    1       100000       100000       100000
20    1       100000       100000       100000
21    1       100000       100000       100000
22    1       100000       100000       100000
23    1       100000       100000       100000
24    1       100000       100000       100000
25    1       100000       100000       100000
26    1       100000       100000       100000
27    1       100000       100000       100000
28    1       100000       100000       100000
29    1       100000       100000       100000
30    1       100000       100000       100000
31    1       100000       100000       100000
32    1       100000       100000       100000
33    1       100000       100000       100000
34    1       100000       100000       100000
35    1       100000       100000       100000
36    1       100000       100000       100000
37    1       100000       100000       100000
38    1       100000       100000       100000
39    1       100000       100000       100000
40    1       100000       100000       100000
41    1       100000       100000       100000
42    1       100000       100000       100000
43    1       100000       100000       100000
44    1       100000       100000       100000
45    1       100000       100000       100000
46    1       100000       100000       100000
47    1       100000       100000       100000
48    1       100000       100000       100000
49    1       100000       100000       100000
50    1       100000       100000       100000
51    1       100000       100000       100000
52    1       100000       100000       100000
