# Supplementary material for: Absorption of Phosphonium Cations and Dications into a Hydrated POPC Phospholipid Bilayer: A Computational Study
Source: J Phys Chem B. 2022 Jun 6;126(23):4272–88. doi: 10.1021/acs.jpcb.2c02212 (PMC9207913; doi:10.1021/acs.jpcb.2c02212)
Supplement: Supplementary file 2 — jp2c02212_si_002.zip [file jp2c02212_si_002.zip › Inputs/SampleVII/gromos53a6_lipid.ff/popc.itp]

[ moleculetype ]
; Name   nrexcl
POP      3

[ atoms ]
;   nr    type   resnr  residu    atom    cgnr        charge          mass
     1     LC3       1    POP       C1       0         0.4000   15.0350	; qtot:0.36    
     2     LC3       1    POP       C2       0         0.4000   15.0350	; qtot:0.72 
     3     LC3       1    POP       C3       0         0.4000   15.0350	; qtot:1.08 
     4     LNL       1    POP       N4       0        -0.5000   14.0067 ; qtot:0.76 
     5     LH2       1    POP       C5       0         0.3000   14.0270	; qtot:1.0 
     6     LC2       1    POP       C6       1         0.4000   14.0270	; qtot:1.0 
     7     LOS       1    POP       O7       1        -0.800   15.9994	; qtot:0.54 
     8     LP        1    POP       P8       1         1.700   30.9738	; qtot:2.3 
     9     LOM       1    POP       O9       1        -0.800   15.9994	; qtot:1.5 
    10     LOM       1    POP      O10       1        -0.800   15.9994	; qtot:0.7 
    11     LOS       1    POP      O11       1        -0.700   15.9994	; qtot:0 
    12     LC2       1    POP      C12       2         0.400   14.0270	; qtot:0.08 
    13     LH1       1    POP      C13       2         0.300   13.0190	; qtot:0.52 
    14     LOS       1    POP      O14       2        -0.700   15.9994	; qtot:-0.14 
    15      LC       1    POP      C15       2         0.7000   12.0110	; qtot:0.56 
    16      LO       1    POP      O16       2        -0.700   15.9994	; qtot:0.0 
    17     LP2       1    POP      C17       3         0.0      14.0270	; qtot: 
    18     LP2       1    POP      C18       4             0    14.0270	; qtot: 
    19     LP2       1    POP      C19       5             0    14.0270	; qtot: 
    20     LP2       1    POP      C20       6             0    14.0270	; qtot: 
    21     LP2       1    POP      C21       7             0    14.0270	; qtot: 
    22     LP2       1    POP      C22       8             0    14.0270	; qtot: 
    23     LP2       1    POP      C23       9             0    14.0270	; qtot: 
    24     LH1       1    POP      C24      10             0    13.0190	; qtot: 
    25     LH1       1    POP      C25      11             0    13.0190	; qtot: 
    26     LP2       1    POP      C26      12             0    14.0270	; qtot: 
    27     LP2       1    POP      C27      13             0    14.0270	; qtot: 
    28     LP2       1    POP      C28      14             0    14.0270	; qtot: 
    29     LP2       1    POP      C29      15             0    14.0270	; qtot: 
    30     LP2       1    POP      C30      16             0    14.0270	; qtot: 
    31     LP2       1    POP      C31      17             0    14.0270	; qtot: 
    32     LC2       1    POP      C32      18         0.50    14.0270	; qtot: 
    33     LOS       1    POP      O33      18        -0.70    15.9994	; qtot:
    34      LC       1    POP      C34      18         0.800    12.0110	; qtot: 
    35      LO       1    POP      O35      18        -0.60    15.9994	; qtot: 
    36     LP2       1    POP      C36      19             0    14.0270	; qtot: 
    37     LP2       1    POP      C37      20             0    14.0270	; qtot: 
    38     LP2       1    POP      C38      21             0    14.0270	; qtot: 
    39     LP2       1    POP      C39      22             0    14.0270	; qtot: 
    40     LP2       1    POP      C40      23             0    14.0270	; qtot: 
    41     LP2       1    POP      C41      24             0    14.0270	; qtot: 
    42     LP2       1    POP      C42      25             0    14.0270	; qtot: 
    43     LP2       1    POP      C43      26             0    14.0270	; qtot: 
    44     LP2       1    POP      C44      27             0    14.0270	; qtot: 
    45     LP2       1    POP      C45      28             0    14.0270	; qtot: 
    46     LP2       1    POP      C46      29             0    14.0270	; qtot: 
    47     LP2       1    POP      C47      30             0    14.0270	; qtot: 
    48     LP2       1    POP      C48      31             0    14.0270	; qtot: 
    49     LP2       1    POP      C49      32             0    14.0270	; qtot: 
    50     LP3       1    POP      C50      33             0    15.0350	; qtot: 
    51     LP2       1    POP      CA1      34             0    14.0270 ; tail2
    52     LP3       1    POP      CA2      35             0    15.0350; tail2

[ bonds ]
;  ai    aj funct
       4       5       1 0.14700E+00 0.37660E+06
       5       6       1 0.15300E+00 0.33470E+06
       6       7       1 0.14300E+00 0.25100E+06
       7       8       1 0.16100E+00 0.25100E+06
       8       9       1 0.14800E+00 0.37660E+06
       8      10       1 0.14800E+00 0.37660E+06
       8      11       1 0.16100E+00 0.25100E+06
      11      12       1 0.14300E+00 0.25100E+06
      12      13       1 0.15300E+00 0.33470E+06
      13      14       1 0.14350E+00 0.25100E+06
      13      32       1 0.15300E+00 0.33470E+06
      14      15       1 0.13600E+00 0.37660E+06
      15      16       1 0.12300E+00 0.50210E+06
      15      17       1 0.15300E+00 0.33470E+06
      17      18       1 0.15300E+00 0.33470E+06
      18      19       1 0.15300E+00 0.33470E+06
      19      20       1 0.15300E+00 0.33470E+06
      20      21       1 0.15300E+00 0.33470E+06
      21      22       1 0.15300E+00 0.33470E+06
      22      23       1 0.15300E+00 0.33470E+06
      23      24       1 0.15300E+00 0.33470E+06
      24      25       1 0.13900E+00 0.41840E+06
      25      26       1 0.15300E+00 0.33470E+06
      26      27       1 0.15300E+00 0.33470E+06
      27      28       1 0.15300E+00 0.33470E+06
      28      29       1 0.15300E+00 0.33470E+06
      29      30       1 0.15300E+00 0.33470E+06
      30      31       1 0.15300E+00 0.33470E+06
      31      51       1 0.15300E+00 0.33470E+06
      51      52       1 0.15300E+00 0.33470E+06
      32      33       1 0.14300E+00 0.25100E+06
      33      34       1 0.13600E+00 0.37660E+06
      34      35       1 0.12300E+00 0.50210E+06
      34      36       1 0.15300E+00 0.33470E+06
      36      37       1 0.15300E+00 0.33470E+06
      37      38       1 0.15300E+00 0.33470E+06
      38      39       1 0.15300E+00 0.33470E+06
      39      40       1 0.15300E+00 0.33470E+06
      40      41       1 0.15300E+00 0.33470E+06
      41      42       1 0.15300E+00 0.33470E+06
      42      43       1 0.15300E+00 0.33470E+06
      43      44       1 0.15300E+00 0.33470E+06
      44      45       1 0.15300E+00 0.33470E+06
      45      46       1 0.15300E+00 0.33470E+06
      46      47       1 0.15300E+00 0.33470E+06
      47      48       1 0.15300E+00 0.33470E+06
      48      49       1 0.15300E+00 0.33470E+06
      49      50       1 0.15300E+00 0.33470E+06
       1       4       1 0.14700E+00 0.37450E+06
       2       4       1 0.14700E+00 0.37450E+06
       3       4       1 0.14700E+00 0.37450E+06

[ pairs ]
;  ai    aj funct
    1     6     1 
    2     6     1 
    3     6     1 
    4     7     1 
    5     8     1 
    6     9     1 
    6    10     1 
    6    11     1 
    7    12     1 
    8    13     1 
    9    12     1 
   10    12     1 
   11    14     1 
   11    32     1 
   12    15     1 
   12    33     1 
   13    16     1 
   13    17     1 
   13    34     1 
   14    18     1 
   14    33     1 
   15    19     1 
   15    32     1 
   16    18     1 
   22    25     1    ; pair around double bond 
   24    27     1    ; pair around double bond 
   32    35     1 
   32    36     1 
   33    37     1 
   34    38     1 
   35    37     1 

[ angles ]
;  ai    aj    ak funct
       4       5       6       1 0.10950E+03 0.46020E+03
       5       6       7       1 0.10950E+03 0.46020E+03
       6       7       8       1 0.12000E+03 0.39750E+03
       7       8       9       1 0.10960E+03 0.39750E+03
       7       8      10       1 0.10960E+03 0.39750E+03
       7       8      11       1 0.10300E+03 0.39750E+03
       8      11      12       1 0.12000E+03 0.39750E+03
       9       8      10       1 0.12000E+03 0.58580E+03
       9       8      11       1 0.10960E+03 0.39750E+03
      10       8      11       1 0.10960E+03 0.39750E+03
      11      12      13       1 0.11100E+03 0.46020E+03
      12      13      14       1 0.10950E+03 0.46020E+03
      12      13      32       1 0.10950E+03 0.46020E+03
      13      14      15       1 0.12000E+03 0.41840E+03
      13      32      33       1 0.11100E+03 0.46020E+03
      14      13      32       1 0.10950E+03 0.46020E+03
      14      15      16       1 0.12400E+03 0.50210E+03
      14      15      17       1 0.11500E+03 0.50210E+03
      15      17      18       1 0.11100E+03 0.46020E+03
      16      15      17       1 0.12100E+03 0.50210E+03
      17      18      19       1 0.11100E+03 0.46020E+03
      18      19      20       1 0.11100E+03 0.46020E+03
      19      20      21       1 0.11100E+03 0.46020E+03
      20      21      22       1 0.11100E+03 0.46020E+03
      21      22      23       1 0.11100E+03 0.46020E+03
      22      23      24       1 0.11100E+03 0.46020E+03
   23    24    25     1    120.000     502.080  ; cis thingies
   24    25    26     1    120.000     502.080  ; cis thingies
      25      26      27       1 0.11100E+03 0.46020E+03
      26      27      28       1 0.11100E+03 0.46020E+03
      27      28      29       1 0.11100E+03 0.46020E+03
      28      29      30       1 0.11100E+03 0.46020E+03
      29      30      31       1 0.11100E+03 0.46020E+03
   30    31    51     1 0.11100E+03 0.46020E+03
   31    51    52     1 0.11100E+03 0.46020E+03 
      32      33      34       1 0.12000E+03 0.41840E+03
      33      34      35       1 0.12400E+03 0.50210E+03
      33      34      36       1 0.11500E+03 0.50210E+03
      34      36      37       1 0.11100E+03 0.46020E+03
      35      34      36       1 0.12100E+03 0.50210E+03
      36      37      38       1 0.11100E+03 0.46020E+03
      37      38      39       1 0.11100E+03 0.46020E+03
      38      39      40       1 0.11100E+03 0.46020E+03
      39      40      41       1 0.11100E+03 0.46020E+03
      40      41      42       1 0.11100E+03 0.46020E+03
      41      42      43       1 0.11100E+03 0.46020E+03
      42      43      44       1 0.11100E+03 0.46020E+03
      43      44      45       1 0.11100E+03 0.46020E+03
      44      45      46       1 0.11100E+03 0.46020E+03
      45      46      47       1 0.11100E+03 0.46020E+03
      46      47      48       1 0.11100E+03 0.46020E+03
      47      48      49       1 0.11100E+03 0.46020E+03
      48      49      50       1 0.11100E+03 0.46020E+03
       1       4       2       1 0.10950E+03 0.33470E+03
       2       4       3       1 0.10950E+03 0.33470E+03
       3       4       1       1 0.10950E+03 0.33470E+03
       1       4       5       1 0.10950E+03 0.37660E+03
       2       4       5       1 0.10950E+03 0.37660E+03
       3       4       5       1 0.10950E+03 0.37660E+03

[ dihedrals ]
;  ai    aj    ak    al funct   phi0     cp     mult
    1     4     5     6     1    0.0     3.76   3
    4     5     6     7     1    0.0     5.85   3
    5     6     7     8     1    0.0     3.76   3
    6     7     8    11     1    0.0     1.05   3
    6     7     8    11     1    0.0     3.14   2
    7     8    11    12     1    0.0     1.05   3
    7     8    11    12     1    0.0     3.14   2
    8    11    12    13     1    0.0     3.76   3
   11    12    13    14     1    0.0     2.09   2
   11    12    13    32     1    0.0     5.85   3
   11    12    13    32     1    0.0     0.42   2
   12    13    32    33     1    0.0     5.85   3
   12    13    32    33     1    0.0     0.42   2
   12    13    14    15     1    0.0     3.77   3
   13    32    33    34     1    0.0     3.76   3
   13    14    15    17     1    180.0  16.74   2
   14    13    32    33     1    0.0     2.09   2
   14    15    17    18     1    0.0     0.42   6
   15    17    18    19     1    0.0     5.86   3
   17    18    19    20     3 
   18    19    20    21     3 
   19    20    21    22     3 
   20    21    22    23     3 
   21    22    23    24     3 
   22    23    24    25     1 0.000       5.858      3 
;   23    24    25    26     1  
   24    25    26    27     1 0.000       5.858      3 
   25    26    27    28     3
   26    27    28    29     3
   27    28    29    30     3
   28    29    30    31     3
   29    30    31    51     3
   30    31    51    52     3 
   13    32    33    34     1    0.0     3.76    3
   32    33    34    36     1    180.0   16.74   2
   33    34    36    37     1    0.0     0.42    6
   34    36    37    38     1    0.0     5.86    3
   36    37    38    39     3 
   37    38    39    40     3 
   38    39    40    41     3 
   39    40    41    42     3 
   40    41    42    43     3 
   41    42    43    44     3 
   42    43    44    45     3
   43    44    45    46     3
   44    45    46    47     3
   45    46    47    48     3
   46    47    48    49     3
   47    48    49    50     3

[ dihedrals ]
;  ai    aj    ak    al funct
      13      14      32      12       2 35.264      0.33470E+03
      15      14      17      16       2 0.00000E+00 0.16740E+03
      34      33      36      35       2 0.00000E+00 0.16740E+03
      23      24      25      26       2 0.000     167.360  

#ifdef POSRES_LIPID
#include "lipid_posre.itp"
#endif
