# Supplementary material for: Absorption of Phosphonium Cations and Dications into a Hydrated POPC Phospholipid Bilayer: A Computational Study
Source: J Phys Chem B. 2022 Jun 6;126(23):4272–88. doi: 10.1021/acs.jpcb.2c02212 (PMC9207913; doi:10.1021/acs.jpcb.2c02212)
Supplement: Supplementary file 2 — jp2c02212_si_002.zip [file jp2c02212_si_002.zip › Inputs/SampleVII/gromos53a6_lipid.ff/lipid_posre.xtail.itp]

; position restraints for POP of Pope monolayer and mercury periodic fixed

[ position_restraints ]
;  i funct       fcx        fcy        fcz
1    1       100000       100000      0
2    1       100000       100000      0
3    1       100000       100000      0
4    1       100000       100000      0
5    1       100000       100000      0
6    1       100000       100000      0
7    1       100000       100000      0
8    1       100000       100000      0
9    1       100000       100000      0
10   1       100000       100000      0
11   1       100000       100000      0
12   1       100000       100000      0
13   1       100000       100000      0
14   1       100000       100000      0
15   1       100000       100000      0
16   1       100000       100000      0
17   1       100000       100000      0
18   1       100000       100000      0
19   1       100000       100000      0
20   1       100000       100000      0
21   1       100000       100000      0
22   1       100000       100000      0
23   1       100000       100000      0
24   1       100000       100000      0
25   1       100000       100000      0
26   1       100000       100000      0
27   1       100000       100000      0
28   1       100000       100000      0
29   1       100000       100000      0
30   1       100000       100000      0
31   1       100000       100000      0
32   1       100000       100000      0
33   1       100000       100000      0
34   1       100000       100000      0
35   1       100000       100000      0
36   1       100000       100000      0
37   1       100000       100000      0
38   1       100000       100000      0
39   1       100000       100000      0
40   1       100000       100000      0
41   1       100000       100000      0
42   1       100000       100000      0
