# Supplementary material for: Absorption of Phosphonium Cations and Dications into a Hydrated POPC Phospholipid Bilayer: A Computational Study
Source: J Phys Chem B. 2022 Jun 6;126(23):4272–88. doi: 10.1021/acs.jpcb.2c02212 (PMC9207913; doi:10.1021/acs.jpcb.2c02212)
Supplement: Supplementary file 2 — jp2c02212_si_002.zip [file jp2c02212_si_002.zip › Inputs/SampleVII/gromos53a6_lipid.ff/dic2.itp]

	----------------------------TITLE -----------------------------------------------------------------------------------------
	None
	This file was generated at 19:33 on 2019-07-07 by
	Automatic Topology Builder
	REVISION 2019-05-15 09:44:25
	---------------------------------------------------------------------------------------------------------------------------
	Authors : Martin Stroet, Bertrand Caron, Alpeshkumar K. Malde, Thomas Lee, Alan E. Mark
	Institute : Molecular Dynamics group,
	School of Chemistry and Molecular Biosciences (SCMB),
	The University of Queensland, QLD 4072, Australia
	URL : https://atb.uq.edu.au
	Citations : 1. Malde AK, Zuo L, Breeze M, Stroet M, Poger D, Nair PC, Oostenbrink C, Mark AE.
	An Automated force field Topology Builder (ATB) and repository: version 1.0.
	Journal of Chemical Theory and Computation, 2011, 7, 4026-4037.
	2. Stroet M, Caron B, Visscher K, Geerke D, Malde AK, Mark AE.
	Automated Topology Builder version 3.0: Prediction of solvation free enthalpies in water and hexane.
	DOI:10.1021/acs.jctc.8b00768
	Disclaimer :
	While every effort has been made to ensure the accuracy and validity of parameters provided below
	the assignment of parameters is being based on an automated procedure combining data provided by a
	given user as well as calculations performed using third party software. They are provided as a guide.
	The authors of the ATB cannot guarantee that the parameters are complete or that the parameters provided
	are appropriate for use in any specific application. Users are advised to treat these parameters with discretion
	and to perform additional validation tests for their specific application if required. Neither the authors
	of the ATB or The University of Queensland except any responsibly for how the parameters may be used.
	Release notes and warnings:
	(1) The topology is based on a set of atomic coordinates and other data provided by the user after
	after quantum mechanical optimization of the structure using different levels of theory depending on
	the nature of the molecule.
	(2) In some cases the automatic bond, bond angle and dihedral type assignment is ambiguous.
	In these cases alternative type codes are provided at the end of the line.
	(3) While bonded parameters are taken where possible from the nominated force field non-standard bond, angle and dihedral
	type code may be incorporated in cases where an exact match could not be found. These are marked as "non-standard"
	or "uncertain" in comments.
	(4) In some cases it is not possible to assign an appropriate parameter automatically. "%%" is used as a place holder
	for those fields that could not be determined automatically. The parameters in these fields must be assigned manually
	before the file can be used.
	---------------------------------------------------------------------------------------------------------------------------
	Input Structure : DIC
	Output : ALL ATOM topology
	Use in conjunction with the corresponding all atom PDB file.
	---------------------------------------------------------------------------------------------------------------------------
	Citing this topology file
	ATB molid: 364651
	ATB Topology Hash: 5f7b5
	---------------------------------------------------------------------------------------------------------------------------
	Initial Guess Topology Generation:
	The topology was generated from AM1 optimized geometry and MOPAC charges.
	Bonded and van der Waals parameters were taken from the GROMOS 54A7 parameter set.
	---------------------------------------------------------------------------------------------------------------------------
[ moleculetype ]
	Name nrexcl
DIC 3
[ atoms ]
	nr type resnr resid atom cgnr charge mass
1 HC 1 DIC H45 1 0.079 1.0080
2 C 1 DIC C3U 2 -0.214 12.0110
3 HC 1 DIC H43 3 0.079 1.0080
4 HC 1 DIC H44 4 0.079 1.0080
5 C 1 DIC C3K 5 -0.159 12.0110
6 HC 1 DIC H3V 6 0.086 1.0080
7 HC 1 DIC H3W 7 0.086 1.0080
8 C 1 DIC C3B 8 -0.159 12.0110
9 HC 1 DIC H3M 9 0.081 1.0080
10 HC 1 DIC H3N 10 0.081 1.0080
11 C 1 DIC C32 11 -0.156 12.0110
12 HC 1 DIC H3C 12 0.096 1.0080
13 HC 1 DIC H3D 13 0.096 1.0080
14 C 1 DIC C2T 14 -0.139 12.0110
15 HC 1 DIC H33 15 0.089 1.0080
16 HC 1 DIC H34 16 0.089 1.0080
17 C 1 DIC C2M 17 -1.049 12.0110
18 HC 1 DIC H2U 18 0.186 1.0080
19 HC 1 DIC H2V 19 0.186 1.0080
20 P 1 DIC P2G 20 3.258 30.9738
21 C 1 DIC C2J 21 -1.049 12.0110
22 HC 1 DIC H2O 22 0.186 1.0080
23 HC 1 DIC H2P 23 0.186 1.0080
24 C 1 DIC C2N 24 -0.139 12.0110
25 HC 1 DIC H2X 25 0.089 1.0080
26 HC 1 DIC H2Y 26 0.089 1.0080
27 C 1 DIC C2W 27 -0.156 12.0110
28 HC 1 DIC H36 28 0.096 1.0080
29 HC 1 DIC H37 29 0.096 1.0080
30 C 1 DIC C35 30 -0.159 12.0110
31 HC 1 DIC H3F 31 0.081 1.0080
32 HC 1 DIC H3G 32 0.081 1.0080
33 C 1 DIC C3E 33 -0.159 12.0110
34 HC 1 DIC H3P 34 0.086 1.0080
35 HC 1 DIC H3Q 35 0.086 1.0080
36 C 1 DIC C3O 36 -0.214 12.0110
37 HC 1 DIC H3X 37 0.079 1.0080
38 HC 1 DIC H3Y 38 0.079 1.0080
39 HC 1 DIC H3Z 39 0.079 1.0080
40 C 1 DIC C2K 40 -1.049 12.0110
41 HC 1 DIC H2R 41 0.186 1.0080
42 HC 1 DIC H2S 42 0.186 1.0080
43 C 1 DIC C2Q 43 -0.139 12.0110
44 HC 1 DIC H30 44 0.089 1.0080
45 HC 1 DIC H31 45 0.089 1.0080
46 C 1 DIC C2Z 46 -0.156 12.0110
47 HC 1 DIC H39 47 0.096 1.0080
48 HC 1 DIC H3A 48 0.096 1.0080
49 C 1 DIC C38 49 -0.159 12.0110
50 HC 1 DIC H3I 50 0.081 1.0080
51 HC 1 DIC H3J 51 0.081 1.0080
52 C 1 DIC C3H 52 -0.159 12.0110
53 HC 1 DIC H3S 53 0.086 1.0080
54 HC 1 DIC H3T 54 0.086 1.0080
55 C 1 DIC C3R 55 -0.214 12.0110
56 HC 1 DIC H40 56 0.079 1.0080
57 HC 1 DIC H41 57 0.079 1.0080
58 HC 1 DIC H42 58 0.079 1.0080
59 C 1 DIC C2D 59 -1.037 12.0110
60 HC 1 DIC H2H 60 0.183 1.0080
61 HC 1 DIC H2I 61 0.183 1.0080
62 C 1 DIC C2A 62 -0.139 12.0110
63 HC 1 DIC H2E 63 0.090 1.0080
64 HC 1 DIC H2F 64 0.090 1.0080
65 C 1 DIC C27 65 -0.155 12.0110
66 HC 1 DIC H2B 66 0.096 1.0080
67 HC 1 DIC H2C 67 0.096 1.0080
68 C 1 DIC C24 68 -0.159 12.0110
69 HC 1 DIC H28 69 0.086 1.0080
70 HC 1 DIC H29 70 0.086 1.0080
71 C 1 DIC C1V 71 -0.159 12.0110
72 HC 1 DIC H25 72 0.085 1.0080
73 HC 1 DIC H26 73 0.085 1.0080
74 C 1 DIC C1M 74 -0.159 12.0110
75 HC 1 DIC H1W 75 0.085 1.0080
76 HC 1 DIC H1X 76 0.085 1.0080
77 C 1 DIC C1C 77 -0.159 12.0110
78 HC 1 DIC H1N 78 0.086 1.0080
79 HC 1 DIC H1O 79 0.086 1.0080
80 C 1 DIC C13 80 -0.155 12.0110
81 HC 1 DIC H1D 81 0.096 1.0080
82 HC 1 DIC H1E 82 0.096 1.0080
83 C 1 DIC C0U 83 -0.139 12.0110
84 HC 1 DIC H14 84 0.090 1.0080
85 HC 1 DIC H15 85 0.090 1.0080
86 C 1 DIC C0N 86 -1.037 12.0110
87 HC 1 DIC H0V 87 0.183 1.0080
88 HC 1 DIC H0W 88 0.183 1.0080
89 P 1 DIC P0H 89 3.258 30.9738
90 C 1 DIC C0E 90 -1.049 12.0110
91 HC 1 DIC H0I 91 0.186 1.0080
92 HC 1 DIC H0J 92 0.186 1.0080
93 C 1 DIC C0B 93 -0.139 12.0110
94 HC 1 DIC H0F 94 0.089 1.0080
95 HC 1 DIC H0G 95 0.089 1.0080
96 C 1 DIC C08 96 -0.156 12.0110
97 HC 1 DIC H0C 97 0.096 1.0080
98 HC 1 DIC H0D 98 0.096 1.0080
99 C 1 DIC C05 99 -0.159 12.0110
100 HC 1 DIC H09 100 0.081 1.0080
101 HC 1 DIC H0A 101 0.081 1.0080
102 C 1 DIC C02 102 -0.159 12.0110
103 HC 1 DIC H06 103 0.086 1.0080
104 HC 1 DIC H07 104 0.086 1.0080
105 C 1 DIC C01 105 -0.214 12.0110
106 HC 1 DIC H00 106 0.079 1.0080
107 HC 1 DIC H03 107 0.079 1.0080
108 HC 1 DIC H04 108 0.079 1.0080
109 C 1 DIC C0K 109 -1.049 12.0110
110 HC 1 DIC H0P 110 0.186 1.0080
111 HC 1 DIC H0Q 111 0.186 1.0080
112 C 1 DIC C0O 112 -0.139 12.0110
113 HC 1 DIC H0Y 113 0.089 1.0080
114 HC 1 DIC H0Z 114 0.089 1.0080
115 C 1 DIC C0X 115 -0.156 12.0110
116 HC 1 DIC H17 116 0.096 1.0080
117 HC 1 DIC H18 117 0.096 1.0080
118 C 1 DIC C16 118 -0.159 12.0110
119 HC 1 DIC H1G 119 0.081 1.0080
120 HC 1 DIC H1H 120 0.081 1.0080
121 C 1 DIC C1F 121 -0.159 12.0110
122 HC 1 DIC H1Q 122 0.086 1.0080
123 HC 1 DIC H1R 123 0.086 1.0080
124 C 1 DIC C1P 124 -0.214 12.0110
125 HC 1 DIC H1Y 125 0.079 1.0080
126 HC 1 DIC H1Z 126 0.079 1.0080
127 HC 1 DIC H20 127 0.079 1.0080
128 C 1 DIC C0M 128 -1.049 12.0110
129 HC 1 DIC H0S 129 0.186 1.0080
130 HC 1 DIC H0T 130 0.186 1.0080
131 C 1 DIC C0R 131 -0.139 12.0110
132 HC 1 DIC H11 132 0.089 1.0080
133 HC 1 DIC H12 133 0.089 1.0080
134 C 1 DIC C10 134 -0.156 12.0110
135 HC 1 DIC H1A 135 0.096 1.0080
136 HC 1 DIC H1B 136 0.096 1.0080
137 C 1 DIC C19 137 -0.159 12.0110
138 HC 1 DIC H1J 138 0.081 1.0080
139 HC 1 DIC H1K 139 0.081 1.0080
140 C 1 DIC C1I 140 -0.159 12.0110
141 HC 1 DIC H1T 141 0.086 1.0080
142 HC 1 DIC H1U 142 0.086 1.0080
143 C 1 DIC C1S 143 -0.214 12.0110
144 HC 1 DIC H21 144 0.079 1.0080
145 HC 1 DIC H22 145 0.079 1.0080
146 HC 1 DIC H23 146 0.079 1.0080
	total charge of the molecule: 2.000
[ bonds ]
	ai aj funct c0 c1
1 2 2 0.1120 3.7000e+07
2 3 2 0.1120 3.7000e+07
2 4 2 0.1120 3.7000e+07
2 5 2 0.1510 3.7279e+06
5 6 2 0.1120 3.7000e+07
5 7 2 0.1120 3.7000e+07
5 8 2 0.1520 5.4300e+06
8 9 2 0.1120 3.7000e+07
8 10 2 0.1120 3.7000e+07
8 11 2 0.1520 5.4300e+06
11 12 2 0.1120 3.7000e+07
11 13 2 0.1120 3.7000e+07
11 14 2 0.1520 5.4300e+06
14 15 2 0.1120 3.7000e+07
14 16 2 0.1120 3.7000e+07
14 17 2 0.1520 5.4300e+06
17 18 2 0.1130 7.0483e+06
17 19 2 0.1130 7.0483e+06
17 20 2 0.1610 4.8400e+06
20 21 2 0.1610 4.8400e+06
20 40 2 0.1610 4.8400e+06
20 59 2 0.1610 4.8400e+06
21 22 2 0.1130 7.0483e+06
21 23 2 0.1130 7.0483e+06
21 24 2 0.1520 5.4300e+06
24 25 2 0.1120 3.7000e+07
24 26 2 0.1120 3.7000e+07
24 27 2 0.1520 5.4300e+06
27 28 2 0.1120 3.7000e+07
27 29 2 0.1120 3.7000e+07
27 30 2 0.1520 5.4300e+06
30 31 2 0.1120 3.7000e+07
30 32 2 0.1120 3.7000e+07
30 33 2 0.1520 5.4300e+06
33 34 2 0.1120 3.7000e+07
33 35 2 0.1120 3.7000e+07
33 36 2 0.1510 3.7279e+06
36 37 2 0.1120 3.7000e+07
36 38 2 0.1120 3.7000e+07
36 39 2 0.1120 3.7000e+07
40 41 2 0.1130 7.0483e+06
40 42 2 0.1130 7.0483e+06
40 43 2 0.1520 5.4300e+06
43 44 2 0.1120 3.7000e+07
43 45 2 0.1120 3.7000e+07
43 46 2 0.1520 5.4300e+06
46 47 2 0.1120 3.7000e+07
46 48 2 0.1120 3.7000e+07
46 49 2 0.1520 5.4300e+06
49 50 2 0.1120 3.7000e+07
49 51 2 0.1120 3.7000e+07
49 52 2 0.1520 5.4300e+06
52 53 2 0.1120 3.7000e+07
52 54 2 0.1120 3.7000e+07
52 55 2 0.1510 3.7279e+06
55 56 2 0.1120 3.7000e+07
55 57 2 0.1120 3.7000e+07
55 58 2 0.1120 3.7000e+07
59 60 2 0.1130 7.0483e+06
59 61 2 0.1130 7.0483e+06
59 62 2 0.1520 5.4300e+06
62 63 2 0.1120 3.7000e+07
62 64 2 0.1120 3.7000e+07
62 65 2 0.1520 5.4300e+06
65 66 2 0.1120 3.7000e+07
65 67 2 0.1120 3.7000e+07
65 68 2 0.1520 5.4300e+06
68 69 2 0.1120 3.7000e+07
68 70 2 0.1120 3.7000e+07
68 71 2 0.1520 5.4300e+06
71 72 2 0.1120 3.7000e+07
71 73 2 0.1120 3.7000e+07
71 74 2 0.1520 5.4300e+06
74 75 2 0.1120 3.7000e+07
74 76 2 0.1120 3.7000e+07
74 77 2 0.1520 5.4300e+06
77 78 2 0.1120 3.7000e+07
77 79 2 0.1120 3.7000e+07
77 80 2 0.1520 5.4300e+06
80 81 2 0.1120 3.7000e+07
80 82 2 0.1120 3.7000e+07
80 83 2 0.1520 5.4300e+06
83 84 2 0.1120 3.7000e+07
83 85 2 0.1120 3.7000e+07
83 86 2 0.1520 5.4300e+06
86 87 2 0.1130 7.0483e+06
86 88 2 0.1130 7.0483e+06
86 89 2 0.1610 4.8400e+06
89 90 2 0.1610 4.8400e+06
89 109 2 0.1610 4.8400e+06
89 128 2 0.1610 4.8400e+06
90 91 2 0.1130 7.0483e+06
90 92 2 0.1130 7.0483e+06
90 93 2 0.1520 5.4300e+06
93 94 2 0.1120 3.7000e+07
93 95 2 0.1120 3.7000e+07
93 96 2 0.1520 5.4300e+06
96 97 2 0.1120 3.7000e+07
96 98 2 0.1120 3.7000e+07
96 99 2 0.1520 5.4300e+06
99 100 2 0.1120 3.7000e+07
99 101 2 0.1120 3.7000e+07
99 102 2 0.1520 5.4300e+06
102 103 2 0.1120 3.7000e+07
102 104 2 0.1120 3.7000e+07
102 105 2 0.1510 3.7279e+06
105 106 2 0.1120 3.7000e+07
105 107 2 0.1120 3.7000e+07
105 108 2 0.1120 3.7000e+07
109 110 2 0.1130 7.0483e+06
109 111 2 0.1130 7.0483e+06
109 112 2 0.1520 5.4300e+06
112 113 2 0.1120 3.7000e+07
112 114 2 0.1120 3.7000e+07
112 115 2 0.1520 5.4300e+06
115 116 2 0.1120 3.7000e+07
115 117 2 0.1120 3.7000e+07
115 118 2 0.1520 5.4300e+06
118 119 2 0.1120 3.7000e+07
118 120 2 0.1120 3.7000e+07
118 121 2 0.1520 5.4300e+06
121 122 2 0.1120 3.7000e+07
121 123 2 0.1120 3.7000e+07
121 124 2 0.1510 3.7279e+06
124 125 2 0.1120 3.7000e+07
124 126 2 0.1120 3.7000e+07
124 127 2 0.1120 3.7000e+07
128 129 2 0.1130 7.0483e+06
128 130 2 0.1130 7.0483e+06
128 131 2 0.1520 5.4300e+06
131 132 2 0.1120 3.7000e+07
131 133 2 0.1120 3.7000e+07
131 134 2 0.1520 5.4300e+06
134 135 2 0.1120 3.7000e+07
134 136 2 0.1120 3.7000e+07
134 137 2 0.1520 5.4300e+06
137 138 2 0.1120 3.7000e+07
137 139 2 0.1120 3.7000e+07
137 140 2 0.1520 5.4300e+06
140 141 2 0.1120 3.7000e+07
140 142 2 0.1120 3.7000e+07
140 143 2 0.1510 3.7279e+06
143 144 2 0.1120 3.7000e+07
143 145 2 0.1120 3.7000e+07
143 146 2 0.1120 3.7000e+07
[ pairs ]
	ai aj funct	all 1-4 pairs but the ones excluded in GROMOS itp
1 6 1
1 7 1
1 8 1
2 9 1
2 10 1
2 11 1
3 6 1
3 7 1
3 8 1
4 6 1
4 7 1
4 8 1
5 12 1
5 13 1
5 14 1
6 9 1
6 10 1
6 11 1
7 9 1
7 10 1
7 11 1
8 15 1
8 16 1
8 17 1
9 12 1
9 13 1
9 14 1
10 12 1
10 13 1
10 14 1
11 18 1
11 19 1
11 20 1
12 15 1
12 16 1
12 17 1
13 15 1
13 16 1
13 17 1
14 21 1
14 40 1
14 59 1
15 18 1
15 19 1
15 20 1
16 18 1
16 19 1
16 20 1
17 22 1
17 23 1
17 24 1
17 41 1
17 42 1
17 43 1
17 60 1
17 61 1
17 62 1
18 21 1
18 40 1
18 59 1
19 21 1
19 40 1
19 59 1
20 25 1
20 26 1
20 27 1
20 44 1
20 45 1
20 46 1
20 63 1
20 64 1
20 65 1
21 28 1
21 29 1
21 30 1
21 41 1
21 42 1
21 43 1
21 60 1
21 61 1
21 62 1
22 25 1
22 26 1
22 27 1
22 40 1
22 59 1
23 25 1
23 26 1
23 27 1
23 40 1
23 59 1
24 31 1
24 32 1
24 33 1
24 40 1
24 59 1
25 28 1
25 29 1
25 30 1
26 28 1
26 29 1
26 30 1
27 34 1
27 35 1
27 36 1
28 31 1
28 32 1
28 33 1
29 31 1
29 32 1
29 33 1
30 37 1
30 38 1
30 39 1
31 34 1
31 35 1
31 36 1
32 34 1
32 35 1
32 36 1
34 37 1
34 38 1
34 39 1
35 37 1
35 38 1
35 39 1
40 47 1
40 48 1
40 49 1
40 60 1
40 61 1
40 62 1
41 44 1
41 45 1
41 46 1
41 59 1
42 44 1
42 45 1
42 46 1
42 59 1
43 50 1
43 51 1
43 52 1
43 59 1
44 47 1
44 48 1
44 49 1
45 47 1
45 48 1
45 49 1
46 53 1
46 54 1
46 55 1
47 50 1
47 51 1
47 52 1
48 50 1
48 51 1
48 52 1
49 56 1
49 57 1
49 58 1
50 53 1
50 54 1
50 55 1
51 53 1
51 54 1
51 55 1
53 56 1
53 57 1
53 58 1
54 56 1
54 57 1
54 58 1
59 66 1
59 67 1
59 68 1
60 63 1
60 64 1
60 65 1
61 63 1
61 64 1
61 65 1
62 69 1
62 70 1
62 71 1
63 66 1
63 67 1
63 68 1
64 66 1
64 67 1
64 68 1
65 72 1
65 73 1
65 74 1
66 69 1
66 70 1
66 71 1
67 69 1
67 70 1
67 71 1
68 75 1
68 76 1
68 77 1
69 72 1
69 73 1
69 74 1
70 72 1
70 73 1
70 74 1
71 78 1
71 79 1
71 80 1
72 75 1
72 76 1
72 77 1
73 75 1
73 76 1
73 77 1
74 81 1
74 82 1
74 83 1
75 78 1
75 79 1
75 80 1
76 78 1
76 79 1
76 80 1
77 84 1
77 85 1
77 86 1
78 81 1
78 82 1
78 83 1
79 81 1
79 82 1
79 83 1
80 87 1
80 88 1
80 89 1
81 84 1
81 85 1
81 86 1
82 84 1
82 85 1
82 86 1
83 90 1
83 109 1
83 128 1
84 87 1
84 88 1
84 89 1
85 87 1
85 88 1
85 89 1
86 91 1
86 92 1
86 93 1
86 110 1
86 111 1
86 112 1
86 129 1
86 130 1
86 131 1
87 90 1
87 109 1
87 128 1
88 90 1
88 109 1
88 128 1
89 94 1
89 95 1
89 96 1
89 113 1
89 114 1
89 115 1
89 132 1
89 133 1
89 134 1
90 97 1
90 98 1
90 99 1
90 110 1
90 111 1
90 112 1
90 129 1
90 130 1
90 131 1
91 94 1
91 95 1
91 96 1
91 109 1
91 128 1
92 94 1
92 95 1
92 96 1
92 109 1
92 128 1
93 100 1
93 101 1
93 102 1
93 109 1
93 128 1
94 97 1
94 98 1
94 99 1
95 97 1
95 98 1
95 99 1
96 103 1
96 104 1
96 105 1
97 100 1
97 101 1
97 102 1
98 100 1
98 101 1
98 102 1
99 106 1
99 107 1
99 108 1
100 103 1
100 104 1
100 105 1
101 103 1
101 104 1
101 105 1
103 106 1
103 107 1
103 108 1
104 106 1
104 107 1
104 108 1
109 116 1
109 117 1
109 118 1
109 129 1
109 130 1
109 131 1
110 113 1
110 114 1
110 115 1
110 128 1
111 113 1
111 114 1
111 115 1
111 128 1
112 119 1
112 120 1
112 121 1
112 128 1
113 116 1
113 117 1
113 118 1
114 116 1
114 117 1
114 118 1
115 122 1
115 123 1
115 124 1
116 119 1
116 120 1
116 121 1
117 119 1
117 120 1
117 121 1
118 125 1
118 126 1
118 127 1
119 122 1
119 123 1
119 124 1
120 122 1
120 123 1
120 124 1
122 125 1
122 126 1
122 127 1
123 125 1
123 126 1
123 127 1
128 135 1
128 136 1
128 137 1
129 132 1
129 133 1
129 134 1
130 132 1
130 133 1
130 134 1
131 138 1
131 139 1
131 140 1
132 135 1
132 136 1
132 137 1
133 135 1
133 136 1
133 137 1
134 141 1
134 142 1
134 143 1
135 138 1
135 139 1
135 140 1
136 138 1
136 139 1
136 140 1
137 144 1
137 145 1
137 146 1
138 141 1
138 142 1
138 143 1
139 141 1
139 142 1
139 143 1
141 144 1
141 145 1
141 146 1
142 144 1
142 145 1
142 146 1
[ angles ]
	ai aj ak funct angle fc
1 2 3 2 108.53 443.00
1 2 4 2 108.53 443.00
1 2 5 2 110.00 285.00
3 2 4 2 108.53 443.00
3 2 5 2 110.00 285.00
4 2 5 2 110.00 285.00
2 5 6 2 109.60 450.00
2 5 7 2 109.60 450.00
2 5 8 2 111.00 530.00
6 5 7 2 107.00 2726.16
6 5 8 2 109.50 285.00
7 5 8 2 109.50 285.00
5 8 9 2 109.50 285.00
5 8 10 2 109.50 285.00
5 8 11 2 111.00 530.00
9 8 10 2 107.00 2726.16
9 8 11 2 110.00 285.00
10 8 11 2 110.00 285.00
8 11 12 2 109.60 450.00
8 11 13 2 109.60 450.00
8 11 14 2 111.00 530.00
12 11 13 2 107.00 2726.16
12 11 14 2 109.50 285.00
13 11 14 2 109.50 285.00
11 14 15 2 109.00 1680.51
11 14 16 2 109.00 1680.51
11 14 17 2 111.00 530.00
15 14 16 2 108.00 465.00
15 14 17 2 109.00 1680.51
16 14 17 2 109.00 1680.51
14 17 18 2 107.57 484.00
14 17 19 2 107.57 484.00
14 17 20 2 111.40 532.00
18 17 19 2 103.00 420.00
18 17 20 2 114.00 1559.41
19 17 20 2 114.00 1559.41
17 20 21 2 108.53 443.00
17 20 40 2 108.53 443.00
17 20 59 2 111.30 632.00
21 20 40 2 108.53 443.00
21 20 59 2 111.30 632.00
40 20 59 2 111.30 632.00
20 21 22 2 114.00 1559.41
20 21 23 2 114.00 1559.41
20 21 24 2 111.40 532.00
22 21 23 2 103.00 420.00
22 21 24 2 107.57 484.00
23 21 24 2 107.57 484.00
21 24 25 2 109.00 1680.51
21 24 26 2 109.00 1680.51
21 24 27 2 111.00 530.00
25 24 26 2 108.00 465.00
25 24 27 2 109.00 1680.51
26 24 27 2 109.00 1680.51
24 27 28 2 109.50 285.00
24 27 29 2 109.50 285.00
24 27 30 2 111.00 530.00
28 27 29 2 107.00 2726.16
28 27 30 2 109.60 450.00
29 27 30 2 109.60 450.00
27 30 31 2 110.00 285.00
27 30 32 2 110.00 285.00
27 30 33 2 111.00 530.00
31 30 32 2 107.00 2726.16
31 30 33 2 109.50 285.00
32 30 33 2 109.50 285.00
30 33 34 2 109.50 285.00
30 33 35 2 109.50 285.00
30 33 36 2 111.00 530.00
34 33 35 2 107.00 2726.16
34 33 36 2 109.60 450.00
35 33 36 2 109.60 450.00
33 36 37 2 110.00 285.00
33 36 38 2 110.00 285.00
33 36 39 2 110.00 285.00
37 36 38 2 108.53 443.00
37 36 39 2 108.53 443.00
38 36 39 2 108.53 443.00
20 40 41 2 114.00 1559.41
20 40 42 2 114.00 1559.41
20 40 43 2 111.40 532.00
41 40 42 2 103.00 420.00
41 40 43 2 107.57 484.00
42 40 43 2 107.57 484.00
40 43 44 2 109.00 1680.51
40 43 45 2 109.00 1680.51
40 43 46 2 111.00 530.00
44 43 45 2 108.00 465.00
44 43 46 2 109.00 1680.51
45 43 46 2 109.00 1680.51
43 46 47 2 109.50 285.00
43 46 48 2 109.50 285.00
43 46 49 2 111.00 530.00
47 46 48 2 107.00 2726.16
47 46 49 2 109.60 450.00
48 46 49 2 109.60 450.00
46 49 50 2 110.00 285.00
46 49 51 2 110.00 285.00
46 49 52 2 111.00 530.00
50 49 51 2 107.00 2726.16
50 49 52 2 109.50 285.00
51 49 52 2 109.50 285.00
49 52 53 2 109.50 285.00
49 52 54 2 109.50 285.00
49 52 55 2 111.00 530.00
53 52 54 2 107.00 2726.16
53 52 55 2 109.60 450.00
54 52 55 2 109.60 450.00
52 55 56 2 110.00 285.00
52 55 57 2 110.00 285.00
52 55 58 2 110.00 285.00
56 55 57 2 108.53 443.00
56 55 58 2 108.53 443.00
57 55 58 2 108.53 443.00
20 59 60 2 113.00 545.00
20 59 61 2 113.00 545.00
20 59 62 2 112.00 4899.70
60 59 61 2 103.00 420.00
60 59 62 2 107.00 2726.16
61 59 62 2 107.00 2726.16
59 62 63 2 109.00 1680.51
59 62 64 2 109.00 1680.51
59 62 65 2 111.00 530.00
63 62 64 2 108.00 465.00
63 62 65 2 109.50 285.00
64 62 65 2 109.50 285.00
62 65 66 2 109.60 450.00
62 65 67 2 109.60 450.00
62 65 68 2 111.00 530.00
66 65 67 2 106.75 503.00
66 65 68 2 109.50 285.00
67 65 68 2 109.50 285.00
65 68 69 2 109.60 450.00
65 68 70 2 109.60 450.00
65 68 71 2 111.00 530.00
69 68 70 2 107.00 2726.16
69 68 71 2 109.50 285.00
70 68 71 2 109.50 285.00
68 71 72 2 110.00 285.00
68 71 73 2 110.00 285.00
68 71 74 2 111.00 530.00
72 71 73 2 107.00 2726.16
72 71 74 2 109.50 285.00
73 71 74 2 109.50 285.00
71 74 75 2 109.50 285.00
71 74 76 2 109.50 285.00
71 74 77 2 111.00 530.00
75 74 76 2 107.00 2726.16
75 74 77 2 110.00 285.00
76 74 77 2 110.00 285.00
74 77 78 2 109.50 285.00
74 77 79 2 109.50 285.00
74 77 80 2 111.00 530.00
78 77 79 2 107.00 2726.16
78 77 80 2 109.60 450.00
79 77 80 2 109.60 450.00
77 80 81 2 109.50 285.00
77 80 82 2 109.50 285.00
77 80 83 2 111.00 530.00
81 80 82 2 106.75 503.00
81 80 83 2 109.60 450.00
82 80 83 2 109.60 450.00
80 83 84 2 109.50 285.00
80 83 85 2 109.50 285.00
80 83 86 2 111.00 530.00
84 83 85 2 108.00 465.00
84 83 86 2 109.00 1680.51
85 83 86 2 109.00 1680.51
83 86 87 2 107.00 2726.16
83 86 88 2 107.00 2726.16
83 86 89 2 112.00 4899.70
87 86 88 2 103.00 420.00
87 86 89 2 113.00 545.00
88 86 89 2 113.00 545.00
86 89 90 2 111.30 632.00
86 89 109 2 111.30 632.00
86 89 128 2 111.30 632.00
90 89 109 2 108.53 443.00
90 89 128 2 108.53 443.00
109 89 128 2 108.53 443.00
89 90 91 2 114.00 1559.41
89 90 92 2 114.00 1559.41
89 90 93 2 111.40 532.00
91 90 92 2 103.00 420.00
91 90 93 2 107.57 484.00
92 90 93 2 107.57 484.00
90 93 94 2 109.00 1680.51
90 93 95 2 109.00 1680.51
90 93 96 2 111.00 530.00
94 93 95 2 108.00 465.00
94 93 96 2 109.00 1680.51
95 93 96 2 109.00 1680.51
93 96 97 2 109.50 285.00
93 96 98 2 109.50 285.00
93 96 99 2 111.00 530.00
97 96 98 2 107.00 2726.16
97 96 99 2 109.60 450.00
98 96 99 2 109.60 450.00
96 99 100 2 110.00 285.00
96 99 101 2 110.00 285.00
96 99 102 2 111.00 530.00
100 99 101 2 107.00 2726.16
100 99 102 2 109.50 285.00
101 99 102 2 109.50 285.00
99 102 103 2 109.50 285.00
99 102 104 2 109.50 285.00
99 102 105 2 111.00 530.00
103 102 104 2 107.00 2726.16
103 102 105 2 109.60 450.00
104 102 105 2 109.60 450.00
102 105 106 2 110.00 285.00
102 105 107 2 110.00 285.00
102 105 108 2 110.00 285.00
106 105 107 2 108.53 443.00
106 105 108 2 108.53 443.00
107 105 108 2 108.53 443.00
89 109 110 2 114.00 1559.41
89 109 111 2 114.00 1559.41
89 109 112 2 111.40 532.00
110 109 111 2 103.00 420.00
110 109 112 2 107.57 484.00
111 109 112 2 107.57 484.00
109 112 113 2 109.00 1680.51
109 112 114 2 109.00 1680.51
109 112 115 2 111.00 530.00
113 112 114 2 108.00 465.00
113 112 115 2 109.00 1680.51
114 112 115 2 109.00 1680.51
112 115 116 2 109.50 285.00
112 115 117 2 109.50 285.00
112 115 118 2 111.00 530.00
116 115 117 2 107.00 2726.16
116 115 118 2 109.60 450.00
117 115 118 2 109.60 450.00
115 118 119 2 110.00 285.00
115 118 120 2 110.00 285.00
115 118 121 2 111.00 530.00
119 118 120 2 107.00 2726.16
119 118 121 2 109.50 285.00
120 118 121 2 109.50 285.00
118 121 122 2 109.50 285.00
118 121 123 2 109.50 285.00
118 121 124 2 111.00 530.00
122 121 123 2 107.00 2726.16
122 121 124 2 109.60 450.00
123 121 124 2 109.60 450.00
121 124 125 2 110.00 285.00
121 124 126 2 110.00 285.00
121 124 127 2 110.00 285.00
125 124 126 2 108.53 443.00
125 124 127 2 108.53 443.00
126 124 127 2 108.53 443.00
89 128 129 2 114.00 1559.41
89 128 130 2 114.00 1559.41
89 128 131 2 111.40 532.00
129 128 130 2 103.00 420.00
129 128 131 2 107.57 484.00
130 128 131 2 107.57 484.00
128 131 132 2 109.00 1680.51
128 131 133 2 109.00 1680.51
128 131 134 2 111.00 530.00
132 131 133 2 108.00 465.00
132 131 134 2 109.00 1680.51
133 131 134 2 109.00 1680.51
131 134 135 2 109.50 285.00
131 134 136 2 109.50 285.00
131 134 137 2 111.00 530.00
135 134 136 2 107.00 2726.16
135 134 137 2 109.60 450.00
136 134 137 2 109.60 450.00
134 137 138 2 110.00 285.00
134 137 139 2 110.00 285.00
134 137 140 2 111.00 530.00
138 137 139 2 107.00 2726.16
138 137 140 2 109.50 285.00
139 137 140 2 109.50 285.00
137 140 141 2 109.50 285.00
137 140 142 2 109.50 285.00
137 140 143 2 111.00 530.00
141 140 142 2 107.00 2726.16
141 140 143 2 109.60 450.00
142 140 143 2 109.60 450.00
140 143 144 2 110.00 285.00
140 143 145 2 110.00 285.00
140 143 146 2 110.00 285.00
144 143 145 2 108.53 443.00
144 143 146 2 108.53 443.00
145 143 146 2 108.53 443.00
[ dihedrals ]
	GROMOS improper dihedrals
	ai aj ak al funct angle fc
[ dihedrals ]
	ai aj ak al funct ph0 cp mult
2 5 8 11 1 0.00 5.92 3
3 2 5 8 1 0.00 5.92 3
5 8 11 14 1 0.00 5.92 3
8 11 14 17 1 0.00 5.92 3
11 14 17 20 1 0.00 5.92 3
14 17 20 59 1 0.00 1.05 3
20 21 24 27 1 0.00 5.92 3
20 40 43 46 1 0.00 5.92 3
20 59 62 65 1 0.00 5.92 3
21 20 59 62 1 0.00 1.05 3
21 24 27 30 1 0.00 5.92 3
24 27 30 33 1 0.00 5.92 3
27 30 33 36 1 0.00 5.92 3
30 33 36 37 1 0.00 5.92 3
40 43 46 49 1 0.00 5.92 3
43 46 49 52 1 0.00 5.92 3
46 49 52 55 1 0.00 5.92 3
49 52 55 56 1 0.00 5.92 3
59 20 21 24 1 0.00 1.05 3
59 20 40 43 1 0.00 1.05 3
59 62 65 68 1 0.00 5.92 3
62 65 68 71 1 0.00 5.92 3
65 68 71 74 1 0.00 5.92 3
68 71 74 77 1 0.00 5.92 3
71 74 77 80 1 0.00 5.92 3
74 77 80 83 1 0.00 5.92 3
77 80 83 86 1 0.00 5.92 3
80 83 86 89 1 0.00 5.92 3
83 86 89 90 1 0.00 1.05 3
89 90 93 96 1 0.00 5.92 3
89 109 112 115 1 0.00 5.92 3
89 128 131 134 1 0.00 5.92 3
90 89 109 112 1 0.00 1.05 3
90 89 128 131 1 0.00 1.05 3
90 93 96 99 1 0.00 5.92 3
93 96 99 102 1 0.00 5.92 3
96 99 102 105 1 0.00 5.92 3
99 102 105 106 1 0.00 5.92 3
109 89 90 93 1 0.00 1.05 3
109 112 115 118 1 0.00 5.92 3
112 115 118 121 1 0.00 5.92 3
115 118 121 124 1 0.00 5.92 3
118 121 124 125 1 0.00 5.92 3
128 131 134 137 1 0.00 5.92 3
131 134 137 140 1 0.00 5.92 3
134 137 140 143 1 0.00 5.92 3
137 140 143 144 1 0.00 5.92 3
[ exclusions ]
	ai aj funct	GROMOS 1-4 exclusions
