# Supplementary material for: Absorption of Phosphonium Cations and Dications into a Hydrated POPC Phospholipid Bilayer: A Computational Study
Source: J Phys Chem B. 2022 Jun 6;126(23):4272–88. doi: 10.1021/acs.jpcb.2c02212 (PMC9207913; doi:10.1021/acs.jpcb.2c02212)
Supplement: Supplementary file 2 — jp2c02212_si_002.zip [file jp2c02212_si_002.zip › Inputs/SampleVII/gromos53a6_lipid.ff/ions.itp]

[ moleculetype ]
; molname	nrexcl
CU1		1

[ atoms ]
; id	at type	res nr 	residu name	at name  cg nr	charge   mass
1	CU1+	1	CU1		CU	 1	1	 63.54600

[ moleculetype ]
; molname	nrexcl
CU		1

[ atoms ]
; id	at type	res nr 	residu name	at name  cg nr	charge   mass
1	CU2+	1	CU		CU	 1	2	 63.54600

[ moleculetype ]
; molname	nrexcl
ZN		1

[ atoms ]
; id	at type	res nr 	residu name	at name  cg nr	charge   mass
1	ZN2+	1	ZN		ZN	 1	2	 65.37000

[ moleculetype ]
; molname	nrexcl
MG		1

[ atoms ]
; id	at type	res nr 	residu name	at name  cg nr	charge   mass
1	MG2+	1	MG		MG	 1	2	 24.30500

[ moleculetype ]
; molname	nrexcl
CA		1

[ atoms ]
; id	at type	res nr 	residu name	at name  cg nr	charge   mass
1	CA2+	1	CA		CA	 1	2	 40.08000

[ moleculetype ]
; molname	nrexcl
NA		1

[ atoms ]
; id	at type	res nr 	residu name	at name  cg nr	charge   mass
1	NA+	1	NA		NA	 1	1	 22.9898

[ moleculetype ]
; molname	nrexcl
CL		1

[ atoms ]
; id	at type	res nr 	residu name	at name  cg nr	charge   mass
1	CL 	1	CL		CL	 1	-1	 35.45300
