# Supplementary material for: Absorption of Phosphonium Cations and Dications into a Hydrated POPC Phospholipid Bilayer: A Computational Study
Source: J Phys Chem B. 2022 Jun 6;126(23):4272–88. doi: 10.1021/acs.jpcb.2c02212 (PMC9207913; doi:10.1021/acs.jpcb.2c02212)
Supplement: Supplementary file 2 — jp2c02212_si_002.zip [file jp2c02212_si_002.zip › Inputs/SampleVII/gromos53a6_lipid.ff/forcefield.itp]

#define _FF_GROMOS96
#define _FF_GROMOS53A6

[ defaults ]
; nbfunc	comb-rule	gen-pairs	fudgeLJ	fudgeQQ
  1		1		yes		1.0	1.0

#include "ffnonbonded.itp"
#include "ffbonded.itp"
