# Supplementary material for: Absorption of Phosphonium Cations and Dications into a Hydrated POPC Phospholipid Bilayer: A Computational Study
Source: J Phys Chem B. 2022 Jun 6;126(23):4272–88. doi: 10.1021/acs.jpcb.2c02212 (PMC9207913; doi:10.1021/acs.jpcb.2c02212)
Supplement: Supplementary file 2 — jp2c02212_si_002.zip [file jp2c02212_si_002.zip › Inputs/SampleVII/gromos53a6_lipid.ff/old.lipid_posre.offsurf.xyz.itp]

; position restraints for POP of Pope monolayer and mercury periodic fixed

[ position_restraints ]
;  i funct       fcx        fcy        fcz
7753    1       1000       1000       1000
7754    1       1000       1000       1000
7755    1       1000       1000       1000
7756    1       1000       1000       1000
7757    1       1000       1000       1000
7758    1       1000       1000       1000
7759    1       1000       1000       1000
7760    1       1000       1000       1000
7761    1       1000       1000       1000
7762    1       1000       1000       1000
7763    1       1000       1000       1000
7764    1       1000       1000       1000
7765    1       1000       1000       1000
7766    1       1000       1000       1000
7767    1       1000       1000       1000
7768    1       1000       1000       1000
7769    1       1000       1000       1000
7770    1       1000       1000       1000
7771    1       1000       1000       1000
7772    1       1000       1000       1000
7773    1       1000       1000       1000
7774    1       1000       1000       1000
7775    1       1000       1000       1000
7776    1       1000       1000       1000
7777    1       1000       1000       1000
7778    1       1000       1000       1000
7779    1       1000       1000       1000
7780    1       1000       1000       1000
7781    1       1000       1000       1000
7782    1       1000       1000       1000
7783    1       1000       1000       1000
7784    1       1000       1000       1000
7785    1       1000       1000       1000
7786    1       1000       1000       1000
7787    1       1000       1000       1000
7788    1       1000       1000       1000
7789    1       1000       1000       1000
7790    1       1000       1000       1000
7791    1       1000       1000       1000
7792    1       1000       1000       1000
7793    1       1000       1000       1000
7794    1       1000       1000       1000
7795    1       1000       1000       1000
7796    1       1000       1000       1000
7797    1       1000       1000       1000
7798    1       1000       1000       1000
7799    1       1000       1000       1000
7800    1       1000       1000       1000
7801    1       1000       1000       1000
7802    1       1000       1000       1000
7803    1       1000       1000       1000
7804    1       1000       1000       1000
7805    1       1000       1000       1000
7806    1       1000       1000       1000
7807    1       1000       1000       1000
7808    1       1000       1000       1000
7809    1       1000       1000       1000
7810    1       1000       1000       1000
7811    1       1000       1000       1000
7812    1       1000       1000       1000
7813    1       1000       1000       1000
7814    1       1000       1000       1000
7815    1       1000       1000       1000
7816    1       1000       1000       1000
7817    1       1000       1000       1000
7818    1       1000       1000       1000
7819    1       1000       1000       1000
7820    1       1000       1000       1000
7821    1       1000       1000       1000
7822    1       1000       1000       1000
7823    1       1000       1000       1000
7824    1       1000       1000       1000
7825    1       1000       1000       1000
7826    1       1000       1000       1000
7827    1       1000       1000       1000
7828    1       1000       1000       1000
7829    1       1000       1000       1000
7830    1       1000       1000       1000
7831    1       1000       1000       1000
7832    1       1000       1000       1000
7833    1       1000       1000       1000
7834    1       1000       1000       1000
7835    1       1000       1000       1000
7836    1       1000       1000       1000
7837    1       1000       1000       1000
7838    1       1000       1000       1000
7839    1       1000       1000       1000
7840    1       1000       1000       1000
7841    1       1000       1000       1000
7842    1       1000       1000       1000
7843    1       1000       1000       1000
7844    1       1000       1000       1000
7845    1       1000       1000       1000
7846    1       1000       1000       1000
7847    1       1000       1000       1000
7848    1       1000       1000       1000
7849    1       1000       1000       1000
7850    1       1000       1000       1000
7851    1       1000       1000       1000
7852    1       1000       1000       1000
7853    1       1000       1000       1000
7854    1       1000       1000       1000
7855    1       1000       1000       1000
7856    1       1000       1000       1000
7857    1       1000       1000       1000
7858    1       1000       1000       1000
7859    1       1000       1000       1000
7860    1       1000       1000       1000
7861    1       1000       1000       1000
7862    1       1000       1000       1000
7863    1       1000       1000       1000
7864    1       1000       1000       1000
7865    1       1000       1000       1000
7866    1       1000       1000       1000
7867    1       1000       1000       1000
7868    1       1000       1000       1000
7869    1       1000       1000       1000
7870    1       1000       1000       1000
7871    1       1000       1000       1000
7872    1       1000       1000       1000
7873    1       1000       1000       1000
7874    1       1000       1000       1000
7875    1       1000       1000       1000
7876    1       1000       1000       1000
7877    1       1000       1000       1000
7878    1       1000       1000       1000
7879    1       1000       1000       1000
7880    1       1000       1000       1000
7881    1       1000       1000       1000
7882    1       1000       1000       1000
7883    1       1000       1000       1000
7884    1       1000       1000       1000
7885    1       1000       1000       1000
7886    1       1000       1000       1000
7887    1       1000       1000       1000
7888    1       1000       1000       1000
7889    1       1000       1000       1000
7890    1       1000       1000       1000
7891    1       1000       1000       1000
7892    1       1000       1000       1000
7893    1       1000       1000       1000
7894    1       1000       1000       1000
7895    1       1000       1000       1000
7896    1       1000       1000       1000
7897    1       1000       1000       1000
7898    1       1000       1000       1000
7899    1       1000       1000       1000
7900    1       1000       1000       1000
7901    1       1000       1000       1000
7902    1       1000       1000       1000
7903    1       1000       1000       1000
7904    1       1000       1000       1000
7905    1       1000       1000       1000
7906    1       1000       1000       1000
7907    1       1000       1000       1000
7908    1       1000       1000       1000
7909    1       1000       1000       1000
7910    1       1000       1000       1000
7911    1       1000       1000       1000
7912    1       1000       1000       1000
7913    1       1000       1000       1000
7914    1       1000       1000       1000
7915    1       1000       1000       1000
7916    1       1000       1000       1000
7917    1       1000       1000       1000
7918    1       1000       1000       1000
7919    1       1000       1000       1000
7920    1       1000       1000       1000
7921    1       1000       1000       1000
7922    1       1000       1000       1000
7923    1       1000       1000       1000
7924    1       1000       1000       1000
7925    1       1000       1000       1000
7926    1       1000       1000       1000
7927    1       1000       1000       1000
7928    1       1000       1000       1000
7929    1       1000       1000       1000
7930    1       1000       1000       1000
7931    1       1000       1000       1000
7932    1       1000       1000       1000
7933    1       1000       1000       1000
7934    1       1000       1000       1000
7935    1       1000       1000       1000
7936    1       1000       1000       1000
7937    1       1000       1000       1000
7938    1       1000       1000       1000
7939    1       1000       1000       1000
7940    1       1000       1000       1000
7941    1       1000       1000       1000
7942    1       1000       1000       1000
7943    1       1000       1000       1000
7944    1       1000       1000       1000
7945    1       1000       1000       1000
7946    1       1000       1000       1000
7947    1       1000       1000       1000
7948    1       1000       1000       1000
7949    1       1000       1000       1000
7950    1       1000       1000       1000
7951    1       1000       1000       1000
7952    1       1000       1000       1000
7953    1       1000       1000       1000
7954    1       1000       1000       1000
7955    1       1000       1000       1000
7956    1       1000       1000       1000
7957    1       1000       1000       1000
7958    1       1000       1000       1000
7959    1       1000       1000       1000
7960    1       1000       1000       1000
7961    1       1000       1000       1000
7962    1       1000       1000       1000
7963    1       1000       1000       1000
7964    1       1000       1000       1000
7965    1       1000       1000       1000
7966    1       1000       1000       1000
7967    1       1000       1000       1000
7968    1       1000       1000       1000
7969    1       1000       1000       1000
7970    1       1000       1000       1000
7971    1       1000       1000       1000
7972    1       1000       1000       1000
7973    1       1000       1000       1000
7974    1       1000       1000       1000
7975    1       1000       1000       1000
7976    1       1000       1000       1000
7977    1       1000       1000       1000
7978    1       1000       1000       1000
7979    1       1000       1000       1000
7980    1       1000       1000       1000
7981    1       1000       1000       1000
7982    1       1000       1000       1000
7983    1       1000       1000       1000
7984    1       1000       1000       1000
7985    1       1000       1000       1000
7986    1       1000       1000       1000
7987    1       1000       1000       1000
7988    1       1000       1000       1000
7989    1       1000       1000       1000
7990    1       1000       1000       1000
7991    1       1000       1000       1000
7992    1       1000       1000       1000
7993    1       1000       1000       1000
7994    1       1000       1000       1000
7995    1       1000       1000       1000
7996    1       1000       1000       1000
7997    1       1000       1000       1000
7998    1       1000       1000       1000
7999    1       1000       1000       1000
8000    1       1000       1000       1000
8001    1       1000       1000       1000
8002    1       1000       1000       1000
8003    1       1000       1000       1000
8004    1       1000       1000       1000
8005    1       1000       1000       1000
8006    1       1000       1000       1000
8007    1       1000       1000       1000
8008    1       1000       1000       1000
8009    1       1000       1000       1000
8010    1       1000       1000       1000
8011    1       1000       1000       1000
8012    1       1000       1000       1000
8013    1       1000       1000       1000
8014    1       1000       1000       1000
8015    1       1000       1000       1000
8016    1       1000       1000       1000
8017    1       1000       1000       1000
8018    1       1000       1000       1000
8019    1       1000       1000       1000
8020    1       1000       1000       1000
8021    1       1000       1000       1000
8022    1       1000       1000       1000
8023    1       1000       1000       1000
8024    1       1000       1000       1000
8025    1       1000       1000       1000
8026    1       1000       1000       1000
8027    1       1000       1000       1000
8028    1       1000       1000       1000
8029    1       1000       1000       1000
8030    1       1000       1000       1000
8031    1       1000       1000       1000
8032    1       1000       1000       1000
8033    1       1000       1000       1000
8034    1       1000       1000       1000
8035    1       1000       1000       1000
8036    1       1000       1000       1000
8037    1       1000       1000       1000
8038    1       1000       1000       1000
8039    1       1000       1000       1000
8040    1       1000       1000       1000
8041    1       1000       1000       1000
8042    1       1000       1000       1000
8043    1       1000       1000       1000
8044    1       1000       1000       1000
8045    1       1000       1000       1000
8046    1       1000       1000       1000
8047    1       1000       1000       1000
8048    1       1000       1000       1000
8049    1       1000       1000       1000
8050    1       1000       1000       1000
8051    1       1000       1000       1000
8052    1       1000       1000       1000
8053    1       1000       1000       1000
8054    1       1000       1000       1000
8055    1       1000       1000       1000
8056    1       1000       1000       1000
8057    1       1000       1000       1000
8058    1       1000       1000       1000
8059    1       1000       1000       1000
8060    1       1000       1000       1000
8061    1       1000       1000       1000
8062    1       1000       1000       1000
8063    1       1000       1000       1000
8064    1       1000       1000       1000
8065    1       1000       1000       1000
8066    1       1000       1000       1000
8067    1       1000       1000       1000
8068    1       1000       1000       1000
8069    1       1000       1000       1000
8070    1       1000       1000       1000
8071    1       1000       1000       1000
8072    1       1000       1000       1000
8073    1       1000       1000       1000
8074    1       1000       1000       1000
8075    1       1000       1000       1000
8076    1       1000       1000       1000
8077    1       1000       1000       1000
8078    1       1000       1000       1000
8079    1       1000       1000       1000
8080    1       1000       1000       1000
8081    1       1000       1000       1000
8082    1       1000       1000       1000
8083    1       1000       1000       1000
8084    1       1000       1000       1000
8085    1       1000       1000       1000
8086    1       1000       1000       1000
8087    1       1000       1000       1000
8088    1       1000       1000       1000
8089    1       1000       1000       1000
8090    1       1000       1000       1000
8091    1       1000       1000       1000
8092    1       1000       1000       1000
8093    1       1000       1000       1000
8094    1       1000       1000       1000
8095    1       1000       1000       1000
8096    1       1000       1000       1000
8097    1       1000       1000       1000
8098    1       1000       1000       1000
8099    1       1000       1000       1000
8100    1       1000       1000       1000
8101    1       1000       1000       1000
8102    1       1000       1000       1000
8103    1       1000       1000       1000
8104    1       1000       1000       1000
8105    1       1000       1000       1000
8106    1       1000       1000       1000
8107    1       1000       1000       1000
8108    1       1000       1000       1000
8109    1       1000       1000       1000
8110    1       1000       1000       1000
8111    1       1000       1000       1000
8112    1       1000       1000       1000
8113    1       1000       1000       1000
8114    1       1000       1000       1000
8115    1       1000       1000       1000
8116    1       1000       1000       1000
8117    1       1000       1000       1000
8118    1       1000       1000       1000
8119    1       1000       1000       1000
8120    1       1000       1000       1000
8121    1       1000       1000       1000
8122    1       1000       1000       1000
8123    1       1000       1000       1000
8124    1       1000       1000       1000
8125    1       1000       1000       1000
8126    1       1000       1000       1000
8127    1       1000       1000       1000
8128    1       1000       1000       1000
8129    1       1000       1000       1000
8130    1       1000       1000       1000
8131    1       1000       1000       1000
8132    1       1000       1000       1000
8133    1       1000       1000       1000
8134    1       1000       1000       1000
8135    1       1000       1000       1000
8136    1       1000       1000       1000
8137    1       1000       1000       1000
8138    1       1000       1000       1000
8139    1       1000       1000       1000
8140    1       1000       1000       1000
8141    1       1000       1000       1000
8142    1       1000       1000       1000
8143    1       1000       1000       1000
8144    1       1000       1000       1000
8145    1       1000       1000       1000
8146    1       1000       1000       1000
8147    1       1000       1000       1000
8148    1       1000       1000       1000
8149    1       1000       1000       1000
8150    1       1000       1000       1000
8151    1       1000       1000       1000
8152    1       1000       1000       1000
8153    1       1000       1000       1000
8154    1       1000       1000       1000
8155    1       1000       1000       1000
8156    1       1000       1000       1000
8157    1       1000       1000       1000
8158    1       1000       1000       1000
8159    1       1000       1000       1000
8160    1       1000       1000       1000
8161    1       1000       1000       1000
8162    1       1000       1000       1000
8163    1       1000       1000       1000
8164    1       1000       1000       1000
8165    1       1000       1000       1000
8166    1       1000       1000       1000
8167    1       1000       1000       1000
8168    1       1000       1000       1000
8169    1       1000       1000       1000
8170    1       1000       1000       1000
8171    1       1000       1000       1000
8172    1       1000       1000       1000
8173    1       1000       1000       1000
8174    1       1000       1000       1000
8175    1       1000       1000       1000
8176    1       1000       1000       1000
8177    1       1000       1000       1000
8178    1       1000       1000       1000
8179    1       1000       1000       1000
8180    1       1000       1000       1000
8181    1       1000       1000       1000
8182    1       1000       1000       1000
8183    1       1000       1000       1000
8184    1       1000       1000       1000
8185    1       1000       1000       1000
8186    1       1000       1000       1000
8187    1       1000       1000       1000
8188    1       1000       1000       1000
8189    1       1000       1000       1000
8190    1       1000       1000       1000
8191    1       1000       1000       1000
8192    1       1000       1000       1000
8193    1       1000       1000       1000
8194    1       1000       1000       1000
8195    1       1000       1000       1000
8196    1       1000       1000       1000
8197    1       1000       1000       1000
8198    1       1000       1000       1000
8199    1       1000       1000       1000
8200    1       1000       1000       1000
8201    1       1000       1000       1000
8202    1       1000       1000       1000
8203    1       1000       1000       1000
8204    1       1000       1000       1000
8205    1       1000       1000       1000
8206    1       1000       1000       1000
8207    1       1000       1000       1000
8208    1       1000       1000       1000
8209    1       1000       1000       1000
8210    1       1000       1000       1000
8211    1       1000       1000       1000
8212    1       1000       1000       1000
8213    1       1000       1000       1000
8214    1       1000       1000       1000
8215    1       1000       1000       1000
8216    1       1000       1000       1000
8217    1       1000       1000       1000
8218    1       1000       1000       1000
8219    1       1000       1000       1000
8220    1       1000       1000       1000
8221    1       1000       1000       1000
8222    1       1000       1000       1000
8223    1       1000       1000       1000
8224    1       1000       1000       1000
8225    1       1000       1000       1000
8226    1       1000       1000       1000
8227    1       1000       1000       1000
8228    1       1000       1000       1000
8229    1       1000       1000       1000
8230    1       1000       1000       1000
8231    1       1000       1000       1000
8232    1       1000       1000       1000
8233    1       1000       1000       1000
8234    1       1000       1000       1000
8235    1       1000       1000       1000
8236    1       1000       1000       1000
8237    1       1000       1000       1000
8238    1       1000       1000       1000
8239    1       1000       1000       1000
8240    1       1000       1000       1000
8241    1       1000       1000       1000
8242    1       1000       1000       1000
8243    1       1000       1000       1000
8244    1       1000       1000       1000
8245    1       1000       1000       1000
8246    1       1000       1000       1000
8247    1       1000       1000       1000
8248    1       1000       1000       1000
8249    1       1000       1000       1000
8250    1       1000       1000       1000
8251    1       1000       1000       1000
8252    1       1000       1000       1000
8253    1       1000       1000       1000
8254    1       1000       1000       1000
8255    1       1000       1000       1000
8256    1       1000       1000       1000
8257    1       1000       1000       1000
8258    1       1000       1000       1000
8259    1       1000       1000       1000
8260    1       1000       1000       1000
8261    1       1000       1000       1000
8262    1       1000       1000       1000
8263    1       1000       1000       1000
8264    1       1000       1000       1000
8265    1       1000       1000       1000
8266    1       1000       1000       1000
8267    1       1000       1000       1000
8268    1       1000       1000       1000
8269    1       1000       1000       1000
8270    1       1000       1000       1000
8271    1       1000       1000       1000
8272    1       1000       1000       1000
8273    1       1000       1000       1000
8274    1       1000       1000       1000
8275    1       1000       1000       1000
8276    1       1000       1000       1000
8277    1       1000       1000       1000
8278    1       1000       1000       1000
8279    1       1000       1000       1000
8280    1       1000       1000       1000
8281    1       1000       1000       1000
8282    1       1000       1000       1000
8283    1       1000       1000       1000
8284    1       1000       1000       1000
8285    1       1000       1000       1000
8286    1       1000       1000       1000
8287    1       1000       1000       1000
8288    1       1000       1000       1000
8289    1       1000       1000       1000
8290    1       1000       1000       1000
8291    1       1000       1000       1000
8292    1       1000       1000       1000
8293    1       1000       1000       1000
8294    1       1000       1000       1000
8295    1       1000       1000       1000
8296    1       1000       1000       1000
8297    1       1000       1000       1000
8298    1       1000       1000       1000
8299    1       1000       1000       1000
8300    1       1000       1000       1000
8301    1       1000       1000       1000
8302    1       1000       1000       1000
8303    1       1000       1000       1000
8304    1       1000       1000       1000
8305    1       1000       1000       1000
8306    1       1000       1000       1000
8307    1       1000       1000       1000
8308    1       1000       1000       1000
8309    1       1000       1000       1000
8310    1       1000       1000       1000
8311    1       1000       1000       1000
8312    1       1000       1000       1000
8313    1       1000       1000       1000
8314    1       1000       1000       1000
8315    1       1000       1000       1000
8316    1       1000       1000       1000
8317    1       1000       1000       1000
8318    1       1000       1000       1000
8319    1       1000       1000       1000
8320    1       1000       1000       1000
8321    1       1000       1000       1000
8322    1       1000       1000       1000
8323    1       1000       1000       1000
8324    1       1000       1000       1000
8325    1       1000       1000       1000
8326    1       1000       1000       1000
8327    1       1000       1000       1000
8328    1       1000       1000       1000
8329    1       1000       1000       1000
8330    1       1000       1000       1000
8331    1       1000       1000       1000
8332    1       1000       1000       1000
8333    1       1000       1000       1000
8334    1       1000       1000       1000
8335    1       1000       1000       1000
8336    1       1000       1000       1000
8337    1       1000       1000       1000
8338    1       1000       1000       1000
8339    1       1000       1000       1000
8340    1       1000       1000       1000
8341    1       1000       1000       1000
8342    1       1000       1000       1000
8343    1       1000       1000       1000
8344    1       1000       1000       1000
8345    1       1000       1000       1000
8346    1       1000       1000       1000
8347    1       1000       1000       1000
8348    1       1000       1000       1000
8349    1       1000       1000       1000
8350    1       1000       1000       1000
8351    1       1000       1000       1000
8352    1       1000       1000       1000
8353    1       1000       1000       1000
8354    1       1000       1000       1000
8355    1       1000       1000       1000
8356    1       1000       1000       1000
8357    1       1000       1000       1000
8358    1       1000       1000       1000
8359    1       1000       1000       1000
8360    1       1000       1000       1000
8361    1       1000       1000       1000
8362    1       1000       1000       1000
8363    1       1000       1000       1000
8364    1       1000       1000       1000
8365    1       1000       1000       1000
8366    1       1000       1000       1000
8367    1       1000       1000       1000
8368    1       1000       1000       1000
8369    1       1000       1000       1000
8370    1       1000       1000       1000
8371    1       1000       1000       1000
8372    1       1000       1000       1000
8373    1       1000       1000       1000
8374    1       1000       1000       1000
8375    1       1000       1000       1000
8376    1       1000       1000       1000
8377    1       1000       1000       1000
8378    1       1000       1000       1000
8379    1       1000       1000       1000
8380    1       1000       1000       1000
8381    1       1000       1000       1000
8382    1       1000       1000       1000
8383    1       1000       1000       1000
8384    1       1000       1000       1000
8385    1       1000       1000       1000
8386    1       1000       1000       1000
8387    1       1000       1000       1000
8388    1       1000       1000       1000
8389    1       1000       1000       1000
8390    1       1000       1000       1000
8391    1       1000       1000       1000
8392    1       1000       1000       1000
8393    1       1000       1000       1000
8394    1       1000       1000       1000
8395    1       1000       1000       1000
8396    1       1000       1000       1000
8397    1       1000       1000       1000
8398    1       1000       1000       1000
8399    1       1000       1000       1000
8400    1       1000       1000       1000
8401    1       1000       1000       1000
8402    1       1000       1000       1000
8403    1       1000       1000       1000
8404    1       1000       1000       1000
8405    1       1000       1000       1000
8406    1       1000       1000       1000
8407    1       1000       1000       1000
8408    1       1000       1000       1000
8409    1       1000       1000       1000
8410    1       1000       1000       1000
8411    1       1000       1000       1000
8412    1       1000       1000       1000
8413    1       1000       1000       1000
8414    1       1000       1000       1000
8415    1       1000       1000       1000
8416    1       1000       1000       1000
8417    1       1000       1000       1000
8418    1       1000       1000       1000
8419    1       1000       1000       1000
8420    1       1000       1000       1000
8421    1       1000       1000       1000
8422    1       1000       1000       1000
8423    1       1000       1000       1000
8424    1       1000       1000       1000
8425    1       1000       1000       1000
8426    1       1000       1000       1000
8427    1       1000       1000       1000
8428    1       1000       1000       1000
8429    1       1000       1000       1000
8430    1       1000       1000       1000
8431    1       1000       1000       1000
8432    1       1000       1000       1000
8433    1       1000       1000       1000
8434    1       1000       1000       1000
8435    1       1000       1000       1000
8436    1       1000       1000       1000
8437    1       1000       1000       1000
8438    1       1000       1000       1000
8439    1       1000       1000       1000
8440    1       1000       1000       1000
8441    1       1000       1000       1000
8442    1       1000       1000       1000
8443    1       1000       1000       1000
8444    1       1000       1000       1000
8445    1       1000       1000       1000
8446    1       1000       1000       1000
8447    1       1000       1000       1000
8448    1       1000       1000       1000
8449    1       1000       1000       1000
8450    1       1000       1000       1000
8451    1       1000       1000       1000
8452    1       1000       1000       1000
8453    1       1000       1000       1000
8454    1       1000       1000       1000
8455    1       1000       1000       1000
8456    1       1000       1000       1000
8457    1       1000       1000       1000
8458    1       1000       1000       1000
8459    1       1000       1000       1000
8460    1       1000       1000       1000
8461    1       1000       1000       1000
8462    1       1000       1000       1000
8463    1       1000       1000       1000
8464    1       1000       1000       1000
8465    1       1000       1000       1000
8466    1       1000       1000       1000
8467    1       1000       1000       1000
8468    1       1000       1000       1000
8469    1       1000       1000       1000
8470    1       1000       1000       1000
8471    1       1000       1000       1000
8472    1       1000       1000       1000
8473    1       1000       1000       1000
8474    1       1000       1000       1000
8475    1       1000       1000       1000
8476    1       1000       1000       1000
8477    1       1000       1000       1000
8478    1       1000       1000       1000
8479    1       1000       1000       1000
8480    1       1000       1000       1000
8481    1       1000       1000       1000
8482    1       1000       1000       1000
8483    1       1000       1000       1000
8484    1       1000       1000       1000
8485    1       1000       1000       1000
8486    1       1000       1000       1000
8487    1       1000       1000       1000
8488    1       1000       1000       1000
8489    1       1000       1000       1000
8490    1       1000       1000       1000
8491    1       1000       1000       1000
8492    1       1000       1000       1000
8493    1       1000       1000       1000
8494    1       1000       1000       1000
8495    1       1000       1000       1000
8496    1       1000       1000       1000
8497    1       1000       1000       1000
8498    1       1000       1000       1000
8499    1       1000       1000       1000
8500    1       1000       1000       1000
8501    1       1000       1000       1000
8502    1       1000       1000       1000
8503    1       1000       1000       1000
8504    1       1000       1000       1000
8505    1       1000       1000       1000
8506    1       1000       1000       1000
8507    1       1000       1000       1000
8508    1       1000       1000       1000
8509    1       1000       1000       1000
8510    1       1000       1000       1000
8511    1       1000       1000       1000
8512    1       1000       1000       1000
8513    1       1000       1000       1000
8514    1       1000       1000       1000
8515    1       1000       1000       1000
8516    1       1000       1000       1000
8517    1       1000       1000       1000
8518    1       1000       1000       1000
8519    1       1000       1000       1000
8520    1       1000       1000       1000
8521    1       1000       1000       1000
8522    1       1000       1000       1000
8523    1       1000       1000       1000
8524    1       1000       1000       1000
8525    1       1000       1000       1000
8526    1       1000       1000       1000
8527    1       1000       1000       1000
8528    1       1000       1000       1000
8529    1       1000       1000       1000
8530    1       1000       1000       1000
8531    1       1000       1000       1000
8532    1       1000       1000       1000
8533    1       1000       1000       1000
8534    1       1000       1000       1000
8535    1       1000       1000       1000
8536    1       1000       1000       1000
8537    1       1000       1000       1000
8538    1       1000       1000       1000
8539    1       1000       1000       1000
8540    1       1000       1000       1000
8541    1       1000       1000       1000
8542    1       1000       1000       1000
8543    1       1000       1000       1000
8544    1       1000       1000       1000
8545    1       1000       1000       1000
8546    1       1000       1000       1000
8547    1       1000       1000       1000
8548    1       1000       1000       1000
8549    1       1000       1000       1000
8550    1       1000       1000       1000
8551    1       1000       1000       1000
8552    1       1000       1000       1000
8553    1       1000       1000       1000
8554    1       1000       1000       1000
8555    1       1000       1000       1000
8556    1       1000       1000       1000
8557    1       1000       1000       1000
8558    1       1000       1000       1000
8559    1       1000       1000       1000
8560    1       1000       1000       1000
8561    1       1000       1000       1000
8562    1       1000       1000       1000
8563    1       1000       1000       1000
8564    1       1000       1000       1000
8565    1       1000       1000       1000
8566    1       1000       1000       1000
8567    1       1000       1000       1000
8568    1       1000       1000       1000
8569    1       1000       1000       1000
8570    1       1000       1000       1000
8571    1       1000       1000       1000
8572    1       1000       1000       1000
8573    1       1000       1000       1000
8574    1       1000       1000       1000
8575    1       1000       1000       1000
8576    1       1000       1000       1000
8577    1       1000       1000       1000
8578    1       1000       1000       1000
8579    1       1000       1000       1000
8580    1       1000       1000       1000
8581    1       1000       1000       1000
8582    1       1000       1000       1000
8583    1       1000       1000       1000
8584    1       1000       1000       1000
8585    1       1000       1000       1000
8586    1       1000       1000       1000
8587    1       1000       1000       1000
8588    1       1000       1000       1000
8589    1       1000       1000       1000
8590    1       1000       1000       1000
8591    1       1000       1000       1000
8592    1       1000       1000       1000
8593    1       1000       1000       1000
8594    1       1000       1000       1000
8595    1       1000       1000       1000
8596    1       1000       1000       1000
8597    1       1000       1000       1000
8598    1       1000       1000       1000
8599    1       1000       1000       1000
8600    1       1000       1000       1000
8601    1       1000       1000       1000
8602    1       1000       1000       1000
8603    1       1000       1000       1000
8604    1       1000       1000       1000
8605    1       1000       1000       1000
8606    1       1000       1000       1000
8607    1       1000       1000       1000
8608    1       1000       1000       1000
8609    1       1000       1000       1000
8610    1       1000       1000       1000
8611    1       1000       1000       1000
8612    1       1000       1000       1000
8613    1       1000       1000       1000
8614    1       1000       1000       1000
8615    1       1000       1000       1000
8616    1       1000       1000       1000
8617    1       1000       1000       1000
8618    1       1000       1000       1000
8619    1       1000       1000       1000
8620    1       1000       1000       1000
8621    1       1000       1000       1000
8622    1       1000       1000       1000
8623    1       1000       1000       1000
8624    1       1000       1000       1000
8625    1       1000       1000       1000
8626    1       1000       1000       1000
8627    1       1000       1000       1000
8628    1       1000       1000       1000
8629    1       1000       1000       1000
8630    1       1000       1000       1000
8631    1       1000       1000       1000
8632    1       1000       1000       1000
8633    1       1000       1000       1000
8634    1       1000       1000       1000
8635    1       1000       1000       1000
8636    1       1000       1000       1000
8637    1       1000       1000       1000
8638    1       1000       1000       1000
8639    1       1000       1000       1000
8640    1       1000       1000       1000
8641    1       1000       1000       1000
8642    1       1000       1000       1000
8643    1       1000       1000       1000
8644    1       1000       1000       1000
8645    1       1000       1000       1000
8646    1       1000       1000       1000
8647    1       1000       1000       1000
8648    1       1000       1000       1000
8649    1       1000       1000       1000
8650    1       1000       1000       1000
8651    1       1000       1000       1000
8652    1       1000       1000       1000
8653    1       1000       1000       1000
8654    1       1000       1000       1000
8655    1       1000       1000       1000
8656    1       1000       1000       1000
8657    1       1000       1000       1000
8658    1       1000       1000       1000
8659    1       1000       1000       1000
8660    1       1000       1000       1000
8661    1       1000       1000       1000
8662    1       1000       1000       1000
8663    1       1000       1000       1000
8664    1       1000       1000       1000
8665    1       1000       1000       1000
8666    1       1000       1000       1000
8667    1       1000       1000       1000
8668    1       1000       1000       1000
8669    1       1000       1000       1000
8670    1       1000       1000       1000
8671    1       1000       1000       1000
8672    1       1000       1000       1000
8673    1       1000       1000       1000
8674    1       1000       1000       1000
8675    1       1000       1000       1000
8676    1       1000       1000       1000
8677    1       1000       1000       1000
8678    1       1000       1000       1000
8679    1       1000       1000       1000
8680    1       1000       1000       1000
8681    1       1000       1000       1000
8682    1       1000       1000       1000
8683    1       1000       1000       1000
8684    1       1000       1000       1000
8685    1       1000       1000       1000
8686    1       1000       1000       1000
8687    1       1000       1000       1000
8688    1       1000       1000       1000
8689    1       1000       1000       1000
8690    1       1000       1000       1000
8691    1       1000       1000       1000
8692    1       1000       1000       1000
8693    1       1000       1000       1000
8694    1       1000       1000       1000
8695    1       1000       1000       1000
8696    1       1000       1000       1000
8697    1       1000       1000       1000
8698    1       1000       1000       1000
8699    1       1000       1000       1000
8700    1       1000       1000       1000
8701    1       1000       1000       1000
8702    1       1000       1000       1000
8703    1       1000       1000       1000
8704    1       1000       1000       1000
8705    1       1000       1000       1000
8706    1       1000       1000       1000
8707    1       1000       1000       1000
8708    1       1000       1000       1000
8709    1       1000       1000       1000
8710    1       1000       1000       1000
8711    1       1000       1000       1000
8712    1       1000       1000       1000
8713    1       1000       1000       1000
8714    1       1000       1000       1000
8715    1       1000       1000       1000
8716    1       1000       1000       1000
8717    1       1000       1000       1000
8718    1       1000       1000       1000
8719    1       1000       1000       1000
8720    1       1000       1000       1000
8721    1       1000       1000       1000
8722    1       1000       1000       1000
8723    1       1000       1000       1000
8724    1       1000       1000       1000
8725    1       1000       1000       1000
8726    1       1000       1000       1000
8727    1       1000       1000       1000
8728    1       1000       1000       1000
8729    1       1000       1000       1000
8730    1       1000       1000       1000
8731    1       1000       1000       1000
8732    1       1000       1000       1000
8733    1       1000       1000       1000
8734    1       1000       1000       1000
8735    1       1000       1000       1000
8736    1       1000       1000       1000
8737    1       1000       1000       1000
8738    1       1000       1000       1000
8739    1       1000       1000       1000
8740    1       1000       1000       1000
8741    1       1000       1000       1000
8742    1       1000       1000       1000
8743    1       1000       1000       1000
8744    1       1000       1000       1000
8745    1       1000       1000       1000
8746    1       1000       1000       1000
8747    1       1000       1000       1000
8748    1       1000       1000       1000
8749    1       1000       1000       1000
8750    1       1000       1000       1000
8751    1       1000       1000       1000
8752    1       1000       1000       1000
8753    1       1000       1000       1000
8754    1       1000       1000       1000
8755    1       1000       1000       1000
8756    1       1000       1000       1000
8757    1       1000       1000       1000
8758    1       1000       1000       1000
8759    1       1000       1000       1000
8760    1       1000       1000       1000
8761    1       1000       1000       1000
8762    1       1000       1000       1000
8763    1       1000       1000       1000
8764    1       1000       1000       1000
8765    1       1000       1000       1000
8766    1       1000       1000       1000
8767    1       1000       1000       1000
8768    1       1000       1000       1000
8769    1       1000       1000       1000
8770    1       1000       1000       1000
8771    1       1000       1000       1000
8772    1       1000       1000       1000
8773    1       1000       1000       1000
8774    1       1000       1000       1000
8775    1       1000       1000       1000
8776    1       1000       1000       1000
8777    1       1000       1000       1000
8778    1       1000       1000       1000
8779    1       1000       1000       1000
8780    1       1000       1000       1000
8781    1       1000       1000       1000
8782    1       1000       1000       1000
8783    1       1000       1000       1000
8784    1       1000       1000       1000
8785    1       1000       1000       1000
8786    1       1000       1000       1000
8787    1       1000       1000       1000
8788    1       1000       1000       1000
8789    1       1000       1000       1000
8790    1       1000       1000       1000
8791    1       1000       1000       1000
8792    1       1000       1000       1000
8793    1       1000       1000       1000
8794    1       1000       1000       1000
8795    1       1000       1000       1000
8796    1       1000       1000       1000
8797    1       1000       1000       1000
8798    1       1000       1000       1000
8799    1       1000       1000       1000
8800    1       1000       1000       1000
8801    1       1000       1000       1000
8802    1       1000       1000       1000
8803    1       1000       1000       1000
8804    1       1000       1000       1000
8805    1       1000       1000       1000
8806    1       1000       1000       1000
8807    1       1000       1000       1000
8808    1       1000       1000       1000
8809    1       1000       1000       1000
8810    1       1000       1000       1000
8811    1       1000       1000       1000
8812    1       1000       1000       1000
8813    1       1000       1000       1000
8814    1       1000       1000       1000
8815    1       1000       1000       1000
8816    1       1000       1000       1000
8817    1       1000       1000       1000
8818    1       1000       1000       1000
8819    1       1000       1000       1000
8820    1       1000       1000       1000
8821    1       1000       1000       1000
8822    1       1000       1000       1000
8823    1       1000       1000       1000
8824    1       1000       1000       1000
8825    1       1000       1000       1000
8826    1       1000       1000       1000
8827    1       1000       1000       1000
8828    1       1000       1000       1000
8829    1       1000       1000       1000
8830    1       1000       1000       1000
8831    1       1000       1000       1000
8832    1       1000       1000       1000
8833    1       1000       1000       1000
8834    1       1000       1000       1000
8835    1       1000       1000       1000
8836    1       1000       1000       1000
8837    1       1000       1000       1000
8838    1       1000       1000       1000
8839    1       1000       1000       1000
8840    1       1000       1000       1000
8841    1       1000       1000       1000
8842    1       1000       1000       1000
8843    1       1000       1000       1000
8844    1       1000       1000       1000
8845    1       1000       1000       1000
8846    1       1000       1000       1000
8847    1       1000       1000       1000
8848    1       1000       1000       1000
8849    1       1000       1000       1000
8850    1       1000       1000       1000
8851    1       1000       1000       1000
8852    1       1000       1000       1000
8853    1       1000       1000       1000
8854    1       1000       1000       1000
8855    1       1000       1000       1000
8856    1       1000       1000       1000
8857    1       1000       1000       1000
8858    1       1000       1000       1000
8859    1       1000       1000       1000
8860    1       1000       1000       1000
8861    1       1000       1000       1000
8862    1       1000       1000       1000
8863    1       1000       1000       1000
8864    1       1000       1000       1000
8865    1       1000       1000       1000
8866    1       1000       1000       1000
8867    1       1000       1000       1000
8868    1       1000       1000       1000
8869    1       1000       1000       1000
8870    1       1000       1000       1000
8871    1       1000       1000       1000
8872    1       1000       1000       1000
8873    1       1000       1000       1000
8874    1       1000       1000       1000
8875    1       1000       1000       1000
8876    1       1000       1000       1000
8877    1       1000       1000       1000
8878    1       1000       1000       1000
8879    1       1000       1000       1000
8880    1       1000       1000       1000
8881    1       1000       1000       1000
8882    1       1000       1000       1000
8883    1       1000       1000       1000
8884    1       1000       1000       1000
8885    1       1000       1000       1000
8886    1       1000       1000       1000
8887    1       1000       1000       1000
8888    1       1000       1000       1000
8889    1       1000       1000       1000
8890    1       1000       1000       1000
8891    1       1000       1000       1000
8892    1       1000       1000       1000
8893    1       1000       1000       1000
8894    1       1000       1000       1000
8895    1       1000       1000       1000
8896    1       1000       1000       1000
8897    1       1000       1000       1000
8898    1       1000       1000       1000
8899    1       1000       1000       1000
8900    1       1000       1000       1000
8901    1       1000       1000       1000
8902    1       1000       1000       1000
8903    1       1000       1000       1000
8904    1       1000       1000       1000
8905    1       1000       1000       1000
8906    1       1000       1000       1000
8907    1       1000       1000       1000
8908    1       1000       1000       1000
8909    1       1000       1000       1000
8910    1       1000       1000       1000
8911    1       1000       1000       1000
8912    1       1000       1000       1000
8913    1       1000       1000       1000
8914    1       1000       1000       1000
8915    1       1000       1000       1000
8916    1       1000       1000       1000
8917    1       1000       1000       1000
8918    1       1000       1000       1000
8919    1       1000       1000       1000
8920    1       1000       1000       1000
8921    1       1000       1000       1000
8922    1       1000       1000       1000
8923    1       1000       1000       1000
8924    1       1000       1000       1000
8925    1       1000       1000       1000
8926    1       1000       1000       1000
8927    1       1000       1000       1000
8928    1       1000       1000       1000
8929    1       1000       1000       1000
8930    1       1000       1000       1000
8931    1       1000       1000       1000
8932    1       1000       1000       1000
8933    1       1000       1000       1000
8934    1       1000       1000       1000
8935    1       1000       1000       1000
8936    1       1000       1000       1000
8937    1       1000       1000       1000
8938    1       1000       1000       1000
8939    1       1000       1000       1000
8940    1       1000       1000       1000
8941    1       1000       1000       1000
8942    1       1000       1000       1000
8943    1       1000       1000       1000
8944    1       1000       1000       1000
8945    1       1000       1000       1000
8946    1       1000       1000       1000
8947    1       1000       1000       1000
8948    1       1000       1000       1000
8949    1       1000       1000       1000
8950    1       1000       1000       1000
8951    1       1000       1000       1000
8952    1       1000       1000       1000
8953    1       1000       1000       1000
8954    1       1000       1000       1000
8955    1       1000       1000       1000
8956    1       1000       1000       1000
8957    1       1000       1000       1000
8958    1       1000       1000       1000
8959    1       1000       1000       1000
8960    1       1000       1000       1000
8961    1       1000       1000       1000
8962    1       1000       1000       1000
8963    1       1000       1000       1000
8964    1       1000       1000       1000
8965    1       1000       1000       1000
8966    1       1000       1000       1000
8967    1       1000       1000       1000
8968    1       1000       1000       1000
8969    1       1000       1000       1000
8970    1       1000       1000       1000
8971    1       1000       1000       1000
8972    1       1000       1000       1000
8973    1       1000       1000       1000
8974    1       1000       1000       1000
8975    1       1000       1000       1000
8976    1       1000       1000       1000
8977    1       1000       1000       1000
8978    1       1000       1000       1000
8979    1       1000       1000       1000
8980    1       1000       1000       1000
8981    1       1000       1000       1000
8982    1       1000       1000       1000
8983    1       1000       1000       1000
8984    1       1000       1000       1000
8985    1       1000       1000       1000
8986    1       1000       1000       1000
8987    1       1000       1000       1000
8988    1       1000       1000       1000
8989    1       1000       1000       1000
8990    1       1000       1000       1000
8991    1       1000       1000       1000
8992    1       1000       1000       1000
8993    1       1000       1000       1000
8994    1       1000       1000       1000
8995    1       1000       1000       1000
8996    1       1000       1000       1000
8997    1       1000       1000       1000
8998    1       1000       1000       1000
8999    1       1000       1000       1000
9000    1       1000       1000       1000
9001    1       1000       1000       1000
9002    1       1000       1000       1000
9003    1       1000       1000       1000
9004    1       1000       1000       1000
9005    1       1000       1000       1000
9006    1       1000       1000       1000
9007    1       1000       1000       1000
9008    1       1000       1000       1000
9009    1       1000       1000       1000
9010    1       1000       1000       1000
9011    1       1000       1000       1000
9012    1       1000       1000       1000
9013    1       1000       1000       1000
9014    1       1000       1000       1000
9015    1       1000       1000       1000
9016    1       1000       1000       1000
9017    1       1000       1000       1000
9018    1       1000       1000       1000
9019    1       1000       1000       1000
9020    1       1000       1000       1000
9021    1       1000       1000       1000
9022    1       1000       1000       1000
9023    1       1000       1000       1000
9024    1       1000       1000       1000
9025    1       1000       1000       1000
9026    1       1000       1000       1000
9027    1       1000       1000       1000
9028    1       1000       1000       1000
9029    1       1000       1000       1000
9030    1       1000       1000       1000
9031    1       1000       1000       1000
9032    1       1000       1000       1000
9033    1       1000       1000       1000
9034    1       1000       1000       1000
9035    1       1000       1000       1000
9036    1       1000       1000       1000
9037    1       1000       1000       1000
9038    1       1000       1000       1000
9039    1       1000       1000       1000
9040    1       1000       1000       1000
9041    1       1000       1000       1000
9042    1       1000       1000       1000
9043    1       1000       1000       1000
9044    1       1000       1000       1000
9045    1       1000       1000       1000
9046    1       1000       1000       1000
9047    1       1000       1000       1000
9048    1       1000       1000       1000
9049    1       1000       1000       1000
9050    1       1000       1000       1000
9051    1       1000       1000       1000
9052    1       1000       1000       1000
9053    1       1000       1000       1000
9054    1       1000       1000       1000
9055    1       1000       1000       1000
9056    1       1000       1000       1000
9057    1       1000       1000       1000
9058    1       1000       1000       1000
9059    1       1000       1000       1000
9060    1       1000       1000       1000
9061    1       1000       1000       1000
9062    1       1000       1000       1000
9063    1       1000       1000       1000
9064    1       1000       1000       1000
9065    1       1000       1000       1000
9066    1       1000       1000       1000
9067    1       1000       1000       1000
9068    1       1000       1000       1000
9069    1       1000       1000       1000
9070    1       1000       1000       1000
9071    1       1000       1000       1000
9072    1       1000       1000       1000
9073    1       1000       1000       1000
9074    1       1000       1000       1000
9075    1       1000       1000       1000
9076    1       1000       1000       1000
9077    1       1000       1000       1000
9078    1       1000       1000       1000
9079    1       1000       1000       1000
9080    1       1000       1000       1000
9081    1       1000       1000       1000
9082    1       1000       1000       1000
9083    1       1000       1000       1000
9084    1       1000       1000       1000
9085    1       1000       1000       1000
9086    1       1000       1000       1000
9087    1       1000       1000       1000
9088    1       1000       1000       1000
9089    1       1000       1000       1000
9090    1       1000       1000       1000
9091    1       1000       1000       1000
9092    1       1000       1000       1000
9093    1       1000       1000       1000
9094    1       1000       1000       1000
9095    1       1000       1000       1000
9096    1       1000       1000       1000
9097    1       1000       1000       1000
9098    1       1000       1000       1000
9099    1       1000       1000       1000
9100    1       1000       1000       1000
9101    1       1000       1000       1000
9102    1       1000       1000       1000
9103    1       1000       1000       1000
9104    1       1000       1000       1000
9105    1       1000       1000       1000
9106    1       1000       1000       1000
9107    1       1000       1000       1000
9108    1       1000       1000       1000
9109    1       1000       1000       1000
9110    1       1000       1000       1000
9111    1       1000       1000       1000
9112    1       1000       1000       1000
9113    1       1000       1000       1000
9114    1       1000       1000       1000
9115    1       1000       1000       1000
9116    1       1000       1000       1000
9117    1       1000       1000       1000
9118    1       1000       1000       1000
9119    1       1000       1000       1000
9120    1       1000       1000       1000
9121    1       1000       1000       1000
9122    1       1000       1000       1000
9123    1       1000       1000       1000
9124    1       1000       1000       1000
9125    1       1000       1000       1000
9126    1       1000       1000       1000
9127    1       1000       1000       1000
9128    1       1000       1000       1000
9129    1       1000       1000       1000
9130    1       1000       1000       1000
9131    1       1000       1000       1000
9132    1       1000       1000       1000
9133    1       1000       1000       1000
9134    1       1000       1000       1000
9135    1       1000       1000       1000
9136    1       1000       1000       1000
9137    1       1000       1000       1000
9138    1       1000       1000       1000
9139    1       1000       1000       1000
9140    1       1000       1000       1000
9141    1       1000       1000       1000
9142    1       1000       1000       1000
9143    1       1000       1000       1000
9144    1       1000       1000       1000
9145    1       1000       1000       1000
9146    1       1000       1000       1000
9147    1       1000       1000       1000
9148    1       1000       1000       1000
9149    1       1000       1000       1000
9150    1       1000       1000       1000
9151    1       1000       1000       1000
9152    1       1000       1000       1000
9153    1       1000       1000       1000
9154    1       1000       1000       1000
9155    1       1000       1000       1000
9156    1       1000       1000       1000
9157    1       1000       1000       1000
9158    1       1000       1000       1000
9159    1       1000       1000       1000
9160    1       1000       1000       1000
9161    1       1000       1000       1000
9162    1       1000       1000       1000
9163    1       1000       1000       1000
9164    1       1000       1000       1000
9165    1       1000       1000       1000
9166    1       1000       1000       1000
9167    1       1000       1000       1000
9168    1       1000       1000       1000
9169    1       1000       1000       1000
9170    1       1000       1000       1000
9171    1       1000       1000       1000
9172    1       1000       1000       1000
9173    1       1000       1000       1000
9174    1       1000       1000       1000
9175    1       1000       1000       1000
9176    1       1000       1000       1000
9177    1       1000       1000       1000
9178    1       1000       1000       1000
9179    1       1000       1000       1000
9180    1       1000       1000       1000
9181    1       1000       1000       1000
9182    1       1000       1000       1000
9183    1       1000       1000       1000
9184    1       1000       1000       1000
9185    1       1000       1000       1000
9186    1       1000       1000       1000
9187    1       1000       1000       1000
9188    1       1000       1000       1000
9189    1       1000       1000       1000
9190    1       1000       1000       1000
9191    1       1000       1000       1000
9192    1       1000       1000       1000
9193    1       1000       1000       1000
9194    1       1000       1000       1000
9195    1       1000       1000       1000
9196    1       1000       1000       1000
9197    1       1000       1000       1000
9198    1       1000       1000       1000
9199    1       1000       1000       1000
9200    1       1000       1000       1000
9201    1       1000       1000       1000
9202    1       1000       1000       1000
9203    1       1000       1000       1000
9204    1       1000       1000       1000
9205    1       1000       1000       1000
9206    1       1000       1000       1000
9207    1       1000       1000       1000
9208    1       1000       1000       1000
9209    1       1000       1000       1000
9210    1       1000       1000       1000
9211    1       1000       1000       1000
9212    1       1000       1000       1000
9213    1       1000       1000       1000
9214    1       1000       1000       1000
9215    1       1000       1000       1000
9216    1       1000       1000       1000
9217    1       1000       1000       1000
9218    1       1000       1000       1000
9219    1       1000       1000       1000
9220    1       1000       1000       1000
9221    1       1000       1000       1000
9222    1       1000       1000       1000
9223    1       1000       1000       1000
9224    1       1000       1000       1000
9225    1       1000       1000       1000
9226    1       1000       1000       1000
9227    1       1000       1000       1000
9228    1       1000       1000       1000
9229    1       1000       1000       1000
9230    1       1000       1000       1000
9231    1       1000       1000       1000
9232    1       1000       1000       1000
9233    1       1000       1000       1000
9234    1       1000       1000       1000
9235    1       1000       1000       1000
9236    1       1000       1000       1000
9237    1       1000       1000       1000
9238    1       1000       1000       1000
9239    1       1000       1000       1000
9240    1       1000       1000       1000
9241    1       1000       1000       1000
9242    1       1000       1000       1000
9243    1       1000       1000       1000
9244    1       1000       1000       1000
9245    1       1000       1000       1000
9246    1       1000       1000       1000
9247    1       1000       1000       1000
9248    1       1000       1000       1000
9249    1       1000       1000       1000
9250    1       1000       1000       1000
9251    1       1000       1000       1000
9252    1       1000       1000       1000
9253    1       1000       1000       1000
9254    1       1000       1000       1000
9255    1       1000       1000       1000
9256    1       1000       1000       1000
9257    1       1000       1000       1000
9258    1       1000       1000       1000
9259    1       1000       1000       1000
9260    1       1000       1000       1000
9261    1       1000       1000       1000
9262    1       1000       1000       1000
9263    1       1000       1000       1000
9264    1       1000       1000       1000
9265    1       1000       1000       1000
9266    1       1000       1000       1000
9267    1       1000       1000       1000
9268    1       1000       1000       1000
9269    1       1000       1000       1000
9270    1       1000       1000       1000
9271    1       1000       1000       1000
9272    1       1000       1000       1000
9273    1       1000       1000       1000
9274    1       1000       1000       1000
9275    1       1000       1000       1000
9276    1       1000       1000       1000
9277    1       1000       1000       1000
9278    1       1000       1000       1000
9279    1       1000       1000       1000
9280    1       1000       1000       1000
9281    1       1000       1000       1000
9282    1       1000       1000       1000
9283    1       1000       1000       1000
9284    1       1000       1000       1000
9285    1       1000       1000       1000
9286    1       1000       1000       1000
9287    1       1000       1000       1000
9288    1       1000       1000       1000
9289    1       1000       1000       1000
9290    1       1000       1000       1000
9291    1       1000       1000       1000
9292    1       1000       1000       1000
9293    1       1000       1000       1000
9294    1       1000       1000       1000
9295    1       1000       1000       1000
9296    1       1000       1000       1000
9297    1       1000       1000       1000
9298    1       1000       1000       1000
9299    1       1000       1000       1000
9300    1       1000       1000       1000
9301    1       1000       1000       1000
9302    1       1000       1000       1000
9303    1       1000       1000       1000
9304    1       1000       1000       1000
9305    1       1000       1000       1000
9306    1       1000       1000       1000
9307    1       1000       1000       1000
9308    1       1000       1000       1000
9309    1       1000       1000       1000
9310    1       1000       1000       1000
9311    1       1000       1000       1000
9312    1       1000       1000       1000
9313    1       1000       1000       1000
9314    1       1000       1000       1000
9315    1       1000       1000       1000
9316    1       1000       1000       1000
9317    1       1000       1000       1000
9318    1       1000       1000       1000
9319    1       1000       1000       1000
9320    1       1000       1000       1000
9321    1       1000       1000       1000
9322    1       1000       1000       1000
9323    1       1000       1000       1000
9324    1       1000       1000       1000
9325    1       1000       1000       1000
9326    1       1000       1000       1000
9327    1       1000       1000       1000
9328    1       1000       1000       1000
9329    1       1000       1000       1000
9330    1       1000       1000       1000
9331    1       1000       1000       1000
9332    1       1000       1000       1000
9333    1       1000       1000       1000
9334    1       1000       1000       1000
9335    1       1000       1000       1000
9336    1       1000       1000       1000
9337    1       1000       1000       1000
9338    1       1000       1000       1000
9339    1       1000       1000       1000
9340    1       1000       1000       1000
9341    1       1000       1000       1000
9342    1       1000       1000       1000
9343    1       1000       1000       1000
9344    1       1000       1000       1000
9345    1       1000       1000       1000
9346    1       1000       1000       1000
9347    1       1000       1000       1000
9348    1       1000       1000       1000
9349    1       1000       1000       1000
9350    1       1000       1000       1000
9351    1       1000       1000       1000
9352    1       1000       1000       1000
9353    1       1000       1000       1000
9354    1       1000       1000       1000
9355    1       1000       1000       1000
9356    1       1000       1000       1000
9357    1       1000       1000       1000
9358    1       1000       1000       1000
9359    1       1000       1000       1000
9360    1       1000       1000       1000
9361    1       1000       1000       1000
9362    1       1000       1000       1000
9363    1       1000       1000       1000
9364    1       1000       1000       1000
9365    1       1000       1000       1000
9366    1       1000       1000       1000
9367    1       1000       1000       1000
9368    1       1000       1000       1000
9369    1       1000       1000       1000
9370    1       1000       1000       1000
9371    1       1000       1000       1000
9372    1       1000       1000       1000
9373    1       1000       1000       1000
9374    1       1000       1000       1000
9375    1       1000       1000       1000
9376    1       1000       1000       1000
9377    1       1000       1000       1000
9378    1       1000       1000       1000
9379    1       1000       1000       1000
9380    1       1000       1000       1000
9381    1       1000       1000       1000
9382    1       1000       1000       1000
9383    1       1000       1000       1000
9384    1       1000       1000       1000
9385    1       1000       1000       1000
9386    1       1000       1000       1000
9387    1       1000       1000       1000
9388    1       1000       1000       1000
9389    1       1000       1000       1000
9390    1       1000       1000       1000
9391    1       1000       1000       1000
9392    1       1000       1000       1000
9393    1       1000       1000       1000
9394    1       1000       1000       1000
9395    1       1000       1000       1000
9396    1       1000       1000       1000
9397    1       1000       1000       1000
9398    1       1000       1000       1000
9399    1       1000       1000       1000
9400    1       1000       1000       1000
9401    1       1000       1000       1000
9402    1       1000       1000       1000
9403    1       1000       1000       1000
9404    1       1000       1000       1000
9405    1       1000       1000       1000
9406    1       1000       1000       1000
9407    1       1000       1000       1000
9408    1       1000       1000       1000
9409    1       1000       1000       1000
9410    1       1000       1000       1000
9411    1       1000       1000       1000
9412    1       1000       1000       1000
9413    1       1000       1000       1000
9414    1       1000       1000       1000
9415    1       1000       1000       1000
9416    1       1000       1000       1000
9417    1       1000       1000       1000
9418    1       1000       1000       1000
9419    1       1000       1000       1000
9420    1       1000       1000       1000
9421    1       1000       1000       1000
9422    1       1000       1000       1000
9423    1       1000       1000       1000
9424    1       1000       1000       1000
9425    1       1000       1000       1000
9426    1       1000       1000       1000
9427    1       1000       1000       1000
9428    1       1000       1000       1000
9429    1       1000       1000       1000
9430    1       1000       1000       1000
9431    1       1000       1000       1000
9432    1       1000       1000       1000
9433    1       1000       1000       1000
9434    1       1000       1000       1000
9435    1       1000       1000       1000
9436    1       1000       1000       1000
9437    1       1000       1000       1000
9438    1       1000       1000       1000
9439    1       1000       1000       1000
9440    1       1000       1000       1000
9441    1       1000       1000       1000
9442    1       1000       1000       1000
9443    1       1000       1000       1000
9444    1       1000       1000       1000
9445    1       1000       1000       1000
9446    1       1000       1000       1000
9447    1       1000       1000       1000
9448    1       1000       1000       1000
9449    1       1000       1000       1000
9450    1       1000       1000       1000
9451    1       1000       1000       1000
9452    1       1000       1000       1000
9453    1       1000       1000       1000
9454    1       1000       1000       1000
9455    1       1000       1000       1000
9456    1       1000       1000       1000
9457    1       1000       1000       1000
9458    1       1000       1000       1000
9459    1       1000       1000       1000
9460    1       1000       1000       1000
9461    1       1000       1000       1000
9462    1       1000       1000       1000
9463    1       1000       1000       1000
9464    1       1000       1000       1000
9465    1       1000       1000       1000
9466    1       1000       1000       1000
9467    1       1000       1000       1000
9468    1       1000       1000       1000
9469    1       1000       1000       1000
9470    1       1000       1000       1000
9471    1       1000       1000       1000
9472    1       1000       1000       1000
9473    1       1000       1000       1000
9474    1       1000       1000       1000
9475    1       1000       1000       1000
9476    1       1000       1000       1000
9477    1       1000       1000       1000
9478    1       1000       1000       1000
9479    1       1000       1000       1000
9480    1       1000       1000       1000
9481    1       1000       1000       1000
9482    1       1000       1000       1000
9483    1       1000       1000       1000
9484    1       1000       1000       1000
9485    1       1000       1000       1000
9486    1       1000       1000       1000
9487    1       1000       1000       1000
9488    1       1000       1000       1000
9489    1       1000       1000       1000
9490    1       1000       1000       1000
9491    1       1000       1000       1000
9492    1       1000       1000       1000
9493    1       1000       1000       1000
9494    1       1000       1000       1000
9495    1       1000       1000       1000
9496    1       1000       1000       1000
9497    1       1000       1000       1000
9498    1       1000       1000       1000
9499    1       1000       1000       1000
9500    1       1000       1000       1000
9501    1       1000       1000       1000
9502    1       1000       1000       1000
9503    1       1000       1000       1000
9504    1       1000       1000       1000
9505    1       1000       1000       1000
9506    1       1000       1000       1000
9507    1       1000       1000       1000
9508    1       1000       1000       1000
9509    1       1000       1000       1000
9510    1       1000       1000       1000
9511    1       1000       1000       1000
9512    1       1000       1000       1000
9513    1       1000       1000       1000
9514    1       1000       1000       1000
9515    1       1000       1000       1000
9516    1       1000       1000       1000
9517    1       1000       1000       1000
9518    1       1000       1000       1000
9519    1       1000       1000       1000
9520    1       1000       1000       1000
9521    1       1000       1000       1000
9522    1       1000       1000       1000
9523    1       1000       1000       1000
9524    1       1000       1000       1000
9525    1       1000       1000       1000
9526    1       1000       1000       1000
9527    1       1000       1000       1000
9528    1       1000       1000       1000
9529    1       1000       1000       1000
9530    1       1000       1000       1000
9531    1       1000       1000       1000
9532    1       1000       1000       1000
9533    1       1000       1000       1000
9534    1       1000       1000       1000
9535    1       1000       1000       1000
9536    1       1000       1000       1000
9537    1       1000       1000       1000
9538    1       1000       1000       1000
9539    1       1000       1000       1000
9540    1       1000       1000       1000
9541    1       1000       1000       1000
9542    1       1000       1000       1000
9543    1       1000       1000       1000
9544    1       1000       1000       1000
9545    1       1000       1000       1000
9546    1       1000       1000       1000
9547    1       1000       1000       1000
9548    1       1000       1000       1000
9549    1       1000       1000       1000
9550    1       1000       1000       1000
9551    1       1000       1000       1000
9552    1       1000       1000       1000
9553    1       1000       1000       1000
9554    1       1000       1000       1000
9555    1       1000       1000       1000
9556    1       1000       1000       1000
9557    1       1000       1000       1000
9558    1       1000       1000       1000
9559    1       1000       1000       1000
9560    1       1000       1000       1000
9561    1       1000       1000       1000
9562    1       1000       1000       1000
9563    1       1000       1000       1000
9564    1       1000       1000       1000
9565    1       1000       1000       1000
9566    1       1000       1000       1000
9567    1       1000       1000       1000
9568    1       1000       1000       1000
9569    1       1000       1000       1000
9570    1       1000       1000       1000
9571    1       1000       1000       1000
9572    1       1000       1000       1000
9573    1       1000       1000       1000
9574    1       1000       1000       1000
9575    1       1000       1000       1000
9576    1       1000       1000       1000
9577    1       1000       1000       1000
9578    1       1000       1000       1000
9579    1       1000       1000       1000
9580    1       1000       1000       1000
9581    1       1000       1000       1000
9582    1       1000       1000       1000
9583    1       1000       1000       1000
9584    1       1000       1000       1000
9585    1       1000       1000       1000
9586    1       1000       1000       1000
9587    1       1000       1000       1000
9588    1       1000       1000       1000
9589    1       1000       1000       1000
9590    1       1000       1000       1000
9591    1       1000       1000       1000
9592    1       1000       1000       1000
9593    1       1000       1000       1000
9594    1       1000       1000       1000
9595    1       1000       1000       1000
9596    1       1000       1000       1000
9597    1       1000       1000       1000
9598    1       1000       1000       1000
9599    1       1000       1000       1000
9600    1       1000       1000       1000
9601    1       1000       1000       1000
9602    1       1000       1000       1000
9603    1       1000       1000       1000
9604    1       1000       1000       1000
9605    1       1000       1000       1000
9606    1       1000       1000       1000
9607    1       1000       1000       1000
9608    1       1000       1000       1000
9609    1       1000       1000       1000
9610    1       1000       1000       1000
9611    1       1000       1000       1000
9612    1       1000       1000       1000
9613    1       1000       1000       1000
9614    1       1000       1000       1000
9615    1       1000       1000       1000
9616    1       1000       1000       1000
9617    1       1000       1000       1000
9618    1       1000       1000       1000
9619    1       1000       1000       1000
9620    1       1000       1000       1000
9621    1       1000       1000       1000
9622    1       1000       1000       1000
9623    1       1000       1000       1000
9624    1       1000       1000       1000
9625    1       1000       1000       1000
9626    1       1000       1000       1000
9627    1       1000       1000       1000
9628    1       1000       1000       1000
9629    1       1000       1000       1000
9630    1       1000       1000       1000
9631    1       1000       1000       1000
9632    1       1000       1000       1000
9633    1       1000       1000       1000
9634    1       1000       1000       1000
9635    1       1000       1000       1000
9636    1       1000       1000       1000
9637    1       1000       1000       1000
9638    1       1000       1000       1000
9639    1       1000       1000       1000
9640    1       1000       1000       1000
9641    1       1000       1000       1000
9642    1       1000       1000       1000
9643    1       1000       1000       1000
9644    1       1000       1000       1000
9645    1       1000       1000       1000
9646    1       1000       1000       1000
9647    1       1000       1000       1000
9648    1       1000       1000       1000
9649    1       1000       1000       1000
9650    1       1000       1000       1000
9651    1       1000       1000       1000
9652    1       1000       1000       1000
9653    1       1000       1000       1000
9654    1       1000       1000       1000
9655    1       1000       1000       1000
9656    1       1000       1000       1000
9657    1       1000       1000       1000
9658    1       1000       1000       1000
9659    1       1000       1000       1000
9660    1       1000       1000       1000
9661    1       1000       1000       1000
9662    1       1000       1000       1000
9663    1       1000       1000       1000
9664    1       1000       1000       1000
9665    1       1000       1000       1000
9666    1       1000       1000       1000
9667    1       1000       1000       1000
9668    1       1000       1000       1000
9669    1       1000       1000       1000
9670    1       1000       1000       1000
9671    1       1000       1000       1000
9672    1       1000       1000       1000
9673    1       1000       1000       1000
9674    1       1000       1000       1000
9675    1       1000       1000       1000
9676    1       1000       1000       1000
9677    1       1000       1000       1000
9678    1       1000       1000       1000
9679    1       1000       1000       1000
9680    1       1000       1000       1000
9681    1       1000       1000       1000
9682    1       1000       1000       1000
9683    1       1000       1000       1000
9684    1       1000       1000       1000
9685    1       1000       1000       1000
9686    1       1000       1000       1000
9687    1       1000       1000       1000
9688    1       1000       1000       1000
9689    1       1000       1000       1000
9690    1       1000       1000       1000
9691    1       1000       1000       1000
9692    1       1000       1000       1000
9693    1       1000       1000       1000
9694    1       1000       1000       1000
9695    1       1000       1000       1000
9696    1       1000       1000       1000
9697    1       1000       1000       1000
9698    1       1000       1000       1000
9699    1       1000       1000       1000
9700    1       1000       1000       1000
9701    1       1000       1000       1000
9702    1       1000       1000       1000
9703    1       1000       1000       1000
9704    1       1000       1000       1000
9705    1       1000       1000       1000
9706    1       1000       1000       1000
9707    1       1000       1000       1000
9708    1       1000       1000       1000
9709    1       1000       1000       1000
9710    1       1000       1000       1000
9711    1       1000       1000       1000
9712    1       1000       1000       1000
9713    1       1000       1000       1000
9714    1       1000       1000       1000
9715    1       1000       1000       1000
9716    1       1000       1000       1000
9717    1       1000       1000       1000
9718    1       1000       1000       1000
9719    1       1000       1000       1000
9720    1       1000       1000       1000
9721    1       1000       1000       1000
9722    1       1000       1000       1000
9723    1       1000       1000       1000
9724    1       1000       1000       1000
9725    1       1000       1000       1000
9726    1       1000       1000       1000
9727    1       1000       1000       1000
9728    1       1000       1000       1000
9729    1       1000       1000       1000
9730    1       1000       1000       1000
9731    1       1000       1000       1000
9732    1       1000       1000       1000
9733    1       1000       1000       1000
9734    1       1000       1000       1000
9735    1       1000       1000       1000
9736    1       1000       1000       1000
9737    1       1000       1000       1000
9738    1       1000       1000       1000
9739    1       1000       1000       1000
9740    1       1000       1000       1000
9741    1       1000       1000       1000
9742    1       1000       1000       1000
9743    1       1000       1000       1000
9744    1       1000       1000       1000
9745    1       1000       1000       1000
9746    1       1000       1000       1000
9747    1       1000       1000       1000
9748    1       1000       1000       1000
9749    1       1000       1000       1000
9750    1       1000       1000       1000
9751    1       1000       1000       1000
9752    1       1000       1000       1000
9753    1       1000       1000       1000
9754    1       1000       1000       1000
9755    1       1000       1000       1000
9756    1       1000       1000       1000
9757    1       1000       1000       1000
9758    1       1000       1000       1000
9759    1       1000       1000       1000
9760    1       1000       1000       1000
9761    1       1000       1000       1000
9762    1       1000       1000       1000
9763    1       1000       1000       1000
9764    1       1000       1000       1000
9765    1       1000       1000       1000
9766    1       1000       1000       1000
9767    1       1000       1000       1000
9768    1       1000       1000       1000
9769    1       1000       1000       1000
9770    1       1000       1000       1000
9771    1       1000       1000       1000
9772    1       1000       1000       1000
9773    1       1000       1000       1000
9774    1       1000       1000       1000
9775    1       1000       1000       1000
9776    1       1000       1000       1000
9777    1       1000       1000       1000
9778    1       1000       1000       1000
9779    1       1000       1000       1000
9780    1       1000       1000       1000
9781    1       1000       1000       1000
9782    1       1000       1000       1000
9783    1       1000       1000       1000
9784    1       1000       1000       1000
9785    1       1000       1000       1000
9786    1       1000       1000       1000
9787    1       1000       1000       1000
9788    1       1000       1000       1000
9789    1       1000       1000       1000
9790    1       1000       1000       1000
9791    1       1000       1000       1000
9792    1       1000       1000       1000
9793    1       1000       1000       1000
9794    1       1000       1000       1000
9795    1       1000       1000       1000
9796    1       1000       1000       1000
9797    1       1000       1000       1000
9798    1       1000       1000       1000
9799    1       1000       1000       1000
9800    1       1000       1000       1000
9801    1       1000       1000       1000
9802    1       1000       1000       1000
9803    1       1000       1000       1000
9804    1       1000       1000       1000
9805    1       1000       1000       1000
9806    1       1000       1000       1000
9807    1       1000       1000       1000
9808    1       1000       1000       1000
9809    1       1000       1000       1000
9810    1       1000       1000       1000
9811    1       1000       1000       1000
9812    1       1000       1000       1000
9813    1       1000       1000       1000
9814    1       1000       1000       1000
9815    1       1000       1000       1000
9816    1       1000       1000       1000
9817    1       1000       1000       1000
9818    1       1000       1000       1000
9819    1       1000       1000       1000
9820    1       1000       1000       1000
9821    1       1000       1000       1000
9822    1       1000       1000       1000
9823    1       1000       1000       1000
9824    1       1000       1000       1000
9825    1       1000       1000       1000
9826    1       1000       1000       1000
9827    1       1000       1000       1000
9828    1       1000       1000       1000
9829    1       1000       1000       1000
9830    1       1000       1000       1000
9831    1       1000       1000       1000
9832    1       1000       1000       1000
9833    1       1000       1000       1000
9834    1       1000       1000       1000
9835    1       1000       1000       1000
9836    1       1000       1000       1000
9837    1       1000       1000       1000
9838    1       1000       1000       1000
9839    1       1000       1000       1000
9840    1       1000       1000       1000
9841    1       1000       1000       1000
9842    1       1000       1000       1000
9843    1       1000       1000       1000
9844    1       1000       1000       1000
9845    1       1000       1000       1000
9846    1       1000       1000       1000
9847    1       1000       1000       1000
9848    1       1000       1000       1000
9849    1       1000       1000       1000
9850    1       1000       1000       1000
9851    1       1000       1000       1000
9852    1       1000       1000       1000
9853    1       1000       1000       1000
9854    1       1000       1000       1000
9855    1       1000       1000       1000
9856    1       1000       1000       1000
9857    1       1000       1000       1000
9858    1       1000       1000       1000
9859    1       1000       1000       1000
9860    1       1000       1000       1000
9861    1       1000       1000       1000
9862    1       1000       1000       1000
9863    1       1000       1000       1000
9864    1       1000       1000       1000
9865    1       1000       1000       1000
9866    1       1000       1000       1000
9867    1       1000       1000       1000
9868    1       1000       1000       1000
9869    1       1000       1000       1000
9870    1       1000       1000       1000
9871    1       1000       1000       1000
9872    1       1000       1000       1000
9873    1       1000       1000       1000
9874    1       1000       1000       1000
9875    1       1000       1000       1000
9876    1       1000       1000       1000
9877    1       1000       1000       1000
9878    1       1000       1000       1000
9879    1       1000       1000       1000
9880    1       1000       1000       1000
9881    1       1000       1000       1000
9882    1       1000       1000       1000
9883    1       1000       1000       1000
9884    1       1000       1000       1000
9885    1       1000       1000       1000
9886    1       1000       1000       1000
9887    1       1000       1000       1000
9888    1       1000       1000       1000
9889    1       1000       1000       1000
9890    1       1000       1000       1000
9891    1       1000       1000       1000
9892    1       1000       1000       1000
9893    1       1000       1000       1000
9894    1       1000       1000       1000
9895    1       1000       1000       1000
9896    1       1000       1000       1000
9897    1       1000       1000       1000
9898    1       1000       1000       1000
9899    1       1000       1000       1000
9900    1       1000       1000       1000
9901    1       1000       1000       1000
9902    1       1000       1000       1000
9903    1       1000       1000       1000
9904    1       1000       1000       1000
9905    1       1000       1000       1000
9906    1       1000       1000       1000
9907    1       1000       1000       1000
9908    1       1000       1000       1000
9909    1       1000       1000       1000
9910    1       1000       1000       1000
9911    1       1000       1000       1000
9912    1       1000       1000       1000
9913    1       1000       1000       1000
9914    1       1000       1000       1000
9915    1       1000       1000       1000
9916    1       1000       1000       1000
9917    1       1000       1000       1000
9918    1       1000       1000       1000
9919    1       1000       1000       1000
9920    1       1000       1000       1000
9921    1       1000       1000       1000
9922    1       1000       1000       1000
9923    1       1000       1000       1000
9924    1       1000       1000       1000
9925    1       1000       1000       1000
9926    1       1000       1000       1000
9927    1       1000       1000       1000
9928    1       1000       1000       1000
9929    1       1000       1000       1000
9930    1       1000       1000       1000
9931    1       1000       1000       1000
9932    1       1000       1000       1000
9933    1       1000       1000       1000
9934    1       1000       1000       1000
9935    1       1000       1000       1000
9936    1       1000       1000       1000
9937    1       1000       1000       1000
9938    1       1000       1000       1000
9939    1       1000       1000       1000
9940    1       1000       1000       1000
9941    1       1000       1000       1000
9942    1       1000       1000       1000
9943    1       1000       1000       1000
9944    1       1000       1000       1000
9945    1       1000       1000       1000
9946    1       1000       1000       1000
9947    1       1000       1000       1000
9948    1       1000       1000       1000
9949    1       1000       1000       1000
9950    1       1000       1000       1000
9951    1       1000       1000       1000
9952    1       1000       1000       1000
9953    1       1000       1000       1000
9954    1       1000       1000       1000
9955    1       1000       1000       1000
9956    1       1000       1000       1000
9957    1       1000       1000       1000
9958    1       1000       1000       1000
9959    1       1000       1000       1000
9960    1       1000       1000       1000
9961    1       1000       1000       1000
9962    1       1000       1000       1000
9963    1       1000       1000       1000
9964    1       1000       1000       1000
9965    1       1000       1000       1000
9966    1       1000       1000       1000
9967    1       1000       1000       1000
9968    1       1000       1000       1000
9969    1       1000       1000       1000
9970    1       1000       1000       1000
9971    1       1000       1000       1000
9972    1       1000       1000       1000
9973    1       1000       1000       1000
9974    1       1000       1000       1000
9975    1       1000       1000       1000
9976    1       1000       1000       1000
9977    1       1000       1000       1000
9978    1       1000       1000       1000
9979    1       1000       1000       1000
9980    1       1000       1000       1000
9981    1       1000       1000       1000
9982    1       1000       1000       1000
9983    1       1000       1000       1000
9984    1       1000       1000       1000
9985    1       1000       1000       1000
9986    1       1000       1000       1000
9987    1       1000       1000       1000
9988    1       1000       1000       1000
9989    1       1000       1000       1000
9990    1       1000       1000       1000
9991    1       1000       1000       1000
9992    1       1000       1000       1000
9993    1       1000       1000       1000
9994    1       1000       1000       1000
9995    1       1000       1000       1000
9996    1       1000       1000       1000
9997    1       1000       1000       1000
9998    1       1000       1000       1000
9999    1       1000       1000       1000
10000    1       1000       1000       1000
10001    1       1000       1000       1000
10002    1       1000       1000       1000
10003    1       1000       1000       1000
10004    1       1000       1000       1000
10005    1       1000       1000       1000
10006    1       1000       1000       1000
10007    1       1000       1000       1000
10008    1       1000       1000       1000
10009    1       1000       1000       1000
10010    1       1000       1000       1000
10011    1       1000       1000       1000
10012    1       1000       1000       1000
10013    1       1000       1000       1000
10014    1       1000       1000       1000
10015    1       1000       1000       1000
10016    1       1000       1000       1000
10017    1       1000       1000       1000
10018    1       1000       1000       1000
10019    1       1000       1000       1000
10020    1       1000       1000       1000
10021    1       1000       1000       1000
10022    1       1000       1000       1000
10023    1       1000       1000       1000
10024    1       1000       1000       1000
10025    1       1000       1000       1000
10026    1       1000       1000       1000
10027    1       1000       1000       1000
10028    1       1000       1000       1000
10029    1       1000       1000       1000
10030    1       1000       1000       1000
10031    1       1000       1000       1000
10032    1       1000       1000       1000
10033    1       1000       1000       1000
10034    1       1000       1000       1000
10035    1       1000       1000       1000
10036    1       1000       1000       1000
10037    1       1000       1000       1000
10038    1       1000       1000       1000
10039    1       1000       1000       1000
10040    1       1000       1000       1000
10041    1       1000       1000       1000
10042    1       1000       1000       1000
10043    1       1000       1000       1000
10044    1       1000       1000       1000
10045    1       1000       1000       1000
10046    1       1000       1000       1000
10047    1       1000       1000       1000
10048    1       1000       1000       1000
10049    1       1000       1000       1000
10050    1       1000       1000       1000
10051    1       1000       1000       1000
10052    1       1000       1000       1000
10053    1       1000       1000       1000
10054    1       1000       1000       1000
10055    1       1000       1000       1000
10056    1       1000       1000       1000
10057    1       1000       1000       1000
10058    1       1000       1000       1000
10059    1       1000       1000       1000
10060    1       1000       1000       1000
10061    1       1000       1000       1000
10062    1       1000       1000       1000
10063    1       1000       1000       1000
10064    1       1000       1000       1000
10065    1       1000       1000       1000
10066    1       1000       1000       1000
10067    1       1000       1000       1000
10068    1       1000       1000       1000
10069    1       1000       1000       1000
10070    1       1000       1000       1000
10071    1       1000       1000       1000
10072    1       1000       1000       1000
10073    1       1000       1000       1000
10074    1       1000       1000       1000
10075    1       1000       1000       1000
10076    1       1000       1000       1000
10077    1       1000       1000       1000
10078    1       1000       1000       1000
10079    1       1000       1000       1000
10080    1       1000       1000       1000
10081    1       1000       1000       1000
10082    1       1000       1000       1000
10083    1       1000       1000       1000
10084    1       1000       1000       1000
10085    1       1000       1000       1000
10086    1       1000       1000       1000
10087    1       1000       1000       1000
10088    1       1000       1000       1000
10089    1       1000       1000       1000
10090    1       1000       1000       1000
10091    1       1000       1000       1000
10092    1       1000       1000       1000
10093    1       1000       1000       1000
10094    1       1000       1000       1000
10095    1       1000       1000       1000
10096    1       1000       1000       1000
10097    1       1000       1000       1000
10098    1       1000       1000       1000
10099    1       1000       1000       1000
10100    1       1000       1000       1000
10101    1       1000       1000       1000
10102    1       1000       1000       1000
10103    1       1000       1000       1000
10104    1       1000       1000       1000
10105    1       1000       1000       1000
10106    1       1000       1000       1000
10107    1       1000       1000       1000
10108    1       1000       1000       1000
10109    1       1000       1000       1000
10110    1       1000       1000       1000
10111    1       1000       1000       1000
10112    1       1000       1000       1000
10113    1       1000       1000       1000
10114    1       1000       1000       1000
10115    1       1000       1000       1000
10116    1       1000       1000       1000
10117    1       1000       1000       1000
10118    1       1000       1000       1000
10119    1       1000       1000       1000
10120    1       1000       1000       1000
10121    1       1000       1000       1000
10122    1       1000       1000       1000
10123    1       1000       1000       1000
10124    1       1000       1000       1000
10125    1       1000       1000       1000
10126    1       1000       1000       1000
10127    1       1000       1000       1000
10128    1       1000       1000       1000
10129    1       1000       1000       1000
10130    1       1000       1000       1000
10131    1       1000       1000       1000
10132    1       1000       1000       1000
10133    1       1000       1000       1000
10134    1       1000       1000       1000
10135    1       1000       1000       1000
10136    1       1000       1000       1000
10137    1       1000       1000       1000
10138    1       1000       1000       1000
10139    1       1000       1000       1000
10140    1       1000       1000       1000
10141    1       1000       1000       1000
10142    1       1000       1000       1000
10143    1       1000       1000       1000
10144    1       1000       1000       1000
10145    1       1000       1000       1000
10146    1       1000       1000       1000
10147    1       1000       1000       1000
10148    1       1000       1000       1000
10149    1       1000       1000       1000
10150    1       1000       1000       1000
10151    1       1000       1000       1000
10152    1       1000       1000       1000
10153    1       1000       1000       1000
10154    1       1000       1000       1000
10155    1       1000       1000       1000
10156    1       1000       1000       1000
10157    1       1000       1000       1000
10158    1       1000       1000       1000
10159    1       1000       1000       1000
10160    1       1000       1000       1000
10161    1       1000       1000       1000
10162    1       1000       1000       1000
10163    1       1000       1000       1000
10164    1       1000       1000       1000
10165    1       1000       1000       1000
10166    1       1000       1000       1000
10167    1       1000       1000       1000
10168    1       1000       1000       1000
10169    1       1000       1000       1000
10170    1       1000       1000       1000
10171    1       1000       1000       1000
10172    1       1000       1000       1000
10173    1       1000       1000       1000
10174    1       1000       1000       1000
10175    1       1000       1000       1000
10176    1       1000       1000       1000
10177    1       1000       1000       1000
10178    1       1000       1000       1000
10179    1       1000       1000       1000
10180    1       1000       1000       1000
10181    1       1000       1000       1000
10182    1       1000       1000       1000
10183    1       1000       1000       1000
10184    1       1000       1000       1000
10185    1       1000       1000       1000
10186    1       1000       1000       1000
10187    1       1000       1000       1000
10188    1       1000       1000       1000
10189    1       1000       1000       1000
10190    1       1000       1000       1000
10191    1       1000       1000       1000
10192    1       1000       1000       1000
10193    1       1000       1000       1000
10194    1       1000       1000       1000
10195    1       1000       1000       1000
10196    1       1000       1000       1000
10197    1       1000       1000       1000
10198    1       1000       1000       1000
10199    1       1000       1000       1000
10200    1       1000       1000       1000
10201    1       1000       1000       1000
10202    1       1000       1000       1000
10203    1       1000       1000       1000
10204    1       1000       1000       1000
10205    1       1000       1000       1000
10206    1       1000       1000       1000
10207    1       1000       1000       1000
10208    1       1000       1000       1000
10209    1       1000       1000       1000
10210    1       1000       1000       1000
10211    1       1000       1000       1000
10212    1       1000       1000       1000
10213    1       1000       1000       1000
10214    1       1000       1000       1000
10215    1       1000       1000       1000
10216    1       1000       1000       1000
10217    1       1000       1000       1000
10218    1       1000       1000       1000
10219    1       1000       1000       1000
10220    1       1000       1000       1000
10221    1       1000       1000       1000
10222    1       1000       1000       1000
10223    1       1000       1000       1000
10224    1       1000       1000       1000
10225    1       1000       1000       1000
10226    1       1000       1000       1000
10227    1       1000       1000       1000
10228    1       1000       1000       1000
10229    1       1000       1000       1000
10230    1       1000       1000       1000
10231    1       1000       1000       1000
10232    1       1000       1000       1000
10233    1       1000       1000       1000
10234    1       1000       1000       1000
10235    1       1000       1000       1000
10236    1       1000       1000       1000
10237    1       1000       1000       1000
10238    1       1000       1000       1000
10239    1       1000       1000       1000
10240    1       1000       1000       1000
10241    1       1000       1000       1000
10242    1       1000       1000       1000
10243    1       1000       1000       1000
10244    1       1000       1000       1000
10245    1       1000       1000       1000
10246    1       1000       1000       1000
10247    1       1000       1000       1000
10248    1       1000       1000       1000
10249    1       1000       1000       1000
10250    1       1000       1000       1000
10251    1       1000       1000       1000
10252    1       1000       1000       1000
10253    1       1000       1000       1000
10254    1       1000       1000       1000
10255    1       1000       1000       1000
10256    1       1000       1000       1000
10257    1       1000       1000       1000
10258    1       1000       1000       1000
10259    1       1000       1000       1000
10260    1       1000       1000       1000
10261    1       1000       1000       1000
10262    1       1000       1000       1000
10263    1       1000       1000       1000
10264    1       1000       1000       1000
10265    1       1000       1000       1000
10266    1       1000       1000       1000
10267    1       1000       1000       1000
10268    1       1000       1000       1000
10269    1       1000       1000       1000
10270    1       1000       1000       1000
10271    1       1000       1000       1000
10272    1       1000       1000       1000
10273    1       1000       1000       1000
10274    1       1000       1000       1000
10275    1       1000       1000       1000
10276    1       1000       1000       1000
10277    1       1000       1000       1000
10278    1       1000       1000       1000
10279    1       1000       1000       1000
10280    1       1000       1000       1000
10281    1       1000       1000       1000
10282    1       1000       1000       1000
10283    1       1000       1000       1000
10284    1       1000       1000       1000
10285    1       1000       1000       1000
10286    1       1000       1000       1000
10287    1       1000       1000       1000
10288    1       1000       1000       1000
10289    1       1000       1000       1000
10290    1       1000       1000       1000
10291    1       1000       1000       1000
10292    1       1000       1000       1000
10293    1       1000       1000       1000
10294    1       1000       1000       1000
10295    1       1000       1000       1000
10296    1       1000       1000       1000
10297    1       1000       1000       1000
10298    1       1000       1000       1000
10299    1       1000       1000       1000
10300    1       1000       1000       1000
10301    1       1000       1000       1000
10302    1       1000       1000       1000
10303    1       1000       1000       1000
10304    1       1000       1000       1000
10305    1       1000       1000       1000
10306    1       1000       1000       1000
10307    1       1000       1000       1000
10308    1       1000       1000       1000
10309    1       1000       1000       1000
10310    1       1000       1000       1000
10311    1       1000       1000       1000
10312    1       1000       1000       1000
10313    1       1000       1000       1000
10314    1       1000       1000       1000
10315    1       1000       1000       1000
10316    1       1000       1000       1000
10317    1       1000       1000       1000
10318    1       1000       1000       1000
10319    1       1000       1000       1000
10320    1       1000       1000       1000
10321    1       1000       1000       1000
10322    1       1000       1000       1000
10323    1       1000       1000       1000
10324    1       1000       1000       1000
10325    1       1000       1000       1000
10326    1       1000       1000       1000
10327    1       1000       1000       1000
10328    1       1000       1000       1000
10329    1       1000       1000       1000
10330    1       1000       1000       1000
10331    1       1000       1000       1000
10332    1       1000       1000       1000
10333    1       1000       1000       1000
10334    1       1000       1000       1000
10335    1       1000       1000       1000
10336    1       1000       1000       1000
10337    1       1000       1000       1000
10338    1       1000       1000       1000
10339    1       1000       1000       1000
10340    1       1000       1000       1000
10341    1       1000       1000       1000
10342    1       1000       1000       1000
10343    1       1000       1000       1000
10344    1       1000       1000       1000
10345    1       1000       1000       1000
10346    1       1000       1000       1000
10347    1       1000       1000       1000
10348    1       1000       1000       1000
10349    1       1000       1000       1000
10350    1       1000       1000       1000
10351    1       1000       1000       1000
10352    1       1000       1000       1000
10353    1       1000       1000       1000
10354    1       1000       1000       1000
10355    1       1000       1000       1000
10356    1       1000       1000       1000
10357    1       1000       1000       1000
10358    1       1000       1000       1000
10359    1       1000       1000       1000
10360    1       1000       1000       1000
10361    1       1000       1000       1000
10362    1       1000       1000       1000
10363    1       1000       1000       1000
10364    1       1000       1000       1000
10365    1       1000       1000       1000
10366    1       1000       1000       1000
10367    1       1000       1000       1000
10368    1       1000       1000       1000
10369    1       1000       1000       1000
10370    1       1000       1000       1000
10371    1       1000       1000       1000
10372    1       1000       1000       1000
10373    1       1000       1000       1000
10374    1       1000       1000       1000
10375    1       1000       1000       1000
10376    1       1000       1000       1000
10377    1       1000       1000       1000
10378    1       1000       1000       1000
10379    1       1000       1000       1000
10380    1       1000       1000       1000
10381    1       1000       1000       1000
10382    1       1000       1000       1000
10383    1       1000       1000       1000
10384    1       1000       1000       1000
10385    1       1000       1000       1000
10386    1       1000       1000       1000
10387    1       1000       1000       1000
10388    1       1000       1000       1000
10389    1       1000       1000       1000
10390    1       1000       1000       1000
10391    1       1000       1000       1000
10392    1       1000       1000       1000
10393    1       1000       1000       1000
10394    1       1000       1000       1000
10395    1       1000       1000       1000
10396    1       1000       1000       1000
10397    1       1000       1000       1000
10398    1       1000       1000       1000
10399    1       1000       1000       1000
10400    1       1000       1000       1000
10401    1       1000       1000       1000
10402    1       1000       1000       1000
10403    1       1000       1000       1000
10404    1       1000       1000       1000
10405    1       1000       1000       1000
10406    1       1000       1000       1000
10407    1       1000       1000       1000
10408    1       1000       1000       1000
10409    1       1000       1000       1000
10410    1       1000       1000       1000
10411    1       1000       1000       1000
10412    1       1000       1000       1000
10413    1       1000       1000       1000
10414    1       1000       1000       1000
10415    1       1000       1000       1000
10416    1       1000       1000       1000
10417    1       1000       1000       1000
10418    1       1000       1000       1000
10419    1       1000       1000       1000
10420    1       1000       1000       1000
10421    1       1000       1000       1000
10422    1       1000       1000       1000
10423    1       1000       1000       1000
10424    1       1000       1000       1000
10425    1       1000       1000       1000
10426    1       1000       1000       1000
10427    1       1000       1000       1000
10428    1       1000       1000       1000
10429    1       1000       1000       1000
10430    1       1000       1000       1000
10431    1       1000       1000       1000
10432    1       1000       1000       1000
10433    1       1000       1000       1000
10434    1       1000       1000       1000
10435    1       1000       1000       1000
10436    1       1000       1000       1000
10437    1       1000       1000       1000
10438    1       1000       1000       1000
10439    1       1000       1000       1000
10440    1       1000       1000       1000
10441    1       1000       1000       1000
10442    1       1000       1000       1000
10443    1       1000       1000       1000
10444    1       1000       1000       1000
10445    1       1000       1000       1000
10446    1       1000       1000       1000
10447    1       1000       1000       1000
10448    1       1000       1000       1000
10449    1       1000       1000       1000
10450    1       1000       1000       1000
10451    1       1000       1000       1000
10452    1       1000       1000       1000
10453    1       1000       1000       1000
10454    1       1000       1000       1000
10455    1       1000       1000       1000
10456    1       1000       1000       1000
10457    1       1000       1000       1000
10458    1       1000       1000       1000
10459    1       1000       1000       1000
10460    1       1000       1000       1000
10461    1       1000       1000       1000
10462    1       1000       1000       1000
10463    1       1000       1000       1000
10464    1       1000       1000       1000
10465    1       1000       1000       1000
10466    1       1000       1000       1000
10467    1       1000       1000       1000
10468    1       1000       1000       1000
10469    1       1000       1000       1000
10470    1       1000       1000       1000
10471    1       1000       1000       1000
10472    1       1000       1000       1000
10473    1       1000       1000       1000
10474    1       1000       1000       1000
10475    1       1000       1000       1000
10476    1       1000       1000       1000
10477    1       1000       1000       1000
10478    1       1000       1000       1000
10479    1       1000       1000       1000
10480    1       1000       1000       1000
10481    1       1000       1000       1000
10482    1       1000       1000       1000
10483    1       1000       1000       1000
10484    1       1000       1000       1000
10485    1       1000       1000       1000
10486    1       1000       1000       1000
10487    1       1000       1000       1000
10488    1       1000       1000       1000
10489    1       1000       1000       1000
10490    1       1000       1000       1000
10491    1       1000       1000       1000
10492    1       1000       1000       1000
10493    1       1000       1000       1000
10494    1       1000       1000       1000
10495    1       1000       1000       1000
10496    1       1000       1000       1000
10497    1       1000       1000       1000
10498    1       1000       1000       1000
10499    1       1000       1000       1000
10500    1       1000       1000       1000
10501    1       1000       1000       1000
10502    1       1000       1000       1000
10503    1       1000       1000       1000
10504    1       1000       1000       1000
10505    1       1000       1000       1000
10506    1       1000       1000       1000
10507    1       1000       1000       1000
10508    1       1000       1000       1000
10509    1       1000       1000       1000
10510    1       1000       1000       1000
10511    1       1000       1000       1000
10512    1       1000       1000       1000
10513    1       1000       1000       1000
10514    1       1000       1000       1000
10515    1       1000       1000       1000
10516    1       1000       1000       1000
10517    1       1000       1000       1000
10518    1       1000       1000       1000
10519    1       1000       1000       1000
10520    1       1000       1000       1000
10521    1       1000       1000       1000
10522    1       1000       1000       1000
10523    1       1000       1000       1000
10524    1       1000       1000       1000
10525    1       1000       1000       1000
10526    1       1000       1000       1000
10527    1       1000       1000       1000
10528    1       1000       1000       1000
10529    1       1000       1000       1000
10530    1       1000       1000       1000
10531    1       1000       1000       1000
10532    1       1000       1000       1000
10533    1       1000       1000       1000
10534    1       1000       1000       1000
10535    1       1000       1000       1000
10536    1       1000       1000       1000
10537    1       1000       1000       1000
10538    1       1000       1000       1000
10539    1       1000       1000       1000
10540    1       1000       1000       1000
10541    1       1000       1000       1000
10542    1       1000       1000       1000
10543    1       1000       1000       1000
10544    1       1000       1000       1000
10545    1       1000       1000       1000
10546    1       1000       1000       1000
10547    1       1000       1000       1000
10548    1       1000       1000       1000
10549    1       1000       1000       1000
10550    1       1000       1000       1000
10551    1       1000       1000       1000
10552    1       1000       1000       1000
10553    1       1000       1000       1000
10554    1       1000       1000       1000
10555    1       1000       1000       1000
10556    1       1000       1000       1000
10557    1       1000       1000       1000
10558    1       1000       1000       1000
10559    1       1000       1000       1000
10560    1       1000       1000       1000
10561    1       1000       1000       1000
10562    1       1000       1000       1000
10563    1       1000       1000       1000
10564    1       1000       1000       1000
10565    1       1000       1000       1000
10566    1       1000       1000       1000
10567    1       1000       1000       1000
10568    1       1000       1000       1000
10569    1       1000       1000       1000
10570    1       1000       1000       1000
10571    1       1000       1000       1000
10572    1       1000       1000       1000
10573    1       1000       1000       1000
10574    1       1000       1000       1000
10575    1       1000       1000       1000
10576    1       1000       1000       1000
10577    1       1000       1000       1000
10578    1       1000       1000       1000
10579    1       1000       1000       1000
10580    1       1000       1000       1000
10581    1       1000       1000       1000
10582    1       1000       1000       1000
10583    1       1000       1000       1000
10584    1       1000       1000       1000
10585    1       1000       1000       1000
10586    1       1000       1000       1000
10587    1       1000       1000       1000
10588    1       1000       1000       1000
10589    1       1000       1000       1000
10590    1       1000       1000       1000
10591    1       1000       1000       1000
10592    1       1000       1000       1000
10593    1       1000       1000       1000
10594    1       1000       1000       1000
10595    1       1000       1000       1000
10596    1       1000       1000       1000
10597    1       1000       1000       1000
10598    1       1000       1000       1000
10599    1       1000       1000       1000
10600    1       1000       1000       1000
10601    1       1000       1000       1000
10602    1       1000       1000       1000
10603    1       1000       1000       1000
10604    1       1000       1000       1000
10605    1       1000       1000       1000
10606    1       1000       1000       1000
10607    1       1000       1000       1000
10608    1       1000       1000       1000
10609    1       1000       1000       1000
10610    1       1000       1000       1000
10611    1       1000       1000       1000
10612    1       1000       1000       1000
10613    1       1000       1000       1000
10614    1       1000       1000       1000
10615    1       1000       1000       1000
10616    1       1000       1000       1000
10617    1       1000       1000       1000
10618    1       1000       1000       1000
10619    1       1000       1000       1000
10620    1       1000       1000       1000
10621    1       1000       1000       1000
10622    1       1000       1000       1000
10623    1       1000       1000       1000
10624    1       1000       1000       1000
10625    1       1000       1000       1000
10626    1       1000       1000       1000
10627    1       1000       1000       1000
10628    1       1000       1000       1000
10629    1       1000       1000       1000
10630    1       1000       1000       1000
10631    1       1000       1000       1000
10632    1       1000       1000       1000
10633    1       1000       1000       1000
10634    1       1000       1000       1000
10635    1       1000       1000       1000
10636    1       1000       1000       1000
10637    1       1000       1000       1000
10638    1       1000       1000       1000
10639    1       1000       1000       1000
10640    1       1000       1000       1000
10641    1       1000       1000       1000
10642    1       1000       1000       1000
10643    1       1000       1000       1000
10644    1       1000       1000       1000
10645    1       1000       1000       1000
10646    1       1000       1000       1000
10647    1       1000       1000       1000
10648    1       1000       1000       1000
10649    1       1000       1000       1000
10650    1       1000       1000       1000
10651    1       1000       1000       1000
10652    1       1000       1000       1000
10653    1       1000       1000       1000
10654    1       1000       1000       1000
10655    1       1000       1000       1000
10656    1       1000       1000       1000
10657    1       1000       1000       1000
10658    1       1000       1000       1000
10659    1       1000       1000       1000
10660    1       1000       1000       1000
10661    1       1000       1000       1000
10662    1       1000       1000       1000
10663    1       1000       1000       1000
10664    1       1000       1000       1000
10665    1       1000       1000       1000
10666    1       1000       1000       1000
10667    1       1000       1000       1000
10668    1       1000       1000       1000
10669    1       1000       1000       1000
10670    1       1000       1000       1000
10671    1       1000       1000       1000
10672    1       1000       1000       1000
10673    1       1000       1000       1000
10674    1       1000       1000       1000
10675    1       1000       1000       1000
10676    1       1000       1000       1000
10677    1       1000       1000       1000
10678    1       1000       1000       1000
10679    1       1000       1000       1000
10680    1       1000       1000       1000
10681    1       1000       1000       1000
10682    1       1000       1000       1000
10683    1       1000       1000       1000
10684    1       1000       1000       1000
10685    1       1000       1000       1000
10686    1       1000       1000       1000
10687    1       1000       1000       1000
10688    1       1000       1000       1000
10689    1       1000       1000       1000
10690    1       1000       1000       1000
10691    1       1000       1000       1000
10692    1       1000       1000       1000
10693    1       1000       1000       1000
10694    1       1000       1000       1000
10695    1       1000       1000       1000
10696    1       1000       1000       1000
10697    1       1000       1000       1000
10698    1       1000       1000       1000
10699    1       1000       1000       1000
10700    1       1000       1000       1000
10701    1       1000       1000       1000
10702    1       1000       1000       1000
10703    1       1000       1000       1000
10704    1       1000       1000       1000
10705    1       1000       1000       1000
10706    1       1000       1000       1000
10707    1       1000       1000       1000
10708    1       1000       1000       1000
10709    1       1000       1000       1000
10710    1       1000       1000       1000
10711    1       1000       1000       1000
10712    1       1000       1000       1000
10713    1       1000       1000       1000
10714    1       1000       1000       1000
10715    1       1000       1000       1000
10716    1       1000       1000       1000
10717    1       1000       1000       1000
10718    1       1000       1000       1000
10719    1       1000       1000       1000
10720    1       1000       1000       1000
10721    1       1000       1000       1000
10722    1       1000       1000       1000
10723    1       1000       1000       1000
10724    1       1000       1000       1000
10725    1       1000       1000       1000
10726    1       1000       1000       1000
10727    1       1000       1000       1000
10728    1       1000       1000       1000
10729    1       1000       1000       1000
10730    1       1000       1000       1000
10731    1       1000       1000       1000
10732    1       1000       1000       1000
10733    1       1000       1000       1000
10734    1       1000       1000       1000
10735    1       1000       1000       1000
10736    1       1000       1000       1000
10737    1       1000       1000       1000
10738    1       1000       1000       1000
10739    1       1000       1000       1000
10740    1       1000       1000       1000
10741    1       1000       1000       1000
10742    1       1000       1000       1000
10743    1       1000       1000       1000
10744    1       1000       1000       1000
10745    1       1000       1000       1000
10746    1       1000       1000       1000
10747    1       1000       1000       1000
10748    1       1000       1000       1000
10749    1       1000       1000       1000
10750    1       1000       1000       1000
10751    1       1000       1000       1000
10752    1       1000       1000       1000
10753    1       1000       1000       1000
10754    1       1000       1000       1000
10755    1       1000       1000       1000
10756    1       1000       1000       1000
10757    1       1000       1000       1000
10758    1       1000       1000       1000
10759    1       1000       1000       1000
10760    1       1000       1000       1000
10761    1       1000       1000       1000
10762    1       1000       1000       1000
10763    1       1000       1000       1000
10764    1       1000       1000       1000
10765    1       1000       1000       1000
10766    1       1000       1000       1000
10767    1       1000       1000       1000
10768    1       1000       1000       1000
10769    1       1000       1000       1000
10770    1       1000       1000       1000
10771    1       1000       1000       1000
10772    1       1000       1000       1000
10773    1       1000       1000       1000
10774    1       1000       1000       1000
10775    1       1000       1000       1000
10776    1       1000       1000       1000
10777    1       1000       1000       1000
10778    1       1000       1000       1000
10779    1       1000       1000       1000
10780    1       1000       1000       1000
10781    1       1000       1000       1000
10782    1       1000       1000       1000
10783    1       1000       1000       1000
10784    1       1000       1000       1000
10785    1       1000       1000       1000
10786    1       1000       1000       1000
10787    1       1000       1000       1000
10788    1       1000       1000       1000
10789    1       1000       1000       1000
10790    1       1000       1000       1000
10791    1       1000       1000       1000
10792    1       1000       1000       1000
10793    1       1000       1000       1000
10794    1       1000       1000       1000
10795    1       1000       1000       1000
10796    1       1000       1000       1000
10797    1       1000       1000       1000
10798    1       1000       1000       1000
10799    1       1000       1000       1000
10800    1       1000       1000       1000
10801    1       1000       1000       1000
10802    1       1000       1000       1000
10803    1       1000       1000       1000
10804    1       1000       1000       1000
10805    1       1000       1000       1000
10806    1       1000       1000       1000
10807    1       1000       1000       1000
10808    1       1000       1000       1000
10809    1       1000       1000       1000
10810    1       1000       1000       1000
10811    1       1000       1000       1000
10812    1       1000       1000       1000
10813    1       1000       1000       1000
10814    1       1000       1000       1000
10815    1       1000       1000       1000
10816    1       1000       1000       1000
10817    1       1000       1000       1000
10818    1       1000       1000       1000
10819    1       1000       1000       1000
10820    1       1000       1000       1000
10821    1       1000       1000       1000
10822    1       1000       1000       1000
10823    1       1000       1000       1000
10824    1       1000       1000       1000
10825    1       1000       1000       1000
10826    1       1000       1000       1000
10827    1       1000       1000       1000
10828    1       1000       1000       1000
10829    1       1000       1000       1000
10830    1       1000       1000       1000
10831    1       1000       1000       1000
10832    1       1000       1000       1000
10833    1       1000       1000       1000
10834    1       1000       1000       1000
10835    1       1000       1000       1000
10836    1       1000       1000       1000
10837    1       1000       1000       1000
10838    1       1000       1000       1000
10839    1       1000       1000       1000
10840    1       1000       1000       1000
10841    1       1000       1000       1000
10842    1       1000       1000       1000
10843    1       1000       1000       1000
10844    1       1000       1000       1000
10845    1       1000       1000       1000
10846    1       1000       1000       1000
10847    1       1000       1000       1000
10848    1       1000       1000       1000
10849    1       1000       1000       1000
10850    1       1000       1000       1000
10851    1       1000       1000       1000
10852    1       1000       1000       1000
10853    1       1000       1000       1000
10854    1       1000       1000       1000
10855    1       1000       1000       1000
10856    1       1000       1000       1000
10857    1       1000       1000       1000
10858    1       1000       1000       1000
10859    1       1000       1000       1000
10860    1       1000       1000       1000
10861    1       1000       1000       1000
10862    1       1000       1000       1000
10863    1       1000       1000       1000
10864    1       1000       1000       1000
10865    1       1000       1000       1000
10866    1       1000       1000       1000
10867    1       1000       1000       1000
10868    1       1000       1000       1000
10869    1       1000       1000       1000
10870    1       1000       1000       1000
10871    1       1000       1000       1000
10872    1       1000       1000       1000
10873    1       1000       1000       1000
10874    1       1000       1000       1000
10875    1       1000       1000       1000
10876    1       1000       1000       1000
10877    1       1000       1000       1000
10878    1       1000       1000       1000
10879    1       1000       1000       1000
10880    1       1000       1000       1000
10881    1       1000       1000       1000
10882    1       1000       1000       1000
10883    1       1000       1000       1000
10884    1       1000       1000       1000
10885    1       1000       1000       1000
10886    1       1000       1000       1000
10887    1       1000       1000       1000
10888    1       1000       1000       1000
10889    1       1000       1000       1000
10890    1       1000       1000       1000
10891    1       1000       1000       1000
10892    1       1000       1000       1000
10893    1       1000       1000       1000
10894    1       1000       1000       1000
10895    1       1000       1000       1000
10896    1       1000       1000       1000
10897    1       1000       1000       1000
10898    1       1000       1000       1000
10899    1       1000       1000       1000
10900    1       1000       1000       1000
10901    1       1000       1000       1000
10902    1       1000       1000       1000
10903    1       1000       1000       1000
10904    1       1000       1000       1000
10905    1       1000       1000       1000
10906    1       1000       1000       1000
10907    1       1000       1000       1000
10908    1       1000       1000       1000
10909    1       1000       1000       1000
10910    1       1000       1000       1000
10911    1       1000       1000       1000
10912    1       1000       1000       1000
10913    1       1000       1000       1000
10914    1       1000       1000       1000
10915    1       1000       1000       1000
10916    1       1000       1000       1000
10917    1       1000       1000       1000
10918    1       1000       1000       1000
10919    1       1000       1000       1000
10920    1       1000       1000       1000
10921    1       1000       1000       1000
10922    1       1000       1000       1000
10923    1       1000       1000       1000
10924    1       1000       1000       1000
10925    1       1000       1000       1000
10926    1       1000       1000       1000
10927    1       1000       1000       1000
10928    1       1000       1000       1000
10929    1       1000       1000       1000
10930    1       1000       1000       1000
10931    1       1000       1000       1000
10932    1       1000       1000       1000
10933    1       1000       1000       1000
10934    1       1000       1000       1000
10935    1       1000       1000       1000
10936    1       1000       1000       1000
10937    1       1000       1000       1000
10938    1       1000       1000       1000
10939    1       1000       1000       1000
10940    1       1000       1000       1000
10941    1       1000       1000       1000
10942    1       1000       1000       1000
10943    1       1000       1000       1000
10944    1       1000       1000       1000
10945    1       1000       1000       1000
10946    1       1000       1000       1000
10947    1       1000       1000       1000
10948    1       1000       1000       1000
10949    1       1000       1000       1000
10950    1       1000       1000       1000
10951    1       1000       1000       1000
10952    1       1000       1000       1000
10953    1       1000       1000       1000
10954    1       1000       1000       1000
10955    1       1000       1000       1000
10956    1       1000       1000       1000
10957    1       1000       1000       1000
10958    1       1000       1000       1000
10959    1       1000       1000       1000
10960    1       1000       1000       1000
10961    1       1000       1000       1000
10962    1       1000       1000       1000
10963    1       1000       1000       1000
10964    1       1000       1000       1000
10965    1       1000       1000       1000
10966    1       1000       1000       1000
10967    1       1000       1000       1000
10968    1       1000       1000       1000
10969    1       1000       1000       1000
10970    1       1000       1000       1000
10971    1       1000       1000       1000
10972    1       1000       1000       1000
10973    1       1000       1000       1000
10974    1       1000       1000       1000
10975    1       1000       1000       1000
10976    1       1000       1000       1000
10977    1       1000       1000       1000
10978    1       1000       1000       1000
10979    1       1000       1000       1000
10980    1       1000       1000       1000
10981    1       1000       1000       1000
10982    1       1000       1000       1000
10983    1       1000       1000       1000
10984    1       1000       1000       1000
10985    1       1000       1000       1000
10986    1       1000       1000       1000
10987    1       1000       1000       1000
10988    1       1000       1000       1000
10989    1       1000       1000       1000
10990    1       1000       1000       1000
10991    1       1000       1000       1000
10992    1       1000       1000       1000
10993    1       1000       1000       1000
10994    1       1000       1000       1000
10995    1       1000       1000       1000
10996    1       1000       1000       1000
10997    1       1000       1000       1000
10998    1       1000       1000       1000
10999    1       1000       1000       1000
11000    1       1000       1000       1000
11001    1       1000       1000       1000
11002    1       1000       1000       1000
11003    1       1000       1000       1000
11004    1       1000       1000       1000
11005    1       1000       1000       1000
11006    1       1000       1000       1000
11007    1       1000       1000       1000
11008    1       1000       1000       1000
11009    1       1000       1000       1000
11010    1       1000       1000       1000
11011    1       1000       1000       1000
11012    1       1000       1000       1000
11013    1       1000       1000       1000
11014    1       1000       1000       1000
11015    1       1000       1000       1000
11016    1       1000       1000       1000
11017    1       1000       1000       1000
11018    1       1000       1000       1000
11019    1       1000       1000       1000
11020    1       1000       1000       1000
11021    1       1000       1000       1000
11022    1       1000       1000       1000
11023    1       1000       1000       1000
11024    1       1000       1000       1000
11025    1       1000       1000       1000
11026    1       1000       1000       1000
11027    1       1000       1000       1000
11028    1       1000       1000       1000
11029    1       1000       1000       1000
11030    1       1000       1000       1000
11031    1       1000       1000       1000
11032    1       1000       1000       1000
11033    1       1000       1000       1000
11034    1       1000       1000       1000
11035    1       1000       1000       1000
11036    1       1000       1000       1000
11037    1       1000       1000       1000
11038    1       1000       1000       1000
11039    1       1000       1000       1000
11040    1       1000       1000       1000
11041    1       1000       1000       1000
11042    1       1000       1000       1000
11043    1       1000       1000       1000
11044    1       1000       1000       1000
11045    1       1000       1000       1000
11046    1       1000       1000       1000
11047    1       1000       1000       1000
11048    1       1000       1000       1000
11049    1       1000       1000       1000
11050    1       1000       1000       1000
11051    1       1000       1000       1000
11052    1       1000       1000       1000
11053    1       1000       1000       1000
11054    1       1000       1000       1000
11055    1       1000       1000       1000
11056    1       1000       1000       1000
11057    1       1000       1000       1000
11058    1       1000       1000       1000
11059    1       1000       1000       1000
11060    1       1000       1000       1000
11061    1       1000       1000       1000
11062    1       1000       1000       1000
11063    1       1000       1000       1000
11064    1       1000       1000       1000
11065    1       1000       1000       1000
11066    1       1000       1000       1000
11067    1       1000       1000       1000
11068    1       1000       1000       1000
11069    1       1000       1000       1000
11070    1       1000       1000       1000
11071    1       1000       1000       1000
11072    1       1000       1000       1000
11073    1       1000       1000       1000
11074    1       1000       1000       1000
11075    1       1000       1000       1000
11076    1       1000       1000       1000
11077    1       1000       1000       1000
11078    1       1000       1000       1000
11079    1       1000       1000       1000
11080    1       1000       1000       1000
11081    1       1000       1000       1000
11082    1       1000       1000       1000
11083    1       1000       1000       1000
11084    1       1000       1000       1000
11085    1       1000       1000       1000
11086    1       1000       1000       1000
11087    1       1000       1000       1000
11088    1       1000       1000       1000
11089    1       1000       1000       1000
11090    1       1000       1000       1000
11091    1       1000       1000       1000
11092    1       1000       1000       1000
11093    1       1000       1000       1000
11094    1       1000       1000       1000
11095    1       1000       1000       1000
11096    1       1000       1000       1000
11097    1       1000       1000       1000
11098    1       1000       1000       1000
11099    1       1000       1000       1000
11100    1       1000       1000       1000
11101    1       1000       1000       1000
11102    1       1000       1000       1000
11103    1       1000       1000       1000
11104    1       1000       1000       1000
11105    1       1000       1000       1000
11106    1       1000       1000       1000
11107    1       1000       1000       1000
11108    1       1000       1000       1000
11109    1       1000       1000       1000
11110    1       1000       1000       1000
11111    1       1000       1000       1000
11112    1       1000       1000       1000
11113    1       1000       1000       1000
11114    1       1000       1000       1000
11115    1       1000       1000       1000
11116    1       1000       1000       1000
11117    1       1000       1000       1000
11118    1       1000       1000       1000
11119    1       1000       1000       1000
11120    1       1000       1000       1000
11121    1       1000       1000       1000
11122    1       1000       1000       1000
11123    1       1000       1000       1000
11124    1       1000       1000       1000
11125    1       1000       1000       1000
11126    1       1000       1000       1000
11127    1       1000       1000       1000
11128    1       1000       1000       1000
11129    1       1000       1000       1000
11130    1       1000       1000       1000
11131    1       1000       1000       1000
11132    1       1000       1000       1000
11133    1       1000       1000       1000
11134    1       1000       1000       1000
11135    1       1000       1000       1000
11136    1       1000       1000       1000
11137    1       1000       1000       1000
11138    1       1000       1000       1000
11139    1       1000       1000       1000
11140    1       1000       1000       1000
11141    1       1000       1000       1000
11142    1       1000       1000       1000
11143    1       1000       1000       1000
11144    1       1000       1000       1000
11145    1       1000       1000       1000
11146    1       1000       1000       1000
11147    1       1000       1000       1000
11148    1       1000       1000       1000
11149    1       1000       1000       1000
11150    1       1000       1000       1000
11151    1       1000       1000       1000
11152    1       1000       1000       1000
11153    1       1000       1000       1000
11154    1       1000       1000       1000
11155    1       1000       1000       1000
11156    1       1000       1000       1000
11157    1       1000       1000       1000
11158    1       1000       1000       1000
11159    1       1000       1000       1000
11160    1       1000       1000       1000
11161    1       1000       1000       1000
11162    1       1000       1000       1000
11163    1       1000       1000       1000
11164    1       1000       1000       1000
11165    1       1000       1000       1000
11166    1       1000       1000       1000
11167    1       1000       1000       1000
11168    1       1000       1000       1000
11169    1       1000       1000       1000
11170    1       1000       1000       1000
11171    1       1000       1000       1000
11172    1       1000       1000       1000
11173    1       1000       1000       1000
11174    1       1000       1000       1000
11175    1       1000       1000       1000
11176    1       1000       1000       1000
11177    1       1000       1000       1000
11178    1       1000       1000       1000
11179    1       1000       1000       1000
11180    1       1000       1000       1000
11181    1       1000       1000       1000
11182    1       1000       1000       1000
11183    1       1000       1000       1000
11184    1       1000       1000       1000
11185    1       1000       1000       1000
11186    1       1000       1000       1000
11187    1       1000       1000       1000
11188    1       1000       1000       1000
11189    1       1000       1000       1000
11190    1       1000       1000       1000
11191    1       1000       1000       1000
11192    1       1000       1000       1000
11193    1       1000       1000       1000
11194    1       1000       1000       1000
11195    1       1000       1000       1000
11196    1       1000       1000       1000
11197    1       1000       1000       1000
11198    1       1000       1000       1000
11199    1       1000       1000       1000
11200    1       1000       1000       1000
11201    1       1000       1000       1000
11202    1       1000       1000       1000
11203    1       1000       1000       1000
11204    1       1000       1000       1000
11205    1       1000       1000       1000
11206    1       1000       1000       1000
11207    1       1000       1000       1000
11208    1       1000       1000       1000
11209    1       1000       1000       1000
11210    1       1000       1000       1000
11211    1       1000       1000       1000
11212    1       1000       1000       1000
11213    1       1000       1000       1000
11214    1       1000       1000       1000
11215    1       1000       1000       1000
11216    1       1000       1000       1000
11217    1       1000       1000       1000
11218    1       1000       1000       1000
11219    1       1000       1000       1000
11220    1       1000       1000       1000
11221    1       1000       1000       1000
11222    1       1000       1000       1000
11223    1       1000       1000       1000
11224    1       1000       1000       1000
11225    1       1000       1000       1000
11226    1       1000       1000       1000
11227    1       1000       1000       1000
11228    1       1000       1000       1000
11229    1       1000       1000       1000
11230    1       1000       1000       1000
11231    1       1000       1000       1000
11232    1       1000       1000       1000
11233    1       1000       1000       1000
11234    1       1000       1000       1000
11235    1       1000       1000       1000
11236    1       1000       1000       1000
11237    1       1000       1000       1000
11238    1       1000       1000       1000
11239    1       1000       1000       1000
11240    1       1000       1000       1000
11241    1       1000       1000       1000
11242    1       1000       1000       1000
11243    1       1000       1000       1000
11244    1       1000       1000       1000
11245    1       1000       1000       1000
11246    1       1000       1000       1000
11247    1       1000       1000       1000
11248    1       1000       1000       1000
11249    1       1000       1000       1000
11250    1       1000       1000       1000
11251    1       1000       1000       1000
11252    1       1000       1000       1000
11253    1       1000       1000       1000
11254    1       1000       1000       1000
11255    1       1000       1000       1000
11256    1       1000       1000       1000
11257    1       1000       1000       1000
11258    1       1000       1000       1000
11259    1       1000       1000       1000
11260    1       1000       1000       1000
11261    1       1000       1000       1000
11262    1       1000       1000       1000
11263    1       1000       1000       1000
11264    1       1000       1000       1000
11265    1       1000       1000       1000
11266    1       1000       1000       1000
11267    1       1000       1000       1000
11268    1       1000       1000       1000
11269    1       1000       1000       1000
11270    1       1000       1000       1000
11271    1       1000       1000       1000
11272    1       1000       1000       1000
11273    1       1000       1000       1000
11274    1       1000       1000       1000
11275    1       1000       1000       1000
11276    1       1000       1000       1000
11277    1       1000       1000       1000
11278    1       1000       1000       1000
11279    1       1000       1000       1000
11280    1       1000       1000       1000
11281    1       1000       1000       1000
11282    1       1000       1000       1000
11283    1       1000       1000       1000
11284    1       1000       1000       1000
11285    1       1000       1000       1000
11286    1       1000       1000       1000
11287    1       1000       1000       1000
11288    1       1000       1000       1000
11289    1       1000       1000       1000
11290    1       1000       1000       1000
11291    1       1000       1000       1000
11292    1       1000       1000       1000
11293    1       1000       1000       1000
11294    1       1000       1000       1000
11295    1       1000       1000       1000
11296    1       1000       1000       1000
11297    1       1000       1000       1000
11298    1       1000       1000       1000
11299    1       1000       1000       1000
11300    1       1000       1000       1000
11301    1       1000       1000       1000
11302    1       1000       1000       1000
11303    1       1000       1000       1000
11304    1       1000       1000       1000
11305    1       1000       1000       1000
11306    1       1000       1000       1000
11307    1       1000       1000       1000
11308    1       1000       1000       1000
11309    1       1000       1000       1000
11310    1       1000       1000       1000
11311    1       1000       1000       1000
11312    1       1000       1000       1000
11313    1       1000       1000       1000
11314    1       1000       1000       1000
11315    1       1000       1000       1000
11316    1       1000       1000       1000
11317    1       1000       1000       1000
11318    1       1000       1000       1000
11319    1       1000       1000       1000
11320    1       1000       1000       1000
11321    1       1000       1000       1000
11322    1       1000       1000       1000
11323    1       1000       1000       1000
11324    1       1000       1000       1000
11325    1       1000       1000       1000
11326    1       1000       1000       1000
11327    1       1000       1000       1000
11328    1       1000       1000       1000
11329    1       1000       1000       1000
11330    1       1000       1000       1000
11331    1       1000       1000       1000
11332    1       1000       1000       1000
11333    1       1000       1000       1000
11334    1       1000       1000       1000
11335    1       1000       1000       1000
11336    1       1000       1000       1000
11337    1       1000       1000       1000
11338    1       1000       1000       1000
11339    1       1000       1000       1000
11340    1       1000       1000       1000
11341    1       1000       1000       1000
11342    1       1000       1000       1000
11343    1       1000       1000       1000
11344    1       1000       1000       1000
11345    1       1000       1000       1000
11346    1       1000       1000       1000
11347    1       1000       1000       1000
11348    1       1000       1000       1000
11349    1       1000       1000       1000
11350    1       1000       1000       1000
11351    1       1000       1000       1000
11352    1       1000       1000       1000
11353    1       1000       1000       1000
11354    1       1000       1000       1000
11355    1       1000       1000       1000
11356    1       1000       1000       1000
11357    1       1000       1000       1000
11358    1       1000       1000       1000
11359    1       1000       1000       1000
11360    1       1000       1000       1000
11361    1       1000       1000       1000
11362    1       1000       1000       1000
11363    1       1000       1000       1000
11364    1       1000       1000       1000
11365    1       1000       1000       1000
11366    1       1000       1000       1000
11367    1       1000       1000       1000
11368    1       1000       1000       1000
11369    1       1000       1000       1000
11370    1       1000       1000       1000
11371    1       1000       1000       1000
11372    1       1000       1000       1000
11373    1       1000       1000       1000
11374    1       1000       1000       1000
11375    1       1000       1000       1000
11376    1       1000       1000       1000
11377    1       1000       1000       1000
11378    1       1000       1000       1000
11379    1       1000       1000       1000
11380    1       1000       1000       1000
11381    1       1000       1000       1000
11382    1       1000       1000       1000
11383    1       1000       1000       1000
11384    1       1000       1000       1000
11385    1       1000       1000       1000
11386    1       1000       1000       1000
11387    1       1000       1000       1000
11388    1       1000       1000       1000
11389    1       1000       1000       1000
11390    1       1000       1000       1000
11391    1       1000       1000       1000
11392    1       1000       1000       1000
11393    1       1000       1000       1000
11394    1       1000       1000       1000
11395    1       1000       1000       1000
11396    1       1000       1000       1000
11397    1       1000       1000       1000
11398    1       1000       1000       1000
11399    1       1000       1000       1000
11400    1       1000       1000       1000
11401    1       1000       1000       1000
11402    1       1000       1000       1000
11403    1       1000       1000       1000
11404    1       1000       1000       1000
11405    1       1000       1000       1000
11406    1       1000       1000       1000
11407    1       1000       1000       1000
11408    1       1000       1000       1000
11409    1       1000       1000       1000
11410    1       1000       1000       1000
11411    1       1000       1000       1000
11412    1       1000       1000       1000
11413    1       1000       1000       1000
11414    1       1000       1000       1000
11415    1       1000       1000       1000
11416    1       1000       1000       1000
11417    1       1000       1000       1000
11418    1       1000       1000       1000
11419    1       1000       1000       1000
11420    1       1000       1000       1000
11421    1       1000       1000       1000
11422    1       1000       1000       1000
11423    1       1000       1000       1000
11424    1       1000       1000       1000
11425    1       1000       1000       1000
11426    1       1000       1000       1000
11427    1       1000       1000       1000
11428    1       1000       1000       1000
11429    1       1000       1000       1000
11430    1       1000       1000       1000
11431    1       1000       1000       1000
11432    1       1000       1000       1000
11433    1       1000       1000       1000
11434    1       1000       1000       1000
11435    1       1000       1000       1000
11436    1       1000       1000       1000
11437    1       1000       1000       1000
11438    1       1000       1000       1000
11439    1       1000       1000       1000
11440    1       1000       1000       1000
11441    1       1000       1000       1000
11442    1       1000       1000       1000
11443    1       1000       1000       1000
11444    1       1000       1000       1000
11445    1       1000       1000       1000
11446    1       1000       1000       1000
11447    1       1000       1000       1000
11448    1       1000       1000       1000
11449    1       1000       1000       1000
11450    1       1000       1000       1000
11451    1       1000       1000       1000
11452    1       1000       1000       1000
11453    1       1000       1000       1000
11454    1       1000       1000       1000
11455    1       1000       1000       1000
11456    1       1000       1000       1000
11457    1       1000       1000       1000
11458    1       1000       1000       1000
11459    1       1000       1000       1000
11460    1       1000       1000       1000
11461    1       1000       1000       1000
11462    1       1000       1000       1000
11463    1       1000       1000       1000
11464    1       1000       1000       1000
11465    1       1000       1000       1000
11466    1       1000       1000       1000
11467    1       1000       1000       1000
11468    1       1000       1000       1000
11469    1       1000       1000       1000
11470    1       1000       1000       1000
11471    1       1000       1000       1000
11472    1       1000       1000       1000
11473    1       1000       1000       1000
11474    1       1000       1000       1000
11475    1       1000       1000       1000
11476    1       1000       1000       1000
11477    1       1000       1000       1000
11478    1       1000       1000       1000
11479    1       1000       1000       1000
11480    1       1000       1000       1000
11481    1       1000       1000       1000
11482    1       1000       1000       1000
11483    1       1000       1000       1000
11484    1       1000       1000       1000
11485    1       1000       1000       1000
11486    1       1000       1000       1000
11487    1       1000       1000       1000
11488    1       1000       1000       1000
11489    1       1000       1000       1000
11490    1       1000       1000       1000
11491    1       1000       1000       1000
11492    1       1000       1000       1000
11493    1       1000       1000       1000
11494    1       1000       1000       1000
11495    1       1000       1000       1000
11496    1       1000       1000       1000
11497    1       1000       1000       1000
11498    1       1000       1000       1000
11499    1       1000       1000       1000
11500    1       1000       1000       1000
11501    1       1000       1000       1000
11502    1       1000       1000       1000
11503    1       1000       1000       1000
11504    1       1000       1000       1000
11505    1       1000       1000       1000
11506    1       1000       1000       1000
11507    1       1000       1000       1000
11508    1       1000       1000       1000
11509    1       1000       1000       1000
11510    1       1000       1000       1000
11511    1       1000       1000       1000
11512    1       1000       1000       1000
11513    1       1000       1000       1000
11514    1       1000       1000       1000
11515    1       1000       1000       1000
11516    1       1000       1000       1000
11517    1       1000       1000       1000
11518    1       1000       1000       1000
11519    1       1000       1000       1000
11520    1       1000       1000       1000
11521    1       1000       1000       1000
11522    1       1000       1000       1000
11523    1       1000       1000       1000
11524    1       1000       1000       1000
11525    1       1000       1000       1000
11526    1       1000       1000       1000
11527    1       1000       1000       1000
11528    1       1000       1000       1000
11529    1       1000       1000       1000
11530    1       1000       1000       1000
11531    1       1000       1000       1000
11532    1       1000       1000       1000
11533    1       1000       1000       1000
11534    1       1000       1000       1000
11535    1       1000       1000       1000
11536    1       1000       1000       1000
11537    1       1000       1000       1000
11538    1       1000       1000       1000
11539    1       1000       1000       1000
11540    1       1000       1000       1000
11541    1       1000       1000       1000
11542    1       1000       1000       1000
11543    1       1000       1000       1000
11544    1       1000       1000       1000
11545    1       1000       1000       1000
11546    1       1000       1000       1000
11547    1       1000       1000       1000
11548    1       1000       1000       1000
11549    1       1000       1000       1000
11550    1       1000       1000       1000
11551    1       1000       1000       1000
11552    1       1000       1000       1000
11553    1       1000       1000       1000
11554    1       1000       1000       1000
11555    1       1000       1000       1000
11556    1       1000       1000       1000
11557    1       1000       1000       1000
11558    1       1000       1000       1000
11559    1       1000       1000       1000
11560    1       1000       1000       1000
11561    1       1000       1000       1000
11562    1       1000       1000       1000
11563    1       1000       1000       1000
11564    1       1000       1000       1000
11565    1       1000       1000       1000
11566    1       1000       1000       1000
11567    1       1000       1000       1000
11568    1       1000       1000       1000
11569    1       1000       1000       1000
11570    1       1000       1000       1000
11571    1       1000       1000       1000
11572    1       1000       1000       1000
11573    1       1000       1000       1000
11574    1       1000       1000       1000
11575    1       1000       1000       1000
11576    1       1000       1000       1000
11577    1       1000       1000       1000
11578    1       1000       1000       1000
11579    1       1000       1000       1000
11580    1       1000       1000       1000
11581    1       1000       1000       1000
11582    1       1000       1000       1000
11583    1       1000       1000       1000
11584    1       1000       1000       1000
11585    1       1000       1000       1000
11586    1       1000       1000       1000
11587    1       1000       1000       1000
11588    1       1000       1000       1000
11589    1       1000       1000       1000
11590    1       1000       1000       1000
11591    1       1000       1000       1000
11592    1       1000       1000       1000
11593    1       1000       1000       1000
11594    1       1000       1000       1000
11595    1       1000       1000       1000
11596    1       1000       1000       1000
11597    1       1000       1000       1000
11598    1       1000       1000       1000
11599    1       1000       1000       1000
11600    1       1000       1000       1000
11601    1       1000       1000       1000
11602    1       1000       1000       1000
11603    1       1000       1000       1000
11604    1       1000       1000       1000
11605    1       1000       1000       1000
11606    1       1000       1000       1000
11607    1       1000       1000       1000
11608    1       1000       1000       1000
11609    1       1000       1000       1000
11610    1       1000       1000       1000
11611    1       1000       1000       1000
11612    1       1000       1000       1000
11613    1       1000       1000       1000
11614    1       1000       1000       1000
11615    1       1000       1000       1000
11616    1       1000       1000       1000
11617    1       1000       1000       1000
11618    1       1000       1000       1000
11619    1       1000       1000       1000
11620    1       1000       1000       1000
11621    1       1000       1000       1000
11622    1       1000       1000       1000
11623    1       1000       1000       1000
11624    1       1000       1000       1000
11625    1       1000       1000       1000
11626    1       1000       1000       1000
11627    1       1000       1000       1000
11628    1       1000       1000       1000
11629    1       1000       1000       1000
11630    1       1000       1000       1000
11631    1       1000       1000       1000
11632    1       1000       1000       1000
11633    1       1000       1000       1000
11634    1       1000       1000       1000
11635    1       1000       1000       1000
11636    1       1000       1000       1000
11637    1       1000       1000       1000
11638    1       1000       1000       1000
11639    1       1000       1000       1000
11640    1       1000       1000       1000
11641    1       1000       1000       1000
11642    1       1000       1000       1000
11643    1       1000       1000       1000
11644    1       1000       1000       1000
11645    1       1000       1000       1000
11646    1       1000       1000       1000
11647    1       1000       1000       1000
11648    1       1000       1000       1000
11649    1       1000       1000       1000
11650    1       1000       1000       1000
11651    1       1000       1000       1000
11652    1       1000       1000       1000
11653    1       1000       1000       1000
11654    1       1000       1000       1000
11655    1       1000       1000       1000
11656    1       1000       1000       1000
11657    1       1000       1000       1000
11658    1       1000       1000       1000
11659    1       1000       1000       1000
11660    1       1000       1000       1000
11661    1       1000       1000       1000
11662    1       1000       1000       1000
11663    1       1000       1000       1000
11664    1       1000       1000       1000
11665    1       1000       1000       1000
11666    1       1000       1000       1000
11667    1       1000       1000       1000
11668    1       1000       1000       1000
11669    1       1000       1000       1000
11670    1       1000       1000       1000
11671    1       1000       1000       1000
11672    1       1000       1000       1000
11673    1       1000       1000       1000
11674    1       1000       1000       1000
11675    1       1000       1000       1000
11676    1       1000       1000       1000
11677    1       1000       1000       1000
11678    1       1000       1000       1000
11679    1       1000       1000       1000
11680    1       1000       1000       1000
11681    1       1000       1000       1000
11682    1       1000       1000       1000
11683    1       1000       1000       1000
11684    1       1000       1000       1000
11685    1       1000       1000       1000
11686    1       1000       1000       1000
11687    1       1000       1000       1000
11688    1       1000       1000       1000
11689    1       1000       1000       1000
11690    1       1000       1000       1000
11691    1       1000       1000       1000
11692    1       1000       1000       1000
11693    1       1000       1000       1000
11694    1       1000       1000       1000
11695    1       1000       1000       1000
11696    1       1000       1000       1000
11697    1       1000       1000       1000
11698    1       1000       1000       1000
11699    1       1000       1000       1000
11700    1       1000       1000       1000
11701    1       1000       1000       1000
11702    1       1000       1000       1000
11703    1       1000       1000       1000
11704    1       1000       1000       1000
11705    1       1000       1000       1000
11706    1       1000       1000       1000
11707    1       1000       1000       1000
11708    1       1000       1000       1000
11709    1       1000       1000       1000
11710    1       1000       1000       1000
11711    1       1000       1000       1000
11712    1       1000       1000       1000
11713    1       1000       1000       1000
11714    1       1000       1000       1000
11715    1       1000       1000       1000
11716    1       1000       1000       1000
11717    1       1000       1000       1000
11718    1       1000       1000       1000
11719    1       1000       1000       1000
11720    1       1000       1000       1000
11721    1       1000       1000       1000
11722    1       1000       1000       1000
11723    1       1000       1000       1000
11724    1       1000       1000       1000
11725    1       1000       1000       1000
11726    1       1000       1000       1000
11727    1       1000       1000       1000
11728    1       1000       1000       1000
11729    1       1000       1000       1000
11730    1       1000       1000       1000
11731    1       1000       1000       1000
11732    1       1000       1000       1000
11733    1       1000       1000       1000
11734    1       1000       1000       1000
11735    1       1000       1000       1000
11736    1       1000       1000       1000
11737    1       1000       1000       1000
11738    1       1000       1000       1000
11739    1       1000       1000       1000
11740    1       1000       1000       1000
11741    1       1000       1000       1000
11742    1       1000       1000       1000
11743    1       1000       1000       1000
11744    1       1000       1000       1000
11745    1       1000       1000       1000
11746    1       1000       1000       1000
11747    1       1000       1000       1000
11748    1       1000       1000       1000
11749    1       1000       1000       1000
11750    1       1000       1000       1000
11751    1       1000       1000       1000
11752    1       1000       1000       1000
11753    1       1000       1000       1000
11754    1       1000       1000       1000
11755    1       1000       1000       1000
11756    1       1000       1000       1000
11757    1       1000       1000       1000
11758    1       1000       1000       1000
11759    1       1000       1000       1000
11760    1       1000       1000       1000
11761    1       1000       1000       1000
11762    1       1000       1000       1000
11763    1       1000       1000       1000
11764    1       1000       1000       1000
11765    1       1000       1000       1000
11766    1       1000       1000       1000
11767    1       1000       1000       1000
11768    1       1000       1000       1000
11769    1       1000       1000       1000
11770    1       1000       1000       1000
11771    1       1000       1000       1000
11772    1       1000       1000       1000
11773    1       1000       1000       1000
11774    1       1000       1000       1000
11775    1       1000       1000       1000
11776    1       1000       1000       1000
11777    1       1000       1000       1000
11778    1       1000       1000       1000
11779    1       1000       1000       1000
11780    1       1000       1000       1000
11781    1       1000       1000       1000
11782    1       1000       1000       1000
11783    1       1000       1000       1000
11784    1       1000       1000       1000
11785    1       1000       1000       1000
11786    1       1000       1000       1000
11787    1       1000       1000       1000
11788    1       1000       1000       1000
11789    1       1000       1000       1000
11790    1       1000       1000       1000
11791    1       1000       1000       1000
11792    1       1000       1000       1000
11793    1       1000       1000       1000
11794    1       1000       1000       1000
11795    1       1000       1000       1000
11796    1       1000       1000       1000
11797    1       1000       1000       1000
11798    1       1000       1000       1000
11799    1       1000       1000       1000
11800    1       1000       1000       1000
11801    1       1000       1000       1000
11802    1       1000       1000       1000
11803    1       1000       1000       1000
11804    1       1000       1000       1000
11805    1       1000       1000       1000
11806    1       1000       1000       1000
11807    1       1000       1000       1000
11808    1       1000       1000       1000
11809    1       1000       1000       1000
11810    1       1000       1000       1000
11811    1       1000       1000       1000
11812    1       1000       1000       1000
11813    1       1000       1000       1000
11814    1       1000       1000       1000
11815    1       1000       1000       1000
11816    1       1000       1000       1000
11817    1       1000       1000       1000
11818    1       1000       1000       1000
11819    1       1000       1000       1000
11820    1       1000       1000       1000
11821    1       1000       1000       1000
11822    1       1000       1000       1000
11823    1       1000       1000       1000
11824    1       1000       1000       1000
11825    1       1000       1000       1000
11826    1       1000       1000       1000
11827    1       1000       1000       1000
11828    1       1000       1000       1000
11829    1       1000       1000       1000
11830    1       1000       1000       1000
11831    1       1000       1000       1000
11832    1       1000       1000       1000
11833    1       1000       1000       1000
11834    1       1000       1000       1000
11835    1       1000       1000       1000
11836    1       1000       1000       1000
11837    1       1000       1000       1000
11838    1       1000       1000       1000
11839    1       1000       1000       1000
11840    1       1000       1000       1000
11841    1       1000       1000       1000
11842    1       1000       1000       1000
11843    1       1000       1000       1000
11844    1       1000       1000       1000
11845    1       1000       1000       1000
11846    1       1000       1000       1000
11847    1       1000       1000       1000
11848    1       1000       1000       1000
11849    1       1000       1000       1000
11850    1       1000       1000       1000
11851    1       1000       1000       1000
11852    1       1000       1000       1000
11853    1       1000       1000       1000
11854    1       1000       1000       1000
11855    1       1000       1000       1000
11856    1       1000       1000       1000
11857    1       1000       1000       1000
11858    1       1000       1000       1000
11859    1       1000       1000       1000
11860    1       1000       1000       1000
11861    1       1000       1000       1000
11862    1       1000       1000       1000
11863    1       1000       1000       1000
11864    1       1000       1000       1000
11865    1       1000       1000       1000
11866    1       1000       1000       1000
11867    1       1000       1000       1000
11868    1       1000       1000       1000
11869    1       1000       1000       1000
11870    1       1000       1000       1000
11871    1       1000       1000       1000
11872    1       1000       1000       1000
11873    1       1000       1000       1000
11874    1       1000       1000       1000
11875    1       1000       1000       1000
11876    1       1000       1000       1000
11877    1       1000       1000       1000
11878    1       1000       1000       1000
11879    1       1000       1000       1000
11880    1       1000       1000       1000
11881    1       1000       1000       1000
11882    1       1000       1000       1000
11883    1       1000       1000       1000
11884    1       1000       1000       1000
11885    1       1000       1000       1000
11886    1       1000       1000       1000
11887    1       1000       1000       1000
11888    1       1000       1000       1000
11889    1       1000       1000       1000
11890    1       1000       1000       1000
11891    1       1000       1000       1000
11892    1       1000       1000       1000
11893    1       1000       1000       1000
11894    1       1000       1000       1000
11895    1       1000       1000       1000
11896    1       1000       1000       1000
11897    1       1000       1000       1000
11898    1       1000       1000       1000
11899    1       1000       1000       1000
11900    1       1000       1000       1000
11901    1       1000       1000       1000
11902    1       1000       1000       1000
11903    1       1000       1000       1000
11904    1       1000       1000       1000
11905    1       1000       1000       1000
11906    1       1000       1000       1000
11907    1       1000       1000       1000
11908    1       1000       1000       1000
11909    1       1000       1000       1000
11910    1       1000       1000       1000
11911    1       1000       1000       1000
11912    1       1000       1000       1000
11913    1       1000       1000       1000
11914    1       1000       1000       1000
11915    1       1000       1000       1000
11916    1       1000       1000       1000
11917    1       1000       1000       1000
11918    1       1000       1000       1000
11919    1       1000       1000       1000
11920    1       1000       1000       1000
11921    1       1000       1000       1000
11922    1       1000       1000       1000
11923    1       1000       1000       1000
11924    1       1000       1000       1000
11925    1       1000       1000       1000
11926    1       1000       1000       1000
11927    1       1000       1000       1000
11928    1       1000       1000       1000
11929    1       1000       1000       1000
11930    1       1000       1000       1000
11931    1       1000       1000       1000
11932    1       1000       1000       1000
11933    1       1000       1000       1000
11934    1       1000       1000       1000
11935    1       1000       1000       1000
11936    1       1000       1000       1000
11937    1       1000       1000       1000
11938    1       1000       1000       1000
11939    1       1000       1000       1000
11940    1       1000       1000       1000
11941    1       1000       1000       1000
11942    1       1000       1000       1000
11943    1       1000       1000       1000
11944    1       1000       1000       1000
11945    1       1000       1000       1000
11946    1       1000       1000       1000
11947    1       1000       1000       1000
11948    1       1000       1000       1000
11949    1       1000       1000       1000
11950    1       1000       1000       1000
11951    1       1000       1000       1000
11952    1       1000       1000       1000
11953    1       1000       1000       1000
11954    1       1000       1000       1000
11955    1       1000       1000       1000
11956    1       1000       1000       1000
11957    1       1000       1000       1000
11958    1       1000       1000       1000
11959    1       1000       1000       1000
11960    1       1000       1000       1000
11961    1       1000       1000       1000
11962    1       1000       1000       1000
11963    1       1000       1000       1000
11964    1       1000       1000       1000
11965    1       1000       1000       1000
11966    1       1000       1000       1000
11967    1       1000       1000       1000
11968    1       1000       1000       1000
11969    1       1000       1000       1000
11970    1       1000       1000       1000
11971    1       1000       1000       1000
11972    1       1000       1000       1000
11973    1       1000       1000       1000
11974    1       1000       1000       1000
11975    1       1000       1000       1000
11976    1       1000       1000       1000
11977    1       1000       1000       1000
11978    1       1000       1000       1000
11979    1       1000       1000       1000
11980    1       1000       1000       1000
11981    1       1000       1000       1000
11982    1       1000       1000       1000
11983    1       1000       1000       1000
11984    1       1000       1000       1000
11985    1       1000       1000       1000
11986    1       1000       1000       1000
11987    1       1000       1000       1000
11988    1       1000       1000       1000
11989    1       1000       1000       1000
11990    1       1000       1000       1000
11991    1       1000       1000       1000
11992    1       1000       1000       1000
11993    1       1000       1000       1000
11994    1       1000       1000       1000
11995    1       1000       1000       1000
11996    1       1000       1000       1000
11997    1       1000       1000       1000
11998    1       1000       1000       1000
11999    1       1000       1000       1000
12000    1       1000       1000       1000
12001    1       1000       1000       1000
12002    1       1000       1000       1000
12003    1       1000       1000       1000
12004    1       1000       1000       1000
12005    1       1000       1000       1000
12006    1       1000       1000       1000
12007    1       1000       1000       1000
12008    1       1000       1000       1000
12009    1       1000       1000       1000
12010    1       1000       1000       1000
12011    1       1000       1000       1000
12012    1       1000       1000       1000
12013    1       1000       1000       1000
12014    1       1000       1000       1000
12015    1       1000       1000       1000
12016    1       1000       1000       1000
12017    1       1000       1000       1000
12018    1       1000       1000       1000
12019    1       1000       1000       1000
12020    1       1000       1000       1000
12021    1       1000       1000       1000
12022    1       1000       1000       1000
12023    1       1000       1000       1000
12024    1       1000       1000       1000
12025    1       1000       1000       1000
12026    1       1000       1000       1000
12027    1       1000       1000       1000
12028    1       1000       1000       1000
12029    1       1000       1000       1000
12030    1       1000       1000       1000
12031    1       1000       1000       1000
12032    1       1000       1000       1000
12033    1       1000       1000       1000
12034    1       1000       1000       1000
12035    1       1000       1000       1000
12036    1       1000       1000       1000
12037    1       1000       1000       1000
12038    1       1000       1000       1000
12039    1       1000       1000       1000
12040    1       1000       1000       1000
12041    1       1000       1000       1000
12042    1       1000       1000       1000
12043    1       1000       1000       1000
12044    1       1000       1000       1000
12045    1       1000       1000       1000
12046    1       1000       1000       1000
12047    1       1000       1000       1000
12048    1       1000       1000       1000
12049    1       1000       1000       1000
12050    1       1000       1000       1000
12051    1       1000       1000       1000
12052    1       1000       1000       1000
12053    1       1000       1000       1000
12054    1       1000       1000       1000
12055    1       1000       1000       1000
12056    1       1000       1000       1000
12057    1       1000       1000       1000
12058    1       1000       1000       1000
12059    1       1000       1000       1000
12060    1       1000       1000       1000
12061    1       1000       1000       1000
12062    1       1000       1000       1000
12063    1       1000       1000       1000
12064    1       1000       1000       1000
12065    1       1000       1000       1000
12066    1       1000       1000       1000
12067    1       1000       1000       1000
12068    1       1000       1000       1000
12069    1       1000       1000       1000
12070    1       1000       1000       1000
12071    1       1000       1000       1000
12072    1       1000       1000       1000
12073    1       1000       1000       1000
12074    1       1000       1000       1000
12075    1       1000       1000       1000
12076    1       1000       1000       1000
12077    1       1000       1000       1000
12078    1       1000       1000       1000
12079    1       1000       1000       1000
12080    1       1000       1000       1000
12081    1       1000       1000       1000
12082    1       1000       1000       1000
12083    1       1000       1000       1000
12084    1       1000       1000       1000
12085    1       1000       1000       1000
12086    1       1000       1000       1000
12087    1       1000       1000       1000
12088    1       1000       1000       1000
12089    1       1000       1000       1000
12090    1       1000       1000       1000
12091    1       1000       1000       1000
12092    1       1000       1000       1000
12093    1       1000       1000       1000
12094    1       1000       1000       1000
12095    1       1000       1000       1000
12096    1       1000       1000       1000
12097    1       1000       1000       1000
12098    1       1000       1000       1000
12099    1       1000       1000       1000
12100    1       1000       1000       1000
12101    1       1000       1000       1000
12102    1       1000       1000       1000
12103    1       1000       1000       1000
12104    1       1000       1000       1000
12105    1       1000       1000       1000
12106    1       1000       1000       1000
12107    1       1000       1000       1000
12108    1       1000       1000       1000
12109    1       1000       1000       1000
12110    1       1000       1000       1000
12111    1       1000       1000       1000
12112    1       1000       1000       1000
12113    1       1000       1000       1000
12114    1       1000       1000       1000
12115    1       1000       1000       1000
12116    1       1000       1000       1000
12117    1       1000       1000       1000
12118    1       1000       1000       1000
12119    1       1000       1000       1000
12120    1       1000       1000       1000
12121    1       1000       1000       1000
12122    1       1000       1000       1000
12123    1       1000       1000       1000
12124    1       1000       1000       1000
12125    1       1000       1000       1000
12126    1       1000       1000       1000
12127    1       1000       1000       1000
12128    1       1000       1000       1000
12129    1       1000       1000       1000
12130    1       1000       1000       1000
12131    1       1000       1000       1000
12132    1       1000       1000       1000
12133    1       1000       1000       1000
12134    1       1000       1000       1000
12135    1       1000       1000       1000
12136    1       1000       1000       1000
12137    1       1000       1000       1000
12138    1       1000       1000       1000
12139    1       1000       1000       1000
12140    1       1000       1000       1000
12141    1       1000       1000       1000
12142    1       1000       1000       1000
12143    1       1000       1000       1000
12144    1       1000       1000       1000
12145    1       1000       1000       1000
12146    1       1000       1000       1000
12147    1       1000       1000       1000
12148    1       1000       1000       1000
12149    1       1000       1000       1000
12150    1       1000       1000       1000
12151    1       1000       1000       1000
12152    1       1000       1000       1000
12153    1       1000       1000       1000
12154    1       1000       1000       1000
12155    1       1000       1000       1000
12156    1       1000       1000       1000
12157    1       1000       1000       1000
12158    1       1000       1000       1000
12159    1       1000       1000       1000
12160    1       1000       1000       1000
12161    1       1000       1000       1000
12162    1       1000       1000       1000
12163    1       1000       1000       1000
12164    1       1000       1000       1000
12165    1       1000       1000       1000
12166    1       1000       1000       1000
12167    1       1000       1000       1000
12168    1       1000       1000       1000
12169    1       1000       1000       1000
12170    1       1000       1000       1000
12171    1       1000       1000       1000
12172    1       1000       1000       1000
12173    1       1000       1000       1000
12174    1       1000       1000       1000
12175    1       1000       1000       1000
12176    1       1000       1000       1000
12177    1       1000       1000       1000
12178    1       1000       1000       1000
12179    1       1000       1000       1000
12180    1       1000       1000       1000
12181    1       1000       1000       1000
12182    1       1000       1000       1000
12183    1       1000       1000       1000
12184    1       1000       1000       1000
12185    1       1000       1000       1000
12186    1       1000       1000       1000
12187    1       1000       1000       1000
12188    1       1000       1000       1000
12189    1       1000       1000       1000
12190    1       1000       1000       1000
12191    1       1000       1000       1000
12192    1       1000       1000       1000
12193    1       1000       1000       1000
12194    1       1000       1000       1000
12195    1       1000       1000       1000
12196    1       1000       1000       1000
12197    1       1000       1000       1000
12198    1       1000       1000       1000
12199    1       1000       1000       1000
12200    1       1000       1000       1000
12201    1       1000       1000       1000
12202    1       1000       1000       1000
12203    1       1000       1000       1000
12204    1       1000       1000       1000
12205    1       1000       1000       1000
12206    1       1000       1000       1000
12207    1       1000       1000       1000
12208    1       1000       1000       1000
12209    1       1000       1000       1000
12210    1       1000       1000       1000
12211    1       1000       1000       1000
12212    1       1000       1000       1000
12213    1       1000       1000       1000
12214    1       1000       1000       1000
12215    1       1000       1000       1000
12216    1       1000       1000       1000
12217    1       1000       1000       1000
12218    1       1000       1000       1000
12219    1       1000       1000       1000
12220    1       1000       1000       1000
12221    1       1000       1000       1000
12222    1       1000       1000       1000
12223    1       1000       1000       1000
12224    1       1000       1000       1000
12225    1       1000       1000       1000
12226    1       1000       1000       1000
12227    1       1000       1000       1000
12228    1       1000       1000       1000
12229    1       1000       1000       1000
12230    1       1000       1000       1000
12231    1       1000       1000       1000
12232    1       1000       1000       1000
12233    1       1000       1000       1000
12234    1       1000       1000       1000
12235    1       1000       1000       1000
12236    1       1000       1000       1000
12237    1       1000       1000       1000
12238    1       1000       1000       1000
12239    1       1000       1000       1000
12240    1       1000       1000       1000
12241    1       1000       1000       1000
12242    1       1000       1000       1000
12243    1       1000       1000       1000
12244    1       1000       1000       1000
12245    1       1000       1000       1000
12246    1       1000       1000       1000
12247    1       1000       1000       1000
12248    1       1000       1000       1000
12249    1       1000       1000       1000
12250    1       1000       1000       1000
12251    1       1000       1000       1000
12252    1       1000       1000       1000
12253    1       1000       1000       1000
12254    1       1000       1000       1000
12255    1       1000       1000       1000
12256    1       1000       1000       1000
12257    1       1000       1000       1000
12258    1       1000       1000       1000
12259    1       1000       1000       1000
12260    1       1000       1000       1000
12261    1       1000       1000       1000
12262    1       1000       1000       1000
12263    1       1000       1000       1000
12264    1       1000       1000       1000
12265    1       1000       1000       1000
12266    1       1000       1000       1000
12267    1       1000       1000       1000
12268    1       1000       1000       1000
12269    1       1000       1000       1000
12270    1       1000       1000       1000
12271    1       1000       1000       1000
12272    1       1000       1000       1000
12273    1       1000       1000       1000
12274    1       1000       1000       1000
12275    1       1000       1000       1000
12276    1       1000       1000       1000
12277    1       1000       1000       1000
12278    1       1000       1000       1000
12279    1       1000       1000       1000
12280    1       1000       1000       1000
12281    1       1000       1000       1000
12282    1       1000       1000       1000
12283    1       1000       1000       1000
12284    1       1000       1000       1000
12285    1       1000       1000       1000
12286    1       1000       1000       1000
12287    1       1000       1000       1000
12288    1       1000       1000       1000
12289    1       1000       1000       1000
12290    1       1000       1000       1000
12291    1       1000       1000       1000
12292    1       1000       1000       1000
12293    1       1000       1000       1000
12294    1       1000       1000       1000
12295    1       1000       1000       1000
12296    1       1000       1000       1000
12297    1       1000       1000       1000
12298    1       1000       1000       1000
12299    1       1000       1000       1000
12300    1       1000       1000       1000
12301    1       1000       1000       1000
12302    1       1000       1000       1000
12303    1       1000       1000       1000
12304    1       1000       1000       1000
12305    1       1000       1000       1000
12306    1       1000       1000       1000
12307    1       1000       1000       1000
12308    1       1000       1000       1000
12309    1       1000       1000       1000
12310    1       1000       1000       1000
12311    1       1000       1000       1000
12312    1       1000       1000       1000
12313    1       1000       1000       1000
12314    1       1000       1000       1000
12315    1       1000       1000       1000
12316    1       1000       1000       1000
12317    1       1000       1000       1000
12318    1       1000       1000       1000
12319    1       1000       1000       1000
12320    1       1000       1000       1000
12321    1       1000       1000       1000
12322    1       1000       1000       1000
12323    1       1000       1000       1000
12324    1       1000       1000       1000
12325    1       1000       1000       1000
12326    1       1000       1000       1000
12327    1       1000       1000       1000
12328    1       1000       1000       1000
12329    1       1000       1000       1000
12330    1       1000       1000       1000
12331    1       1000       1000       1000
12332    1       1000       1000       1000
12333    1       1000       1000       1000
12334    1       1000       1000       1000
12335    1       1000       1000       1000
12336    1       1000       1000       1000
12337    1       1000       1000       1000
12338    1       1000       1000       1000
12339    1       1000       1000       1000
12340    1       1000       1000       1000
12341    1       1000       1000       1000
12342    1       1000       1000       1000
12343    1       1000       1000       1000
12344    1       1000       1000       1000
12345    1       1000       1000       1000
12346    1       1000       1000       1000
12347    1       1000       1000       1000
12348    1       1000       1000       1000
12349    1       1000       1000       1000
12350    1       1000       1000       1000
12351    1       1000       1000       1000
12352    1       1000       1000       1000
12353    1       1000       1000       1000
12354    1       1000       1000       1000
12355    1       1000       1000       1000
12356    1       1000       1000       1000
12357    1       1000       1000       1000
12358    1       1000       1000       1000
12359    1       1000       1000       1000
12360    1       1000       1000       1000
12361    1       1000       1000       1000
12362    1       1000       1000       1000
12363    1       1000       1000       1000
12364    1       1000       1000       1000
12365    1       1000       1000       1000
12366    1       1000       1000       1000
12367    1       1000       1000       1000
12368    1       1000       1000       1000
12369    1       1000       1000       1000
12370    1       1000       1000       1000
12371    1       1000       1000       1000
12372    1       1000       1000       1000
12373    1       1000       1000       1000
12374    1       1000       1000       1000
12375    1       1000       1000       1000
12376    1       1000       1000       1000
12377    1       1000       1000       1000
12378    1       1000       1000       1000
12379    1       1000       1000       1000
12380    1       1000       1000       1000
12381    1       1000       1000       1000
12382    1       1000       1000       1000
12383    1       1000       1000       1000
12384    1       1000       1000       1000
12385    1       1000       1000       1000
12386    1       1000       1000       1000
12387    1       1000       1000       1000
12388    1       1000       1000       1000
12389    1       1000       1000       1000
12390    1       1000       1000       1000
12391    1       1000       1000       1000
12392    1       1000       1000       1000
12393    1       1000       1000       1000
12394    1       1000       1000       1000
12395    1       1000       1000       1000
12396    1       1000       1000       1000
12397    1       1000       1000       1000
12398    1       1000       1000       1000
12399    1       1000       1000       1000
12400    1       1000       1000       1000
12401    1       1000       1000       1000
12402    1       1000       1000       1000
12403    1       1000       1000       1000
12404    1       1000       1000       1000
12405    1       1000       1000       1000
12406    1       1000       1000       1000
12407    1       1000       1000       1000
12408    1       1000       1000       1000
12409    1       1000       1000       1000
12410    1       1000       1000       1000
12411    1       1000       1000       1000
12412    1       1000       1000       1000
12413    1       1000       1000       1000
12414    1       1000       1000       1000
12415    1       1000       1000       1000
12416    1       1000       1000       1000
12417    1       1000       1000       1000
12418    1       1000       1000       1000
12419    1       1000       1000       1000
12420    1       1000       1000       1000
12421    1       1000       1000       1000
12422    1       1000       1000       1000
12423    1       1000       1000       1000
12424    1       1000       1000       1000
12425    1       1000       1000       1000
12426    1       1000       1000       1000
12427    1       1000       1000       1000
12428    1       1000       1000       1000
12429    1       1000       1000       1000
12430    1       1000       1000       1000
12431    1       1000       1000       1000
12432    1       1000       1000       1000
12433    1       1000       1000       1000
12434    1       1000       1000       1000
12435    1       1000       1000       1000
12436    1       1000       1000       1000
12437    1       1000       1000       1000
12438    1       1000       1000       1000
12439    1       1000       1000       1000
12440    1       1000       1000       1000
12441    1       1000       1000       1000
12442    1       1000       1000       1000
12443    1       1000       1000       1000
12444    1       1000       1000       1000
12445    1       1000       1000       1000
12446    1       1000       1000       1000
12447    1       1000       1000       1000
12448    1       1000       1000       1000
12449    1       1000       1000       1000
12450    1       1000       1000       1000
12451    1       1000       1000       1000
12452    1       1000       1000       1000
12453    1       1000       1000       1000
12454    1       1000       1000       1000
12455    1       1000       1000       1000
12456    1       1000       1000       1000
12457    1       1000       1000       1000
12458    1       1000       1000       1000
12459    1       1000       1000       1000
12460    1       1000       1000       1000
12461    1       1000       1000       1000
12462    1       1000       1000       1000
12463    1       1000       1000       1000
12464    1       1000       1000       1000
12465    1       1000       1000       1000
12466    1       1000       1000       1000
12467    1       1000       1000       1000
12468    1       1000       1000       1000
12469    1       1000       1000       1000
12470    1       1000       1000       1000
12471    1       1000       1000       1000
12472    1       1000       1000       1000
12473    1       1000       1000       1000
12474    1       1000       1000       1000
12475    1       1000       1000       1000
12476    1       1000       1000       1000
12477    1       1000       1000       1000
12478    1       1000       1000       1000
12479    1       1000       1000       1000
12480    1       1000       1000       1000
12481    1       1000       1000       1000
12482    1       1000       1000       1000
12483    1       1000       1000       1000
12484    1       1000       1000       1000
12485    1       1000       1000       1000
12486    1       1000       1000       1000
12487    1       1000       1000       1000
12488    1       1000       1000       1000
12489    1       1000       1000       1000
12490    1       1000       1000       1000
12491    1       1000       1000       1000
12492    1       1000       1000       1000
12493    1       1000       1000       1000
12494    1       1000       1000       1000
12495    1       1000       1000       1000
12496    1       1000       1000       1000
12497    1       1000       1000       1000
12498    1       1000       1000       1000
12499    1       1000       1000       1000
12500    1       1000       1000       1000
12501    1       1000       1000       1000
12502    1       1000       1000       1000
12503    1       1000       1000       1000
12504    1       1000       1000       1000
12505    1       1000       1000       1000
12506    1       1000       1000       1000
12507    1       1000       1000       1000
12508    1       1000       1000       1000
12509    1       1000       1000       1000
12510    1       1000       1000       1000
12511    1       1000       1000       1000
12512    1       1000       1000       1000
12513    1       1000       1000       1000
12514    1       1000       1000       1000
12515    1       1000       1000       1000
12516    1       1000       1000       1000
12517    1       1000       1000       1000
12518    1       1000       1000       1000
12519    1       1000       1000       1000
12520    1       1000       1000       1000
12521    1       1000       1000       1000
12522    1       1000       1000       1000
12523    1       1000       1000       1000
12524    1       1000       1000       1000
12525    1       1000       1000       1000
12526    1       1000       1000       1000
12527    1       1000       1000       1000
12528    1       1000       1000       1000
12529    1       1000       1000       1000
12530    1       1000       1000       1000
12531    1       1000       1000       1000
12532    1       1000       1000       1000
12533    1       1000       1000       1000
12534    1       1000       1000       1000
12535    1       1000       1000       1000
12536    1       1000       1000       1000
12537    1       1000       1000       1000
12538    1       1000       1000       1000
12539    1       1000       1000       1000
12540    1       1000       1000       1000
12541    1       1000       1000       1000
12542    1       1000       1000       1000
12543    1       1000       1000       1000
12544    1       1000       1000       1000
12545    1       1000       1000       1000
12546    1       1000       1000       1000
12547    1       1000       1000       1000
12548    1       1000       1000       1000
12549    1       1000       1000       1000
12550    1       1000       1000       1000
12551    1       1000       1000       1000
12552    1       1000       1000       1000
12553    1       1000       1000       1000
12554    1       1000       1000       1000
12555    1       1000       1000       1000
12556    1       1000       1000       1000
12557    1       1000       1000       1000
12558    1       1000       1000       1000
12559    1       1000       1000       1000
12560    1       1000       1000       1000
12561    1       1000       1000       1000
12562    1       1000       1000       1000
12563    1       1000       1000       1000
12564    1       1000       1000       1000
12565    1       1000       1000       1000
12566    1       1000       1000       1000
12567    1       1000       1000       1000
12568    1       1000       1000       1000
12569    1       1000       1000       1000
12570    1       1000       1000       1000
12571    1       1000       1000       1000
12572    1       1000       1000       1000
12573    1       1000       1000       1000
12574    1       1000       1000       1000
12575    1       1000       1000       1000
12576    1       1000       1000       1000
12577    1       1000       1000       1000
12578    1       1000       1000       1000
12579    1       1000       1000       1000
12580    1       1000       1000       1000
12581    1       1000       1000       1000
12582    1       1000       1000       1000
12583    1       1000       1000       1000
12584    1       1000       1000       1000
12585    1       1000       1000       1000
12586    1       1000       1000       1000
12587    1       1000       1000       1000
12588    1       1000       1000       1000
12589    1       1000       1000       1000
12590    1       1000       1000       1000
12591    1       1000       1000       1000
12592    1       1000       1000       1000
12593    1       1000       1000       1000
12594    1       1000       1000       1000
12595    1       1000       1000       1000
12596    1       1000       1000       1000
12597    1       1000       1000       1000
12598    1       1000       1000       1000
12599    1       1000       1000       1000
12600    1       1000       1000       1000
12601    1       1000       1000       1000
12602    1       1000       1000       1000
12603    1       1000       1000       1000
12604    1       1000       1000       1000
12605    1       1000       1000       1000
12606    1       1000       1000       1000
12607    1       1000       1000       1000
12608    1       1000       1000       1000
12609    1       1000       1000       1000
12610    1       1000       1000       1000
12611    1       1000       1000       1000
12612    1       1000       1000       1000
12613    1       1000       1000       1000
12614    1       1000       1000       1000
12615    1       1000       1000       1000
12616    1       1000       1000       1000
12617    1       1000       1000       1000
12618    1       1000       1000       1000
12619    1       1000       1000       1000
12620    1       1000       1000       1000
12621    1       1000       1000       1000
12622    1       1000       1000       1000
12623    1       1000       1000       1000
12624    1       1000       1000       1000
12625    1       1000       1000       1000
12626    1       1000       1000       1000
12627    1       1000       1000       1000
12628    1       1000       1000       1000
12629    1       1000       1000       1000
12630    1       1000       1000       1000
12631    1       1000       1000       1000
12632    1       1000       1000       1000
12633    1       1000       1000       1000
12634    1       1000       1000       1000
12635    1       1000       1000       1000
12636    1       1000       1000       1000
12637    1       1000       1000       1000
12638    1       1000       1000       1000
12639    1       1000       1000       1000
12640    1       1000       1000       1000
12641    1       1000       1000       1000
12642    1       1000       1000       1000
12643    1       1000       1000       1000
12644    1       1000       1000       1000
12645    1       1000       1000       1000
12646    1       1000       1000       1000
12647    1       1000       1000       1000
12648    1       1000       1000       1000
12649    1       1000       1000       1000
12650    1       1000       1000       1000
12651    1       1000       1000       1000
12652    1       1000       1000       1000
12653    1       1000       1000       1000
12654    1       1000       1000       1000
12655    1       1000       1000       1000
12656    1       1000       1000       1000
12657    1       1000       1000       1000
12658    1       1000       1000       1000
12659    1       1000       1000       1000
12660    1       1000       1000       1000
12661    1       1000       1000       1000
12662    1       1000       1000       1000
12663    1       1000       1000       1000
12664    1       1000       1000       1000
12665    1       1000       1000       1000
12666    1       1000       1000       1000
12667    1       1000       1000       1000
12668    1       1000       1000       1000
12669    1       1000       1000       1000
12670    1       1000       1000       1000
12671    1       1000       1000       1000
12672    1       1000       1000       1000
12673    1       1000       1000       1000
12674    1       1000       1000       1000
12675    1       1000       1000       1000
12676    1       1000       1000       1000
12677    1       1000       1000       1000
12678    1       1000       1000       1000
12679    1       1000       1000       1000
12680    1       1000       1000       1000
12681    1       1000       1000       1000
12682    1       1000       1000       1000
12683    1       1000       1000       1000
12684    1       1000       1000       1000
12685    1       1000       1000       1000
12686    1       1000       1000       1000
12687    1       1000       1000       1000
12688    1       1000       1000       1000
12689    1       1000       1000       1000
12690    1       1000       1000       1000
12691    1       1000       1000       1000
12692    1       1000       1000       1000
12693    1       1000       1000       1000
12694    1       1000       1000       1000
12695    1       1000       1000       1000
12696    1       1000       1000       1000
12697    1       1000       1000       1000
12698    1       1000       1000       1000
12699    1       1000       1000       1000
12700    1       1000       1000       1000
12701    1       1000       1000       1000
12702    1       1000       1000       1000
12703    1       1000       1000       1000
12704    1       1000       1000       1000
12705    1       1000       1000       1000
12706    1       1000       1000       1000
12707    1       1000       1000       1000
12708    1       1000       1000       1000
12709    1       1000       1000       1000
12710    1       1000       1000       1000
12711    1       1000       1000       1000
12712    1       1000       1000       1000
12713    1       1000       1000       1000
12714    1       1000       1000       1000
12715    1       1000       1000       1000
12716    1       1000       1000       1000
12717    1       1000       1000       1000
12718    1       1000       1000       1000
12719    1       1000       1000       1000
12720    1       1000       1000       1000
12721    1       1000       1000       1000
12722    1       1000       1000       1000
12723    1       1000       1000       1000
12724    1       1000       1000       1000
12725    1       1000       1000       1000
12726    1       1000       1000       1000
12727    1       1000       1000       1000
12728    1       1000       1000       1000
12729    1       1000       1000       1000
12730    1       1000       1000       1000
12731    1       1000       1000       1000
12732    1       1000       1000       1000
12733    1       1000       1000       1000
12734    1       1000       1000       1000
12735    1       1000       1000       1000
12736    1       1000       1000       1000
12737    1       1000       1000       1000
12738    1       1000       1000       1000
12739    1       1000       1000       1000
12740    1       1000       1000       1000
12741    1       1000       1000       1000
12742    1       1000       1000       1000
12743    1       1000       1000       1000
12744    1       1000       1000       1000
12745    1       1000       1000       1000
12746    1       1000       1000       1000
12747    1       1000       1000       1000
12748    1       1000       1000       1000
12749    1       1000       1000       1000
12750    1       1000       1000       1000
12751    1       1000       1000       1000
12752    1       1000       1000       1000
12753    1       1000       1000       1000
12754    1       1000       1000       1000
12755    1       1000       1000       1000
12756    1       1000       1000       1000
12757    1       1000       1000       1000
12758    1       1000       1000       1000
12759    1       1000       1000       1000
12760    1       1000       1000       1000
12761    1       1000       1000       1000
12762    1       1000       1000       1000
12763    1       1000       1000       1000
12764    1       1000       1000       1000
12765    1       1000       1000       1000
12766    1       1000       1000       1000
12767    1       1000       1000       1000
12768    1       1000       1000       1000
12769    1       1000       1000       1000
12770    1       1000       1000       1000
12771    1       1000       1000       1000
12772    1       1000       1000       1000
12773    1       1000       1000       1000
12774    1       1000       1000       1000
12775    1       1000       1000       1000
12776    1       1000       1000       1000
12777    1       1000       1000       1000
12778    1       1000       1000       1000
12779    1       1000       1000       1000
12780    1       1000       1000       1000
12781    1       1000       1000       1000
12782    1       1000       1000       1000
12783    1       1000       1000       1000
12784    1       1000       1000       1000
12785    1       1000       1000       1000
12786    1       1000       1000       1000
12787    1       1000       1000       1000
12788    1       1000       1000       1000
12789    1       1000       1000       1000
12790    1       1000       1000       1000
12791    1       1000       1000       1000
12792    1       1000       1000       1000
12793    1       1000       1000       1000
12794    1       1000       1000       1000
12795    1       1000       1000       1000
12796    1       1000       1000       1000
12797    1       1000       1000       1000
12798    1       1000       1000       1000
12799    1       1000       1000       1000
12800    1       1000       1000       1000
12801    1       1000       1000       1000
12802    1       1000       1000       1000
12803    1       1000       1000       1000
12804    1       1000       1000       1000
12805    1       1000       1000       1000
12806    1       1000       1000       1000
12807    1       1000       1000       1000
12808    1       1000       1000       1000
12809    1       1000       1000       1000
12810    1       1000       1000       1000
12811    1       1000       1000       1000
12812    1       1000       1000       1000
12813    1       1000       1000       1000
12814    1       1000       1000       1000
12815    1       1000       1000       1000
12816    1       1000       1000       1000
12817    1       1000       1000       1000
12818    1       1000       1000       1000
12819    1       1000       1000       1000
12820    1       1000       1000       1000
12821    1       1000       1000       1000
12822    1       1000       1000       1000
12823    1       1000       1000       1000
12824    1       1000       1000       1000
12825    1       1000       1000       1000
12826    1       1000       1000       1000
12827    1       1000       1000       1000
12828    1       1000       1000       1000
12829    1       1000       1000       1000
12830    1       1000       1000       1000
12831    1       1000       1000       1000
12832    1       1000       1000       1000
12833    1       1000       1000       1000
12834    1       1000       1000       1000
12835    1       1000       1000       1000
12836    1       1000       1000       1000
12837    1       1000       1000       1000
12838    1       1000       1000       1000
12839    1       1000       1000       1000
12840    1       1000       1000       1000
12841    1       1000       1000       1000
12842    1       1000       1000       1000
12843    1       1000       1000       1000
12844    1       1000       1000       1000
12845    1       1000       1000       1000
12846    1       1000       1000       1000
12847    1       1000       1000       1000
12848    1       1000       1000       1000
12849    1       1000       1000       1000
12850    1       1000       1000       1000
12851    1       1000       1000       1000
12852    1       1000       1000       1000
12853    1       1000       1000       1000
12854    1       1000       1000       1000
12855    1       1000       1000       1000
12856    1       1000       1000       1000
12857    1       1000       1000       1000
12858    1       1000       1000       1000
12859    1       1000       1000       1000
12860    1       1000       1000       1000
12861    1       1000       1000       1000
12862    1       1000       1000       1000
12863    1       1000       1000       1000
12864    1       1000       1000       1000
12865    1       1000       1000       1000
12866    1       1000       1000       1000
12867    1       1000       1000       1000
12868    1       1000       1000       1000
12869    1       1000       1000       1000
12870    1       1000       1000       1000
12871    1       1000       1000       1000
12872    1       1000       1000       1000
12873    1       1000       1000       1000
12874    1       1000       1000       1000
12875    1       1000       1000       1000
12876    1       1000       1000       1000
12877    1       1000       1000       1000
12878    1       1000       1000       1000
12879    1       1000       1000       1000
12880    1       1000       1000       1000
12881    1       1000       1000       1000
12882    1       1000       1000       1000
12883    1       1000       1000       1000
12884    1       1000       1000       1000
12885    1       1000       1000       1000
12886    1       1000       1000       1000
12887    1       1000       1000       1000
12888    1       1000       1000       1000
12889    1       1000       1000       1000
12890    1       1000       1000       1000
12891    1       1000       1000       1000
12892    1       1000       1000       1000
12893    1       1000       1000       1000
12894    1       1000       1000       1000
12895    1       1000       1000       1000
12896    1       1000       1000       1000
12897    1       1000       1000       1000
12898    1       1000       1000       1000
12899    1       1000       1000       1000
12900    1       1000       1000       1000
12901    1       1000       1000       1000
12902    1       1000       1000       1000
12903    1       1000       1000       1000
12904    1       1000       1000       1000
12905    1       1000       1000       1000
12906    1       1000       1000       1000
12907    1       1000       1000       1000
12908    1       1000       1000       1000
12909    1       1000       1000       1000
12910    1       1000       1000       1000
12911    1       1000       1000       1000
12912    1       1000       1000       1000
12913    1       1000       1000       1000
12914    1       1000       1000       1000
12915    1       1000       1000       1000
12916    1       1000       1000       1000
12917    1       1000       1000       1000
12918    1       1000       1000       1000
12919    1       1000       1000       1000
12920    1       1000       1000       1000
12921    1       1000       1000       1000
12922    1       1000       1000       1000
12923    1       1000       1000       1000
12924    1       1000       1000       1000
12925    1       1000       1000       1000
12926    1       1000       1000       1000
12927    1       1000       1000       1000
12928    1       1000       1000       1000
12929    1       1000       1000       1000
12930    1       1000       1000       1000
12931    1       1000       1000       1000
12932    1       1000       1000       1000
12933    1       1000       1000       1000
12934    1       1000       1000       1000
12935    1       1000       1000       1000
12936    1       1000       1000       1000
12937    1       1000       1000       1000
12938    1       1000       1000       1000
12939    1       1000       1000       1000
12940    1       1000       1000       1000
12941    1       1000       1000       1000
12942    1       1000       1000       1000
12943    1       1000       1000       1000
12944    1       1000       1000       1000
12945    1       1000       1000       1000
12946    1       1000       1000       1000
12947    1       1000       1000       1000
12948    1       1000       1000       1000
12949    1       1000       1000       1000
12950    1       1000       1000       1000
12951    1       1000       1000       1000
12952    1       1000       1000       1000
12953    1       1000       1000       1000
12954    1       1000       1000       1000
12955    1       1000       1000       1000
12956    1       1000       1000       1000
12957    1       1000       1000       1000
12958    1       1000       1000       1000
12959    1       1000       1000       1000
12960    1       1000       1000       1000
12961    1       1000       1000       1000
12962    1       1000       1000       1000
12963    1       1000       1000       1000
12964    1       1000       1000       1000
12965    1       1000       1000       1000
12966    1       1000       1000       1000
12967    1       1000       1000       1000
12968    1       1000       1000       1000
12969    1       1000       1000       1000
12970    1       1000       1000       1000
12971    1       1000       1000       1000
12972    1       1000       1000       1000
12973    1       1000       1000       1000
12974    1       1000       1000       1000
12975    1       1000       1000       1000
12976    1       1000       1000       1000
12977    1       1000       1000       1000
12978    1       1000       1000       1000
12979    1       1000       1000       1000
12980    1       1000       1000       1000
12981    1       1000       1000       1000
12982    1       1000       1000       1000
12983    1       1000       1000       1000
12984    1       1000       1000       1000
12985    1       1000       1000       1000
12986    1       1000       1000       1000
12987    1       1000       1000       1000
12988    1       1000       1000       1000
12989    1       1000       1000       1000
12990    1       1000       1000       1000
12991    1       1000       1000       1000
12992    1       1000       1000       1000
12993    1       1000       1000       1000
12994    1       1000       1000       1000
12995    1       1000       1000       1000
12996    1       1000       1000       1000
12997    1       1000       1000       1000
12998    1       1000       1000       1000
12999    1       1000       1000       1000
13000    1       1000       1000       1000
13001    1       1000       1000       1000
13002    1       1000       1000       1000
13003    1       1000       1000       1000
13004    1       1000       1000       1000
13005    1       1000       1000       1000
13006    1       1000       1000       1000
13007    1       1000       1000       1000
13008    1       1000       1000       1000
13009    1       1000       1000       1000
13010    1       1000       1000       1000
13011    1       1000       1000       1000
13012    1       1000       1000       1000
13013    1       1000       1000       1000
13014    1       1000       1000       1000
13015    1       1000       1000       1000
13016    1       1000       1000       1000
13017    1       1000       1000       1000
13018    1       1000       1000       1000
13019    1       1000       1000       1000
13020    1       1000       1000       1000
13021    1       1000       1000       1000
13022    1       1000       1000       1000
13023    1       1000       1000       1000
13024    1       1000       1000       1000
13025    1       1000       1000       1000
13026    1       1000       1000       1000
13027    1       1000       1000       1000
13028    1       1000       1000       1000
13029    1       1000       1000       1000
13030    1       1000       1000       1000
13031    1       1000       1000       1000
13032    1       1000       1000       1000
13033    1       1000       1000       1000
13034    1       1000       1000       1000
13035    1       1000       1000       1000
13036    1       1000       1000       1000
13037    1       1000       1000       1000
13038    1       1000       1000       1000
13039    1       1000       1000       1000
13040    1       1000       1000       1000
13041    1       1000       1000       1000
13042    1       1000       1000       1000
13043    1       1000       1000       1000
13044    1       1000       1000       1000
13045    1       1000       1000       1000
13046    1       1000       1000       1000
13047    1       1000       1000       1000
13048    1       1000       1000       1000
13049    1       1000       1000       1000
13050    1       1000       1000       1000
13051    1       1000       1000       1000
13052    1       1000       1000       1000
13053    1       1000       1000       1000
13054    1       1000       1000       1000
13055    1       1000       1000       1000
13056    1       1000       1000       1000
13057    1       1000       1000       1000
13058    1       1000       1000       1000
13059    1       1000       1000       1000
13060    1       1000       1000       1000
13061    1       1000       1000       1000
13062    1       1000       1000       1000
13063    1       1000       1000       1000
13064    1       1000       1000       1000
13065    1       1000       1000       1000
13066    1       1000       1000       1000
13067    1       1000       1000       1000
13068    1       1000       1000       1000
13069    1       1000       1000       1000
13070    1       1000       1000       1000
13071    1       1000       1000       1000
13072    1       1000       1000       1000
13073    1       1000       1000       1000
13074    1       1000       1000       1000
13075    1       1000       1000       1000
13076    1       1000       1000       1000
13077    1       1000       1000       1000
13078    1       1000       1000       1000
13079    1       1000       1000       1000
13080    1       1000       1000       1000
13081    1       1000       1000       1000
13082    1       1000       1000       1000
13083    1       1000       1000       1000
13084    1       1000       1000       1000
13085    1       1000       1000       1000
13086    1       1000       1000       1000
13087    1       1000       1000       1000
13088    1       1000       1000       1000
13089    1       1000       1000       1000
13090    1       1000       1000       1000
13091    1       1000       1000       1000
13092    1       1000       1000       1000
13093    1       1000       1000       1000
13094    1       1000       1000       1000
13095    1       1000       1000       1000
13096    1       1000       1000       1000
13097    1       1000       1000       1000
13098    1       1000       1000       1000
13099    1       1000       1000       1000
13100    1       1000       1000       1000
13101    1       1000       1000       1000
13102    1       1000       1000       1000
13103    1       1000       1000       1000
13104    1       1000       1000       1000
13105    1       1000       1000       1000
13106    1       1000       1000       1000
13107    1       1000       1000       1000
13108    1       1000       1000       1000
13109    1       1000       1000       1000
13110    1       1000       1000       1000
13111    1       1000       1000       1000
13112    1       1000       1000       1000
13113    1       1000       1000       1000
13114    1       1000       1000       1000
13115    1       1000       1000       1000
13116    1       1000       1000       1000
13117    1       1000       1000       1000
13118    1       1000       1000       1000
13119    1       1000       1000       1000
13120    1       1000       1000       1000
13121    1       1000       1000       1000
13122    1       1000       1000       1000
13123    1       1000       1000       1000
13124    1       1000       1000       1000
13125    1       1000       1000       1000
13126    1       1000       1000       1000
13127    1       1000       1000       1000
13128    1       1000       1000       1000
13129    1       1000       1000       1000
13130    1       1000       1000       1000
13131    1       1000       1000       1000
13132    1       1000       1000       1000
13133    1       1000       1000       1000
13134    1       1000       1000       1000
13135    1       1000       1000       1000
13136    1       1000       1000       1000
13137    1       1000       1000       1000
13138    1       1000       1000       1000
13139    1       1000       1000       1000
13140    1       1000       1000       1000
13141    1       1000       1000       1000
13142    1       1000       1000       1000
13143    1       1000       1000       1000
13144    1       1000       1000       1000
13145    1       1000       1000       1000
13146    1       1000       1000       1000
13147    1       1000       1000       1000
13148    1       1000       1000       1000
13149    1       1000       1000       1000
13150    1       1000       1000       1000
13151    1       1000       1000       1000
13152    1       1000       1000       1000
13153    1       1000       1000       1000
13154    1       1000       1000       1000
13155    1       1000       1000       1000
13156    1       1000       1000       1000
13157    1       1000       1000       1000
13158    1       1000       1000       1000
13159    1       1000       1000       1000
13160    1       1000       1000       1000
13161    1       1000       1000       1000
13162    1       1000       1000       1000
13163    1       1000       1000       1000
13164    1       1000       1000       1000
13165    1       1000       1000       1000
13166    1       1000       1000       1000
13167    1       1000       1000       1000
13168    1       1000       1000       1000
13169    1       1000       1000       1000
13170    1       1000       1000       1000
13171    1       1000       1000       1000
13172    1       1000       1000       1000
13173    1       1000       1000       1000
13174    1       1000       1000       1000
13175    1       1000       1000       1000
13176    1       1000       1000       1000
13177    1       1000       1000       1000
13178    1       1000       1000       1000
13179    1       1000       1000       1000
13180    1       1000       1000       1000
13181    1       1000       1000       1000
13182    1       1000       1000       1000
13183    1       1000       1000       1000
13184    1       1000       1000       1000
13185    1       1000       1000       1000
13186    1       1000       1000       1000
13187    1       1000       1000       1000
13188    1       1000       1000       1000
13189    1       1000       1000       1000
13190    1       1000       1000       1000
13191    1       1000       1000       1000
13192    1       1000       1000       1000
13193    1       1000       1000       1000
13194    1       1000       1000       1000
13195    1       1000       1000       1000
13196    1       1000       1000       1000
13197    1       1000       1000       1000
13198    1       1000       1000       1000
13199    1       1000       1000       1000
13200    1       1000       1000       1000
13201    1       1000       1000       1000
13202    1       1000       1000       1000
13203    1       1000       1000       1000
13204    1       1000       1000       1000
13205    1       1000       1000       1000
13206    1       1000       1000       1000
13207    1       1000       1000       1000
13208    1       1000       1000       1000
13209    1       1000       1000       1000
13210    1       1000       1000       1000
13211    1       1000       1000       1000
13212    1       1000       1000       1000
13213    1       1000       1000       1000
13214    1       1000       1000       1000
13215    1       1000       1000       1000
13216    1       1000       1000       1000
13217    1       1000       1000       1000
13218    1       1000       1000       1000
13219    1       1000       1000       1000
13220    1       1000       1000       1000
13221    1       1000       1000       1000
13222    1       1000       1000       1000
13223    1       1000       1000       1000
13224    1       1000       1000       1000
13225    1       1000       1000       1000
13226    1       1000       1000       1000
13227    1       1000       1000       1000
13228    1       1000       1000       1000
13229    1       1000       1000       1000
13230    1       1000       1000       1000
13231    1       1000       1000       1000
13232    1       1000       1000       1000
13233    1       1000       1000       1000
13234    1       1000       1000       1000
13235    1       1000       1000       1000
13236    1       1000       1000       1000
13237    1       1000       1000       1000
13238    1       1000       1000       1000
13239    1       1000       1000       1000
13240    1       1000       1000       1000
13241    1       1000       1000       1000
13242    1       1000       1000       1000
13243    1       1000       1000       1000
13244    1       1000       1000       1000
13245    1       1000       1000       1000
13246    1       1000       1000       1000
13247    1       1000       1000       1000
13248    1       1000       1000       1000
13249    1       1000       1000       1000
13250    1       1000       1000       1000
13251    1       1000       1000       1000
13252    1       1000       1000       1000
13253    1       1000       1000       1000
13254    1       1000       1000       1000
13255    1       1000       1000       1000
13256    1       1000       1000       1000
13257    1       1000       1000       1000
13258    1       1000       1000       1000
13259    1       1000       1000       1000
13260    1       1000       1000       1000
13261    1       1000       1000       1000
13262    1       1000       1000       1000
13263    1       1000       1000       1000
13264    1       1000       1000       1000
13265    1       1000       1000       1000
13266    1       1000       1000       1000
13267    1       1000       1000       1000
13268    1       1000       1000       1000
13269    1       1000       1000       1000
13270    1       1000       1000       1000
13271    1       1000       1000       1000
13272    1       1000       1000       1000
13273    1       1000       1000       1000
13274    1       1000       1000       1000
13275    1       1000       1000       1000
13276    1       1000       1000       1000
13277    1       1000       1000       1000
13278    1       1000       1000       1000
13279    1       1000       1000       1000
13280    1       1000       1000       1000
13281    1       1000       1000       1000
13282    1       1000       1000       1000
13283    1       1000       1000       1000
13284    1       1000       1000       1000
13285    1       1000       1000       1000
13286    1       1000       1000       1000
13287    1       1000       1000       1000
13288    1       1000       1000       1000
13289    1       1000       1000       1000
13290    1       1000       1000       1000
13291    1       1000       1000       1000
13292    1       1000       1000       1000
13293    1       1000       1000       1000
13294    1       1000       1000       1000
13295    1       1000       1000       1000
13296    1       1000       1000       1000
13297    1       1000       1000       1000
13298    1       1000       1000       1000
13299    1       1000       1000       1000
13300    1       1000       1000       1000
13301    1       1000       1000       1000
13302    1       1000       1000       1000
13303    1       1000       1000       1000
13304    1       1000       1000       1000
13305    1       1000       1000       1000
13306    1       1000       1000       1000
13307    1       1000       1000       1000
13308    1       1000       1000       1000
13309    1       1000       1000       1000
13310    1       1000       1000       1000
13311    1       1000       1000       1000
13312    1       1000       1000       1000
13313    1       1000       1000       1000
13314    1       1000       1000       1000
13315    1       1000       1000       1000
13316    1       1000       1000       1000
13317    1       1000       1000       1000
13318    1       1000       1000       1000
13319    1       1000       1000       1000
13320    1       1000       1000       1000
13321    1       1000       1000       1000
13322    1       1000       1000       1000
13323    1       1000       1000       1000
13324    1       1000       1000       1000
13325    1       1000       1000       1000
13326    1       1000       1000       1000
13327    1       1000       1000       1000
13328    1       1000       1000       1000
13329    1       1000       1000       1000
13330    1       1000       1000       1000
13331    1       1000       1000       1000
13332    1       1000       1000       1000
13333    1       1000       1000       1000
13334    1       1000       1000       1000
13335    1       1000       1000       1000
13336    1       1000       1000       1000
13337    1       1000       1000       1000
13338    1       1000       1000       1000
13339    1       1000       1000       1000
13340    1       1000       1000       1000
13341    1       1000       1000       1000
13342    1       1000       1000       1000
13343    1       1000       1000       1000
13344    1       1000       1000       1000
13345    1       1000       1000       1000
13346    1       1000       1000       1000
13347    1       1000       1000       1000
13348    1       1000       1000       1000
13349    1       1000       1000       1000
13350    1       1000       1000       1000
13351    1       1000       1000       1000
13352    1       1000       1000       1000
13353    1       1000       1000       1000
13354    1       1000       1000       1000
13355    1       1000       1000       1000
13356    1       1000       1000       1000
13357    1       1000       1000       1000
13358    1       1000       1000       1000
13359    1       1000       1000       1000
13360    1       1000       1000       1000
13361    1       1000       1000       1000
13362    1       1000       1000       1000
13363    1       1000       1000       1000
13364    1       1000       1000       1000
13365    1       1000       1000       1000
13366    1       1000       1000       1000
13367    1       1000       1000       1000
13368    1       1000       1000       1000
13369    1       1000       1000       1000
13370    1       1000       1000       1000
13371    1       1000       1000       1000
13372    1       1000       1000       1000
13373    1       1000       1000       1000
13374    1       1000       1000       1000
13375    1       1000       1000       1000
13376    1       1000       1000       1000
13377    1       1000       1000       1000
13378    1       1000       1000       1000
13379    1       1000       1000       1000
13380    1       1000       1000       1000
13381    1       1000       1000       1000
13382    1       1000       1000       1000
13383    1       1000       1000       1000
13384    1       1000       1000       1000
13385    1       1000       1000       1000
13386    1       1000       1000       1000
13387    1       1000       1000       1000
13388    1       1000       1000       1000
13389    1       1000       1000       1000
13390    1       1000       1000       1000
13391    1       1000       1000       1000
13392    1       1000       1000       1000
13393    1       1000       1000       1000
13394    1       1000       1000       1000
13395    1       1000       1000       1000
13396    1       1000       1000       1000
13397    1       1000       1000       1000
13398    1       1000       1000       1000
13399    1       1000       1000       1000
13400    1       1000       1000       1000
13401    1       1000       1000       1000
13402    1       1000       1000       1000
13403    1       1000       1000       1000
13404    1       1000       1000       1000
13405    1       1000       1000       1000
13406    1       1000       1000       1000
13407    1       1000       1000       1000
13408    1       1000       1000       1000
13409    1       1000       1000       1000
13410    1       1000       1000       1000
13411    1       1000       1000       1000
13412    1       1000       1000       1000
13413    1       1000       1000       1000
13414    1       1000       1000       1000
13415    1       1000       1000       1000
13416    1       1000       1000       1000
13417    1       1000       1000       1000
13418    1       1000       1000       1000
13419    1       1000       1000       1000
13420    1       1000       1000       1000
13421    1       1000       1000       1000
13422    1       1000       1000       1000
13423    1       1000       1000       1000
13424    1       1000       1000       1000
13425    1       1000       1000       1000
13426    1       1000       1000       1000
13427    1       1000       1000       1000
13428    1       1000       1000       1000
13429    1       1000       1000       1000
13430    1       1000       1000       1000
13431    1       1000       1000       1000
13432    1       1000       1000       1000
13433    1       1000       1000       1000
13434    1       1000       1000       1000
13435    1       1000       1000       1000
13436    1       1000       1000       1000
13437    1       1000       1000       1000
13438    1       1000       1000       1000
13439    1       1000       1000       1000
13440    1       1000       1000       1000
13441    1       1000       1000       1000
13442    1       1000       1000       1000
13443    1       1000       1000       1000
13444    1       1000       1000       1000
13445    1       1000       1000       1000
13446    1       1000       1000       1000
13447    1       1000       1000       1000
13448    1       1000       1000       1000
13449    1       1000       1000       1000
13450    1       1000       1000       1000
13451    1       1000       1000       1000
13452    1       1000       1000       1000
13453    1       1000       1000       1000
13454    1       1000       1000       1000
13455    1       1000       1000       1000
13456    1       1000       1000       1000
13457    1       1000       1000       1000
13458    1       1000       1000       1000
13459    1       1000       1000       1000
13460    1       1000       1000       1000
13461    1       1000       1000       1000
13462    1       1000       1000       1000
13463    1       1000       1000       1000
13464    1       1000       1000       1000
13465    1       1000       1000       1000
13466    1       1000       1000       1000
13467    1       1000       1000       1000
13468    1       1000       1000       1000
13469    1       1000       1000       1000
13470    1       1000       1000       1000
13471    1       1000       1000       1000
13472    1       1000       1000       1000
13473    1       1000       1000       1000
13474    1       1000       1000       1000
13475    1       1000       1000       1000
13476    1       1000       1000       1000
13477    1       1000       1000       1000
13478    1       1000       1000       1000
13479    1       1000       1000       1000
13480    1       1000       1000       1000
13481    1       1000       1000       1000
13482    1       1000       1000       1000
13483    1       1000       1000       1000
13484    1       1000       1000       1000
13485    1       1000       1000       1000
13486    1       1000       1000       1000
13487    1       1000       1000       1000
13488    1       1000       1000       1000
13489    1       1000       1000       1000
13490    1       1000       1000       1000
13491    1       1000       1000       1000
13492    1       1000       1000       1000
13493    1       1000       1000       1000
13494    1       1000       1000       1000
13495    1       1000       1000       1000
13496    1       1000       1000       1000
13497    1       1000       1000       1000
13498    1       1000       1000       1000
13499    1       1000       1000       1000
13500    1       1000       1000       1000
13501    1       1000       1000       1000
13502    1       1000       1000       1000
13503    1       1000       1000       1000
13504    1       1000       1000       1000
13505    1       1000       1000       1000
13506    1       1000       1000       1000
13507    1       1000       1000       1000
13508    1       1000       1000       1000
13509    1       1000       1000       1000
13510    1       1000       1000       1000
13511    1       1000       1000       1000
13512    1       1000       1000       1000
13513    1       1000       1000       1000
13514    1       1000       1000       1000
13515    1       1000       1000       1000
13516    1       1000       1000       1000
13517    1       1000       1000       1000
13518    1       1000       1000       1000
13519    1       1000       1000       1000
13520    1       1000       1000       1000
13521    1       1000       1000       1000
13522    1       1000       1000       1000
13523    1       1000       1000       1000
13524    1       1000       1000       1000
13525    1       1000       1000       1000
13526    1       1000       1000       1000
13527    1       1000       1000       1000
13528    1       1000       1000       1000
13529    1       1000       1000       1000
13530    1       1000       1000       1000
13531    1       1000       1000       1000
13532    1       1000       1000       1000
13533    1       1000       1000       1000
13534    1       1000       1000       1000
13535    1       1000       1000       1000
13536    1       1000       1000       1000
13537    1       1000       1000       1000
13538    1       1000       1000       1000
13539    1       1000       1000       1000
13540    1       1000       1000       1000
13541    1       1000       1000       1000
13542    1       1000       1000       1000
13543    1       1000       1000       1000
13544    1       1000       1000       1000
13545    1       1000       1000       1000
13546    1       1000       1000       1000
13547    1       1000       1000       1000
13548    1       1000       1000       1000
13549    1       1000       1000       1000
13550    1       1000       1000       1000
13551    1       1000       1000       1000
13552    1       1000       1000       1000
13553    1       1000       1000       1000
13554    1       1000       1000       1000
13555    1       1000       1000       1000
13556    1       1000       1000       1000
13557    1       1000       1000       1000
13558    1       1000       1000       1000
13559    1       1000       1000       1000
13560    1       1000       1000       1000
13561    1       1000       1000       1000
13562    1       1000       1000       1000
13563    1       1000       1000       1000
13564    1       1000       1000       1000
13565    1       1000       1000       1000
13566    1       1000       1000       1000
13567    1       1000       1000       1000
13568    1       1000       1000       1000
13569    1       1000       1000       1000
13570    1       1000       1000       1000
13571    1       1000       1000       1000
13572    1       1000       1000       1000
13573    1       1000       1000       1000
13574    1       1000       1000       1000
13575    1       1000       1000       1000
13576    1       1000       1000       1000
13577    1       1000       1000       1000
13578    1       1000       1000       1000
13579    1       1000       1000       1000
13580    1       1000       1000       1000
13581    1       1000       1000       1000
13582    1       1000       1000       1000
13583    1       1000       1000       1000
13584    1       1000       1000       1000
13585    1       1000       1000       1000
13586    1       1000       1000       1000
13587    1       1000       1000       1000
13588    1       1000       1000       1000
13589    1       1000       1000       1000
13590    1       1000       1000       1000
13591    1       1000       1000       1000
13592    1       1000       1000       1000
13593    1       1000       1000       1000
13594    1       1000       1000       1000
13595    1       1000       1000       1000
13596    1       1000       1000       1000
13597    1       1000       1000       1000
13598    1       1000       1000       1000
13599    1       1000       1000       1000
13600    1       1000       1000       1000
13601    1       1000       1000       1000
13602    1       1000       1000       1000
13603    1       1000       1000       1000
13604    1       1000       1000       1000
13605    1       1000       1000       1000
13606    1       1000       1000       1000
13607    1       1000       1000       1000
13608    1       1000       1000       1000
13609    1       1000       1000       1000
13610    1       1000       1000       1000
13611    1       1000       1000       1000
13612    1       1000       1000       1000
13613    1       1000       1000       1000
13614    1       1000       1000       1000
13615    1       1000       1000       1000
13616    1       1000       1000       1000
13617    1       1000       1000       1000
13618    1       1000       1000       1000
13619    1       1000       1000       1000
13620    1       1000       1000       1000
13621    1       1000       1000       1000
13622    1       1000       1000       1000
13623    1       1000       1000       1000
13624    1       1000       1000       1000
13625    1       1000       1000       1000
13626    1       1000       1000       1000
13627    1       1000       1000       1000
13628    1       1000       1000       1000
13629    1       1000       1000       1000
13630    1       1000       1000       1000
13631    1       1000       1000       1000
13632    1       1000       1000       1000
13633    1       1000       1000       1000
13634    1       1000       1000       1000
13635    1       1000       1000       1000
13636    1       1000       1000       1000
13637    1       1000       1000       1000
13638    1       1000       1000       1000
13639    1       1000       1000       1000
13640    1       1000       1000       1000
13641    1       1000       1000       1000
13642    1       1000       1000       1000
13643    1       1000       1000       1000
13644    1       1000       1000       1000
13645    1       1000       1000       1000
13646    1       1000       1000       1000
13647    1       1000       1000       1000
13648    1       1000       1000       1000
13649    1       1000       1000       1000
13650    1       1000       1000       1000
13651    1       1000       1000       1000
13652    1       1000       1000       1000
13653    1       1000       1000       1000
13654    1       1000       1000       1000
13655    1       1000       1000       1000
13656    1       1000       1000       1000
13657    1       1000       1000       1000
13658    1       1000       1000       1000
13659    1       1000       1000       1000
13660    1       1000       1000       1000
13661    1       1000       1000       1000
13662    1       1000       1000       1000
13663    1       1000       1000       1000
13664    1       1000       1000       1000
13665    1       1000       1000       1000
13666    1       1000       1000       1000
13667    1       1000       1000       1000
13668    1       1000       1000       1000
13669    1       1000       1000       1000
13670    1       1000       1000       1000
13671    1       1000       1000       1000
13672    1       1000       1000       1000
13673    1       1000       1000       1000
13674    1       1000       1000       1000
13675    1       1000       1000       1000
13676    1       1000       1000       1000
13677    1       1000       1000       1000
13678    1       1000       1000       1000
13679    1       1000       1000       1000
13680    1       1000       1000       1000
13681    1       1000       1000       1000
13682    1       1000       1000       1000
13683    1       1000       1000       1000
13684    1       1000       1000       1000
13685    1       1000       1000       1000
13686    1       1000       1000       1000
13687    1       1000       1000       1000
13688    1       1000       1000       1000
13689    1       1000       1000       1000
13690    1       1000       1000       1000
13691    1       1000       1000       1000
13692    1       1000       1000       1000
13693    1       1000       1000       1000
13694    1       1000       1000       1000
13695    1       1000       1000       1000
13696    1       1000       1000       1000
13697    1       1000       1000       1000
13698    1       1000       1000       1000
13699    1       1000       1000       1000
13700    1       1000       1000       1000
13701    1       1000       1000       1000
13702    1       1000       1000       1000
13703    1       1000       1000       1000
13704    1       1000       1000       1000
13705    1       1000       1000       1000
13706    1       1000       1000       1000
13707    1       1000       1000       1000
13708    1       1000       1000       1000
13709    1       1000       1000       1000
13710    1       1000       1000       1000
13711    1       1000       1000       1000
13712    1       1000       1000       1000
13713    1       1000       1000       1000
13714    1       1000       1000       1000
13715    1       1000       1000       1000
13716    1       1000       1000       1000
13717    1       1000       1000       1000
13718    1       1000       1000       1000
13719    1       1000       1000       1000
13720    1       1000       1000       1000
13721    1       1000       1000       1000
13722    1       1000       1000       1000
13723    1       1000       1000       1000
13724    1       1000       1000       1000
13725    1       1000       1000       1000
13726    1       1000       1000       1000
13727    1       1000       1000       1000
13728    1       1000       1000       1000
13729    1       1000       1000       1000
13730    1       1000       1000       1000
13731    1       1000       1000       1000
13732    1       1000       1000       1000
13733    1       1000       1000       1000
13734    1       1000       1000       1000
13735    1       1000       1000       1000
13736    1       1000       1000       1000
13737    1       1000       1000       1000
13738    1       1000       1000       1000
13739    1       1000       1000       1000
13740    1       1000       1000       1000
13741    1       1000       1000       1000
13742    1       1000       1000       1000
13743    1       1000       1000       1000
13744    1       1000       1000       1000
13745    1       1000       1000       1000
13746    1       1000       1000       1000
13747    1       1000       1000       1000
13748    1       1000       1000       1000
13749    1       1000       1000       1000
13750    1       1000       1000       1000
13751    1       1000       1000       1000
13752    1       1000       1000       1000
13753    1       1000       1000       1000
13754    1       1000       1000       1000
13755    1       1000       1000       1000
13756    1       1000       1000       1000
13757    1       1000       1000       1000
13758    1       1000       1000       1000
13759    1       1000       1000       1000
13760    1       1000       1000       1000
13761    1       1000       1000       1000
13762    1       1000       1000       1000
13763    1       1000       1000       1000
13764    1       1000       1000       1000
13765    1       1000       1000       1000
13766    1       1000       1000       1000
13767    1       1000       1000       1000
13768    1       1000       1000       1000
13769    1       1000       1000       1000
13770    1       1000       1000       1000
13771    1       1000       1000       1000
13772    1       1000       1000       1000
13773    1       1000       1000       1000
13774    1       1000       1000       1000
13775    1       1000       1000       1000
13776    1       1000       1000       1000
13777    1       1000       1000       1000
13778    1       1000       1000       1000
13779    1       1000       1000       1000
13780    1       1000       1000       1000
13781    1       1000       1000       1000
13782    1       1000       1000       1000
13783    1       1000       1000       1000
13784    1       1000       1000       1000
13785    1       1000       1000       1000
13786    1       1000       1000       1000
13787    1       1000       1000       1000
13788    1       1000       1000       1000
13789    1       1000       1000       1000
13790    1       1000       1000       1000
13791    1       1000       1000       1000
13792    1       1000       1000       1000
13793    1       1000       1000       1000
13794    1       1000       1000       1000
13795    1       1000       1000       1000
13796    1       1000       1000       1000
13797    1       1000       1000       1000
13798    1       1000       1000       1000
13799    1       1000       1000       1000
13800    1       1000       1000       1000
13801    1       1000       1000       1000
13802    1       1000       1000       1000
13803    1       1000       1000       1000
13804    1       1000       1000       1000
13805    1       1000       1000       1000
13806    1       1000       1000       1000
13807    1       1000       1000       1000
13808    1       1000       1000       1000
13809    1       1000       1000       1000
13810    1       1000       1000       1000
13811    1       1000       1000       1000
13812    1       1000       1000       1000
13813    1       1000       1000       1000
13814    1       1000       1000       1000
13815    1       1000       1000       1000
13816    1       1000       1000       1000
13817    1       1000       1000       1000
13818    1       1000       1000       1000
13819    1       1000       1000       1000
13820    1       1000       1000       1000
13821    1       1000       1000       1000
13822    1       1000       1000       1000
13823    1       1000       1000       1000
13824    1       1000       1000       1000
13825    1       1000       1000       1000
13826    1       1000       1000       1000
13827    1       1000       1000       1000
13828    1       1000       1000       1000
13829    1       1000       1000       1000
13830    1       1000       1000       1000
13831    1       1000       1000       1000
13832    1       1000       1000       1000
13833    1       1000       1000       1000
13834    1       1000       1000       1000
13835    1       1000       1000       1000
13836    1       1000       1000       1000
13837    1       1000       1000       1000
13838    1       1000       1000       1000
13839    1       1000       1000       1000
13840    1       1000       1000       1000
13841    1       1000       1000       1000
13842    1       1000       1000       1000
13843    1       1000       1000       1000
13844    1       1000       1000       1000
13845    1       1000       1000       1000
13846    1       1000       1000       1000
13847    1       1000       1000       1000
13848    1       1000       1000       1000
13849    1       1000       1000       1000
13850    1       1000       1000       1000
13851    1       1000       1000       1000
13852    1       1000       1000       1000
13853    1       1000       1000       1000
13854    1       1000       1000       1000
13855    1       1000       1000       1000
13856    1       1000       1000       1000
13857    1       1000       1000       1000
13858    1       1000       1000       1000
13859    1       1000       1000       1000
13860    1       1000       1000       1000
13861    1       1000       1000       1000
13862    1       1000       1000       1000
13863    1       1000       1000       1000
13864    1       1000       1000       1000
13865    1       1000       1000       1000
13866    1       1000       1000       1000
13867    1       1000       1000       1000
13868    1       1000       1000       1000
13869    1       1000       1000       1000
13870    1       1000       1000       1000
13871    1       1000       1000       1000
13872    1       1000       1000       1000
13873    1       1000       1000       1000
13874    1       1000       1000       1000
13875    1       1000       1000       1000
13876    1       1000       1000       1000
13877    1       1000       1000       1000
13878    1       1000       1000       1000
13879    1       1000       1000       1000
13880    1       1000       1000       1000
13881    1       1000       1000       1000
13882    1       1000       1000       1000
13883    1       1000       1000       1000
13884    1       1000       1000       1000
13885    1       1000       1000       1000
13886    1       1000       1000       1000
13887    1       1000       1000       1000
13888    1       1000       1000       1000
13889    1       1000       1000       1000
13890    1       1000       1000       1000
13891    1       1000       1000       1000
13892    1       1000       1000       1000
13893    1       1000       1000       1000
13894    1       1000       1000       1000
13895    1       1000       1000       1000
13896    1       1000       1000       1000
13897    1       1000       1000       1000
13898    1       1000       1000       1000
13899    1       1000       1000       1000
13900    1       1000       1000       1000
13901    1       1000       1000       1000
13902    1       1000       1000       1000
13903    1       1000       1000       1000
13904    1       1000       1000       1000
13905    1       1000       1000       1000
13906    1       1000       1000       1000
13907    1       1000       1000       1000
13908    1       1000       1000       1000
13909    1       1000       1000       1000
13910    1       1000       1000       1000
13911    1       1000       1000       1000
13912    1       1000       1000       1000
13913    1       1000       1000       1000
13914    1       1000       1000       1000
13915    1       1000       1000       1000
13916    1       1000       1000       1000
13917    1       1000       1000       1000
13918    1       1000       1000       1000
13919    1       1000       1000       1000
13920    1       1000       1000       1000
13921    1       1000       1000       1000
13922    1       1000       1000       1000
13923    1       1000       1000       1000
13924    1       1000       1000       1000
13925    1       1000       1000       1000
13926    1       1000       1000       1000
13927    1       1000       1000       1000
13928    1       1000       1000       1000
13929    1       1000       1000       1000
13930    1       1000       1000       1000
13931    1       1000       1000       1000
13932    1       1000       1000       1000
13933    1       1000       1000       1000
13934    1       1000       1000       1000
13935    1       1000       1000       1000
13936    1       1000       1000       1000
13937    1       1000       1000       1000
13938    1       1000       1000       1000
13939    1       1000       1000       1000
13940    1       1000       1000       1000
13941    1       1000       1000       1000
13942    1       1000       1000       1000
13943    1       1000       1000       1000
13944    1       1000       1000       1000
13945    1       1000       1000       1000
13946    1       1000       1000       1000
13947    1       1000       1000       1000
13948    1       1000       1000       1000
13949    1       1000       1000       1000
13950    1       1000       1000       1000
13951    1       1000       1000       1000
13952    1       1000       1000       1000
13953    1       1000       1000       1000
13954    1       1000       1000       1000
13955    1       1000       1000       1000
13956    1       1000       1000       1000
13957    1       1000       1000       1000
13958    1       1000       1000       1000
13959    1       1000       1000       1000
13960    1       1000       1000       1000
13961    1       1000       1000       1000
13962    1       1000       1000       1000
13963    1       1000       1000       1000
13964    1       1000       1000       1000
13965    1       1000       1000       1000
13966    1       1000       1000       1000
13967    1       1000       1000       1000
13968    1       1000       1000       1000
13969    1       1000       1000       1000
13970    1       1000       1000       1000
13971    1       1000       1000       1000
13972    1       1000       1000       1000
13973    1       1000       1000       1000
13974    1       1000       1000       1000
13975    1       1000       1000       1000
13976    1       1000       1000       1000
13977    1       1000       1000       1000
13978    1       1000       1000       1000
13979    1       1000       1000       1000
13980    1       1000       1000       1000
13981    1       1000       1000       1000
13982    1       1000       1000       1000
13983    1       1000       1000       1000
13984    1       1000       1000       1000
13985    1       1000       1000       1000
13986    1       1000       1000       1000
13987    1       1000       1000       1000
13988    1       1000       1000       1000
13989    1       1000       1000       1000
13990    1       1000       1000       1000
13991    1       1000       1000       1000
13992    1       1000       1000       1000
13993    1       1000       1000       1000
13994    1       1000       1000       1000
13995    1       1000       1000       1000
13996    1       1000       1000       1000
13997    1       1000       1000       1000
13998    1       1000       1000       1000
13999    1       1000       1000       1000
14000    1       1000       1000       1000
14001    1       1000       1000       1000
14002    1       1000       1000       1000
14003    1       1000       1000       1000
14004    1       1000       1000       1000
14005    1       1000       1000       1000
14006    1       1000       1000       1000
14007    1       1000       1000       1000
14008    1       1000       1000       1000
14009    1       1000       1000       1000
14010    1       1000       1000       1000
14011    1       1000       1000       1000
14012    1       1000       1000       1000
14013    1       1000       1000       1000
14014    1       1000       1000       1000
14015    1       1000       1000       1000
14016    1       1000       1000       1000
14017    1       1000       1000       1000
14018    1       1000       1000       1000
14019    1       1000       1000       1000
14020    1       1000       1000       1000
14021    1       1000       1000       1000
14022    1       1000       1000       1000
14023    1       1000       1000       1000
14024    1       1000       1000       1000
14025    1       1000       1000       1000
14026    1       1000       1000       1000
14027    1       1000       1000       1000
14028    1       1000       1000       1000
14029    1       1000       1000       1000
14030    1       1000       1000       1000
14031    1       1000       1000       1000
14032    1       1000       1000       1000
14033    1       1000       1000       1000
14034    1       1000       1000       1000
14035    1       1000       1000       1000
14036    1       1000       1000       1000
14037    1       1000       1000       1000
14038    1       1000       1000       1000
14039    1       1000       1000       1000
14040    1       1000       1000       1000
14041    1       1000       1000       1000
14042    1       1000       1000       1000
14043    1       1000       1000       1000
14044    1       1000       1000       1000
14045    1       1000       1000       1000
14046    1       1000       1000       1000
14047    1       1000       1000       1000
14048    1       1000       1000       1000
14049    1       1000       1000       1000
14050    1       1000       1000       1000
14051    1       1000       1000       1000
14052    1       1000       1000       1000
14053    1       1000       1000       1000
14054    1       1000       1000       1000
14055    1       1000       1000       1000
14056    1       1000       1000       1000
14057    1       1000       1000       1000
14058    1       1000       1000       1000
14059    1       1000       1000       1000
14060    1       1000       1000       1000
14061    1       1000       1000       1000
14062    1       1000       1000       1000
14063    1       1000       1000       1000
14064    1       1000       1000       1000
14065    1       1000       1000       1000
14066    1       1000       1000       1000
14067    1       1000       1000       1000
14068    1       1000       1000       1000
14069    1       1000       1000       1000
14070    1       1000       1000       1000
14071    1       1000       1000       1000
14072    1       1000       1000       1000
14073    1       1000       1000       1000
14074    1       1000       1000       1000
14075    1       1000       1000       1000
14076    1       1000       1000       1000
14077    1       1000       1000       1000
14078    1       1000       1000       1000
14079    1       1000       1000       1000
14080    1       1000       1000       1000
14081    1       1000       1000       1000
14082    1       1000       1000       1000
14083    1       1000       1000       1000
14084    1       1000       1000       1000
14085    1       1000       1000       1000
14086    1       1000       1000       1000
14087    1       1000       1000       1000
14088    1       1000       1000       1000
14089    1       1000       1000       1000
14090    1       1000       1000       1000
14091    1       1000       1000       1000
14092    1       1000       1000       1000
14093    1       1000       1000       1000
14094    1       1000       1000       1000
14095    1       1000       1000       1000
14096    1       1000       1000       1000
14097    1       1000       1000       1000
14098    1       1000       1000       1000
14099    1       1000       1000       1000
14100    1       1000       1000       1000
14101    1       1000       1000       1000
14102    1       1000       1000       1000
14103    1       1000       1000       1000
14104    1       1000       1000       1000
14105    1       1000       1000       1000
14106    1       1000       1000       1000
14107    1       1000       1000       1000
14108    1       1000       1000       1000
14109    1       1000       1000       1000
14110    1       1000       1000       1000
14111    1       1000       1000       1000
14112    1       1000       1000       1000
14113    1       1000       1000       1000
14114    1       1000       1000       1000
14115    1       1000       1000       1000
14116    1       1000       1000       1000
14117    1       1000       1000       1000
14118    1       1000       1000       1000
14119    1       1000       1000       1000
14120    1       1000       1000       1000
14121    1       1000       1000       1000
14122    1       1000       1000       1000
14123    1       1000       1000       1000
14124    1       1000       1000       1000
14125    1       1000       1000       1000
14126    1       1000       1000       1000
14127    1       1000       1000       1000
14128    1       1000       1000       1000
14129    1       1000       1000       1000
14130    1       1000       1000       1000
14131    1       1000       1000       1000
14132    1       1000       1000       1000
14133    1       1000       1000       1000
14134    1       1000       1000       1000
14135    1       1000       1000       1000
14136    1       1000       1000       1000
14137    1       1000       1000       1000
14138    1       1000       1000       1000
14139    1       1000       1000       1000
14140    1       1000       1000       1000
14141    1       1000       1000       1000
14142    1       1000       1000       1000
14143    1       1000       1000       1000
14144    1       1000       1000       1000
14145    1       1000       1000       1000
14146    1       1000       1000       1000
14147    1       1000       1000       1000
14148    1       1000       1000       1000
14149    1       1000       1000       1000
14150    1       1000       1000       1000
14151    1       1000       1000       1000
14152    1       1000       1000       1000
14153    1       1000       1000       1000
14154    1       1000       1000       1000
14155    1       1000       1000       1000
14156    1       1000       1000       1000
14157    1       1000       1000       1000
14158    1       1000       1000       1000
14159    1       1000       1000       1000
14160    1       1000       1000       1000
14161    1       1000       1000       1000
14162    1       1000       1000       1000
14163    1       1000       1000       1000
14164    1       1000       1000       1000
14165    1       1000       1000       1000
14166    1       1000       1000       1000
14167    1       1000       1000       1000
14168    1       1000       1000       1000
14169    1       1000       1000       1000
14170    1       1000       1000       1000
14171    1       1000       1000       1000
14172    1       1000       1000       1000
14173    1       1000       1000       1000
14174    1       1000       1000       1000
14175    1       1000       1000       1000
14176    1       1000       1000       1000
14177    1       1000       1000       1000
14178    1       1000       1000       1000
14179    1       1000       1000       1000
14180    1       1000       1000       1000
14181    1       1000       1000       1000
14182    1       1000       1000       1000
14183    1       1000       1000       1000
14184    1       1000       1000       1000
14185    1       1000       1000       1000
14186    1       1000       1000       1000
14187    1       1000       1000       1000
14188    1       1000       1000       1000
14189    1       1000       1000       1000
14190    1       1000       1000       1000
14191    1       1000       1000       1000
14192    1       1000       1000       1000
14193    1       1000       1000       1000
14194    1       1000       1000       1000
14195    1       1000       1000       1000
14196    1       1000       1000       1000
14197    1       1000       1000       1000
14198    1       1000       1000       1000
14199    1       1000       1000       1000
14200    1       1000       1000       1000
14201    1       1000       1000       1000
14202    1       1000       1000       1000
14203    1       1000       1000       1000
14204    1       1000       1000       1000
14205    1       1000       1000       1000
14206    1       1000       1000       1000
14207    1       1000       1000       1000
14208    1       1000       1000       1000
14209    1       1000       1000       1000
14210    1       1000       1000       1000
14211    1       1000       1000       1000
14212    1       1000       1000       1000
14213    1       1000       1000       1000
14214    1       1000       1000       1000
14215    1       1000       1000       1000
14216    1       1000       1000       1000
14217    1       1000       1000       1000
14218    1       1000       1000       1000
14219    1       1000       1000       1000
14220    1       1000       1000       1000
14221    1       1000       1000       1000
14222    1       1000       1000       1000
14223    1       1000       1000       1000
14224    1       1000       1000       1000
14225    1       1000       1000       1000
14226    1       1000       1000       1000
14227    1       1000       1000       1000
14228    1       1000       1000       1000
14229    1       1000       1000       1000
14230    1       1000       1000       1000
14231    1       1000       1000       1000
14232    1       1000       1000       1000
14233    1       1000       1000       1000
14234    1       1000       1000       1000
14235    1       1000       1000       1000
14236    1       1000       1000       1000
14237    1       1000       1000       1000
14238    1       1000       1000       1000
14239    1       1000       1000       1000
14240    1       1000       1000       1000
14241    1       1000       1000       1000
14242    1       1000       1000       1000
14243    1       1000       1000       1000
14244    1       1000       1000       1000
14245    1       1000       1000       1000
14246    1       1000       1000       1000
14247    1       1000       1000       1000
14248    1       1000       1000       1000
14249    1       1000       1000       1000
14250    1       1000       1000       1000
14251    1       1000       1000       1000
14252    1       1000       1000       1000
14253    1       1000       1000       1000
14254    1       1000       1000       1000
14255    1       1000       1000       1000
14256    1       1000       1000       1000
14257    1       1000       1000       1000
14258    1       1000       1000       1000
14259    1       1000       1000       1000
14260    1       1000       1000       1000
14261    1       1000       1000       1000
14262    1       1000       1000       1000
14263    1       1000       1000       1000
14264    1       1000       1000       1000
14265    1       1000       1000       1000
14266    1       1000       1000       1000
14267    1       1000       1000       1000
14268    1       1000       1000       1000
14269    1       1000       1000       1000
14270    1       1000       1000       1000
14271    1       1000       1000       1000
14272    1       1000       1000       1000
14273    1       1000       1000       1000
14274    1       1000       1000       1000
14275    1       1000       1000       1000
14276    1       1000       1000       1000
14277    1       1000       1000       1000
14278    1       1000       1000       1000
14279    1       1000       1000       1000
14280    1       1000       1000       1000
14281    1       1000       1000       1000
14282    1       1000       1000       1000
14283    1       1000       1000       1000
14284    1       1000       1000       1000
14285    1       1000       1000       1000
14286    1       1000       1000       1000
14287    1       1000       1000       1000
14288    1       1000       1000       1000
14289    1       1000       1000       1000
14290    1       1000       1000       1000
14291    1       1000       1000       1000
14292    1       1000       1000       1000
14293    1       1000       1000       1000
14294    1       1000       1000       1000
14295    1       1000       1000       1000
14296    1       1000       1000       1000
14297    1       1000       1000       1000
14298    1       1000       1000       1000
14299    1       1000       1000       1000
14300    1       1000       1000       1000
14301    1       1000       1000       1000
14302    1       1000       1000       1000
14303    1       1000       1000       1000
14304    1       1000       1000       1000
14305    1       1000       1000       1000
14306    1       1000       1000       1000
14307    1       1000       1000       1000
14308    1       1000       1000       1000
14309    1       1000       1000       1000
14310    1       1000       1000       1000
14311    1       1000       1000       1000
14312    1       1000       1000       1000
14313    1       1000       1000       1000
14314    1       1000       1000       1000
14315    1       1000       1000       1000
14316    1       1000       1000       1000
14317    1       1000       1000       1000
14318    1       1000       1000       1000
14319    1       1000       1000       1000
14320    1       1000       1000       1000
14321    1       1000       1000       1000
14322    1       1000       1000       1000
14323    1       1000       1000       1000
14324    1       1000       1000       1000
14325    1       1000       1000       1000
14326    1       1000       1000       1000
14327    1       1000       1000       1000
14328    1       1000       1000       1000
14329    1       1000       1000       1000
14330    1       1000       1000       1000
14331    1       1000       1000       1000
14332    1       1000       1000       1000
14333    1       1000       1000       1000
14334    1       1000       1000       1000
14335    1       1000       1000       1000
14336    1       1000       1000       1000
14337    1       1000       1000       1000
14338    1       1000       1000       1000
14339    1       1000       1000       1000
14340    1       1000       1000       1000
14341    1       1000       1000       1000
14342    1       1000       1000       1000
14343    1       1000       1000       1000
14344    1       1000       1000       1000
14345    1       1000       1000       1000
14346    1       1000       1000       1000
14347    1       1000       1000       1000
14348    1       1000       1000       1000
14349    1       1000       1000       1000
14350    1       1000       1000       1000
14351    1       1000       1000       1000
14352    1       1000       1000       1000
14353    1       1000       1000       1000
14354    1       1000       1000       1000
14355    1       1000       1000       1000
14356    1       1000       1000       1000
14357    1       1000       1000       1000
14358    1       1000       1000       1000
14359    1       1000       1000       1000
14360    1       1000       1000       1000
14361    1       1000       1000       1000
14362    1       1000       1000       1000
14363    1       1000       1000       1000
14364    1       1000       1000       1000
14365    1       1000       1000       1000
14366    1       1000       1000       1000
14367    1       1000       1000       1000
14368    1       1000       1000       1000
14369    1       1000       1000       1000
14370    1       1000       1000       1000
14371    1       1000       1000       1000
14372    1       1000       1000       1000
14373    1       1000       1000       1000
14374    1       1000       1000       1000
14375    1       1000       1000       1000
14376    1       1000       1000       1000
14377    1       1000       1000       1000
14378    1       1000       1000       1000
14379    1       1000       1000       1000
14380    1       1000       1000       1000
14381    1       1000       1000       1000
14382    1       1000       1000       1000
14383    1       1000       1000       1000
14384    1       1000       1000       1000
14385    1       1000       1000       1000
14386    1       1000       1000       1000
14387    1       1000       1000       1000
14388    1       1000       1000       1000
14389    1       1000       1000       1000
14390    1       1000       1000       1000
14391    1       1000       1000       1000
14392    1       1000       1000       1000
14393    1       1000       1000       1000
14394    1       1000       1000       1000
14395    1       1000       1000       1000
14396    1       1000       1000       1000
14397    1       1000       1000       1000
14398    1       1000       1000       1000
14399    1       1000       1000       1000
14400    1       1000       1000       1000
14401    1       1000       1000       1000
14402    1       1000       1000       1000
14403    1       1000       1000       1000
14404    1       1000       1000       1000
14405    1       1000       1000       1000
14406    1       1000       1000       1000
14407    1       1000       1000       1000
14408    1       1000       1000       1000
14409    1       1000       1000       1000
14410    1       1000       1000       1000
14411    1       1000       1000       1000
14412    1       1000       1000       1000
14413    1       1000       1000       1000
14414    1       1000       1000       1000
14415    1       1000       1000       1000
14416    1       1000       1000       1000
14417    1       1000       1000       1000
14418    1       1000       1000       1000
14419    1       1000       1000       1000
14420    1       1000       1000       1000
14421    1       1000       1000       1000
14422    1       1000       1000       1000
14423    1       1000       1000       1000
14424    1       1000       1000       1000
14425    1       1000       1000       1000
14426    1       1000       1000       1000
14427    1       1000       1000       1000
14428    1       1000       1000       1000
14429    1       1000       1000       1000
14430    1       1000       1000       1000
14431    1       1000       1000       1000
14432    1       1000       1000       1000
14433    1       1000       1000       1000
14434    1       1000       1000       1000
14435    1       1000       1000       1000
14436    1       1000       1000       1000
14437    1       1000       1000       1000
14438    1       1000       1000       1000
14439    1       1000       1000       1000
14440    1       1000       1000       1000
14441    1       1000       1000       1000
14442    1       1000       1000       1000
14443    1       1000       1000       1000
14444    1       1000       1000       1000
14445    1       1000       1000       1000
14446    1       1000       1000       1000
14447    1       1000       1000       1000
14448    1       1000       1000       1000
14449    1       1000       1000       1000
14450    1       1000       1000       1000
14451    1       1000       1000       1000
14452    1       1000       1000       1000
14453    1       1000       1000       1000
14454    1       1000       1000       1000
14455    1       1000       1000       1000
14456    1       1000       1000       1000
14457    1       1000       1000       1000
14458    1       1000       1000       1000
14459    1       1000       1000       1000
14460    1       1000       1000       1000
14461    1       1000       1000       1000
14462    1       1000       1000       1000
14463    1       1000       1000       1000
14464    1       1000       1000       1000
14465    1       1000       1000       1000
14466    1       1000       1000       1000
14467    1       1000       1000       1000
14468    1       1000       1000       1000
14469    1       1000       1000       1000
14470    1       1000       1000       1000
14471    1       1000       1000       1000
14472    1       1000       1000       1000
14473    1       1000       1000       1000
14474    1       1000       1000       1000
14475    1       1000       1000       1000
14476    1       1000       1000       1000
14477    1       1000       1000       1000
14478    1       1000       1000       1000
14479    1       1000       1000       1000
14480    1       1000       1000       1000
14481    1       1000       1000       1000
14482    1       1000       1000       1000
14483    1       1000       1000       1000
14484    1       1000       1000       1000
14485    1       1000       1000       1000
14486    1       1000       1000       1000
14487    1       1000       1000       1000
14488    1       1000       1000       1000
14489    1       1000       1000       1000
14490    1       1000       1000       1000
14491    1       1000       1000       1000
14492    1       1000       1000       1000
14493    1       1000       1000       1000
14494    1       1000       1000       1000
14495    1       1000       1000       1000
14496    1       1000       1000       1000
14497    1       1000       1000       1000
14498    1       1000       1000       1000
14499    1       1000       1000       1000
14500    1       1000       1000       1000
14501    1       1000       1000       1000
14502    1       1000       1000       1000
14503    1       1000       1000       1000
14504    1       1000       1000       1000
14505    1       1000       1000       1000
14506    1       1000       1000       1000
14507    1       1000       1000       1000
14508    1       1000       1000       1000
14509    1       1000       1000       1000
14510    1       1000       1000       1000
14511    1       1000       1000       1000
14512    1       1000       1000       1000
14513    1       1000       1000       1000
14514    1       1000       1000       1000
14515    1       1000       1000       1000
14516    1       1000       1000       1000
14517    1       1000       1000       1000
14518    1       1000       1000       1000
14519    1       1000       1000       1000
14520    1       1000       1000       1000
14521    1       1000       1000       1000
14522    1       1000       1000       1000
14523    1       1000       1000       1000
14524    1       1000       1000       1000
14525    1       1000       1000       1000
14526    1       1000       1000       1000
14527    1       1000       1000       1000
14528    1       1000       1000       1000
14529    1       1000       1000       1000
14530    1       1000       1000       1000
14531    1       1000       1000       1000
14532    1       1000       1000       1000
14533    1       1000       1000       1000
14534    1       1000       1000       1000
14535    1       1000       1000       1000
14536    1       1000       1000       1000
14537    1       1000       1000       1000
14538    1       1000       1000       1000
14539    1       1000       1000       1000
14540    1       1000       1000       1000
14541    1       1000       1000       1000
14542    1       1000       1000       1000
14543    1       1000       1000       1000
14544    1       1000       1000       1000
14545    1       1000       1000       1000
14546    1       1000       1000       1000
14547    1       1000       1000       1000
14548    1       1000       1000       1000
14549    1       1000       1000       1000
14550    1       1000       1000       1000
14551    1       1000       1000       1000
14552    1       1000       1000       1000
14553    1       1000       1000       1000
14554    1       1000       1000       1000
14555    1       1000       1000       1000
14556    1       1000       1000       1000
14557    1       1000       1000       1000
14558    1       1000       1000       1000
14559    1       1000       1000       1000
14560    1       1000       1000       1000
14561    1       1000       1000       1000
14562    1       1000       1000       1000
14563    1       1000       1000       1000
14564    1       1000       1000       1000
14565    1       1000       1000       1000
14566    1       1000       1000       1000
14567    1       1000       1000       1000
14568    1       1000       1000       1000
14569    1       1000       1000       1000
14570    1       1000       1000       1000
14571    1       1000       1000       1000
14572    1       1000       1000       1000
14573    1       1000       1000       1000
14574    1       1000       1000       1000
14575    1       1000       1000       1000
14576    1       1000       1000       1000
14577    1       1000       1000       1000
14578    1       1000       1000       1000
14579    1       1000       1000       1000
14580    1       1000       1000       1000
14581    1       1000       1000       1000
14582    1       1000       1000       1000
14583    1       1000       1000       1000
14584    1       1000       1000       1000
14585    1       1000       1000       1000
14586    1       1000       1000       1000
14587    1       1000       1000       1000
14588    1       1000       1000       1000
14589    1       1000       1000       1000
14590    1       1000       1000       1000
14591    1       1000       1000       1000
14592    1       1000       1000       1000
14593    1       1000       1000       1000
14594    1       1000       1000       1000
14595    1       1000       1000       1000
14596    1       1000       1000       1000
14597    1       1000       1000       1000
14598    1       1000       1000       1000
14599    1       1000       1000       1000
14600    1       1000       1000       1000
14601    1       1000       1000       1000
14602    1       1000       1000       1000
14603    1       1000       1000       1000
14604    1       1000       1000       1000
14605    1       1000       1000       1000
14606    1       1000       1000       1000
14607    1       1000       1000       1000
14608    1       1000       1000       1000
14609    1       1000       1000       1000
14610    1       1000       1000       1000
14611    1       1000       1000       1000
14612    1       1000       1000       1000
14613    1       1000       1000       1000
14614    1       1000       1000       1000
14615    1       1000       1000       1000
14616    1       1000       1000       1000
14617    1       1000       1000       1000
14618    1       1000       1000       1000
14619    1       1000       1000       1000
14620    1       1000       1000       1000
14621    1       1000       1000       1000
14622    1       1000       1000       1000
14623    1       1000       1000       1000
14624    1       1000       1000       1000
14625    1       1000       1000       1000
14626    1       1000       1000       1000
14627    1       1000       1000       1000
14628    1       1000       1000       1000
14629    1       1000       1000       1000
14630    1       1000       1000       1000
14631    1       1000       1000       1000
14632    1       1000       1000       1000
14633    1       1000       1000       1000
14634    1       1000       1000       1000
14635    1       1000       1000       1000
14636    1       1000       1000       1000
14637    1       1000       1000       1000
14638    1       1000       1000       1000
14639    1       1000       1000       1000
14640    1       1000       1000       1000
14641    1       1000       1000       1000
14642    1       1000       1000       1000
14643    1       1000       1000       1000
14644    1       1000       1000       1000
14645    1       1000       1000       1000
14646    1       1000       1000       1000
14647    1       1000       1000       1000
14648    1       1000       1000       1000
14649    1       1000       1000       1000
14650    1       1000       1000       1000
14651    1       1000       1000       1000
14652    1       1000       1000       1000
14653    1       1000       1000       1000
14654    1       1000       1000       1000
14655    1       1000       1000       1000
14656    1       1000       1000       1000
14657    1       1000       1000       1000
14658    1       1000       1000       1000
14659    1       1000       1000       1000
14660    1       1000       1000       1000
14661    1       1000       1000       1000
14662    1       1000       1000       1000
14663    1       1000       1000       1000
14664    1       1000       1000       1000
14665    1       1000       1000       1000
14666    1       1000       1000       1000
14667    1       1000       1000       1000
14668    1       1000       1000       1000
14669    1       1000       1000       1000
14670    1       1000       1000       1000
14671    1       1000       1000       1000
14672    1       1000       1000       1000
14673    1       1000       1000       1000
14674    1       1000       1000       1000
14675    1       1000       1000       1000
14676    1       1000       1000       1000
14677    1       1000       1000       1000
14678    1       1000       1000       1000
14679    1       1000       1000       1000
14680    1       1000       1000       1000
14681    1       1000       1000       1000
14682    1       1000       1000       1000
14683    1       1000       1000       1000
14684    1       1000       1000       1000
14685    1       1000       1000       1000
14686    1       1000       1000       1000
14687    1       1000       1000       1000
14688    1       1000       1000       1000
14689    1       1000       1000       1000
14690    1       1000       1000       1000
14691    1       1000       1000       1000
14692    1       1000       1000       1000
14693    1       1000       1000       1000
14694    1       1000       1000       1000
14695    1       1000       1000       1000
14696    1       1000       1000       1000
14697    1       1000       1000       1000
14698    1       1000       1000       1000
14699    1       1000       1000       1000
14700    1       1000       1000       1000
14701    1       1000       1000       1000
14702    1       1000       1000       1000
14703    1       1000       1000       1000
14704    1       1000       1000       1000
14705    1       1000       1000       1000
14706    1       1000       1000       1000
14707    1       1000       1000       1000
14708    1       1000       1000       1000
14709    1       1000       1000       1000
14710    1       1000       1000       1000
14711    1       1000       1000       1000
14712    1       1000       1000       1000
14713    1       1000       1000       1000
14714    1       1000       1000       1000
14715    1       1000       1000       1000
14716    1       1000       1000       1000
14717    1       1000       1000       1000
14718    1       1000       1000       1000
14719    1       1000       1000       1000
14720    1       1000       1000       1000
14721    1       1000       1000       1000
14722    1       1000       1000       1000
14723    1       1000       1000       1000
14724    1       1000       1000       1000
14725    1       1000       1000       1000
14726    1       1000       1000       1000
14727    1       1000       1000       1000
14728    1       1000       1000       1000
14729    1       1000       1000       1000
14730    1       1000       1000       1000
14731    1       1000       1000       1000
14732    1       1000       1000       1000
14733    1       1000       1000       1000
14734    1       1000       1000       1000
14735    1       1000       1000       1000
14736    1       1000       1000       1000
14737    1       1000       1000       1000
14738    1       1000       1000       1000
14739    1       1000       1000       1000
14740    1       1000       1000       1000
14741    1       1000       1000       1000
14742    1       1000       1000       1000
14743    1       1000       1000       1000
14744    1       1000       1000       1000
14745    1       1000       1000       1000
14746    1       1000       1000       1000
14747    1       1000       1000       1000
14748    1       1000       1000       1000
14749    1       1000       1000       1000
14750    1       1000       1000       1000
14751    1       1000       1000       1000
14752    1       1000       1000       1000
14753    1       1000       1000       1000
14754    1       1000       1000       1000
14755    1       1000       1000       1000
14756    1       1000       1000       1000
14757    1       1000       1000       1000
14758    1       1000       1000       1000
14759    1       1000       1000       1000
14760    1       1000       1000       1000
14761    1       1000       1000       1000
14762    1       1000       1000       1000
14763    1       1000       1000       1000
14764    1       1000       1000       1000
14765    1       1000       1000       1000
14766    1       1000       1000       1000
14767    1       1000       1000       1000
14768    1       1000       1000       1000
14769    1       1000       1000       1000
14770    1       1000       1000       1000
14771    1       1000       1000       1000
14772    1       1000       1000       1000
14773    1       1000       1000       1000
14774    1       1000       1000       1000
14775    1       1000       1000       1000
14776    1       1000       1000       1000
14777    1       1000       1000       1000
14778    1       1000       1000       1000
14779    1       1000       1000       1000
14780    1       1000       1000       1000
14781    1       1000       1000       1000
14782    1       1000       1000       1000
14783    1       1000       1000       1000
14784    1       1000       1000       1000
14785    1       1000       1000       1000
14786    1       1000       1000       1000
14787    1       1000       1000       1000
14788    1       1000       1000       1000
14789    1       1000       1000       1000
14790    1       1000       1000       1000
14791    1       1000       1000       1000
14792    1       1000       1000       1000
14793    1       1000       1000       1000
14794    1       1000       1000       1000
14795    1       1000       1000       1000
14796    1       1000       1000       1000
14797    1       1000       1000       1000
14798    1       1000       1000       1000
14799    1       1000       1000       1000
14800    1       1000       1000       1000
14801    1       1000       1000       1000
14802    1       1000       1000       1000
14803    1       1000       1000       1000
14804    1       1000       1000       1000
14805    1       1000       1000       1000
14806    1       1000       1000       1000
14807    1       1000       1000       1000
14808    1       1000       1000       1000
14809    1       1000       1000       1000
14810    1       1000       1000       1000
14811    1       1000       1000       1000
14812    1       1000       1000       1000
14813    1       1000       1000       1000
14814    1       1000       1000       1000
14815    1       1000       1000       1000
14816    1       1000       1000       1000
14817    1       1000       1000       1000
14818    1       1000       1000       1000
14819    1       1000       1000       1000
14820    1       1000       1000       1000
14821    1       1000       1000       1000
14822    1       1000       1000       1000
14823    1       1000       1000       1000
14824    1       1000       1000       1000
14825    1       1000       1000       1000
14826    1       1000       1000       1000
14827    1       1000       1000       1000
14828    1       1000       1000       1000
14829    1       1000       1000       1000
14830    1       1000       1000       1000
14831    1       1000       1000       1000
14832    1       1000       1000       1000
14833    1       1000       1000       1000
14834    1       1000       1000       1000
14835    1       1000       1000       1000
14836    1       1000       1000       1000
14837    1       1000       1000       1000
14838    1       1000       1000       1000
14839    1       1000       1000       1000
14840    1       1000       1000       1000
14841    1       1000       1000       1000
14842    1       1000       1000       1000
14843    1       1000       1000       1000
14844    1       1000       1000       1000
14845    1       1000       1000       1000
14846    1       1000       1000       1000
14847    1       1000       1000       1000
14848    1       1000       1000       1000
14849    1       1000       1000       1000
14850    1       1000       1000       1000
14851    1       1000       1000       1000
14852    1       1000       1000       1000
14853    1       1000       1000       1000
14854    1       1000       1000       1000
14855    1       1000       1000       1000
14856    1       1000       1000       1000
14857    1       1000       1000       1000
14858    1       1000       1000       1000
14859    1       1000       1000       1000
14860    1       1000       1000       1000
14861    1       1000       1000       1000
14862    1       1000       1000       1000
14863    1       1000       1000       1000
14864    1       1000       1000       1000
14865    1       1000       1000       1000
14866    1       1000       1000       1000
14867    1       1000       1000       1000
14868    1       1000       1000       1000
14869    1       1000       1000       1000
14870    1       1000       1000       1000
14871    1       1000       1000       1000
14872    1       1000       1000       1000
14873    1       1000       1000       1000
14874    1       1000       1000       1000
14875    1       1000       1000       1000
14876    1       1000       1000       1000
14877    1       1000       1000       1000
14878    1       1000       1000       1000
14879    1       1000       1000       1000
14880    1       1000       1000       1000
14881    1       1000       1000       1000
14882    1       1000       1000       1000
14883    1       1000       1000       1000
14884    1       1000       1000       1000
14885    1       1000       1000       1000
14886    1       1000       1000       1000
14887    1       1000       1000       1000
14888    1       1000       1000       1000
14889    1       1000       1000       1000
14890    1       1000       1000       1000
14891    1       1000       1000       1000
14892    1       1000       1000       1000
14893    1       1000       1000       1000
14894    1       1000       1000       1000
14895    1       1000       1000       1000
14896    1       1000       1000       1000
14897    1       1000       1000       1000
14898    1       1000       1000       1000
14899    1       1000       1000       1000
14900    1       1000       1000       1000
14901    1       1000       1000       1000
14902    1       1000       1000       1000
14903    1       1000       1000       1000
14904    1       1000       1000       1000
14905    1       1000       1000       1000
14906    1       1000       1000       1000
14907    1       1000       1000       1000
14908    1       1000       1000       1000
14909    1       1000       1000       1000
14910    1       1000       1000       1000
14911    1       1000       1000       1000
14912    1       1000       1000       1000
14913    1       1000       1000       1000
14914    1       1000       1000       1000
14915    1       1000       1000       1000
14916    1       1000       1000       1000
14917    1       1000       1000       1000
14918    1       1000       1000       1000
14919    1       1000       1000       1000
14920    1       1000       1000       1000
14921    1       1000       1000       1000
14922    1       1000       1000       1000
14923    1       1000       1000       1000
14924    1       1000       1000       1000
14925    1       1000       1000       1000
14926    1       1000       1000       1000
14927    1       1000       1000       1000
14928    1       1000       1000       1000
14929    1       1000       1000       1000
14930    1       1000       1000       1000
14931    1       1000       1000       1000
14932    1       1000       1000       1000
14933    1       1000       1000       1000
14934    1       1000       1000       1000
14935    1       1000       1000       1000
14936    1       1000       1000       1000
14937    1       1000       1000       1000
14938    1       1000       1000       1000
14939    1       1000       1000       1000
14940    1       1000       1000       1000
14941    1       1000       1000       1000
14942    1       1000       1000       1000
14943    1       1000       1000       1000
14944    1       1000       1000       1000
14945    1       1000       1000       1000
14946    1       1000       1000       1000
14947    1       1000       1000       1000
14948    1       1000       1000       1000
14949    1       1000       1000       1000
14950    1       1000       1000       1000
14951    1       1000       1000       1000
14952    1       1000       1000       1000
14953    1       1000       1000       1000
14954    1       1000       1000       1000
14955    1       1000       1000       1000
14956    1       1000       1000       1000
14957    1       1000       1000       1000
14958    1       1000       1000       1000
14959    1       1000       1000       1000
14960    1       1000       1000       1000
14961    1       1000       1000       1000
14962    1       1000       1000       1000
14963    1       1000       1000       1000
14964    1       1000       1000       1000
14965    1       1000       1000       1000
14966    1       1000       1000       1000
14967    1       1000       1000       1000
14968    1       1000       1000       1000
14969    1       1000       1000       1000
14970    1       1000       1000       1000
14971    1       1000       1000       1000
14972    1       1000       1000       1000
14973    1       1000       1000       1000
14974    1       1000       1000       1000
14975    1       1000       1000       1000
14976    1       1000       1000       1000
14977    1       1000       1000       1000
14978    1       1000       1000       1000
14979    1       1000       1000       1000
14980    1       1000       1000       1000
14981    1       1000       1000       1000
14982    1       1000       1000       1000
14983    1       1000       1000       1000
14984    1       1000       1000       1000
14985    1       1000       1000       1000
14986    1       1000       1000       1000
14987    1       1000       1000       1000
14988    1       1000       1000       1000
14989    1       1000       1000       1000
14990    1       1000       1000       1000
14991    1       1000       1000       1000
14992    1       1000       1000       1000
14993    1       1000       1000       1000
14994    1       1000       1000       1000
14995    1       1000       1000       1000
14996    1       1000       1000       1000
14997    1       1000       1000       1000
14998    1       1000       1000       1000
14999    1       1000       1000       1000
15000    1       1000       1000       1000
15001    1       1000       1000       1000
15002    1       1000       1000       1000
15003    1       1000       1000       1000
15004    1       1000       1000       1000
15005    1       1000       1000       1000
15006    1       1000       1000       1000
15007    1       1000       1000       1000
15008    1       1000       1000       1000
15009    1       1000       1000       1000
15010    1       1000       1000       1000
15011    1       1000       1000       1000
15012    1       1000       1000       1000
15013    1       1000       1000       1000
15014    1       1000       1000       1000
15015    1       1000       1000       1000
15016    1       1000       1000       1000
15017    1       1000       1000       1000
15018    1       1000       1000       1000
15019    1       1000       1000       1000
15020    1       1000       1000       1000
15021    1       1000       1000       1000
15022    1       1000       1000       1000
15023    1       1000       1000       1000
15024    1       1000       1000       1000
15025    1       1000       1000       1000
15026    1       1000       1000       1000
15027    1       1000       1000       1000
15028    1       1000       1000       1000
15029    1       1000       1000       1000
15030    1       1000       1000       1000
15031    1       1000       1000       1000
15032    1       1000       1000       1000
15033    1       1000       1000       1000
15034    1       1000       1000       1000
15035    1       1000       1000       1000
15036    1       1000       1000       1000
15037    1       1000       1000       1000
15038    1       1000       1000       1000
15039    1       1000       1000       1000
15040    1       1000       1000       1000
15041    1       1000       1000       1000
15042    1       1000       1000       1000
15043    1       1000       1000       1000
15044    1       1000       1000       1000
15045    1       1000       1000       1000
15046    1       1000       1000       1000
15047    1       1000       1000       1000
15048    1       1000       1000       1000
15049    1       1000       1000       1000
15050    1       1000       1000       1000
15051    1       1000       1000       1000
15052    1       1000       1000       1000
15053    1       1000       1000       1000
15054    1       1000       1000       1000
15055    1       1000       1000       1000
15056    1       1000       1000       1000
15057    1       1000       1000       1000
15058    1       1000       1000       1000
15059    1       1000       1000       1000
15060    1       1000       1000       1000
15061    1       1000       1000       1000
15062    1       1000       1000       1000
15063    1       1000       1000       1000
15064    1       1000       1000       1000
15065    1       1000       1000       1000
15066    1       1000       1000       1000
15067    1       1000       1000       1000
15068    1       1000       1000       1000
15069    1       1000       1000       1000
15070    1       1000       1000       1000
15071    1       1000       1000       1000
15072    1       1000       1000       1000
15073    1       1000       1000       1000
15074    1       1000       1000       1000
15075    1       1000       1000       1000
15076    1       1000       1000       1000
15077    1       1000       1000       1000
15078    1       1000       1000       1000
15079    1       1000       1000       1000
15080    1       1000       1000       1000
15081    1       1000       1000       1000
15082    1       1000       1000       1000
15083    1       1000       1000       1000
15084    1       1000       1000       1000
15085    1       1000       1000       1000
15086    1       1000       1000       1000
15087    1       1000       1000       1000
15088    1       1000       1000       1000
15089    1       1000       1000       1000
15090    1       1000       1000       1000
15091    1       1000       1000       1000
15092    1       1000       1000       1000
15093    1       1000       1000       1000
15094    1       1000       1000       1000
15095    1       1000       1000       1000
15096    1       1000       1000       1000
15097    1       1000       1000       1000
15098    1       1000       1000       1000
15099    1       1000       1000       1000
15100    1       1000       1000       1000
15101    1       1000       1000       1000
15102    1       1000       1000       1000
15103    1       1000       1000       1000
15104    1       1000       1000       1000
15105    1       1000       1000       1000
15106    1       1000       1000       1000
15107    1       1000       1000       1000
15108    1       1000       1000       1000
15109    1       1000       1000       1000
15110    1       1000       1000       1000
15111    1       1000       1000       1000
15112    1       1000       1000       1000
15113    1       1000       1000       1000
15114    1       1000       1000       1000
15115    1       1000       1000       1000
15116    1       1000       1000       1000
15117    1       1000       1000       1000
15118    1       1000       1000       1000
15119    1       1000       1000       1000
15120    1       1000       1000       1000
15121    1       1000       1000       1000
15122    1       1000       1000       1000
15123    1       1000       1000       1000
15124    1       1000       1000       1000
15125    1       1000       1000       1000
15126    1       1000       1000       1000
15127    1       1000       1000       1000
15128    1       1000       1000       1000
15129    1       1000       1000       1000
15130    1       1000       1000       1000
15131    1       1000       1000       1000
15132    1       1000       1000       1000
15133    1       1000       1000       1000
15134    1       1000       1000       1000
15135    1       1000       1000       1000
15136    1       1000       1000       1000
15137    1       1000       1000       1000
15138    1       1000       1000       1000
15139    1       1000       1000       1000
15140    1       1000       1000       1000
15141    1       1000       1000       1000
15142    1       1000       1000       1000
15143    1       1000       1000       1000
15144    1       1000       1000       1000
15145    1       1000       1000       1000
15146    1       1000       1000       1000
15147    1       1000       1000       1000
15148    1       1000       1000       1000
15149    1       1000       1000       1000
15150    1       1000       1000       1000
15151    1       1000       1000       1000
15152    1       1000       1000       1000
15153    1       1000       1000       1000
15154    1       1000       1000       1000
15155    1       1000       1000       1000
15156    1       1000       1000       1000
15157    1       1000       1000       1000
15158    1       1000       1000       1000
15159    1       1000       1000       1000
15160    1       1000       1000       1000
15161    1       1000       1000       1000
15162    1       1000       1000       1000
15163    1       1000       1000       1000
15164    1       1000       1000       1000
15165    1       1000       1000       1000
15166    1       1000       1000       1000
15167    1       1000       1000       1000
15168    1       1000       1000       1000
15169    1       1000       1000       1000
15170    1       1000       1000       1000
15171    1       1000       1000       1000
15172    1       1000       1000       1000
15173    1       1000       1000       1000
15174    1       1000       1000       1000
15175    1       1000       1000       1000
15176    1       1000       1000       1000
15177    1       1000       1000       1000
15178    1       1000       1000       1000
15179    1       1000       1000       1000
15180    1       1000       1000       1000
15181    1       1000       1000       1000
15182    1       1000       1000       1000
15183    1       1000       1000       1000
15184    1       1000       1000       1000
15185    1       1000       1000       1000
15186    1       1000       1000       1000
15187    1       1000       1000       1000
15188    1       1000       1000       1000
15189    1       1000       1000       1000
15190    1       1000       1000       1000
15191    1       1000       1000       1000
15192    1       1000       1000       1000
15193    1       1000       1000       1000
15194    1       1000       1000       1000
15195    1       1000       1000       1000
15196    1       1000       1000       1000
15197    1       1000       1000       1000
15198    1       1000       1000       1000
15199    1       1000       1000       1000
15200    1       1000       1000       1000
15201    1       1000       1000       1000
15202    1       1000       1000       1000
15203    1       1000       1000       1000
15204    1       1000       1000       1000
15205    1       1000       1000       1000
15206    1       1000       1000       1000
15207    1       1000       1000       1000
15208    1       1000       1000       1000
15209    1       1000       1000       1000
15210    1       1000       1000       1000
15211    1       1000       1000       1000
15212    1       1000       1000       1000
15213    1       1000       1000       1000
15214    1       1000       1000       1000
15215    1       1000       1000       1000
15216    1       1000       1000       1000
15217    1       1000       1000       1000
15218    1       1000       1000       1000
15219    1       1000       1000       1000
15220    1       1000       1000       1000
15221    1       1000       1000       1000
15222    1       1000       1000       1000
15223    1       1000       1000       1000
15224    1       1000       1000       1000
15225    1       1000       1000       1000
15226    1       1000       1000       1000
15227    1       1000       1000       1000
15228    1       1000       1000       1000
15229    1       1000       1000       1000
15230    1       1000       1000       1000
15231    1       1000       1000       1000
15232    1       1000       1000       1000
15233    1       1000       1000       1000
15234    1       1000       1000       1000
15235    1       1000       1000       1000
15236    1       1000       1000       1000
15237    1       1000       1000       1000
15238    1       1000       1000       1000
15239    1       1000       1000       1000
15240    1       1000       1000       1000
15241    1       1000       1000       1000
15242    1       1000       1000       1000
15243    1       1000       1000       1000
15244    1       1000       1000       1000
15245    1       1000       1000       1000
15246    1       1000       1000       1000
15247    1       1000       1000       1000
15248    1       1000       1000       1000
15249    1       1000       1000       1000
15250    1       1000       1000       1000
15251    1       1000       1000       1000
15252    1       1000       1000       1000
15253    1       1000       1000       1000
15254    1       1000       1000       1000
15255    1       1000       1000       1000
15256    1       1000       1000       1000
15257    1       1000       1000       1000
15258    1       1000       1000       1000
15259    1       1000       1000       1000
15260    1       1000       1000       1000
15261    1       1000       1000       1000
15262    1       1000       1000       1000
15263    1       1000       1000       1000
15264    1       1000       1000       1000
15265    1       1000       1000       1000
15266    1       1000       1000       1000
15267    1       1000       1000       1000
15268    1       1000       1000       1000
15269    1       1000       1000       1000
15270    1       1000       1000       1000
15271    1       1000       1000       1000
15272    1       1000       1000       1000
15273    1       1000       1000       1000
15274    1       1000       1000       1000
15275    1       1000       1000       1000
15276    1       1000       1000       1000
15277    1       1000       1000       1000
15278    1       1000       1000       1000
15279    1       1000       1000       1000
15280    1       1000       1000       1000
15281    1       1000       1000       1000
15282    1       1000       1000       1000
15283    1       1000       1000       1000
15284    1       1000       1000       1000
15285    1       1000       1000       1000
15286    1       1000       1000       1000
15287    1       1000       1000       1000
15288    1       1000       1000       1000
15289    1       1000       1000       1000
15290    1       1000       1000       1000
15291    1       1000       1000       1000
15292    1       1000       1000       1000
15293    1       1000       1000       1000
15294    1       1000       1000       1000
15295    1       1000       1000       1000
15296    1       1000       1000       1000
15297    1       1000       1000       1000
15298    1       1000       1000       1000
15299    1       1000       1000       1000
15300    1       1000       1000       1000
15301    1       1000       1000       1000
15302    1       1000       1000       1000
15303    1       1000       1000       1000
15304    1       1000       1000       1000
15305    1       1000       1000       1000
15306    1       1000       1000       1000
15307    1       1000       1000       1000
15308    1       1000       1000       1000
15309    1       1000       1000       1000
15310    1       1000       1000       1000
15311    1       1000       1000       1000
15312    1       1000       1000       1000
15313    1       1000       1000       1000
15314    1       1000       1000       1000
15315    1       1000       1000       1000
15316    1       1000       1000       1000
15317    1       1000       1000       1000
15318    1       1000       1000       1000
15319    1       1000       1000       1000
15320    1       1000       1000       1000
15321    1       1000       1000       1000
15322    1       1000       1000       1000
15323    1       1000       1000       1000
15324    1       1000       1000       1000
15325    1       1000       1000       1000
15326    1       1000       1000       1000
15327    1       1000       1000       1000
15328    1       1000       1000       1000
15329    1       1000       1000       1000
15330    1       1000       1000       1000
15331    1       1000       1000       1000
15332    1       1000       1000       1000
15333    1       1000       1000       1000
15334    1       1000       1000       1000
15335    1       1000       1000       1000
15336    1       1000       1000       1000
15337    1       1000       1000       1000
15338    1       1000       1000       1000
15339    1       1000       1000       1000
15340    1       1000       1000       1000
15341    1       1000       1000       1000
15342    1       1000       1000       1000
15343    1       1000       1000       1000
15344    1       1000       1000       1000
15345    1       1000       1000       1000
15346    1       1000       1000       1000
15347    1       1000       1000       1000
15348    1       1000       1000       1000
15349    1       1000       1000       1000
15350    1       1000       1000       1000
15351    1       1000       1000       1000
15352    1       1000       1000       1000
15353    1       1000       1000       1000
15354    1       1000       1000       1000
15355    1       1000       1000       1000
15356    1       1000       1000       1000
15357    1       1000       1000       1000
15358    1       1000       1000       1000
15359    1       1000       1000       1000
15360    1       1000       1000       1000
15361    1       1000       1000       1000
15362    1       1000       1000       1000
15363    1       1000       1000       1000
15364    1       1000       1000       1000
15365    1       1000       1000       1000
15366    1       1000       1000       1000
15367    1       1000       1000       1000
15368    1       1000       1000       1000
15369    1       1000       1000       1000
15370    1       1000       1000       1000
15371    1       1000       1000       1000
15372    1       1000       1000       1000
15373    1       1000       1000       1000
15374    1       1000       1000       1000
15375    1       1000       1000       1000
15376    1       1000       1000       1000
15377    1       1000       1000       1000
15378    1       1000       1000       1000
15379    1       1000       1000       1000
15380    1       1000       1000       1000
15381    1       1000       1000       1000
15382    1       1000       1000       1000
15383    1       1000       1000       1000
15384    1       1000       1000       1000
15385    1       1000       1000       1000
15386    1       1000       1000       1000
15387    1       1000       1000       1000
15388    1       1000       1000       1000
15389    1       1000       1000       1000
15390    1       1000       1000       1000
15391    1       1000       1000       1000
15392    1       1000       1000       1000
15393    1       1000       1000       1000
15394    1       1000       1000       1000
15395    1       1000       1000       1000
15396    1       1000       1000       1000
15397    1       1000       1000       1000
15398    1       1000       1000       1000
15399    1       1000       1000       1000
15400    1       1000       1000       1000
15401    1       1000       1000       1000
15402    1       1000       1000       1000
15403    1       1000       1000       1000
15404    1       1000       1000       1000
15405    1       1000       1000       1000
15406    1       1000       1000       1000
15407    1       1000       1000       1000
15408    1       1000       1000       1000
15409    1       1000       1000       1000
15410    1       1000       1000       1000
15411    1       1000       1000       1000
15412    1       1000       1000       1000
15413    1       1000       1000       1000
15414    1       1000       1000       1000
15415    1       1000       1000       1000
15416    1       1000       1000       1000
15417    1       1000       1000       1000
15418    1       1000       1000       1000
15419    1       1000       1000       1000
15420    1       1000       1000       1000
15421    1       1000       1000       1000
15422    1       1000       1000       1000
15423    1       1000       1000       1000
15424    1       1000       1000       1000
15425    1       1000       1000       1000
15426    1       1000       1000       1000
15427    1       1000       1000       1000
15428    1       1000       1000       1000
15429    1       1000       1000       1000
15430    1       1000       1000       1000
15431    1       1000       1000       1000
15432    1       1000       1000       1000
15433    1       1000       1000       1000
15434    1       1000       1000       1000
15435    1       1000       1000       1000
15436    1       1000       1000       1000
15437    1       1000       1000       1000
15438    1       1000       1000       1000
15439    1       1000       1000       1000
15440    1       1000       1000       1000
15441    1       1000       1000       1000
15442    1       1000       1000       1000
15443    1       1000       1000       1000
15444    1       1000       1000       1000
15445    1       1000       1000       1000
15446    1       1000       1000       1000
15447    1       1000       1000       1000
15448    1       1000       1000       1000
15449    1       1000       1000       1000
15450    1       1000       1000       1000
15451    1       1000       1000       1000
15452    1       1000       1000       1000
15453    1       1000       1000       1000
15454    1       1000       1000       1000
15455    1       1000       1000       1000
15456    1       1000       1000       1000
15457    1       1000       1000       1000
15458    1       1000       1000       1000
15459    1       1000       1000       1000
15460    1       1000       1000       1000
15461    1       1000       1000       1000
15462    1       1000       1000       1000
15463    1       1000       1000       1000
15464    1       1000       1000       1000
15465    1       1000       1000       1000
15466    1       1000       1000       1000
15467    1       1000       1000       1000
15468    1       1000       1000       1000
15469    1       1000       1000       1000
15470    1       1000       1000       1000
15471    1       1000       1000       1000
15472    1       1000       1000       1000
15473    1       1000       1000       1000
15474    1       1000       1000       1000
15475    1       1000       1000       1000
15476    1       1000       1000       1000
15477    1       1000       1000       1000
15478    1       1000       1000       1000
15479    1       1000       1000       1000
15480    1       1000       1000       1000
15481    1       1000       1000       1000
15482    1       1000       1000       1000
15483    1       1000       1000       1000
15484    1       1000       1000       1000
15485    1       1000       1000       1000
15486    1       1000       1000       1000
15487    1       1000       1000       1000
15488    1       1000       1000       1000
15489    1       1000       1000       1000
15490    1       1000       1000       1000
15491    1       1000       1000       1000
15492    1       1000       1000       1000
15493    1       1000       1000       1000
15494    1       1000       1000       1000
15495    1       1000       1000       1000
15496    1       1000       1000       1000
15497    1       1000       1000       1000
15498    1       1000       1000       1000
15499    1       1000       1000       1000
15500    1       1000       1000       1000
15501    1       1000       1000       1000
15502    1       1000       1000       1000
15503    1       1000       1000       1000
15504    1       1000       1000       1000
15505    1       1000       1000       1000
15506    1       1000       1000       1000
15507    1       1000       1000       1000
15508    1       1000       1000       1000
15509    1       1000       1000       1000
15510    1       1000       1000       1000
15511    1       1000       1000       1000
15512    1       1000       1000       1000
15513    1       1000       1000       1000
15514    1       1000       1000       1000
15515    1       1000       1000       1000
15516    1       1000       1000       1000
15517    1       1000       1000       1000
15518    1       1000       1000       1000
15519    1       1000       1000       1000
15520    1       1000       1000       1000
15521    1       1000       1000       1000
15522    1       1000       1000       1000
15523    1       1000       1000       1000
15524    1       1000       1000       1000
15525    1       1000       1000       1000
15526    1       1000       1000       1000
15527    1       1000       1000       1000
15528    1       1000       1000       1000
15529    1       1000       1000       1000
15530    1       1000       1000       1000
15531    1       1000       1000       1000
15532    1       1000       1000       1000
15533    1       1000       1000       1000
15534    1       1000       1000       1000
15535    1       1000       1000       1000
15536    1       1000       1000       1000
15537    1       1000       1000       1000
15538    1       1000       1000       1000
15539    1       1000       1000       1000
15540    1       1000       1000       1000
15541    1       1000       1000       1000
15542    1       1000       1000       1000
15543    1       1000       1000       1000
15544    1       1000       1000       1000
15545    1       1000       1000       1000
15546    1       1000       1000       1000
15547    1       1000       1000       1000
15548    1       1000       1000       1000
15549    1       1000       1000       1000
15550    1       1000       1000       1000
15551    1       1000       1000       1000
15552    1       1000       1000       1000
15553    1       1000       1000       1000
15554    1       1000       1000       1000
15555    1       1000       1000       1000
15556    1       1000       1000       1000
15557    1       1000       1000       1000
15558    1       1000       1000       1000
15559    1       1000       1000       1000
15560    1       1000       1000       1000
15561    1       1000       1000       1000
15562    1       1000       1000       1000
15563    1       1000       1000       1000
15564    1       1000       1000       1000
15565    1       1000       1000       1000
15566    1       1000       1000       1000
15567    1       1000       1000       1000
15568    1       1000       1000       1000
15569    1       1000       1000       1000
15570    1       1000       1000       1000
15571    1       1000       1000       1000
15572    1       1000       1000       1000
15573    1       1000       1000       1000
15574    1       1000       1000       1000
15575    1       1000       1000       1000
15576    1       1000       1000       1000
15577    1       1000       1000       1000
15578    1       1000       1000       1000
15579    1       1000       1000       1000
15580    1       1000       1000       1000
15581    1       1000       1000       1000
15582    1       1000       1000       1000
15583    1       1000       1000       1000
15584    1       1000       1000       1000
15585    1       1000       1000       1000
15586    1       1000       1000       1000
15587    1       1000       1000       1000
15588    1       1000       1000       1000
15589    1       1000       1000       1000
15590    1       1000       1000       1000
15591    1       1000       1000       1000
15592    1       1000       1000       1000
15593    1       1000       1000       1000
15594    1       1000       1000       1000
15595    1       1000       1000       1000
15596    1       1000       1000       1000
15597    1       1000       1000       1000
15598    1       1000       1000       1000
15599    1       1000       1000       1000
15600    1       1000       1000       1000
15601    1       1000       1000       1000
15602    1       1000       1000       1000
15603    1       1000       1000       1000
15604    1       1000       1000       1000
15605    1       1000       1000       1000
15606    1       1000       1000       1000
15607    1       1000       1000       1000
15608    1       1000       1000       1000
15609    1       1000       1000       1000
15610    1       1000       1000       1000
15611    1       1000       1000       1000
15612    1       1000       1000       1000
15613    1       1000       1000       1000
15614    1       1000       1000       1000
15615    1       1000       1000       1000
15616    1       1000       1000       1000
15617    1       1000       1000       1000
15618    1       1000       1000       1000
15619    1       1000       1000       1000
15620    1       1000       1000       1000
15621    1       1000       1000       1000
15622    1       1000       1000       1000
15623    1       1000       1000       1000
15624    1       1000       1000       1000
15625    1       1000       1000       1000
15626    1       1000       1000       1000
15627    1       1000       1000       1000
15628    1       1000       1000       1000
15629    1       1000       1000       1000
15630    1       1000       1000       1000
15631    1       1000       1000       1000
15632    1       1000       1000       1000
15633    1       1000       1000       1000
15634    1       1000       1000       1000
15635    1       1000       1000       1000
15636    1       1000       1000       1000
15637    1       1000       1000       1000
15638    1       1000       1000       1000
15639    1       1000       1000       1000
15640    1       1000       1000       1000
15641    1       1000       1000       1000
15642    1       1000       1000       1000
15643    1       1000       1000       1000
15644    1       1000       1000       1000
15645    1       1000       1000       1000
15646    1       1000       1000       1000
15647    1       1000       1000       1000
15648    1       1000       1000       1000
15649    1       1000       1000       1000
15650    1       1000       1000       1000
15651    1       1000       1000       1000
15652    1       1000       1000       1000
15653    1       1000       1000       1000
15654    1       1000       1000       1000
15655    1       1000       1000       1000
15656    1       1000       1000       1000
15657    1       1000       1000       1000
15658    1       1000       1000       1000
15659    1       1000       1000       1000
15660    1       1000       1000       1000
15661    1       1000       1000       1000
15662    1       1000       1000       1000
15663    1       1000       1000       1000
15664    1       1000       1000       1000
15665    1       1000       1000       1000
15666    1       1000       1000       1000
15667    1       1000       1000       1000
15668    1       1000       1000       1000
15669    1       1000       1000       1000
15670    1       1000       1000       1000
15671    1       1000       1000       1000
15672    1       1000       1000       1000
15673    1       1000       1000       1000
15674    1       1000       1000       1000
15675    1       1000       1000       1000
15676    1       1000       1000       1000
15677    1       1000       1000       1000
15678    1       1000       1000       1000
15679    1       1000       1000       1000
15680    1       1000       1000       1000
15681    1       1000       1000       1000
15682    1       1000       1000       1000
15683    1       1000       1000       1000
15684    1       1000       1000       1000
15685    1       1000       1000       1000
15686    1       1000       1000       1000
15687    1       1000       1000       1000
15688    1       1000       1000       1000
15689    1       1000       1000       1000
15690    1       1000       1000       1000
15691    1       1000       1000       1000
15692    1       1000       1000       1000
15693    1       1000       1000       1000
15694    1       1000       1000       1000
15695    1       1000       1000       1000
15696    1       1000       1000       1000
15697    1       1000       1000       1000
15698    1       1000       1000       1000
15699    1       1000       1000       1000
15700    1       1000       1000       1000
15701    1       1000       1000       1000
15702    1       1000       1000       1000
15703    1       1000       1000       1000
15704    1       1000       1000       1000
15705    1       1000       1000       1000
15706    1       1000       1000       1000
15707    1       1000       1000       1000
15708    1       1000       1000       1000
15709    1       1000       1000       1000
15710    1       1000       1000       1000
15711    1       1000       1000       1000
15712    1       1000       1000       1000
15713    1       1000       1000       1000
15714    1       1000       1000       1000
15715    1       1000       1000       1000
15716    1       1000       1000       1000
15717    1       1000       1000       1000
15718    1       1000       1000       1000
15719    1       1000       1000       1000
15720    1       1000       1000       1000
15721    1       1000       1000       1000
15722    1       1000       1000       1000
15723    1       1000       1000       1000
15724    1       1000       1000       1000
15725    1       1000       1000       1000
15726    1       1000       1000       1000
15727    1       1000       1000       1000
15728    1       1000       1000       1000
15729    1       1000       1000       1000
15730    1       1000       1000       1000
15731    1       1000       1000       1000
15732    1       1000       1000       1000
15733    1       1000       1000       1000
15734    1       1000       1000       1000
15735    1       1000       1000       1000
15736    1       1000       1000       1000
15737    1       1000       1000       1000
15738    1       1000       1000       1000
15739    1       1000       1000       1000
15740    1       1000       1000       1000
15741    1       1000       1000       1000
15742    1       1000       1000       1000
15743    1       1000       1000       1000
15744    1       1000       1000       1000
15745    1       1000       1000       1000
15746    1       1000       1000       1000
15747    1       1000       1000       1000
15748    1       1000       1000       1000
15749    1       1000       1000       1000
15750    1       1000       1000       1000
15751    1       1000       1000       1000
15752    1       1000       1000       1000
15753    1       1000       1000       1000
15754    1       1000       1000       1000
15755    1       1000       1000       1000
15756    1       1000       1000       1000
15757    1       1000       1000       1000
15758    1       1000       1000       1000
15759    1       1000       1000       1000
15760    1       1000       1000       1000
15761    1       1000       1000       1000
15762    1       1000       1000       1000
15763    1       1000       1000       1000
15764    1       1000       1000       1000
15765    1       1000       1000       1000
15766    1       1000       1000       1000
15767    1       1000       1000       1000
15768    1       1000       1000       1000
15769    1       1000       1000       1000
15770    1       1000       1000       1000
15771    1       1000       1000       1000
15772    1       1000       1000       1000
15773    1       1000       1000       1000
15774    1       1000       1000       1000
15775    1       1000       1000       1000
15776    1       1000       1000       1000
15777    1       1000       1000       1000
15778    1       1000       1000       1000
15779    1       1000       1000       1000
15780    1       1000       1000       1000
15781    1       1000       1000       1000
15782    1       1000       1000       1000
15783    1       1000       1000       1000
15784    1       1000       1000       1000
15785    1       1000       1000       1000
15786    1       1000       1000       1000
15787    1       1000       1000       1000
15788    1       1000       1000       1000
15789    1       1000       1000       1000
15790    1       1000       1000       1000
15791    1       1000       1000       1000
15792    1       1000       1000       1000
15793    1       1000       1000       1000
15794    1       1000       1000       1000
15795    1       1000       1000       1000
15796    1       1000       1000       1000
15797    1       1000       1000       1000
15798    1       1000       1000       1000
15799    1       1000       1000       1000
15800    1       1000       1000       1000
15801    1       1000       1000       1000
15802    1       1000       1000       1000
15803    1       1000       1000       1000
15804    1       1000       1000       1000
15805    1       1000       1000       1000
15806    1       1000       1000       1000
15807    1       1000       1000       1000
15808    1       1000       1000       1000
15809    1       1000       1000       1000
15810    1       1000       1000       1000
15811    1       1000       1000       1000
15812    1       1000       1000       1000
15813    1       1000       1000       1000
15814    1       1000       1000       1000
15815    1       1000       1000       1000
15816    1       1000       1000       1000
15817    1       1000       1000       1000
15818    1       1000       1000       1000
15819    1       1000       1000       1000
15820    1       1000       1000       1000
15821    1       1000       1000       1000
15822    1       1000       1000       1000
15823    1       1000       1000       1000
15824    1       1000       1000       1000
15825    1       1000       1000       1000
15826    1       1000       1000       1000
15827    1       1000       1000       1000
15828    1       1000       1000       1000
15829    1       1000       1000       1000
15830    1       1000       1000       1000
15831    1       1000       1000       1000
15832    1       1000       1000       1000
15833    1       1000       1000       1000
15834    1       1000       1000       1000
15835    1       1000       1000       1000
15836    1       1000       1000       1000
15837    1       1000       1000       1000
15838    1       1000       1000       1000
15839    1       1000       1000       1000
15840    1       1000       1000       1000
15841    1       1000       1000       1000
15842    1       1000       1000       1000
15843    1       1000       1000       1000
15844    1       1000       1000       1000
15845    1       1000       1000       1000
15846    1       1000       1000       1000
15847    1       1000       1000       1000
15848    1       1000       1000       1000
15849    1       1000       1000       1000
15850    1       1000       1000       1000
15851    1       1000       1000       1000
15852    1       1000       1000       1000
15853    1       1000       1000       1000
15854    1       1000       1000       1000
15855    1       1000       1000       1000
15856    1       1000       1000       1000
15857    1       1000       1000       1000
15858    1       1000       1000       1000
15859    1       1000       1000       1000
15860    1       1000       1000       1000
15861    1       1000       1000       1000
15862    1       1000       1000       1000
15863    1       1000       1000       1000
15864    1       1000       1000       1000
15865    1       1000       1000       1000
15866    1       1000       1000       1000
15867    1       1000       1000       1000
15868    1       1000       1000       1000
15869    1       1000       1000       1000
15870    1       1000       1000       1000
15871    1       1000       1000       1000
15872    1       1000       1000       1000
15873    1       1000       1000       1000
15874    1       1000       1000       1000
15875    1       1000       1000       1000
15876    1       1000       1000       1000
15877    1       1000       1000       1000
15878    1       1000       1000       1000
15879    1       1000       1000       1000
15880    1       1000       1000       1000
15881    1       1000       1000       1000
15882    1       1000       1000       1000
15883    1       1000       1000       1000
15884    1       1000       1000       1000
15885    1       1000       1000       1000
15886    1       1000       1000       1000
15887    1       1000       1000       1000
15888    1       1000       1000       1000
15889    1       1000       1000       1000
15890    1       1000       1000       1000
15891    1       1000       1000       1000
15892    1       1000       1000       1000
15893    1       1000       1000       1000
15894    1       1000       1000       1000
15895    1       1000       1000       1000
15896    1       1000       1000       1000
15897    1       1000       1000       1000
15898    1       1000       1000       1000
15899    1       1000       1000       1000
15900    1       1000       1000       1000
15901    1       1000       1000       1000
15902    1       1000       1000       1000
15903    1       1000       1000       1000
15904    1       1000       1000       1000
15905    1       1000       1000       1000
15906    1       1000       1000       1000
15907    1       1000       1000       1000
15908    1       1000       1000       1000
15909    1       1000       1000       1000
15910    1       1000       1000       1000
15911    1       1000       1000       1000
15912    1       1000       1000       1000
15913    1       1000       1000       1000
15914    1       1000       1000       1000
15915    1       1000       1000       1000
15916    1       1000       1000       1000
15917    1       1000       1000       1000
15918    1       1000       1000       1000
15919    1       1000       1000       1000
15920    1       1000       1000       1000
15921    1       1000       1000       1000
15922    1       1000       1000       1000
15923    1       1000       1000       1000
15924    1       1000       1000       1000
15925    1       1000       1000       1000
15926    1       1000       1000       1000
15927    1       1000       1000       1000
15928    1       1000       1000       1000
15929    1       1000       1000       1000
15930    1       1000       1000       1000
15931    1       1000       1000       1000
15932    1       1000       1000       1000
15933    1       1000       1000       1000
15934    1       1000       1000       1000
15935    1       1000       1000       1000
15936    1       1000       1000       1000
15937    1       1000       1000       1000
15938    1       1000       1000       1000
15939    1       1000       1000       1000
15940    1       1000       1000       1000
15941    1       1000       1000       1000
15942    1       1000       1000       1000
15943    1       1000       1000       1000
15944    1       1000       1000       1000
15945    1       1000       1000       1000
15946    1       1000       1000       1000
15947    1       1000       1000       1000
15948    1       1000       1000       1000
15949    1       1000       1000       1000
15950    1       1000       1000       1000
15951    1       1000       1000       1000
15952    1       1000       1000       1000
15953    1       1000       1000       1000
15954    1       1000       1000       1000
15955    1       1000       1000       1000
15956    1       1000       1000       1000
15957    1       1000       1000       1000
15958    1       1000       1000       1000
15959    1       1000       1000       1000
15960    1       1000       1000       1000
15961    1       1000       1000       1000
15962    1       1000       1000       1000
15963    1       1000       1000       1000
15964    1       1000       1000       1000
15965    1       1000       1000       1000
15966    1       1000       1000       1000
15967    1       1000       1000       1000
15968    1       1000       1000       1000
15969    1       1000       1000       1000
15970    1       1000       1000       1000
15971    1       1000       1000       1000
15972    1       1000       1000       1000
15973    1       1000       1000       1000
15974    1       1000       1000       1000
15975    1       1000       1000       1000
15976    1       1000       1000       1000
15977    1       1000       1000       1000
15978    1       1000       1000       1000
15979    1       1000       1000       1000
15980    1       1000       1000       1000
15981    1       1000       1000       1000
15982    1       1000       1000       1000
15983    1       1000       1000       1000
15984    1       1000       1000       1000
15985    1       1000       1000       1000
15986    1       1000       1000       1000
15987    1       1000       1000       1000
15988    1       1000       1000       1000
15989    1       1000       1000       1000
15990    1       1000       1000       1000
15991    1       1000       1000       1000
15992    1       1000       1000       1000
15993    1       1000       1000       1000
15994    1       1000       1000       1000
15995    1       1000       1000       1000
15996    1       1000       1000       1000
15997    1       1000       1000       1000
15998    1       1000       1000       1000
15999    1       1000       1000       1000
16000    1       1000       1000       1000
16001    1       1000       1000       1000
16002    1       1000       1000       1000
16003    1       1000       1000       1000
16004    1       1000       1000       1000
16005    1       1000       1000       1000
16006    1       1000       1000       1000
16007    1       1000       1000       1000
16008    1       1000       1000       1000
16009    1       1000       1000       1000
16010    1       1000       1000       1000
16011    1       1000       1000       1000
16012    1       1000       1000       1000
16013    1       1000       1000       1000
16014    1       1000       1000       1000
16015    1       1000       1000       1000
16016    1       1000       1000       1000
16017    1       1000       1000       1000
16018    1       1000       1000       1000
16019    1       1000       1000       1000
16020    1       1000       1000       1000
16021    1       1000       1000       1000
16022    1       1000       1000       1000
16023    1       1000       1000       1000
16024    1       1000       1000       1000
16025    1       1000       1000       1000
16026    1       1000       1000       1000
16027    1       1000       1000       1000
16028    1       1000       1000       1000
16029    1       1000       1000       1000
16030    1       1000       1000       1000
16031    1       1000       1000       1000
16032    1       1000       1000       1000
16033    1       1000       1000       1000
16034    1       1000       1000       1000
16035    1       1000       1000       1000
16036    1       1000       1000       1000
16037    1       1000       1000       1000
16038    1       1000       1000       1000
16039    1       1000       1000       1000
16040    1       1000       1000       1000
16041    1       1000       1000       1000
16042    1       1000       1000       1000
16043    1       1000       1000       1000
16044    1       1000       1000       1000
16045    1       1000       1000       1000
16046    1       1000       1000       1000
16047    1       1000       1000       1000
16048    1       1000       1000       1000
16049    1       1000       1000       1000
16050    1       1000       1000       1000
16051    1       1000       1000       1000
16052    1       1000       1000       1000
16053    1       1000       1000       1000
16054    1       1000       1000       1000
16055    1       1000       1000       1000
16056    1       1000       1000       1000
16057    1       1000       1000       1000
16058    1       1000       1000       1000
16059    1       1000       1000       1000
16060    1       1000       1000       1000
16061    1       1000       1000       1000
16062    1       1000       1000       1000
16063    1       1000       1000       1000
16064    1       1000       1000       1000
16065    1       1000       1000       1000
16066    1       1000       1000       1000
16067    1       1000       1000       1000
16068    1       1000       1000       1000
16069    1       1000       1000       1000
16070    1       1000       1000       1000
16071    1       1000       1000       1000
16072    1       1000       1000       1000
16073    1       1000       1000       1000
16074    1       1000       1000       1000
16075    1       1000       1000       1000
16076    1       1000       1000       1000
16077    1       1000       1000       1000
16078    1       1000       1000       1000
16079    1       1000       1000       1000
16080    1       1000       1000       1000
16081    1       1000       1000       1000
16082    1       1000       1000       1000
16083    1       1000       1000       1000
16084    1       1000       1000       1000
16085    1       1000       1000       1000
16086    1       1000       1000       1000
16087    1       1000       1000       1000
16088    1       1000       1000       1000
16089    1       1000       1000       1000
16090    1       1000       1000       1000
16091    1       1000       1000       1000
16092    1       1000       1000       1000
16093    1       1000       1000       1000
16094    1       1000       1000       1000
16095    1       1000       1000       1000
16096    1       1000       1000       1000
16097    1       1000       1000       1000
16098    1       1000       1000       1000
16099    1       1000       1000       1000
16100    1       1000       1000       1000
16101    1       1000       1000       1000
16102    1       1000       1000       1000
16103    1       1000       1000       1000
16104    1       1000       1000       1000
16105    1       1000       1000       1000
16106    1       1000       1000       1000
16107    1       1000       1000       1000
16108    1       1000       1000       1000
16109    1       1000       1000       1000
16110    1       1000       1000       1000
16111    1       1000       1000       1000
16112    1       1000       1000       1000
16113    1       1000       1000       1000
16114    1       1000       1000       1000
16115    1       1000       1000       1000
16116    1       1000       1000       1000
16117    1       1000       1000       1000
16118    1       1000       1000       1000
16119    1       1000       1000       1000
16120    1       1000       1000       1000
16121    1       1000       1000       1000
16122    1       1000       1000       1000
16123    1       1000       1000       1000
16124    1       1000       1000       1000
16125    1       1000       1000       1000
16126    1       1000       1000       1000
16127    1       1000       1000       1000
16128    1       1000       1000       1000
16129    1       1000       1000       1000
16130    1       1000       1000       1000
16131    1       1000       1000       1000
16132    1       1000       1000       1000
16133    1       1000       1000       1000
16134    1       1000       1000       1000
16135    1       1000       1000       1000
16136    1       1000       1000       1000
16137    1       1000       1000       1000
16138    1       1000       1000       1000
16139    1       1000       1000       1000
16140    1       1000       1000       1000
16141    1       1000       1000       1000
16142    1       1000       1000       1000
16143    1       1000       1000       1000
16144    1       1000       1000       1000
16145    1       1000       1000       1000
16146    1       1000       1000       1000
16147    1       1000       1000       1000
16148    1       1000       1000       1000
16149    1       1000       1000       1000
16150    1       1000       1000       1000
16151    1       1000       1000       1000
16152    1       1000       1000       1000
16153    1       1000       1000       1000
16154    1       1000       1000       1000
16155    1       1000       1000       1000
16156    1       1000       1000       1000
16157    1       1000       1000       1000
16158    1       1000       1000       1000
16159    1       1000       1000       1000
16160    1       1000       1000       1000
16161    1       1000       1000       1000
16162    1       1000       1000       1000
16163    1       1000       1000       1000
16164    1       1000       1000       1000
16165    1       1000       1000       1000
16166    1       1000       1000       1000
16167    1       1000       1000       1000
16168    1       1000       1000       1000
16169    1       1000       1000       1000
16170    1       1000       1000       1000
16171    1       1000       1000       1000
16172    1       1000       1000       1000
16173    1       1000       1000       1000
16174    1       1000       1000       1000
16175    1       1000       1000       1000
16176    1       1000       1000       1000
16177    1       1000       1000       1000
16178    1       1000       1000       1000
16179    1       1000       1000       1000
16180    1       1000       1000       1000
16181    1       1000       1000       1000
16182    1       1000       1000       1000
16183    1       1000       1000       1000
16184    1       1000       1000       1000
16185    1       1000       1000       1000
16186    1       1000       1000       1000
16187    1       1000       1000       1000
16188    1       1000       1000       1000
16189    1       1000       1000       1000
16190    1       1000       1000       1000
16191    1       1000       1000       1000
16192    1       1000       1000       1000
16193    1       1000       1000       1000
16194    1       1000       1000       1000
16195    1       1000       1000       1000
16196    1       1000       1000       1000
16197    1       1000       1000       1000
16198    1       1000       1000       1000
16199    1       1000       1000       1000
16200    1       1000       1000       1000
16201    1       1000       1000       1000
16202    1       1000       1000       1000
16203    1       1000       1000       1000
16204    1       1000       1000       1000
16205    1       1000       1000       1000
16206    1       1000       1000       1000
16207    1       1000       1000       1000
16208    1       1000       1000       1000
16209    1       1000       1000       1000
16210    1       1000       1000       1000
16211    1       1000       1000       1000
16212    1       1000       1000       1000
16213    1       1000       1000       1000
16214    1       1000       1000       1000
16215    1       1000       1000       1000
16216    1       1000       1000       1000
16217    1       1000       1000       1000
16218    1       1000       1000       1000
16219    1       1000       1000       1000
16220    1       1000       1000       1000
16221    1       1000       1000       1000
16222    1       1000       1000       1000
16223    1       1000       1000       1000
16224    1       1000       1000       1000
16225    1       1000       1000       1000
16226    1       1000       1000       1000
16227    1       1000       1000       1000
16228    1       1000       1000       1000
16229    1       1000       1000       1000
16230    1       1000       1000       1000
16231    1       1000       1000       1000
16232    1       1000       1000       1000
16233    1       1000       1000       1000
16234    1       1000       1000       1000
16235    1       1000       1000       1000
16236    1       1000       1000       1000
16237    1       1000       1000       1000
16238    1       1000       1000       1000
16239    1       1000       1000       1000
16240    1       1000       1000       1000
16241    1       1000       1000       1000
16242    1       1000       1000       1000
16243    1       1000       1000       1000
16244    1       1000       1000       1000
16245    1       1000       1000       1000
16246    1       1000       1000       1000
16247    1       1000       1000       1000
16248    1       1000       1000       1000
16249    1       1000       1000       1000
16250    1       1000       1000       1000
16251    1       1000       1000       1000
16252    1       1000       1000       1000
16253    1       1000       1000       1000
16254    1       1000       1000       1000
16255    1       1000       1000       1000
16256    1       1000       1000       1000
16257    1       1000       1000       1000
16258    1       1000       1000       1000
16259    1       1000       1000       1000
16260    1       1000       1000       1000
16261    1       1000       1000       1000
16262    1       1000       1000       1000
16263    1       1000       1000       1000
16264    1       1000       1000       1000
16265    1       1000       1000       1000
16266    1       1000       1000       1000
16267    1       1000       1000       1000
16268    1       1000       1000       1000
16269    1       1000       1000       1000
16270    1       1000       1000       1000
16271    1       1000       1000       1000
16272    1       1000       1000       1000
16273    1       1000       1000       1000
16274    1       1000       1000       1000
16275    1       1000       1000       1000
16276    1       1000       1000       1000
16277    1       1000       1000       1000
16278    1       1000       1000       1000
16279    1       1000       1000       1000
16280    1       1000       1000       1000
16281    1       1000       1000       1000
16282    1       1000       1000       1000
16283    1       1000       1000       1000
16284    1       1000       1000       1000
16285    1       1000       1000       1000
16286    1       1000       1000       1000
16287    1       1000       1000       1000
16288    1       1000       1000       1000
16289    1       1000       1000       1000
16290    1       1000       1000       1000
16291    1       1000       1000       1000
16292    1       1000       1000       1000
16293    1       1000       1000       1000
16294    1       1000       1000       1000
16295    1       1000       1000       1000
16296    1       1000       1000       1000
16297    1       1000       1000       1000
16298    1       1000       1000       1000
16299    1       1000       1000       1000
16300    1       1000       1000       1000
16301    1       1000       1000       1000
16302    1       1000       1000       1000
16303    1       1000       1000       1000
16304    1       1000       1000       1000
16305    1       1000       1000       1000
16306    1       1000       1000       1000
16307    1       1000       1000       1000
16308    1       1000       1000       1000
16309    1       1000       1000       1000
16310    1       1000       1000       1000
16311    1       1000       1000       1000
16312    1       1000       1000       1000
16313    1       1000       1000       1000
16314    1       1000       1000       1000
16315    1       1000       1000       1000
16316    1       1000       1000       1000
16317    1       1000       1000       1000
16318    1       1000       1000       1000
16319    1       1000       1000       1000
16320    1       1000       1000       1000
16321    1       1000       1000       1000
16322    1       1000       1000       1000
16323    1       1000       1000       1000
16324    1       1000       1000       1000
16325    1       1000       1000       1000
16326    1       1000       1000       1000
16327    1       1000       1000       1000
16328    1       1000       1000       1000
16329    1       1000       1000       1000
16330    1       1000       1000       1000
16331    1       1000       1000       1000
16332    1       1000       1000       1000
16333    1       1000       1000       1000
16334    1       1000       1000       1000
16335    1       1000       1000       1000
16336    1       1000       1000       1000
16337    1       1000       1000       1000
16338    1       1000       1000       1000
16339    1       1000       1000       1000
16340    1       1000       1000       1000
16341    1       1000       1000       1000
16342    1       1000       1000       1000
16343    1       1000       1000       1000
16344    1       1000       1000       1000
16345    1       1000       1000       1000
16346    1       1000       1000       1000
16347    1       1000       1000       1000
16348    1       1000       1000       1000
16349    1       1000       1000       1000
16350    1       1000       1000       1000
16351    1       1000       1000       1000
16352    1       1000       1000       1000
16353    1       1000       1000       1000
16354    1       1000       1000       1000
16355    1       1000       1000       1000
16356    1       1000       1000       1000
16357    1       1000       1000       1000
16358    1       1000       1000       1000
16359    1       1000       1000       1000
16360    1       1000       1000       1000
16361    1       1000       1000       1000
16362    1       1000       1000       1000
16363    1       1000       1000       1000
16364    1       1000       1000       1000
16365    1       1000       1000       1000
16366    1       1000       1000       1000
16367    1       1000       1000       1000
16368    1       1000       1000       1000
16369    1       1000       1000       1000
16370    1       1000       1000       1000
16371    1       1000       1000       1000
16372    1       1000       1000       1000
16373    1       1000       1000       1000
16374    1       1000       1000       1000
16375    1       1000       1000       1000
16376    1       1000       1000       1000
16377    1       1000       1000       1000
16378    1       1000       1000       1000
16379    1       1000       1000       1000
16380    1       1000       1000       1000
16381    1       1000       1000       1000
16382    1       1000       1000       1000
16383    1       1000       1000       1000
16384    1       1000       1000       1000
16385    1       1000       1000       1000
16386    1       1000       1000       1000
16387    1       1000       1000       1000
16388    1       1000       1000       1000
16389    1       1000       1000       1000
16390    1       1000       1000       1000
16391    1       1000       1000       1000
16392    1       1000       1000       1000
16393    1       1000       1000       1000
16394    1       1000       1000       1000
16395    1       1000       1000       1000
16396    1       1000       1000       1000
16397    1       1000       1000       1000
16398    1       1000       1000       1000
16399    1       1000       1000       1000
16400    1       1000       1000       1000
16401    1       1000       1000       1000
16402    1       1000       1000       1000
16403    1       1000       1000       1000
16404    1       1000       1000       1000
16405    1       1000       1000       1000
16406    1       1000       1000       1000
16407    1       1000       1000       1000
16408    1       1000       1000       1000
16409    1       1000       1000       1000
16410    1       1000       1000       1000
16411    1       1000       1000       1000
16412    1       1000       1000       1000
16413    1       1000       1000       1000
16414    1       1000       1000       1000
16415    1       1000       1000       1000
16416    1       1000       1000       1000
16417    1       1000       1000       1000
16418    1       1000       1000       1000
16419    1       1000       1000       1000
16420    1       1000       1000       1000
16421    1       1000       1000       1000
16422    1       1000       1000       1000
16423    1       1000       1000       1000
16424    1       1000       1000       1000
16425    1       1000       1000       1000
16426    1       1000       1000       1000
16427    1       1000       1000       1000
16428    1       1000       1000       1000
16429    1       1000       1000       1000
16430    1       1000       1000       1000
16431    1       1000       1000       1000
16432    1       1000       1000       1000
16433    1       1000       1000       1000
16434    1       1000       1000       1000
16435    1       1000       1000       1000
16436    1       1000       1000       1000
16437    1       1000       1000       1000
16438    1       1000       1000       1000
16439    1       1000       1000       1000
16440    1       1000       1000       1000
16441    1       1000       1000       1000
16442    1       1000       1000       1000
16443    1       1000       1000       1000
16444    1       1000       1000       1000
16445    1       1000       1000       1000
16446    1       1000       1000       1000
16447    1       1000       1000       1000
16448    1       1000       1000       1000
16449    1       1000       1000       1000
16450    1       1000       1000       1000
16451    1       1000       1000       1000
16452    1       1000       1000       1000
16453    1       1000       1000       1000
16454    1       1000       1000       1000
16455    1       1000       1000       1000
16456    1       1000       1000       1000
16457    1       1000       1000       1000
16458    1       1000       1000       1000
16459    1       1000       1000       1000
16460    1       1000       1000       1000
16461    1       1000       1000       1000
16462    1       1000       1000       1000
16463    1       1000       1000       1000
16464    1       1000       1000       1000
16465    1       1000       1000       1000
16466    1       1000       1000       1000
16467    1       1000       1000       1000
16468    1       1000       1000       1000
16469    1       1000       1000       1000
16470    1       1000       1000       1000
16471    1       1000       1000       1000
16472    1       1000       1000       1000
16473    1       1000       1000       1000
16474    1       1000       1000       1000
16475    1       1000       1000       1000
16476    1       1000       1000       1000
16477    1       1000       1000       1000
16478    1       1000       1000       1000
16479    1       1000       1000       1000
16480    1       1000       1000       1000
16481    1       1000       1000       1000
16482    1       1000       1000       1000
16483    1       1000       1000       1000
16484    1       1000       1000       1000
16485    1       1000       1000       1000
16486    1       1000       1000       1000
16487    1       1000       1000       1000
16488    1       1000       1000       1000
16489    1       1000       1000       1000
16490    1       1000       1000       1000
16491    1       1000       1000       1000
16492    1       1000       1000       1000
16493    1       1000       1000       1000
16494    1       1000       1000       1000
16495    1       1000       1000       1000
16496    1       1000       1000       1000
16497    1       1000       1000       1000
16498    1       1000       1000       1000
16499    1       1000       1000       1000
16500    1       1000       1000       1000
16501    1       1000       1000       1000
16502    1       1000       1000       1000
16503    1       1000       1000       1000
16504    1       1000       1000       1000
16505    1       1000       1000       1000
16506    1       1000       1000       1000
16507    1       1000       1000       1000
16508    1       1000       1000       1000
16509    1       1000       1000       1000
16510    1       1000       1000       1000
16511    1       1000       1000       1000
16512    1       1000       1000       1000
16513    1       1000       1000       1000
16514    1       1000       1000       1000
16515    1       1000       1000       1000
16516    1       1000       1000       1000
16517    1       1000       1000       1000
16518    1       1000       1000       1000
16519    1       1000       1000       1000
16520    1       1000       1000       1000
16521    1       1000       1000       1000
16522    1       1000       1000       1000
16523    1       1000       1000       1000
16524    1       1000       1000       1000
16525    1       1000       1000       1000
16526    1       1000       1000       1000
16527    1       1000       1000       1000
16528    1       1000       1000       1000
16529    1       1000       1000       1000
16530    1       1000       1000       1000
16531    1       1000       1000       1000
16532    1       1000       1000       1000
16533    1       1000       1000       1000
16534    1       1000       1000       1000
16535    1       1000       1000       1000
16536    1       1000       1000       1000
16537    1       1000       1000       1000
16538    1       1000       1000       1000
16539    1       1000       1000       1000
16540    1       1000       1000       1000
16541    1       1000       1000       1000
16542    1       1000       1000       1000
16543    1       1000       1000       1000
16544    1       1000       1000       1000
16545    1       1000       1000       1000
16546    1       1000       1000       1000
16547    1       1000       1000       1000
16548    1       1000       1000       1000
16549    1       1000       1000       1000
16550    1       1000       1000       1000
16551    1       1000       1000       1000
16552    1       1000       1000       1000
16553    1       1000       1000       1000
16554    1       1000       1000       1000
16555    1       1000       1000       1000
16556    1       1000       1000       1000
16557    1       1000       1000       1000
16558    1       1000       1000       1000
16559    1       1000       1000       1000
16560    1       1000       1000       1000
16561    1       1000       1000       1000
16562    1       1000       1000       1000
16563    1       1000       1000       1000
16564    1       1000       1000       1000
16565    1       1000       1000       1000
16566    1       1000       1000       1000
16567    1       1000       1000       1000
16568    1       1000       1000       1000
16569    1       1000       1000       1000
16570    1       1000       1000       1000
16571    1       1000       1000       1000
16572    1       1000       1000       1000
16573    1       1000       1000       1000
16574    1       1000       1000       1000
16575    1       1000       1000       1000
16576    1       1000       1000       1000
16577    1       1000       1000       1000
16578    1       1000       1000       1000
16579    1       1000       1000       1000
16580    1       1000       1000       1000
16581    1       1000       1000       1000
16582    1       1000       1000       1000
16583    1       1000       1000       1000
16584    1       1000       1000       1000
16585    1       1000       1000       1000
16586    1       1000       1000       1000
16587    1       1000       1000       1000
16588    1       1000       1000       1000
16589    1       1000       1000       1000
16590    1       1000       1000       1000
16591    1       1000       1000       1000
16592    1       1000       1000       1000
