# Supplementary material for: Absorption of Phosphonium Cations and Dications into a Hydrated POPC Phospholipid Bilayer: A Computational Study
Source: J Phys Chem B. 2022 Jun 6;126(23):4272–88. doi: 10.1021/acs.jpcb.2c02212 (PMC9207913; doi:10.1021/acs.jpcb.2c02212)
Supplement: Supplementary file 2 — jp2c02212_si_002.zip [file jp2c02212_si_002.zip › Inputs/SampleVII/gromos53a6_lipid.ff/lipid.itp]

;; this forcefield is a mixture of lipid and GROMOS parameters. GROMOS
;; parameters taken from ffgmxnb.itp, lipid parameters from Berger et
;; al, Biophys. J. 72, pp. 2002-2013. Parameters starting with L are
;; lipid parameter. LP2 and LP3 are Bergers pentadecane parameters,
;; the rest is OPLS. The lipids see SPC/SPCE, and lipids as
;; OPLS/Berger, protein as GROMOS, the protein sees lipids as GROMOS. 

;[ defaults ]
;1       1

[ atomtypes ]
;name     mass     charge ptype  c6           c12
;
   LO    15.9994    0.000  A 2.36400e-03 1.59000e-06  carbonyl O, OPLS
  LOM    15.9994    0.000  A 2.36400e-03 1.59000e-06  carboxyl O, OPLS
  LNL    14.0067    0.000  A 3.35300e-03 3.95100e-06  Nitrogen, OPLS
   LC    12.0110    0.000  A 4.88800e-03 1.35900e-05  Carbonyl C, OPLS
  LH1    13.0190    0.000  A 4.03100e-03 1.21400e-05  CH1, OPLS
  LH2    14.0270    0.000  A 7.00200e-03 2.48300e-05  CH2, OPLS
   LP    30.9738    0.000  A 9.16000e-03 2.50700e-05  phosphor, OPLS
  LOS    15.9994    0.000  A 2.56300e-03 1.86800e-06  ester oxygen, OPLS
  LP2    14.0270    0.000  A 5.87400e-03 2.26500e-05  RB CH2, Bergers LJ
  LP3    15.0350    0.000  A 8.77700e-03 3.38500e-05  RB CH3, Bergers LJ
  LC3    15.0350    0.000  A 9.35700e-03 3.60900e-05  CH3, OPLS
  LC2    14.0270    0.000  A 5.94700e-03 1.79000e-05  CH2, OPLS

[ nonbond_params ]
  ; i    j    func    c6           c12
   LO    LO     1 2.36400e-03  1.59000e-06
   LO   LOM     1 2.36400e-03  1.59000e-06
   LO   LNL     1 2.81600e-03  2.50600e-06
   LO    LC     1 3.39900e-03  4.64800e-06
   LO   LH1     1 3.08700e-03  4.39300e-06
   LO   LH2     1 4.06900e-03  6.28300e-06
   LO    LP     1 4.65300e-03  6.31300e-06
   LO   LOS     1 2.46100e-03  1.72300e-06
   LO   LP2     1 3.72700e-03  6.00000e-06
   LO   LP3     1 4.55500e-03  7.33500e-06
   LO   LC3     1 4.70300e-03  7.57400e-06
   LO   LC2     1 3.74900e-03  5.33500e-06
  LOM   LOM     1 2.36400e-03  1.59000e-06
  LOM   LNL     1 2.81600e-03  2.50600e-06
  LOM    LC     1 3.39900e-03  4.64800e-06
  LOM   LH1     1 3.08700e-03  4.39300e-06
  LOM   LH2     1 4.06900e-03  6.28300e-06
  LOM    LP     1 4.65300e-03  6.31300e-06
  LOM   LOS     1 2.46100e-03  1.72300e-06
  LOM   LP2     1 3.72700e-03  6.00000e-06
  LOM   LP3     1 4.55500e-03  7.33500e-06
  LOM   LC3     1 4.70300e-03  7.57400e-06
  LOM   LC2     1 3.74900e-03  5.33500e-06
  LNL   LNL     1 3.35300e-03  3.95100e-06
  LNL    LC     1 4.04900e-03  7.32800e-06
  LNL   LH1     1 3.67700e-03  6.92500e-06
  LNL   LH2     1 4.84600e-03  9.90500e-06
  LNL    LP     1 5.54200e-03  9.95300e-06
  LNL   LOS     1 2.93200e-03  2.71700e-06
  LNL   LP2     1 4.43800e-03  9.46000e-06
  LNL   LP3     1 5.42500e-03  1.15600e-05
  LNL   LC3     1 5.60100e-03  1.19400e-05
  LNL   LC2     1 4.46600e-03  8.41100e-06
   LC    LC     1 4.88800e-03  1.35900e-05
   LC   LH1     1 4.43900e-03  1.28400e-05
   LC   LH2     1 5.85100e-03  1.83700e-05
   LC    LP     1 6.69100e-03  1.84600e-05
   LC   LOS     1 3.53900e-03  5.03800e-06
   LC   LP2     1 5.35900e-03  1.75400e-05
   LC   LP3     1 6.55000e-03  2.14500e-05
   LC   LC3     1 6.76300e-03  2.21500e-05
   LC   LC2     1 5.39100e-03  1.56000e-05
  LH1   LH1     1 4.03100e-03  1.21400e-05
  LH1   LH2     1 5.31300e-03  1.73600e-05
  LH1    LP     1 6.07700e-03  1.74400e-05
  LH1   LOS     1 3.21400e-03  4.76100e-06
  LH1   LP2     1 4.86600e-03  1.65800e-05
  LH1   LP3     1 5.94800e-03  2.02700e-05
  LH1   LC3     1 6.14200e-03  2.09300e-05
  LH1   LC2     1 4.89600e-03  1.47400e-05
  LH2   LH2     1 7.00200e-03  2.48300e-05
  LH2    LP     1 8.00900e-03  2.49500e-05
  LH2   LOS     1 4.23600e-03  6.81000e-06
  LH2   LP2     1 6.41400e-03  2.37100e-05
  LH2   LP3     1 7.83900e-03  2.89900e-05
  LH2   LC3     1 8.09500e-03  2.99300e-05
  LH2   LC2     1 6.45300e-03  2.10800e-05
   LP    LP     1 9.16000e-03  2.50700e-05
   LP   LOS     1 4.84500e-03  6.84200e-06
   LP   LP2     1 7.33500e-03  2.38300e-05
   LP   LP3     1 8.96600e-03  2.91300e-05
   LP   LC3     1 9.25800e-03  3.00800e-05
   LP   LC2     1 7.38100e-03  2.11900e-05
  LOS   LOS     1 2.56300e-03  1.86800e-06
  LOS   LP2     1 3.88000e-03  6.50400e-06
  LOS   LP3     1 4.74300e-03  7.95100e-06
  LOS   LC3     1 4.89700e-03  8.21000e-06
  LOS   LC2     1 3.90400e-03  5.78200e-06
  LP2   LP2     1 5.87400e-03  2.26500e-05
  LP2   LP3     1 7.18000e-03  2.76900e-05
  LP2   LC3     1 7.41400e-03  2.85900e-05
  LP2   LC2     1 5.91000e-03  2.01400e-05
  LP3   LP3     1 8.77700e-03  3.38500e-05
  LP3   LC3     1 9.06200e-03  3.49500e-05
  LP3   LC2     1 7.22400e-03  2.46200e-05
  LC3   LC3     1 9.35700e-03  3.60900e-05
  LC3   LC2     1 7.45900e-03  2.54200e-05
  LC2   LC2     1 5.94700e-03  1.79000e-05
;; paramaters for lipid-GROMOS interactions
  LNL     C   1   2.387718e-03 2.389594e-06
  LNL    CA   1   1.564886e-03 9.180497e-07
  LNL    CB   1   2.387718e-03 2.389594e-06
  LNL    CD   1   4.695670e-03 6.068215e-06
  LNL   CH1   1   5.517495e-03 1.101928e-05
  LNL   CH2   1   4.707795e-03 7.732889e-06
  LNL   CH3   1   4.650261e-03 6.652538e-06
  LNL    CL   1   5.799078e-03   0.31725E-04
  LNL   CP2   1   3.387224e-03 4.669570e-06
  LNL   CP3   1   4.080825e-03 5.625946e-06
  LNL   CR5   1   3.664868e-03 5.058566e-06
  LNL  CR51   1   3.664868e-03 5.058566e-06
  LNL   CR6   1   3.664868e-03 5.058566e-06
  LNL  CR61   1   3.664868e-03 5.058566e-06
  LNL   CS1   1   5.517495e-03 1.101928e-05
  LNL   CS2   1   4.707795e-03 7.732889e-06
  LNL     F   1   4.367573e-03 6.531746e-06
  LNL    FE   1   0.000000e+00 0.000000e+00
  LNL     H   1   0.000000e+00 0.000000e+00
  LNL   HCR   1   4.543231e-04 1.599289e-07
  LNL    HO   1   0.000000e+00 0.000000e+00
  LNL    HS   1   0.000000e+00 0.000000e+00
  LNL    MG   1   3.987952e-04 7.594537e-08
  LNL     N   1   2.436200e-03 1.692400e-06
  LNL    NA   1   4.189870e-04 1.885844e-07
  LNL    NE   1   2.436200e-03 1.692400e-06
  LNL    NL   1   2.436200e-03   0.16924E-05
  LNL    NP   1   2.436200e-03 1.692400e-06
  LNL   NR5   1   2.436200e-03   0.56484E-05
  LNL  NR5*   1   2.436200e-03 1.692400e-06
  LNL   NR6   1   2.436200e-03   0.56484E-05
  LNL  NR6*   1   2.436200e-03 1.692400e-06
  LNL    NT   1   2.436200e-03 1.692400e-06
  LNL    NZ   1   2.436200e-03 1.692400e-06
  LNL     O   1   2.347329e-03 1.120290e-06
  LNL    OA   1   2.347329e-03 1.596588e-06
  LNL    OD   1   2.352409e-03   0.26598E-05
  LNL    OM   1   2.347329e-03 1.120290e-06
  LNL    OS   1   2.347329e-03   0.37656E-05
  LNL  OWT3   1   2.462409e-03   0.47880E-05
  LNL     P   1   5.992054e-03 6.128299e-06
  LNL     S   1   4.931936e-03 4.704594e-06
  LNL    SD   1   5.072347e-03 6.031990e-06
  LNL    SI   1   5.992054e-03 6.128299e-06
  LNL    ZN   1   0.000000e+00 1.263986e-07
  LOS     C   1   2.300615e-03 1.581800e-06
  LOS    CA   1   1.507800e-03   0.86609E-06
  LOS    CB   1   2.300615e-03 1.581800e-06
  LOS    CD   1   4.524375e-03 4.016877e-06
  LOS   CH1   1   5.316221e-03 7.294254e-06
  LOS   CH2   1   4.536057e-03 5.118813e-06
  LOS   CH3   1   4.480623e-03 4.403671e-06
  LOS    CL   1   5.587531e-03 8.904062e-06
  LOS   CP2   1   3.263660e-03 3.091038e-06
  LOS   CP3   1   3.931959e-03 3.724115e-06
  LOS   CR5   1   3.531176e-03 3.348535e-06
  LOS  CR51   1   3.531176e-03 3.348535e-06
  LOS   CR6   1   3.531176e-03 3.348535e-06
  LOS  CR61   1   3.531176e-03 3.348535e-06
  LOS   CS1   1   5.316221e-03 7.294254e-06
  LOS   CS2   1   4.536057e-03 5.118813e-06
  LOS     F   1   4.208246e-03 4.323713e-06
  LOS    FE   1   0.000000e+00 0.000000e+00
  LOS     H   1   0.000000e+00 0.000000e+00
  LOS   HCR   1   4.377497e-04 1.058655e-07
  LOS    HO   1   0.000000e+00 0.000000e+00
  LOS    HS   1   0.000000e+00 0.000000e+00
  LOS    MG   1   3.842474e-04   0.71647E-07
  LOS     N   1   2.347329e-03 1.120290e-06
  LOS    NA   1   4.037027e-04   0.17791E-06
  LOS    NE   1   2.347329e-03 1.120290e-06
  LOS    NL   1   2.347329e-03 1.120290e-06
  LOS    NP   1   2.347329e-03 1.120290e-06
  LOS   NR5   1   2.347329e-03 1.120290e-06
  LOS  NR5*   1   2.347329e-03 1.120290e-06
  LOS   NR6   1   2.347329e-03 1.120290e-06
  LOS  NR6*   1   2.347329e-03   0.22594E-05
  LOS    NT   1   2.347329e-03 1.120290e-06
  LOS    NZ   1   2.347329e-03 1.120290e-06
  LOS     O   1   2.261700e-03 7.415800e-07
  LOS    OA   1   2.261700e-03 1.056867e-06
  LOS    OD   1   2.266595e-03 7.465086e-07
  LOS    OM   1   2.261700e-03 7.415800e-07
  LOS    OS   1   2.261700e-03 7.415800e-07
  LOS  OWT3   1   2.372582e-03   0.19152E-05
  LOS     P   1   5.773468e-03 4.056649e-06
  LOS     S   1   4.752022e-03 3.114223e-06
  LOS    SD   1   4.887312e-03 3.992897e-06
  LOS    SI   1   5.773468e-03   0.57815E-05
  LOS    ZN   1   0.000000e+00 8.366997e-08
  LOM     C   1   2.300615e-03 1.581800e-06
  LOM    CA   1   1.507800e-03    0.21652E-05
  LOM    CB   1   2.300615e-03 1.581800e-06
  LOM    CD   1   4.524375e-03 4.016877e-06
  LOM   CH1   1   5.316221e-03 7.294254e-06
  LOM   CH2   1   4.536057e-03 5.118813e-06
  LOM   CH3   1   4.480623e-03 4.403671e-06
  LOM    CL   1   5.587531e-03 8.904062e-06
  LOM   CP2   1   3.263660e-03 3.091038e-06
  LOM   CP3   1   3.931959e-03 3.724115e-06
  LOM   CR5   1   3.531176e-03 3.348535e-06
  LOM  CR51   1   3.531176e-03 3.348535e-06
  LOM   CR6   1   3.531176e-03 3.348535e-06
  LOM  CR61   1   3.531176e-03 3.348535e-06
  LOM   CS1   1   5.316221e-03 7.294254e-06
  LOM   CS2   1   4.536057e-03 5.118813e-06
  LOM     F   1   4.208246e-03 4.323713e-06
  LOM    FE   1   0.000000e+00 0.000000e+00
  LOM     H   1   0.000000e+00 0.000000e+00
  LOM   HCR   1   4.377497e-04 1.058655e-07
  LOM    HO   1   0.000000e+00 0.000000e+00
  LOM    HS   1   0.000000e+00 0.000000e+00
  LOM    MG   1   3.842474e-04    0.17912E-06
  LOM     N   1   2.347329e-03    0.35773E-05
  LOM    NA   1   4.037027e-04    0.44478E-06
  LOM    NE   1   2.347329e-03    0.60877E-05
  LOM    NL   1   2.347329e-03    0.94140E-05
  LOM    NP   1   2.347329e-03 1.120290e-06
  LOM   NR5   1   2.347329e-03 1.120290e-06
  LOM  NR5*   1   2.347329e-03    0.33890E-05
  LOM   NR6   1   2.347329e-03 1.120290e-06
  LOM  NR6*   1   2.347329e-03    0.33890E-05
  LOM    NT   1   2.347329e-03    0.41422E-05
  LOM    NZ   1   2.347329e-03    0.65898E-05
  LOM     O   1   2.261700e-03 7.415800e-07
  LOM    OA   1   2.261700e-03   0.22594E-05
  LOM    OD   1   2.266595e-03 7.465086e-07
  LOM    OM   1   2.261700e-03   0.74158E-06
  LOM    OS   1   2.261700e-03 7.415800e-07
  LOM  OWT3   1   2.372582e-03    0.28728E-05
  LOM     P   1   5.773468e-03    0.14454E-04
  LOM     S   1   4.752022e-03 3.114223e-06
  LOM    SD   1   4.887312e-03 3.992897e-06
  LOM    SI   1   5.773468e-03    0.86722E-05
  LOM    ZN   1   0.000000e+00    0.17887E-06
   LO     C   1   2.300615e-03 1.581800e-06
   LO    CA   1   1.507800e-03 0.79391E-06  ;
   LO    CB   1   2.300615e-03 1.581800e-06
   LO    CD   1   4.524375e-03 4.016877e-06
   LO   CH1   1   5.316221e-03 7.294254e-06
   LO   CH2   1   4.536057e-03 5.118813e-06
   LO   CH3   1   4.480623e-03 4.403671e-06
   LO    CL   1   5.587531e-03 8.904062e-06
   LO   CP2   1   3.263660e-03 3.091038e-06
   LO   CP3   1   3.931959e-03 3.724115e-06
   LO   CR5   1   3.531176e-03 3.348535e-06
   LO  CR51   1   3.531176e-03 3.348535e-06
   LO   CR6   1   3.531176e-03 3.348535e-06
   LO  CR61   1   3.531176e-03 3.348535e-06
   LO   CS1   1   5.316221e-03 7.294254e-06
   LO   CS2   1   4.536057e-03 5.118813e-06
   LO     F   1   4.208246e-03 4.323713e-06
   LO    FE   1   0.000000e+00 0.000000e+00
   LO     H   1   0.000000e+00 0.000000e+00
   LO   HCR   1   4.377497e-04 1.058655e-07
   LO    HO   1   0.000000e+00 0.000000e+00
   LO    HS   1   0.000000e+00 0.000000e+00
   LO    MG   1   3.842474e-04   0.65676E-07
   LO     N   1   2.347329e-03 0.21861E-05  ;
   LO    NA   1   4.037027e-04   0.16309E-06
   LO    NE   1   2.347329e-03   0.22322E-05
   LO    NL   1   2.347329e-03   0.34518E-05 ;
   LO    NP   1   2.347329e-03   0.52997E-05
   LO   NR5   1   2.347329e-03 1.120290e-06
   LO  NR5*   1   2.347329e-03    0.20711E-05 ;
   LO   NR6   1   2.347329e-03 1.120290e-06
   LO  NR6*   1   2.347329e-03    0.20711E-05
   LO    NT   1   2.347329e-03   0.25313E-05 ;
   LO    NZ   1   2.347329e-03   0.24163E-05
   LO     O   1   2.261700e-03 7.415800e-07
   LO    OA   1   2.261700e-03 0.13807E-05 
   LO    OD   1   2.266595e-03 7.465086e-07
   LO    OM   1   2.261700e-03 7.415800e-07
   LO    OS   1   2.261700e-03 7.415800e-07
   LO  OWT3   1   2.372582e-03    0.17556E-05
   LO     P   1   5.773468e-03 4.056649e-06
   LO     S   1   4.752022e-03 3.114223e-06
   LO    SD   1   4.887312e-03 3.992897e-06
   LO    SI   1   5.773468e-03    0.52997E-05
   LO    ZN   1   0.000000e+00    0.10931E-06
   LP     C   1   5.872807e-03 8.652886e-06
   LP    CA   1   3.848979e-03 3.324322e-06
   LP    CB   1   5.872807e-03 8.652886e-06
   LP    CD   1   1.154942e-02 2.197343e-05
   LP   CH1   1   1.357078e-02 3.990160e-05
   LP   CH2   1   1.157925e-02 2.800133e-05
   LP   CH3   1   1.143774e-02 2.408931e-05
   LP    CL   1   1.426336e-02   0.48709E-04
   LP   CP2   1   8.331183e-03 1.690884e-05
   LP   CP3   1   1.003716e-02 2.037194e-05
   LP   CR5   1   9.014075e-03 1.831742e-05
   LP  CR51   1   9.014075e-03 1.831742e-05
   LP   CR6   1   9.014075e-03 1.831742e-05
   LP  CR61   1   9.014075e-03 1.831742e-05
   LP   CS1   1   1.357078e-02 3.990160e-05
   LP   CS2   1   1.157925e-02 2.800133e-05
   LP     F   1   1.074244e-02 2.365191e-05
   LP    FE   1   0.000000e+00 0.000000e+00
   LP     H   1   0.000000e+00 0.000000e+00
   LP   HCR   1   1.117449e-03 5.791136e-07
   LP    HO   1   0.000000e+00 0.000000e+00
   LP    HS   1   0.000000e+00 0.000000e+00
   LP    MG   1   9.808728e-04 2.750035e-07
   LP     N   1   5.992054e-03 6.128299e-06
   LP    NA   1   1.030537e-03 6.828775e-07
   LP    NE   1   5.992054e-03 6.128299e-06
   LP    NL   1   5.992054e-03 6.128299e-06
   LP    NP   1   5.992054e-03 6.128299e-06
   LP   NR5   1   5.992054e-03 6.128299e-06
   LP  NR5*   1   5.992054e-03 6.128299e-06
   LP   NR6   1   5.992054e-03   0.86722E-05
   LP  NR6*   1   5.992054e-03 6.128299e-06
   LP    NT   1   5.992054e-03 6.128299e-06
   LP    NZ   1   5.992054e-03 6.128299e-06
   LP     O   1   5.773468e-03 4.056649e-06
   LP    OA   1   5.773468e-03 5.781357e-06
   LP    OD   1   5.785963e-03 4.083610e-06
   LP    OM   1   5.773468e-03 4.056649e-06
   LP    OS   1   5.773468e-03  0.57815E-05
   LP  OWT3   1   6.056518e-03 0.73511E-05
   LP     P   1   1.473800e-02 2.219100e-05
   LP     S   1   1.213054e-02 1.703567e-05
   LP    SD   1   1.247590e-02 2.184226e-05
   LP    SI   1   1.473800e-02 2.219100e-05
   LP    ZN   1   0.000000e+00 4.576980e-07
   LC     C   1   2.340200e-03 3.374000e-06
   LC    CA   1   1.533743e-03 1.296245e-06
   LC    CB   1   2.340200e-03 3.374000e-06
   LC    CD   1   4.602222e-03 8.568051e-06
   LC   CH1   1   5.407693e-03 1.555874e-05
   LC   CH2   1   4.614105e-03 1.091850e-05
   LC   CH3   1   4.557717e-03 9.393088e-06
   LC    CL   1   5.683671e-03 1.899248e-05
   LC   CP2   1   3.319815e-03 6.593225e-06
   LC   CP3   1   3.999613e-03 7.943585e-06
   LC   CR5   1   3.591934e-03 7.142470e-06
   LC  CR51   1   3.591934e-03 7.142470e-06
   LC   CR6   1   3.591934e-03 7.142470e-06
   LC  CR61   1   3.591934e-03 7.142470e-06
   LC   CS1   1   5.407693e-03 1.555874e-05
   LC   CS2   1   4.614105e-03 1.091850e-05
   LC     F   1   4.280654e-03 9.222536e-06
   LC    FE   1   0.000000e+00 0.000000e+00
   LC     H   1   0.000000e+00 0.000000e+00
   LC   HCR   1   4.452817e-04 2.258124e-07
   LC    HO   1   0.000000e+00 0.000000e+00
   LC    HS   1   0.000000e+00 0.000000e+00
   LC    MG   1   3.908588e-04 1.072315e-07
   LC     N   1   2.387718e-03 2.389594e-06
   LC    NA   1   4.106488e-04 2.662729e-07
   LC    NE   1   2.387718e-03 2.389594e-06
   LC    NL   1   2.387718e-03 2.389594e-06
   LC    NP   1   2.387718e-03 2.389594e-06
   LC   NR5   1   2.387718e-03 2.389594e-06
   LC  NR5*   1   2.387718e-03 2.389594e-06
   LC   NR6   1   2.387718e-03 2.389594e-06
   LC  NR6*   1   2.387718e-03 2.389594e-06
   LC    NT   1   2.387718e-03 2.389594e-06
   LC    NZ   1   2.387718e-03 2.389594e-06
   LC     O   1   2.300615e-03 1.581800e-06
   LC    OA   1   2.300615e-03 2.254311e-06
   LC    OD   1   2.305594e-03 1.592313e-06
   LC    OM   1   2.300615e-03 1.581800e-06
   LC    OS   1   2.300615e-03 1.581800e-06
   LC  OWT3   1   2.413405e-03 2.866420e-06
   LC     P   1   5.872807e-03 8.652886e-06
   LC     S   1   4.833787e-03 6.642678e-06
   LC    SD   1   4.971403e-03 8.516902e-06
   LC    SI   1   5.872807e-03 8.652886e-06
   LC    ZN   1   0.000000e+00 1.784691e-07
  LH1     C   1   5.407693e-03 1.555874e-05
  LH1    CA   1   3.544147e-03 5.977458e-06
  LH1    CB   1   5.407693e-03 1.555874e-05
  LH1    CD   1   1.063473e-02 3.951039e-05
  LH1   CH1   1   1.249600e-02 7.174700e-05
  LH1   CH2   1   1.066219e-02 5.034915e-05
  LH1   CH3   1   1.053189e-02 4.331494e-05
  LH1    CL   1   1.313373e-02 8.758123e-05
  LH1   CP2   1   7.671370e-03 3.040376e-05
  LH1   CP3   1   9.242235e-03 3.663076e-05
  LH1   CR5   1   8.300178e-03 3.293652e-05
  LH1  CR51   1   8.300178e-03 3.293652e-05
  LH1   CR6   1   8.300178e-03 3.293652e-05
  LH1  CR61   1   8.300178e-03 3.293652e-05
  LH1   CS1   1   1.249600e-02 7.174700e-05
  LH1   CS2   1   1.066219e-02 5.034915e-05
  LH1     F   1   9.891660e-03 4.252846e-05
  LH1    FE   1   0.000000e+00 0.000000e+00
  LH1     H   1   0.000000e+00 0.000000e+00
  LH1   HCR   1   1.028949e-03 1.041303e-06
  LH1    HO   1   0.000000e+00 0.000000e+00
  LH1    HS   1   0.000000e+00 0.000000e+00
  LH1    MG   1   9.031896e-04 4.944833e-07
  LH1     N   1   5.517495e-03 1.101928e-05
  LH1    NA   1   9.489201e-04 1.227881e-06
  LH1    NE   1   5.517495e-03 1.101928e-05
  LH1    NL   1   5.517495e-03 1.101928e-05
  LH1    NP   1   5.517495e-03 1.101928e-05
  LH1   NR5   1   5.517495e-03 1.101928e-05
  LH1  NR5*   1   5.517495e-03 1.101928e-05
  LH1   NR6   1   5.517495e-03 1.101928e-05
  LH1  NR6*   1   5.517495e-03 1.101928e-05
  LH1    NT   1   5.517495e-03 1.101928e-05
  LH1    NZ   1   5.517495e-03 1.101928e-05
  LH1     O   1   5.316221e-03 7.294254e-06
  LH1    OA   1   5.316221e-03 1.039545e-05
  LH1    OD   1   5.327726e-03 7.342732e-06
  LH1    OM   1   5.316221e-03 7.294254e-06
  LH1    OS   1   5.316221e-03 7.294254e-06
  LH1  OWT3   1   5.576853e-03 1.321810e-05
  LH1     P   1   1.357078e-02 3.990160e-05
  LH1     S   1   1.116983e-02 3.063180e-05
  LH1    SD   1   1.148783e-02 3.927453e-05
  LH1    SI   1   1.357078e-02 3.990160e-05
  LH1    ZN   1   0.000000e+00 8.229860e-07
  LC2     C   1   4.614105e-03 1.091850e-05
  LC2    CA   1   3.024038e-03 4.194739e-06
  LC2    CB   1   4.614105e-03 1.091850e-05
  LC2    CD   1   9.074070e-03 2.772680e-05
  LC2   CH1   1   1.066219e-02 5.034915e-05
  LC2   CH2   1   9.097500e-03 3.533300e-05
  LC2   CH3   1   8.986321e-03 3.039668e-05
  LC2    CL   1   1.120633e-02 6.146097e-05
  LC2   CP2   1   6.545584e-03 2.133613e-05
  LC2   CP3   1   7.885923e-03 2.570599e-05
  LC2   CR5   1   7.082114e-03 2.311352e-05
  LC2  CR51   1   7.082114e-03 2.311352e-05
  LC2   CR6   1   7.082114e-03 2.311352e-05
  LC2  CR61   1   7.082114e-03 2.311352e-05
  LC2   CS1   1   1.066219e-02 5.034915e-05
  LC2   CS2   1   9.097500e-03 3.533300e-05
  LC2     F   1   8.440044e-03 2.984476e-05
  LC2    FE   1   0.000000e+00 0.000000e+00
  LC2   HCR   1   8.779492e-04 7.307446e-07
  LC2    HO   1   0.000000e+00 0.000000e+00
  LC2    HS   1   0.000000e+00 0.000000e+00
  LC2    H    1   0.000000e+00 0.000000e+00
  LC2    MG   1   7.706451e-04 3.470084e-07
  LC2     N   1   4.707795e-03 7.732889e-06
  LC2    NA   1   8.096646e-04 8.616772e-07
  LC2    NE   1   4.707795e-03 7.732889e-06
  LC2    NL   1   4.707795e-03 7.732889e-06
  LC2    NP   1   4.707795e-03 7.732889e-06
  LC2   NR5   1   4.707795e-03 7.732889e-06
  LC2  NR5*   1   4.707795e-03 7.732889e-06
  LC2   NR6   1   4.707795e-03 7.732889e-06
  LC2  NR6*   1   4.707795e-03 7.732889e-06
  LC2    NT   1   4.707795e-03 7.732889e-06
  LC2    NZ   1   4.707795e-03 7.732889e-06
  LC2     O   1   4.536057e-03 5.118813e-06
  LC2    OA   1   4.536057e-03 7.295106e-06
  LC2    OD   1   4.545874e-03 5.152833e-06
  LC2    OM   1   4.536057e-03 5.118813e-06
  LC2    OS   1   4.536057e-03 5.118813e-06
  LC2  OWT3   1   4.758442e-03 9.275932e-06
  LC2     P   1   1.157925e-02 2.800133e-05
  LC2     S   1   9.530639e-03 2.149616e-05
  LC2    SD   1   9.801974e-03 2.756128e-05
  LC2    SI   1   1.157925e-02 2.800133e-05
  LC2    ZN   1   0.000000e+00 5.775384e-07
  LH2     C   1   4.614105e-03 1.091850e-05
  LH2    CA   1   3.024038e-03 4.194739e-06
  LH2    CB   1   4.614105e-03 1.091850e-05
  LH2    CD   1   9.074070e-03 2.772680e-05
  LH2   CH1   1   1.066219e-02 5.034915e-05
  LH2   CH2   1   9.097500e-03 3.533300e-05
  LH2   CH3   1   8.986321e-03 3.039668e-05
  LH2    CL   1   1.120633e-02 6.146097e-05
  LH2   CP2   1   6.545584e-03 2.133613e-05
  LH2   CP3   1   7.885923e-03 2.570599e-05
  LH2   CR5   1   7.082114e-03 2.311352e-05
  LH2  CR51   1   7.082114e-03 2.311352e-05
  LH2   CR6   1   7.082114e-03 2.311352e-05
  LH2  CR61   1   7.082114e-03 2.311352e-05
  LH2   CS1   1   1.066219e-02 5.034915e-05
  LH2   CS2   1   9.097500e-03 3.533300e-05
  LH2     F   1   8.440044e-03 2.984476e-05
  LH2    FE   1   0.000000e+00 0.000000e+00
  LH2     H   1   0.000000e+00 0.000000e+00
  LH2   HCR   1   8.779492e-04 7.307446e-07
  LH2    HO   1   0.000000e+00 0.000000e+00
  LH2    HS   1   0.000000e+00 0.000000e+00
  LH2    MG   1   7.706451e-04 3.470084e-07
  LH2     N   1   4.707795e-03 7.732889e-06
  LH2    NA   1   8.096646e-04 8.616772e-07
  LH2    NE   1   4.707795e-03 7.732889e-06
  LH2    NL   1   4.707795e-03 7.732889e-06
  LH2    NP   1   4.707795e-03 7.732889e-06
  LH2   NR5   1   4.707795e-03 7.732889e-06
  LH2  NR5*   1   4.707795e-03 7.732889e-06
  LH2   NR6   1   4.707795e-03 7.732889e-06
  LH2  NR6*   1   4.707795e-03 7.732889e-06
  LH2    NT   1   4.707795e-03 7.732889e-06
  LH2    NZ   1   4.707795e-03 7.732889e-06
  LH2     O   1   4.536057e-03 5.118813e-06
  LH2    OA   1   4.536057e-03 7.295106e-06
  LH2    OD   1   4.545874e-03 5.152833e-06
  LH2    OM   1   4.536057e-03 5.118813e-06
  LH2    OS   1   4.536057e-03 5.118813e-06
  LH2  OWT3   1   4.758442e-03 9.275932e-06
  LH2     P   1   1.157925e-02 2.800133e-05
  LH2     S   1   9.530639e-03 2.149616e-05
  LH2    SD   1   9.801974e-03 2.756128e-05
  LH2    SI   1   1.157925e-02 2.800133e-05
  LH2    ZN   1   0.000000e+00 5.775384e-07
  LP2     C   1   4.614105e-03 1.091850e-05
  LP2    CA   1   3.024038e-03 4.194739e-06
  LP2    CB   1   4.614105e-03 1.091850e-05
  LP2    CD   1   9.074070e-03 2.772680e-05
  LP2   CH1   1   1.066219e-02 5.034915e-05
  LP2   CH2   1   9.097500e-03 3.533300e-05
  LP2   CH3   1   8.986321e-03 3.039668e-05
  LP2    CL   1   1.120633e-02 6.146097e-05
  LP2   CP2   1   6.545584e-03 2.133613e-05
  LP2   CP3   1   7.885923e-03 2.570599e-05
  LP2   CR5   1   7.082114e-03 2.311352e-05
  LP2  CR51   1   7.082114e-03 2.311352e-05
  LP2   CR6   1   7.082114e-03 2.311352e-05
  LP2  CR61   1   7.082114e-03 2.311352e-05
  LP2   CS1   1   1.066219e-02 5.034915e-05
  LP2   CS2   1   9.097500e-03 3.533300e-05
  LP2     F   1   8.440044e-03 2.984476e-05
  LP2    FE   1   0.000000e+00 0.000000e+00
  LP2     H   1   0.000000e+00 0.000000e+00
  LP2   HCR   1   8.779492e-04 7.307446e-07
  LP2    HO   1   0.000000e+00 0.000000e+00
  LP2    HS   1   0.000000e+00 0.000000e+00
  LP2    MG   1   7.706451e-04 3.470084e-07
  LP2     N   1   4.707795e-03 7.732889e-06
  LP2    NA   1   8.096646e-04 8.616772e-07
  LP2    NE   1   4.707795e-03 7.732889e-06
  LP2    NL   1   4.707795e-03 7.732889e-06
  LP2    NP   1   4.707795e-03 7.732889e-06
  LP2   NR5   1   4.707795e-03 7.732889e-06
  LP2  NR5*   1   4.707795e-03 7.732889e-06
  LP2   NR6   1   4.707795e-03 7.732889e-06
  LP2  NR6*   1   4.707795e-03 7.732889e-06
  LP2    NT   1   4.707795e-03 7.732889e-06
  LP2    NZ   1   4.707795e-03 7.732889e-06
  LP2     O   1   4.536057e-03 5.118813e-06
  LP2    OA   1   4.536057e-03 7.295106e-06
  LP2    OD   1   4.545874e-03 5.152833e-06
  LP2    OM   1   4.536057e-03 5.118813e-06
  LP2    OS   1   4.536057e-03 5.118813e-06
  LP2  OWT3   1   4.758442e-03 9.275932e-06
  LP2     P   1   1.157925e-02 2.800133e-05
  LP2     S   1   9.530639e-03 2.149616e-05
  LP2    SD   1   9.801974e-03 2.756128e-05
  LP2    SI   1   1.157925e-02 2.800133e-05
  LP2    ZN   1   0.000000e+00 5.775384e-07
  LP3     C   1   4.557717e-03 9.393088e-06
  LP3    CA   1   2.987082e-03 3.608698e-06
  LP3    CB   1   4.557717e-03 9.393088e-06
  LP3    CD   1   8.963177e-03 2.385313e-05
  LP3   CH1   1   1.053189e-02 4.331494e-05
  LP3   CH2   1   8.986321e-03 3.039668e-05
  LP3   CH3   1   8.876500e-03 2.615000e-05
  LP3    CL   1   1.106938e-02 5.287435e-05
  LP3   CP2   1   6.465592e-03 1.835529e-05
  LP3   CP3   1   7.789550e-03 2.211464e-05
  LP3   CR5   1   6.995564e-03 1.988437e-05
  LP3  CR51   1   6.995564e-03 1.988437e-05
  LP3   CR6   1   6.995564e-03 1.988437e-05
  LP3  CR61   1   6.995564e-03 1.988437e-05
  LP3   CS1   1   1.053189e-02 4.331494e-05
  LP3   CS2   1   8.986321e-03 3.039668e-05
  LP3     F   1   8.336899e-03 2.567519e-05
  LP3    FE   1   0.000000e+00 0.000000e+00
  LP3     H   1   0.000000e+00 0.000000e+00
  LP3   HCR   1   8.672199e-04 6.286533e-07
  LP3    HO   1   0.000000e+00 0.000000e+00
  LP3    HS   1   0.000000e+00 0.000000e+00
  LP3    MG   1   7.612272e-04 2.985284e-07
  LP3     N   1   4.650261e-03 6.652538e-06
  LP3    NA   1   7.997698e-04 7.412935e-07
  LP3    NE   1   4.650261e-03 6.652538e-06
  LP3    NL   1   4.650261e-03 6.652538e-06
  LP3    NP   1   4.650261e-03 6.652538e-06
  LP3   NR5   1   4.650261e-03 6.652538e-06
  LP3  NR5*   1   4.650261e-03 6.652538e-06
  LP3   NR6   1   4.650261e-03 6.652538e-06
  LP3  NR6*   1   4.650261e-03 6.652538e-06
  LP3    NT   1   4.650261e-03 6.652538e-06
  LP3    NZ   1   4.650261e-03 6.652538e-06
  LP3     O   1   4.480623e-03 4.403671e-06
  LP3    OA   1   4.480623e-03 6.275917e-06
  LP3    OD   1   4.490320e-03 4.432938e-06
  LP3    OM   1   4.480623e-03 4.403671e-06
  LP3    OS   1   4.480623e-03 4.403671e-06
  LP3  OWT3   1   4.700289e-03 7.980005e-06
  LP3     P   1   1.143774e-02 2.408931e-05
  LP3     S   1   9.414166e-03 1.849296e-05
  LP3    SD   1   9.682186e-03 2.371073e-05
  LP3    SI   1   1.143774e-02 2.408931e-05
  LP3    ZN   1   0.000000e+00 4.968513e-07
  LC3     C   1   4.557717e-03 9.393088e-06
  LC3    CA   1   2.987082e-03 3.608698e-06
  LC3    CB   1   4.557717e-03 9.393088e-06
  LC3    CD   1   8.963177e-03 2.385313e-05
  LC3   CH1   1   1.053189e-02 4.331494e-05
  LC3   CH2   1   8.986321e-03 3.039668e-05
  LC3   CH3   1   8.876500e-03 2.615000e-05
  LC3    CL   1   1.106938e-02 5.287435e-05
  LC3   CP2   1   6.465592e-03 1.835529e-05 
  LC3   CP3   1   7.789550e-03 2.211464e-05
  LC3   CR5   1   6.995564e-03 1.988437e-05
  LC3  CR51   1   6.995564e-03 1.988437e-05
  LC3   CR6   1   6.995564e-03 1.988437e-05
  LC3  CR61   1   6.995564e-03 1.988437e-05
  LC3   CS1   1   1.053189e-02 4.331494e-05
  LC3   CS2   1   8.986321e-03 3.039668e-05
  LC3     F   1   8.336899e-03 2.567519e-05
  LC3    FE   1   0.000000e+00 0.000000e+00
  LC3     H   1   0.000000e+00 0.000000e+00
  LC3   HCR   1   8.672199e-04 6.286533e-07
  LC3    HO   1   0.000000e+00 0.000000e+00
  LC3    HS   1   0.000000e+00 0.000000e+00
  LC3    MG   1   7.612272e-04 2.985284e-07
  LC3     N   1   4.650261e-03 6.652538e-06
  LC3    NA   1   7.997698e-04 7.412935e-07
  LC3    NE   1   4.650261e-03 6.652538e-06
  LC3    NL   1   4.650261e-03 6.652538e-06
  LC3    NP   1   4.650261e-03 6.652538e-06
  LC3   NR5   1   4.650261e-03 6.652538e-06
  LC3  NR5*   1   4.650261e-03 6.652538e-06
  LC3   NR6   1   4.650261e-03 6.652538e-06
  LC3  NR6*   1   4.650261e-03 6.652538e-06
  LC3    NT   1   4.650261e-03 6.652538e-06
  LC3    NZ   1   4.650261e-03 6.652538e-06
  LC3     O   1   4.480623e-03 4.403671e-06
  LC3    OA   1   4.480623e-03 6.275917e-06
  LC3    OD   1   4.490320e-03 4.432938e-06
  LC3    OM   1   4.480623e-03 4.403671e-06
  LC3    OS   1   4.480623e-03 4.403671e-06
  LC3  OWT3   1   4.700289e-03 7.980005e-06
  LC3     P   1   1.143774e-02 2.408931e-05
  LC3     S   1   9.414166e-03 1.849296e-05
  LC3    SD   1   9.682186e-03 2.371073e-05
  LC3    SI   1   1.143774e-02 2.408931e-05
  LC3    ZN   1   0.000000e+00 4.968513e-07
;; lipid-SPC/SPCE interactions
   LO    OW    1 2.50200e-03  2.06700e-06
  LOM    OW    1 2.50200e-03  2.06700e-06
  LNL    OW    1 2.98000e-03  3.25900e-06
   LC    OW    1 3.59800e-03  6.04400e-06
  LH1    OW    1 3.26800e-03  5.71200e-06
  LH2    OW    1 4.30700e-03  8.17000e-06
   LP    OW    1 4.92600e-03  8.21000e-06
  LOS    OW    1 2.60500e-03  2.24100e-06
  LP2    OW    1 3.94400e-03  7.80300e-06
  LP3    OW    1 4.82100e-03  9.53900e-06
  LC3    OW    1 4.97800e-03  9.85000e-06
  LC2    OW    1 3.96900e-03  6.93800e-06
  LNL    H     1 0.000000e+00 0.000000e+00
  LOS    H     1 0.000000e+00 0.000000e+00
  LOM    H     1 0.000000e+00 0.000000e+00
   LO    H     1 0.000000e+00 0.000000e+00
   LP    H     1 0.000000e+00 0.000000e+00
   LC    H     1 0.000000e+00 0.000000e+00
  LH1    H     1 0.000000e+00 0.000000e+00
  LC2    H     1 0.000000e+00 0.000000e+00
  LH2    H     1 0.000000e+00 0.000000e+00
  LP2    H     1 0.000000e+00 0.000000e+00
  LP3    H     1 0.000000e+00 0.000000e+00
  LC3    H     1 0.000000e+00 0.000000e+00

[ pairtypes ]
  ; i    j    func   cs6          cs12
   LO    LO     1 2.95200e-04  1.98700e-07
   LO   LOM     1 2.95200e-04  1.98700e-07
   LO    OW     1 3.12800e-04  2.58400e-07
   LO   LNL     1 3.51800e-04  3.13300e-07
   LO    LC     1 4.24600e-04  5.80900e-07
   LO   LH1     1 3.85500e-04  5.49000e-07
   LO   LH2     1 5.08200e-04  7.85200e-07
   LO    H      1 0.00000e+00  0.00000e+00
   LO    LP     1 5.81300e-04  7.89000e-07
   LO   LOS     1 3.07500e-04  2.15300e-07
   LO   LP2     1 4.65700e-04  7.50000e-07
   LO   LP3     1 5.69000e-04  9.16800e-07
   LO   LC3     1 5.87600e-04  9.46600e-07
   LO   LC2     1 4.68500e-04  6.66800e-07
  LOM   LOM     1 2.95200e-04  1.98700e-07
  LOM    OW     1 3.12800e-04  2.58400e-07
  LOM   LNL     1 3.51800e-04  3.13300e-07
  LOM    LC     1 4.24600e-04  5.80900e-07
  LOM   LH1     1 3.85500e-04  5.49000e-07
  LOM   LH2     1 5.08200e-04  7.85200e-07
  LOM    H      1 0.00000e+00  0.00000e+00
  LOM    LP     1 5.81300e-04  7.89000e-07
  LOM   LOS     1 3.07500e-04  2.15300e-07
  LOM   LP2     1 4.65700e-04  7.50000e-07
  LOM   LP3     1 5.69000e-04  9.16800e-07
  LOM   LC3     1 5.87600e-04  9.46600e-07
  LOM   LC2     1 4.68500e-04  6.66800e-07
;   OW    OW     1 3.31400e-04  3.36000e-07
   OW   LNL     1 3.72700e-04  4.07400e-07
   OW    LC     1 4.49800e-04  7.55600e-07
   OW   LH1     1 4.08500e-04  7.14100e-07
   OW   LH2     1 5.38500e-04  1.02100e-06
   OW    H      1 0.00000e+00  0.00000e+00
   OW    LP     1 6.15900e-04  1.02600e-06
   OW   LOS     1 3.25800e-04  2.80100e-07
   OW   LP2     1 4.93400e-04  9.75400e-07
   OW   LP3     1 6.02900e-04  1.19200e-06
   OW   LC3     1 6.22600e-04  1.23100e-06
   OW   LC2     1 4.96400e-04  8.67300e-07
  LNL   LNL     1 4.19200e-04  4.94000e-07
  LNL    LC     1 5.05900e-04  9.16100e-07
  LNL   LH1     1 4.59400e-04  8.65700e-07
  LNL   LH2     1 6.05600e-04  1.23800e-06
  LNL    H      1 0.00000e+00  0.00000e+00
  LNL    LP     1 6.92700e-04  1.24400e-06
  LNL   LOS     1 3.66500e-04  3.39600e-07
  LNL   LP2     1 5.54900e-04  1.18300e-06
  LNL   LP3     1 6.78100e-04  1.44600e-06
  LNL   LC3     1 7.00300e-04  1.49300e-06
  LNL   LC2     1 5.58300e-04  1.05100e-06
   LC    LC     1 6.10600e-04  1.69900e-06
   LC   LH1     1 5.54500e-04  1.60500e-06
   LC   LH2     1 7.30800e-04  2.29600e-06
   LC    H      1 0.00000e+00  0.00000e+00
   LC    LP     1 8.36000e-04  2.30700e-06
   LC   LOS     1 4.42200e-04  6.29700e-07
   LC   LP2     1 6.69700e-04  2.19300e-06
   LC   LP3     1 8.18300e-04  2.68100e-06
   LC   LC3     1 8.45100e-04  2.76800e-06
   LC   LC2     1 6.73700e-04  1.95000e-06
  LH1   LH1     1 5.03500e-04  1.51700e-06
  LH1   LH2     1 6.63700e-04  2.17000e-06
  LH1    H      1 0.00000e+00  0.00000e+00
  LH1    LP     1 7.59200e-04  2.18000e-06
  LH1   LOS     1 4.01600e-04  5.95100e-07
  LH1   LP2     1 6.08200e-04  2.07300e-06
  LH1   LP3     1 7.43100e-04  2.53400e-06
  LH1   LC3     1 7.67400e-04  2.61600e-06
  LH1   LC2     1 6.11800e-04  1.84300e-06
  LH2   LH2     1 8.74800e-04  3.10400e-06
  LH2    H      1 0.00000e+00  0.00000e+00
  LH2    LP     1 1.00100e-03  3.11900e-06
  LH2   LOS     1 5.29400e-04  8.51200e-07
  LH2   LP2     1 8.01600e-04  2.96400e-06
  LH2   LP3     1 9.79500e-04  3.62400e-06
  LH2   LC3     1 1.01200e-03  3.74200e-06
  LH2   LC2     1 8.06500e-04  2.63600e-06
   H     H      1 0.00000e+00  0.00000e+00
   H     LP     1 0.00000e+00  0.00000e+00
   H    LOS     1 0.00000e+00  0.00000e+00
   H    LP2     1 0.00000e+00  0.00000e+00
   H    LP3     1 0.00000e+00  0.00000e+00
   H    LC3     1 0.00000e+00  0.00000e+00
   H    LC2     1 0.00000e+00  0.00000e+00
   LP    LP     1 1.14500e-03  3.13300e-06
   LP   LOS     1 6.05500e-04  8.55200e-07
   LP   LP2     1 9.16900e-04  2.97800e-06
   LP   LP3     1 1.12000e-03  3.64100e-06
   LP   LC3     1 1.15700e-03  3.76000e-06
   LP   LC2     1 9.22500e-04  2.64800e-06
  LOS   LOS     1 3.20300e-04  2.33400e-07
  LOS   LP2     1 4.85100e-04  8.12900e-07
  LOS   LP3     1 5.92700e-04  9.93800e-07
  LOS   LC3     1 6.12100e-04  1.02600e-06
  LOS   LC2     1 4.88000e-04  7.22800e-07
  LP2   LP2     1 7.34600e-04  2.83100e-06
  LP2   LP3     1 8.97500e-04  3.46100e-06
  LP2   LC3     1 9.26900e-04  3.57400e-06
  LP2   LC2     1 7.39000e-04  2.51700e-06
  LP3   LP3     1 1.09700e-03  4.23100e-06
  LP3   LC3     1 1.13300e-03  4.36900e-06
  LP3   LC2     1 9.03000e-04  3.07700e-06
  LC3   LC3     1 1.17000e-03  4.51100e-06
  LC3   LC2     1 9.32500e-04  3.17700e-06
  LC2   LC2     1 7.43500e-04  2.23800e-06

[ dihedraltypes ]
LP2 LP2  3   9.2789   12.156  -13.120 -3.0597 26.240 -31.495
LH2 LH2  3   9.2789   12.156  -13.120 -3.0597 26.240 -31.495
