# Supplementary material for: Absorption of Phosphonium Cations and Dications into a Hydrated POPC Phospholipid Bilayer: A Computational Study
Source: J Phys Chem B. 2022 Jun 6;126(23):4272–88. doi: 10.1021/acs.jpcb.2c02212 (PMC9207913; doi:10.1021/acs.jpcb.2c02212)
Supplement: Supplementary file 2 — jp2c02212_si_002.zip [file jp2c02212_si_002.zip › Inputs/SampleVII/gromos53a6_lipid.ff/Mono.itp]

	----------------------------TITLE -----------------------------------------------------------------------------------------
	None
	This file was generated at 10:55 on 2019-08-11 by
	Automatic Topology Builder
	REVISION 2019-07-22 14:43:57
	---------------------------------------------------------------------------------------------------------------------------
	Authors : Martin Stroet, Bertrand Caron, Alpeshkumar K. Malde, Thomas Lee, Alan E. Mark
	Institute : Molecular Dynamics group,
	School of Chemistry and Molecular Biosciences (SCMB),
	The University of Queensland, QLD 4072, Australia
	URL : https://atb.uq.edu.au
	Citations : 1. Malde AK, Zuo L, Breeze M, Stroet M, Poger D, Nair PC, Oostenbrink C, Mark AE.
	An Automated force field Topology Builder (ATB) and repository: version 1.0.
	Journal of Chemical Theory and Computation, 2011, 7, 4026-4037.
	2. Stroet M, Caron B, Visscher K, Geerke D, Malde AK, Mark AE.
	Automated Topology Builder version 3.0: Prediction of solvation free enthalpies in water and hexane.
	DOI:10.1021/acs.jctc.8b00768
	Disclaimer :
	While every effort has been made to ensure the accuracy and validity of parameters provided below
	the assignment of parameters is being based on an automated procedure combining data provided by a
	given user as well as calculations performed using third party software. They are provided as a guide.
	The authors of the ATB cannot guarantee that the parameters are complete or that the parameters provided
	are appropriate for use in any specific application. Users are advised to treat these parameters with discretion
	and to perform additional validation tests for their specific application if required. Neither the authors
	of the ATB or The University of Queensland except any responsibly for how the parameters may be used.
	Release notes and warnings:
	(1) The topology is based on a set of atomic coordinates and other data provided by the user after
	after quantum mechanical optimization of the structure using different levels of theory depending on
	the nature of the molecule.
	(2) In some cases the automatic bond, bond angle and dihedral type assignment is ambiguous.
	In these cases alternative type codes are provided at the end of the line.
	(3) While bonded parameters are taken where possible from the nominated force field non-standard bond, angle and dihedral
	type code may be incorporated in cases where an exact match could not be found. These are marked as "non-standard"
	or "uncertain" in comments.
	(4) In some cases it is not possible to assign an appropriate parameter automatically. "%%" is used as a place holder
	for those fields that could not be determined automatically. The parameters in these fields must be assigned manually
	before the file can be used.
	---------------------------------------------------------------------------------------------------------------------------
	Input Structure : MONO
	Output : ALL ATOM topology
	Use in conjunction with the corresponding all atom PDB file.
	---------------------------------------------------------------------------------------------------------------------------
	Citing this topology file
	ATB molid: 365363
	ATB Topology Hash: f41bc
	---------------------------------------------------------------------------------------------------------------------------
	Initial Guess Topology Generation:
	The topology was generated from AM1 optimized geometry and MOPAC charges.
	Bonded and van der Waals parameters were taken from the GROMOS 54A7 parameter set.
	---------------------------------------------------------------------------------------------------------------------------
[ moleculetype ]
	Name nrexcl
MONO 3
[ atoms ]
	nr type resnr resid atom cgnr charge mass
1 HC 1 MONO H52 1 0.077 1.0080
2 C 1 MONO C1 2 -0.214 12.0110
3 HC 1 MONO H16 3 0.077 1.0080
4 HC 1 MONO H17 4 0.077 1.0080
5 C 1 MONO C24 5 -0.161 12.0110
6 HC 1 MONO H14 6 0.085 1.0080
7 HC 1 MONO H15 7 0.085 1.0080
8 C 1 MONO C23 8 -0.160 12.0110
9 HC 1 MONO H12 9 0.086 1.0080
10 HC 1 MONO H13 10 0.086 1.0080
11 C 1 MONO C22 11 -0.157 12.0110
12 HC 1 MONO H10 12 0.093 1.0080
13 HC 1 MONO H11 13 0.093 1.0080
14 C 1 MONO C17 14 -0.137 12.0110
15 HC 1 MONO H1 15 0.090 1.0080
16 HC 1 MONO H2 16 0.090 1.0080
17 C 1 MONO C18 17 -1.045 12.0110
18 HC 1 MONO H3 18 0.185 1.0080
19 HC 1 MONO H4 19 0.185 1.0080
20 P 1 MONO P1 20 3.260 30.9738
21 C 1 MONO C19 21 -1.045 12.0110
22 HC 1 MONO H5 22 0.185 1.0080
23 HC 1 MONO H51 23 0.185 1.0080
24 C 1 MONO C2 24 -0.137 12.0110
25 HC 1 MONO H40 25 0.090 1.0080
26 HC 1 MONO H50 26 0.090 1.0080
27 C 1 MONO C7 27 -0.157 12.0110
28 HC 1 MONO H48 28 0.093 1.0080
29 HC 1 MONO H49 29 0.093 1.0080
30 C 1 MONO C8 30 -0.160 12.0110
31 HC 1 MONO H41 31 0.086 1.0080
32 HC 1 MONO H42 32 0.086 1.0080
33 C 1 MONO C15 33 -0.161 12.0110
34 HC 1 MONO H46 34 0.085 1.0080
35 HC 1 MONO H47 35 0.085 1.0080
36 C 1 MONO C16 36 -0.214 12.0110
37 HC 1 MONO H43 37 0.077 1.0080
38 HC 1 MONO H44 38 0.077 1.0080
39 HC 1 MONO H45 39 0.077 1.0080
40 C 1 MONO C20 40 -1.045 12.0110
41 HC 1 MONO H6 41 0.185 1.0080
42 HC 1 MONO H7 42 0.185 1.0080
43 C 1 MONO C3 43 -0.137 12.0110
44 HC 1 MONO H29 44 0.090 1.0080
45 HC 1 MONO H39 45 0.090 1.0080
46 C 1 MONO C6 46 -0.157 12.0110
47 HC 1 MONO H30 47 0.093 1.0080
48 HC 1 MONO H31 48 0.093 1.0080
49 C 1 MONO C9 49 -0.160 12.0110
50 HC 1 MONO H37 50 0.086 1.0080
51 HC 1 MONO H38 51 0.086 1.0080
52 C 1 MONO C13 52 -0.161 12.0110
53 HC 1 MONO H35 53 0.085 1.0080
54 HC 1 MONO H36 54 0.085 1.0080
55 C 1 MONO C14 55 -0.214 12.0110
56 HC 1 MONO H32 56 0.077 1.0080
57 HC 1 MONO H33 57 0.077 1.0080
58 HC 1 MONO H34 58 0.077 1.0080
59 C 1 MONO C21 59 -1.045 12.0110
60 HC 1 MONO H8 60 0.185 1.0080
61 HC 1 MONO H9 61 0.185 1.0080
62 C 1 MONO C4 62 -0.137 12.0110
63 HC 1 MONO H27 63 0.090 1.0080
64 HC 1 MONO H28 64 0.090 1.0080
65 C 1 MONO C5 65 -0.157 12.0110
66 HC 1 MONO H18 66 0.093 1.0080
67 HC 1 MONO H26 67 0.093 1.0080
68 C 1 MONO C10 68 -0.160 12.0110
69 HC 1 MONO H19 69 0.086 1.0080
70 HC 1 MONO H20 70 0.086 1.0080
71 C 1 MONO C11 71 -0.161 12.0110
72 HC 1 MONO H24 72 0.085 1.0080
73 HC 1 MONO H25 73 0.085 1.0080
74 C 1 MONO C12 74 -0.214 12.0110
75 HC 1 MONO H21 75 0.077 1.0080
76 HC 1 MONO H22 76 0.077 1.0080
77 HC 1 MONO H23 77 0.077 1.0080
	total charge of the molecule: 1.000
[ bonds ]
	ai aj funct c0 c1
1 2 2 0.1120 3.7000e+07
2 3 2 0.1120 3.7000e+07
2 4 2 0.1120 3.7000e+07
2 5 2 0.1510 3.7279e+06
5 6 2 0.1120 3.7000e+07
5 7 2 0.1120 3.7000e+07
5 8 2 0.1520 5.4300e+06
8 9 2 0.1120 3.7000e+07
8 10 2 0.1120 3.7000e+07
8 11 2 0.1520 5.4300e+06
11 12 2 0.1120 3.7000e+07
11 13 2 0.1120 3.7000e+07
11 14 2 0.1520 5.4300e+06
14 15 2 0.1120 3.7000e+07
14 16 2 0.1120 3.7000e+07
14 17 2 0.1520 5.4300e+06
17 18 2 0.1130 7.0483e+06
17 19 2 0.1130 7.0483e+06
17 20 2 0.1610 4.8400e+06
20 21 2 0.1610 4.8400e+06
20 40 2 0.1610 4.8400e+06
20 59 2 0.1610 4.8400e+06
21 22 2 0.1130 7.0483e+06
21 23 2 0.1130 7.0483e+06
21 24 2 0.1520 5.4300e+06
24 25 2 0.1120 3.7000e+07
24 26 2 0.1120 3.7000e+07
24 27 2 0.1520 5.4300e+06
27 28 2 0.1120 3.7000e+07
27 29 2 0.1120 3.7000e+07
27 30 2 0.1520 5.4300e+06
30 31 2 0.1120 3.7000e+07
30 32 2 0.1120 3.7000e+07
30 33 2 0.1520 5.4300e+06
33 34 2 0.1120 3.7000e+07
33 35 2 0.1120 3.7000e+07
33 36 2 0.1510 3.7279e+06
36 37 2 0.1120 3.7000e+07
36 38 2 0.1120 3.7000e+07
36 39 2 0.1120 3.7000e+07
40 41 2 0.1130 7.0483e+06
40 42 2 0.1130 7.0483e+06
40 43 2 0.1520 5.4300e+06
43 44 2 0.1120 3.7000e+07
43 45 2 0.1120 3.7000e+07
43 46 2 0.1520 5.4300e+06
46 47 2 0.1120 3.7000e+07
46 48 2 0.1120 3.7000e+07
46 49 2 0.1520 5.4300e+06
49 50 2 0.1120 3.7000e+07
49 51 2 0.1120 3.7000e+07
49 52 2 0.1520 5.4300e+06
52 53 2 0.1120 3.7000e+07
52 54 2 0.1120 3.7000e+07
52 55 2 0.1510 3.7279e+06
55 56 2 0.1120 3.7000e+07
55 57 2 0.1120 3.7000e+07
55 58 2 0.1120 3.7000e+07
59 60 2 0.1130 7.0483e+06
59 61 2 0.1130 7.0483e+06
59 62 2 0.1520 5.4300e+06
62 63 2 0.1120 3.7000e+07
62 64 2 0.1120 3.7000e+07
62 65 2 0.1520 5.4300e+06
65 66 2 0.1120 3.7000e+07
65 67 2 0.1120 3.7000e+07
65 68 2 0.1520 5.4300e+06
68 69 2 0.1120 3.7000e+07
68 70 2 0.1120 3.7000e+07
68 71 2 0.1520 5.4300e+06
71 72 2 0.1120 3.7000e+07
71 73 2 0.1120 3.7000e+07
71 74 2 0.1510 3.7279e+06
74 75 2 0.1120 3.7000e+07
74 76 2 0.1120 3.7000e+07
74 77 2 0.1120 3.7000e+07
[ pairs ]
	ai aj funct	all 1-4 pairs but the ones excluded in GROMOS itp
1 6 1
1 7 1
1 8 1
2 9 1
2 10 1
2 11 1
3 6 1
3 7 1
3 8 1
4 6 1
4 7 1
4 8 1
5 12 1
5 13 1
5 14 1
6 9 1
6 10 1
6 11 1
7 9 1
7 10 1
7 11 1
8 15 1
8 16 1
8 17 1
9 12 1
9 13 1
9 14 1
10 12 1
10 13 1
10 14 1
11 18 1
11 19 1
11 20 1
12 15 1
12 16 1
12 17 1
13 15 1
13 16 1
13 17 1
14 21 1
14 40 1
14 59 1
15 18 1
15 19 1
15 20 1
16 18 1
16 19 1
16 20 1
17 22 1
17 23 1
17 24 1
17 41 1
17 42 1
17 43 1
17 60 1
17 61 1
17 62 1
18 21 1
18 40 1
18 59 1
19 21 1
19 40 1
19 59 1
20 25 1
20 26 1
20 27 1
20 44 1
20 45 1
20 46 1
20 63 1
20 64 1
20 65 1
21 28 1
21 29 1
21 30 1
21 41 1
21 42 1
21 43 1
21 60 1
21 61 1
21 62 1
22 25 1
22 26 1
22 27 1
22 40 1
22 59 1
23 25 1
23 26 1
23 27 1
23 40 1
23 59 1
24 31 1
24 32 1
24 33 1
24 40 1
24 59 1
25 28 1
25 29 1
25 30 1
26 28 1
26 29 1
26 30 1
27 34 1
27 35 1
27 36 1
28 31 1
28 32 1
28 33 1
29 31 1
29 32 1
29 33 1
30 37 1
30 38 1
30 39 1
31 34 1
31 35 1
31 36 1
32 34 1
32 35 1
32 36 1
34 37 1
34 38 1
34 39 1
35 37 1
35 38 1
35 39 1
40 47 1
40 48 1
40 49 1
40 60 1
40 61 1
40 62 1
41 44 1
41 45 1
41 46 1
41 59 1
42 44 1
42 45 1
42 46 1
42 59 1
43 50 1
43 51 1
43 52 1
43 59 1
44 47 1
44 48 1
44 49 1
45 47 1
45 48 1
45 49 1
46 53 1
46 54 1
46 55 1
47 50 1
47 51 1
47 52 1
48 50 1
48 51 1
48 52 1
49 56 1
49 57 1
49 58 1
50 53 1
50 54 1
50 55 1
51 53 1
51 54 1
51 55 1
53 56 1
53 57 1
53 58 1
54 56 1
54 57 1
54 58 1
59 66 1
59 67 1
59 68 1
60 63 1
60 64 1
60 65 1
61 63 1
61 64 1
61 65 1
62 69 1
62 70 1
62 71 1
63 66 1
63 67 1
63 68 1
64 66 1
64 67 1
64 68 1
65 72 1
65 73 1
65 74 1
66 69 1
66 70 1
66 71 1
67 69 1
67 70 1
67 71 1
68 75 1
68 76 1
68 77 1
69 72 1
69 73 1
69 74 1
70 72 1
70 73 1
70 74 1
72 75 1
72 76 1
72 77 1
73 75 1
73 76 1
73 77 1
[ angles ]
	ai aj ak funct angle fc
1 2 3 2 108.00 465.00
1 2 4 2 108.00 465.00
1 2 5 2 110.30 524.00
3 2 4 2 108.00 465.00
3 2 5 2 110.30 524.00
4 2 5 2 110.30 524.00
2 5 6 2 109.00 1680.51
2 5 7 2 109.00 1680.51
2 5 8 2 111.00 530.00
6 5 7 2 107.00 2726.16
6 5 8 2 110.00 285.00
7 5 8 2 110.00 285.00
5 8 9 2 109.50 285.00
5 8 10 2 109.50 285.00
5 8 11 2 111.00 530.00
9 8 10 2 107.00 2726.16
9 8 11 2 107.60 507.00
10 8 11 2 107.60 507.00
8 11 12 2 109.00 1680.51
8 11 13 2 109.00 1680.51
8 11 14 2 111.00 530.00
12 11 13 2 107.00 2726.16
12 11 14 2 109.60 450.00
13 11 14 2 109.60 450.00
11 14 15 2 109.50 285.00
11 14 16 2 109.50 285.00
11 14 17 2 111.00 530.00
15 14 16 2 107.00 2726.16
15 14 17 2 109.00 1680.51
16 14 17 2 109.00 1680.51
14 17 18 2 106.75 503.00
14 17 19 2 106.75 503.00
14 17 20 2 113.00 545.00
18 17 19 2 103.00 420.00
18 17 20 2 113.00 545.00
19 17 20 2 113.00 545.00
17 20 21 2 107.00 2726.16
17 20 40 2 107.00 2726.16
17 20 59 2 107.00 2726.16
21 20 40 2 107.00 2726.16
21 20 59 2 107.00 2726.16
40 20 59 2 107.00 2726.16
20 21 22 2 113.00 545.00
20 21 23 2 113.00 545.00
20 21 24 2 113.00 545.00
22 21 23 2 103.00 420.00
22 21 24 2 106.75 503.00
23 21 24 2 106.75 503.00
21 24 25 2 109.00 1680.51
21 24 26 2 109.00 1680.51
21 24 27 2 111.00 530.00
25 24 26 2 107.00 2726.16
25 24 27 2 109.50 285.00
26 24 27 2 109.50 285.00
24 27 28 2 109.60 450.00
24 27 29 2 109.60 450.00
24 27 30 2 111.00 530.00
28 27 29 2 107.00 2726.16
28 27 30 2 109.00 1680.51
29 27 30 2 109.00 1680.51
27 30 31 2 107.60 507.00
27 30 32 2 107.60 507.00
27 30 33 2 111.00 530.00
31 30 32 2 107.00 2726.16
31 30 33 2 109.50 285.00
32 30 33 2 109.50 285.00
30 33 34 2 110.00 285.00
30 33 35 2 110.00 285.00
30 33 36 2 111.00 530.00
34 33 35 2 107.00 2726.16
34 33 36 2 109.00 1680.51
35 33 36 2 109.00 1680.51
33 36 37 2 110.30 524.00
33 36 38 2 110.30 524.00
33 36 39 2 110.30 524.00
37 36 38 2 108.00 465.00
37 36 39 2 108.00 465.00
38 36 39 2 108.00 465.00
20 40 41 2 113.00 545.00
20 40 42 2 113.00 545.00
20 40 43 2 113.00 545.00
41 40 42 2 103.00 420.00
41 40 43 2 106.75 503.00
42 40 43 2 106.75 503.00
40 43 44 2 109.00 1680.51
40 43 45 2 109.00 1680.51
40 43 46 2 111.00 530.00
44 43 45 2 107.00 2726.16
44 43 46 2 109.50 285.00
45 43 46 2 109.50 285.00
43 46 47 2 109.60 450.00
43 46 48 2 109.60 450.00
43 46 49 2 111.00 530.00
47 46 48 2 107.00 2726.16
47 46 49 2 109.00 1680.51
48 46 49 2 109.00 1680.51
46 49 50 2 107.60 507.00
46 49 51 2 107.60 507.00
46 49 52 2 111.00 530.00
50 49 51 2 107.00 2726.16
50 49 52 2 109.50 285.00
51 49 52 2 109.50 285.00
49 52 53 2 110.00 285.00
49 52 54 2 110.00 285.00
49 52 55 2 111.00 530.00
53 52 54 2 107.00 2726.16
53 52 55 2 109.00 1680.51
54 52 55 2 109.00 1680.51
52 55 56 2 110.30 524.00
52 55 57 2 110.30 524.00
52 55 58 2 110.30 524.00
56 55 57 2 108.00 465.00
56 55 58 2 108.00 465.00
57 55 58 2 108.00 465.00
20 59 60 2 113.00 545.00
20 59 61 2 113.00 545.00
20 59 62 2 113.00 545.00
60 59 61 2 103.00 420.00
60 59 62 2 106.75 503.00
61 59 62 2 106.75 503.00
59 62 63 2 109.00 1680.51
59 62 64 2 109.00 1680.51
59 62 65 2 111.00 530.00
63 62 64 2 107.00 2726.16
63 62 65 2 109.50 285.00
64 62 65 2 109.50 285.00
62 65 66 2 109.60 450.00
62 65 67 2 109.60 450.00
62 65 68 2 111.00 530.00
66 65 67 2 107.00 2726.16
66 65 68 2 109.00 1680.51
67 65 68 2 109.00 1680.51
65 68 69 2 107.60 507.00
65 68 70 2 107.60 507.00
65 68 71 2 111.00 530.00
69 68 70 2 107.00 2726.16
69 68 71 2 109.50 285.00
70 68 71 2 109.50 285.00
68 71 72 2 110.00 285.00
68 71 73 2 110.00 285.00
68 71 74 2 111.00 530.00
72 71 73 2 107.00 2726.16
72 71 74 2 109.00 1680.51
73 71 74 2 109.00 1680.51
71 74 75 2 110.30 524.00
71 74 76 2 110.30 524.00
71 74 77 2 110.30 524.00
75 74 76 2 108.00 465.00
75 74 77 2 108.00 465.00
76 74 77 2 108.00 465.00
[ dihedrals ]
	GROMOS improper dihedrals
	ai aj ak al funct angle fc
[ dihedrals ]
	ai aj ak al funct ph0 cp mult
2 5 8 11 1 0.00 5.92 3
3 2 5 8 1 0.00 5.92 3
5 8 11 14 1 0.00 5.92 3
8 11 14 17 1 0.00 5.92 3
11 14 17 20 1 180.00 1.00 3
14 17 20 21 1 0.00 1.05 3
17 20 21 24 1 180.00 1.00 3
17 20 40 43 1 0.00 1.05 3
17 20 59 62 1 0.00 1.05 3
20 21 24 27 1 0.00 5.92 3
20 40 43 46 1 0.00 5.92 3
20 59 62 65 1 0.00 5.92 3
21 24 27 30 1 0.00 5.92 3
24 27 30 33 1 0.00 5.92 3
27 30 33 36 1 0.00 5.92 3
30 33 36 37 1 0.00 5.92 3
40 43 46 49 1 0.00 5.92 3
43 46 49 52 1 0.00 5.92 3
46 49 52 55 1 180.00 1.00 3
49 52 55 56 1 0.00 5.92 3
59 62 65 68 1 0.00 5.92 3
62 65 68 71 1 0.00 5.92 3
65 68 71 74 1 0.00 5.92 3
68 71 74 75 1 0.00 5.92 3
[ exclusions ]
	ai aj funct	GROMOS 1-4 exclusions
