# Supplementary material for: Absorption of Phosphonium Cations and Dications into a Hydrated POPC Phospholipid Bilayer: A Computational Study
Source: J Phys Chem B. 2022 Jun 6;126(23):4272–88. doi: 10.1021/acs.jpcb.2c02212 (PMC9207913; doi:10.1021/acs.jpcb.2c02212)
Supplement: Supplementary file 2 — jp2c02212_si_002.zip [file jp2c02212_si_002.zip › Inputs/SampleVII/gromos53a6_lipid.ff/atomtypes.atp]

     O 15.9994
    OM 15.9994
    OA 15.9994
    OE 15.9994
    OW 15.9994
     N 14.0067
    NT 14.0067
    NL 14.0067
    NR 14.0067
    NZ 14.0067
    NE 14.0067
     C 12.011
   CH0 12.011
   CH1 13.019
   CH2 14.027
   CH3 15.035
   CH4 16.043
  CH2r 14.027
   CR1 13.019
    HC 1.008
     H 1.008
   DUM 0.0
     S 32.06
  CU1+ 63.546
  CU2+ 63.546
    FE 55.847
  ZN2+ 65.37
  MG2+ 24.305
  CA2+ 40.08
     P 30.9738
    AR 39.948
     F 18.9984
    CL 35.453
    BR 79.904
  CMET 15.035
  OMET 15.9994
   NA+ 22.9898
   CL- 35.453
  CCHL 12.011
 CLCHL 35.453
  HCHL 1.008
 SDMSO 32.06
 CDMSO 15.035
 ODMSO 15.9994
  CCL4 12.011
 CLCL4 35.453
  FTFE 18.9984
  CTFE 12.011
 CHTFE 14.027
  OTFE 15.9994
 CUREA 12.011
 OUREA 15.9994
 NUREA 14.0067
    SI 28.08
  MNH3 0.0
    MW 0.0
  CH3p 15.035
     B 10.811
    SE 78.96
     I 126.90447
 CLOpt 35.453
 CLAro 35.453
 BROpt 79.904
  HS14 1.008
 OEOpt 15.9994
  NOpt 14.0067
  CAro 12.011
  CPos 12.011
  NPri 14.0067
  NTer 14.0067
  OAlc 15.9994
