# Supplementary material for: Absorption of Phosphonium Cations and Dications into a Hydrated POPC Phospholipid Bilayer: A Computational Study
Source: J Phys Chem B. 2022 Jun 6;126(23):4272–88. doi: 10.1021/acs.jpcb.2c02212 (PMC9207913; doi:10.1021/acs.jpcb.2c02212)
Supplement: Supplementary file 2 — jp2c02212_si_002.zip [file jp2c02212_si_002.zip › Inputs/SampleVII/gromos53a6_lipid.ff/old.lipidhg_posre.itp]

; position restraints for P*_&_POP of Pope monolayer and mercury periodic fixed

[ position_restraints ]
;  i funct       fcx        fcy        fcz
7760    1          0          0      10000
7812    1          0          0      10000
7864    1          0          0      10000
7916    1          0          0      10000
7968    1          0          0      10000
8020    1          0          0      10000
8072    1          0          0      10000
8124    1          0          0      10000
8176    1          0          0      10000
8228    1          0          0      10000
8280    1          0          0      10000
8332    1          0          0      10000
8384    1          0          0      10000
8436    1          0          0      10000
8488    1          0          0      10000
8540    1          0          0      10000
8592    1          0          0      10000
8644    1          0          0      10000
8696    1          0          0      10000
8748    1          0          0      10000
8800    1          0          0      10000
8852    1          0          0      10000
8904    1          0          0      10000
8956    1          0          0      10000
9008    1          0          0      10000
9060    1          0          0      10000
9112    1          0          0      10000
9164    1          0          0      10000
9216    1          0          0      10000
9268    1          0          0      10000
9320    1          0          0      10000
9372    1          0          0      10000
9424    1          0          0      10000
9476    1          0          0      10000
9528    1          0          0      10000
9580    1          0          0      10000
9632    1          0          0      10000
9684    1          0          0      10000
9736    1          0          0      10000
9788    1          0          0      10000
9840    1          0          0      10000
9892    1          0          0      10000
9944    1          0          0      10000
9996    1          0          0      10000
10048    1          0          0      10000
10100    1          0          0      10000
10152    1          0          0      10000
10204    1          0          0      10000
10256    1          0          0      10000
10308    1          0          0      10000
10360    1          0          0      10000
10412    1          0          0      10000
10464    1          0          0      10000
10516    1          0          0      10000
10568    1          0          0      10000
10620    1          0          0      10000
10672    1          0          0      10000
10724    1          0          0      10000
10776    1          0          0      10000
10828    1          0          0      10000
10880    1          0          0      10000
10932    1          0          0      10000
10984    1          0          0      10000
11036    1          0          0      10000
11088    1          0          0      10000
11140    1          0          0      10000
11192    1          0          0      10000
11244    1          0          0      10000
11296    1          0          0      10000
11348    1          0          0      10000
11400    1          0          0      10000
11452    1          0          0      10000
11504    1          0          0      10000
11556    1          0          0      10000
11608    1          0          0      10000
11660    1          0          0      10000
11712    1          0          0      10000
11764    1          0          0      10000
11816    1          0          0      10000
11868    1          0          0      10000
11920    1          0          0      10000
11972    1          0          0      10000
12024    1          0          0      10000
12076    1          0          0      10000
12128    1          0          0      10000
12180    1          0          0      10000
12232    1          0          0      10000
12284    1          0          0      10000
12336    1          0          0      10000
12388    1          0          0      10000
12440    1          0          0      10000
12492    1          0          0      10000
12544    1          0          0      10000
12596    1          0          0      10000
12648    1          0          0      10000
12700    1          0          0      10000
12752    1          0          0      10000
12804    1          0          0      10000
12856    1          0          0      10000
12908    1          0          0      10000
12960    1          0          0      10000
13012    1          0          0      10000
13064    1          0          0      10000
13116    1          0          0      10000
13168    1          0          0      10000
13220    1          0          0      10000
13272    1          0          0      10000
13324    1          0          0      10000
13376    1          0          0      10000
13428    1          0          0      10000
13480    1          0          0      10000
13532    1          0          0      10000
13584    1          0          0      10000
13636    1          0          0      10000
13688    1          0          0      10000
13740    1          0          0      10000
13792    1          0          0      10000
13844    1          0          0      10000
13896    1          0          0      10000
13948    1          0          0      10000
14000    1          0          0      10000
14052    1          0          0      10000
14104    1          0          0      10000
14156    1          0          0      10000
14208    1          0          0      10000
14260    1          0          0      10000
14312    1          0          0      10000
14364    1          0          0      10000
14416    1          0          0      10000
14468    1          0          0      10000
14520    1          0          0      10000
14572    1          0          0      10000
14624    1          0          0      10000
14676    1          0          0      10000
14728    1          0          0      10000
14780    1          0          0      10000
14832    1          0          0      10000
14884    1          0          0      10000
14936    1          0          0      10000
14988    1          0          0      10000
15040    1          0          0      10000
15092    1          0          0      10000
15144    1          0          0      10000
15196    1          0          0      10000
15248    1          0          0      10000
15300    1          0          0      10000
15352    1          0          0      10000
15404    1          0          0      10000
15456    1          0          0      10000
15508    1          0          0      10000
15560    1          0          0      10000
15612    1          0          0      10000
15664    1          0          0      10000
15716    1          0          0      10000
15768    1          0          0      10000
15820    1          0          0      10000
15872    1          0          0      10000
15924    1          0          0      10000
15976    1          0          0      10000
16028    1          0          0      10000
16080    1          0          0      10000
16132    1          0          0      10000
16184    1          0          0      10000
16236    1          0          0      10000
16288    1          0          0      10000
16340    1          0          0      10000
16392    1          0          0      10000
16444    1          0          0      10000
16496    1          0          0      10000
16548    1          0          0      10000
