# Supplementary material for: Absorption of Phosphonium Cations and Dications into a Hydrated POPC Phospholipid Bilayer: A Computational Study
Source: J Phys Chem B. 2022 Jun 6;126(23):4272–88. doi: 10.1021/acs.jpcb.2c02212 (PMC9207913; doi:10.1021/acs.jpcb.2c02212)
Supplement: Supplementary file 2 — jp2c02212_si_002.zip [file jp2c02212_si_002.zip › Inputs/SampleVII/conf.gro]

POPC Pair
153229
    1POP     C1    1  12.537   8.068  12.159 -0.2560 -0.0083 -0.1505
    1POP     C2    2  12.590   8.221  11.985  0.6536 -0.0117  0.2682
    1POP     C3    3  12.639   8.261  12.219  0.3663 -0.2145 -0.5573
    1POP     N4    4  12.538   8.210  12.119 -1.1701  0.0582  0.6987
    1POP     C5    5  12.415   8.285  12.151 -0.1799  0.1142 -0.3462
    1POP     C6    6  12.274   8.234  12.121 -0.4290  0.3010  0.2787
    1POP     O7    7  12.175   8.331  12.141  0.2388  0.8311 -0.1249
    1POP     P8    8  12.042   8.305  12.071 -0.0652 -0.3967 -0.4169
    1POP     O9    9  12.078   8.238  11.948 -0.1681 -0.3435 -0.0516
    1POP    O10   10  11.946   8.415  12.068  0.1533  0.1186  0.4545
    1POP    O11   11  11.988   8.200  12.170 -0.1849  1.0817  0.8337
    1POP    C12   12  11.931   8.258   0.063  0.2626 -0.4608  0.2788
    1POP    C13   13  11.931   8.162   0.186  0.1290 -0.3856  0.1858
    1POP    O14   14  11.827   8.195   0.279 -0.0506  0.1886 -1.3689
    1POP    C15   15  11.791   8.097   0.370  0.2728 -0.0363  0.4930
    1POP    O16   16  11.837   7.985   0.361  0.3742 -0.2942 -0.1901
    1POP    C17   17  11.693   8.143   0.480  1.3685 -0.2819 -0.1020
    1POP    C18   18  11.696   8.070   0.612  0.4341  0.4526 -0.2187
    1POP    C19   19  11.603   8.113   0.721  0.0365 -0.0722  0.2426
    1POP    C20   20  11.621   8.045   0.849  0.0846  0.1468  0.0882
    1POP    C21   21  11.487   8.046   0.926  0.1664 -0.4486  0.5951
    1POP    C22   22  11.479   7.957   1.049  0.0332 -0.0417 -0.1851
    1POP    C23   23  11.356   7.984   1.131 -0.1719  0.0953 -0.4645
    1POP    C24   24  11.234   7.904   1.074 -0.2237  0.7086  0.1845
    1POP    C25   25  11.117   7.911   1.151 -0.4794  0.0840  0.2169
    1POP    C26   26  11.092   7.998   1.274  0.3321  0.0175  0.1063
    1POP    C27   27  10.946   8.010   1.324  0.7574 -0.2846 -0.4485
    1POP    C28   28  10.944   8.075   1.459  0.0193  0.1696 -0.4335
    1POP    C29   29  10.803   8.062   1.523  0.0018 -0.1313 -0.5390
    1POP    C30   30  10.826   8.085   1.672 -0.1193 -0.2217  0.5393
    1POP    C31   31  10.695   8.089   1.735  0.5204 -0.3127 -0.6252
    1POP    C32   32  12.074   8.165   0.237 -0.3403 -0.2280 -0.5177
    1POP    O33   33  12.129   8.290   0.288  0.5472 -0.3814 -0.3929
    1POP    C34   34  12.261   8.299   0.302  0.0389  0.4950 -0.6866
    1POP    O35   35  12.336   8.242   0.230 -0.2146  0.1572  0.4354
    1POP    C36   36  12.309   8.415   0.384 -0.0105  0.4219 -0.2652
    1POP    C37   37  12.376   8.353   0.499 -0.4228  0.5153  0.4832
    1POP    C38   38  12.435   8.461   0.588  0.4329  0.4131 -0.9483
    1POP    C39   39  12.520   8.392   0.698  0.0178  0.0644 -0.2307
    1POP    C40   40  12.617   8.298   0.641  0.3736 -0.1891  0.4063
    1POP    C41   41  12.712   8.270   0.758  0.1716  0.4476  0.0838
    1POP    C42   42  12.824   8.187   0.697  0.4906  0.0464 -0.4663
    1POP    C43   43  12.931   8.143   0.792  0.9554 -0.2296  0.0913
    1POP    C44   44  12.884   8.043   0.897  0.4537 -0.6244 -0.3947
    1POP    C45   45  13.018   8.014   0.967 -0.7024 -0.1225  0.2325
    1POP    C46   46  12.986   7.904   1.066 -0.5254 -0.4113 -0.9540
    1POP    C47   47  13.101   7.816   1.108  0.1299  0.7346  1.2227
    1POP    C48   48  13.055   7.715   1.219  0.2602 -0.4635  0.1841
    1POP    C49   49  13.182   7.660   1.294  0.5472 -0.5254  0.0204
    1POP    C50   50  13.166   7.574   1.421 -0.0161 -0.2536 -0.4860
    1POP    CA1   51  10.698   8.125   1.882  0.4141 -0.0531  0.3790
    1POP    CA2   52  10.753   8.264   1.902  0.6843 -0.2739 -0.1838
    2POP     C1   53   6.035   9.751   1.638 -0.1484  0.0239  0.3722
    2POP     C2   54   5.844   9.857   1.656 -0.1818  0.7960 -0.0555
    2POP     C3   55   5.895   9.663   1.812  0.2287 -0.3014 -0.1953
    2POP     N4   56   5.942   9.789   1.745 -0.6631  0.2093  0.1372
    2POP     C5   57   5.991   9.893   1.832  0.6398  0.1358  0.4047
    2POP     C6   58   6.116   9.868   1.922  0.3738  0.1490 -0.4198
    2POP     O7   59   6.160   9.982   2.002  0.5463 -0.1466  0.0358
    2POP     P8   60   6.269   9.944   2.100  0.0069 -0.1034 -0.1059
    2POP     O9   61   6.358   9.865   2.013  0.0514  0.0612 -0.3867
    2POP    O10   62   6.297   0.006   2.158 -0.1481  1.0373 -0.0630
    2POP    O11   63   6.189   9.853   2.200 -0.2292  0.7425 -0.0861
    2POP    C12   64   6.197   9.909   2.330 -0.2350  0.3488 -0.4558
    2POP    C13   65   6.079   9.883   2.421  0.0471 -0.4676 -0.3775
    2POP    O14   66   6.085   9.965   2.538  0.3027 -0.0195  0.9152
    2POP    C15   67   5.982   9.994   2.617 -0.2559 -0.1296  0.3186
    2POP    O16   68   5.863   9.969   2.575  0.2563 -0.2289  0.3027
    2POP    C17   69   6.019   0.006   2.741  0.2884  0.8480  0.5152
    2POP    C18   70   5.928  10.040   2.860 -0.0459  0.6044 -0.5709
    2POP    C19   71   5.931   0.085   2.965 -0.3618  0.3933  0.5974
    2POP    C20   72   5.866   0.032   3.086  0.4055 -0.0171 -0.1269
    2POP    C21   73   5.844   0.145   3.185  0.2433 -0.2461 -0.3906
    2POP    C22   74   5.781   0.083   3.306  0.4444 -0.1063 -0.4100
    2POP    C23   75   5.732   0.190   3.407  0.5553  0.0853 -0.1884
    2POP    C24   76   5.839   0.278   3.460  0.1931  0.0638  0.4342
    2POP    C25   77   5.797   0.383   3.539  0.9705 -0.8158 -0.3569
    2POP    C26   78   5.646   0.395   3.572 -0.0418 -0.4875 -0.2930
    2POP    C27   79   5.628   0.492   3.692 -0.7230  0.1624 -0.0616
    2POP    C28   80   5.694   0.457   3.825  0.0801  0.2352 -0.3205
    2POP    C29   81   5.694   0.587   3.914  0.2137 -0.2806 -0.0807
    2POP    C30   82   5.775   0.556   4.041  0.1005 -0.0515  0.1862
    2POP    C31   83   5.764   0.685   4.120 -0.2324 -0.2032  0.1408
    2POP    C32   84   6.075   9.738   2.461  0.1799  0.2631 -0.2709
    2POP    O33   85   6.192   9.692   2.535  0.0492 -0.1451 -1.4070
    2POP    C34   86   6.186   9.563   2.574 -0.5726  0.2285  0.1910
    2POP    O35   87   6.088   9.491   2.539 -0.2072  0.0136  0.1971
    2POP    C36   88   6.301   9.517   2.652 -0.0372  0.3432  0.1930
    2POP    C37   89   6.284   9.579   2.791 -0.3198  0.3202 -0.0484
    2POP    C38   90   6.384   9.513   2.887 -0.6495  0.0744  0.1773
    2POP    C39   91   6.380   9.559   3.034 -0.0669 -0.2153 -0.1912
    2POP    C40   92   6.467   9.469   3.121 -0.2903  0.3319 -0.2592
    2POP    C41   93   6.514   9.540   3.245 -0.2664  0.1279 -0.0636
    2POP    C42   94   6.585   9.440   3.342  0.6417  0.0430  0.1220
    2POP    C43   95   6.628   9.501   3.480  0.5248  0.5935 -0.0799
    2POP    C44   96   6.682   9.395   3.568 -0.2635  0.7640  0.6710
    2POP    C45   97   6.595   9.273   3.574 -0.6359  0.1585  0.5412
    2POP    C46   98   6.652   9.183   3.676  0.4179  0.0520 -0.0120
    2POP    C47   99   6.605   9.218   3.818  0.5414  0.1353 -0.0491
    2POP    C48  100   6.676   9.141   3.929 -0.3764  0.0862  0.7385
    2POP    C49  101   6.635   9.194   4.066  0.4004  0.0056 -0.3100
    2POP    C50  102   6.706   9.137   4.185 -0.0461 -0.0416  0.0633
    2POP    CA1  103   5.856   0.691   4.234  0.1715 -0.2276 -0.2259
    2POP    CA2  104   5.810   0.809   4.315  1.0795 -0.2254  0.0292
    3POP     C1  105   9.961   8.336   0.435  0.4162  0.0985 -0.1864
    3POP     C2  106  10.075   8.544   0.367 -0.4473  0.1827 -0.4134
    3POP     C3  107   9.945   8.514   0.560  0.4218  0.2482  0.4605
    3POP     N4  108  10.048   8.450   0.475 -0.1300  0.7639 -0.0222
    3POP     C5  109  10.164   8.407   0.550  0.2162  0.2438  0.1346
    3POP     C6  110  10.287   8.334   0.483 -0.2080 -0.2347  0.6116
    3POP     O7  111  10.355   8.435   0.412 -0.2340 -0.5715 -0.3195
    3POP     P8  112  10.441   8.369   0.296  0.4040  0.1023  0.0812
    3POP     O9  113  10.341   8.270   0.249 -0.5548 -0.0102  0.0210
    3POP    O10  114  10.487   8.477   0.212  0.4766 -0.3068 -0.2201
    3POP    O11  115  10.553   8.324   0.389 -0.0446  0.0068 -0.5284
    3POP    C12  116  10.642   8.429   0.425  0.3477  0.5362 -0.1170
    3POP    C13  117  10.755   8.379   0.509  0.1956  0.1135  0.1127
    3POP    O14  118  10.860   8.303   0.444 -0.4067  0.2525  0.0497
    3POP    C15  119  10.960   8.383   0.386  0.6015 -0.0121 -0.0477
    3POP    O16  120  10.925   8.470   0.306  0.2512 -0.2610 -0.1132
    3POP    C17  121  11.092   8.315   0.373  0.1182  0.0210 -0.1706
    3POP    C18  122  11.199   8.380   0.456 -0.7138  0.3107 -0.2499
    3POP    C19  123  11.345   8.355   0.431  0.7600 -0.6133  0.2879
    3POP    C20  124  11.431   8.443   0.529 -0.0353  0.4183  0.6173
    3POP    C21  125  11.368   8.439   0.670  0.5104 -0.7388 -0.3118
    3POP    C22  126  11.441   8.524   0.773  0.3677  0.5886 -0.2835
    3POP    C23  127  11.389   8.477   0.913  0.1200 -0.8333 -0.4279
    3POP    C24  128  11.390   8.587   1.018  0.3665 -0.0096 -0.2301
    3POP    C25  129  11.372   8.557   1.150 -0.8181  0.0543 -0.7549
    3POP    C26  130  11.346   8.414   1.192  0.6382 -0.3326 -0.0999
    3POP    C27  131  11.350   8.422   1.345 -0.1640  0.2580  0.4046
    3POP    C28  132  11.336   8.297   1.425 -0.0234 -0.0933 -0.6316
    3POP    C29  133  11.312   8.331   1.579 -0.1903 -0.0315  0.1839
    3POP    C30  134  11.326   8.202   1.655  0.7495 -0.1985  0.6607
    3POP    C31  135  11.275   8.221   1.800  0.4204  0.6954  0.1178
    3POP    C32  136  10.691   8.311   0.631 -0.2150 -0.0889 -0.3871
    3POP    O33  137  10.626   8.393   0.719  0.5764 -0.9031 -0.1870
    3POP    C34  138  10.518   8.353   0.785 -0.0806 -0.1104  0.2871
    3POP    O35  139  10.473   8.243   0.764  0.0500 -0.2660  0.6327
    3POP    C36  140  10.436   8.458   0.866 -0.1629 -0.1023  0.4877
    3POP    C37  141  10.520   8.564   0.945  0.1911 -0.1683  0.0414
    3POP    C38  142  10.464   8.604   1.074 -0.6858  0.0792 -0.9052
    3POP    C39  143  10.567   8.694   1.137  0.0620 -0.5031 -0.8804
    3POP    C40  144  10.537   8.730   1.289 -0.2493  0.8373 -0.0626
    3POP    C41  145  10.653   8.796   1.361  0.0323  0.2183  0.7942
    3POP    C42  146  10.606   8.819   1.502 -0.2796 -0.3826 -0.2017
    3POP    C43  147  10.594   8.689   1.572 -0.1750 -0.2529 -0.3318
    3POP    C44  148  10.532   8.716   1.713  0.2726  0.7334 -0.4734
    3POP    C45  149  10.598   8.628   1.822  0.2059  0.1359 -0.3118
    3POP    C46  150  10.681   8.726   1.902  0.0501  0.3739  0.1095
    3POP    C47  151  10.768   8.655   2.004  0.2201 -0.3805  0.2842
    3POP    C48  152  10.872   8.748   2.067 -0.1783  1.0558  0.1268
    3POP    C49  153  10.941   8.675   2.181  0.3391 -0.0167  0.3828
    3POP    C50  154  11.038   8.764   2.256  0.3921  0.3993  0.5784
    3POP    CA1  155  11.305   8.095   1.887 -0.3090  0.3893 -0.4799
    3POP    CA2  156  11.215   7.975   1.842  0.2812 -0.0664  0.0030
    4POP     C1  157   8.733   0.814   0.935 -0.2310  0.1451  0.0275
    4POP     C2  158   8.805   0.931   1.129 -0.6633  0.0774 -0.1347
    4POP     C3  159   8.761   1.059   0.948 -0.3703 -0.1249  0.6461
    4POP     N4  160   8.817   0.925   0.984  0.3341  0.0336  0.1333
    4POP     C5  161   8.956   0.923   0.929  0.0149  0.6124  0.2020
    4POP     C6  162   9.049   0.799   0.951 -0.3558 -0.1274 -0.2725
    4POP     O7  163   9.025   0.734   1.079  0.1122 -0.0402  0.2171
    4POP     P8  164   9.128   0.629   1.104 -0.1277 -0.2126  0.3057
    4POP     O9  165   9.074   0.533   1.195 -0.1696 -0.0969  0.5703
    4POP    O10  166   9.189   0.582   0.971  0.2371 -0.1888 -0.5009
    4POP    O11  167   9.238   0.711   1.183 -0.2667 -0.5962 -0.0853
    4POP    C12  168   9.320   0.602   1.239 -0.2761  0.3999 -0.0667
    4POP    C13  169   9.398   0.636   1.371 -0.1461  0.0508 -0.5551
    4POP    O14  170   9.307   0.649   1.490 -0.3327  0.0957 -0.6345
    4POP    C15  171   9.235   0.544   1.544 -0.2002  0.3903  0.2610
    4POP    O16  172   9.279   0.430   1.526 -0.3920 -0.2950 -0.7688
    4POP    C17  173   9.129   0.592   1.642  0.0427  0.7728 -0.1953
    4POP    C18  174   9.181   0.652   1.775 -0.1969 -0.3399  0.0720
    4POP    C19  175   9.250   0.560   1.872  0.2627 -0.6776  0.7145
    4POP    C20  176   9.155   0.451   1.916  0.6032  0.4150  0.2761
    4POP    C21  177   9.200   0.341   2.021 -0.5910 -0.0013 -0.5527
    4POP    C22  178   9.097   0.234   2.044 -0.5587  0.0560  0.8628
    4POP    C23  179   9.147   0.135   2.150  0.1469 -0.0963 -0.2962
    4POP    C24  180   9.027   0.058   2.205 -0.4570  0.1758 -0.0366
    4POP    C25  181   9.057  10.042   2.317  0.4240 -0.2394  0.6592
    4POP    C26  182   9.190  10.035   2.388 -0.5305 -0.0146 -0.3911
    4POP    C27  183   9.174   9.914   2.478 -0.4174 -0.1760 -0.1636
    4POP    C28  184   9.304   9.919   2.559 -0.4598 -0.5193  0.1901
    4POP    C29  185   9.427   9.907   2.469 -0.1128 -0.4634  0.6667
    4POP    C30  186   9.556   9.976   2.510 -0.1187  0.1838  0.5138
    4POP    C31  187   9.677   9.923   2.432  0.2753  0.5181  0.2902
    4POP    C32  188   9.481   0.761   1.336 -0.2920 -0.2299 -0.3209
    4POP    O33  189   9.614   0.769   1.394 -0.1242  0.4054  0.0759
    4POP    C34  190   9.699   0.867   1.343  0.5517  0.6516  0.0459
    4POP    O35  191   9.646   0.948   1.258 -0.5162 -0.2224 -0.8704
    4POP    C36  192   9.850   0.847   1.373  0.1319  0.5288 -0.6726
    4POP    C37  193   9.877   0.842   1.523 -0.5221  0.4860  0.1159
    4POP    C38  194   9.882   0.984   1.581  0.0329  0.1928  0.0633
    4POP    C39  195   9.932   0.954   1.727  0.4145 -0.5046 -0.0159
    4POP    C40  196  10.063   0.877   1.735  0.0586  0.8783 -0.5298
    4POP    C41  197  10.123   0.872   1.876  0.6950  0.1805 -0.7015
    4POP    C42  198  10.114   1.019   1.924  0.0626 -0.6921  0.6109
    4POP    C43  199  10.160   1.024   2.070  0.3346  0.2063 -0.0465
    4POP    C44  200  10.089   0.928   2.166  0.2638 -0.3513 -0.0157
    4POP    C45  201  10.171   0.927   2.294  0.0198 -0.6773 -0.2505
    4POP    C46  202  10.081   0.855   2.398 -0.7062 -0.7543  0.3613
    4POP    C47  203  10.161   0.805   2.518 -0.3956  0.1747 -0.1420
    4POP    C48  204  10.071   0.738   2.615 -0.3828  0.3354  0.5410
    4POP    C49  205  10.158   0.670   2.720 -0.0934 -0.0109  0.5932
    4POP    C50  206  10.080   0.589   2.816 -0.3384  0.1337  0.4439
    4POP    CA1  207   9.803   9.992   2.493 -0.0905 -0.4808 -0.9602
    4POP    CA2  208   9.914   9.937   2.414 -1.0603  0.0951  0.5299
    5POP     C1  209   9.535   7.961   5.303 -0.6907  0.0125  0.1257
    5POP     C2  210   9.489   7.855   5.503  0.5781  0.0351  0.4394
    5POP     C3  211   9.666   8.007   5.510  0.2103 -0.6634 -0.0107
    5POP     N4  212   9.535   7.985   5.442 -0.4266  0.3378 -0.5103
    5POP     C5  213   9.452   8.101   5.471 -0.3201 -0.2819 -0.4078
    5POP     C6  214   9.300   8.106   5.434  0.0167 -0.5642  0.1710
    5POP     O7  215   9.250   8.240   5.452 -0.3463  0.0878 -0.0751
    5POP     P8  216   9.108   8.272   5.400 -0.1497 -0.3493  0.0219
    5POP     O9  217   9.049   8.381   5.474  0.6893  0.5875 -0.1978
    5POP    O10  218   9.031   8.151   5.367  0.2343  0.4308 -0.2588
    5POP    O11  219   9.150   8.324   5.251  0.6965  0.3871  0.2595
    5POP    C12  220   9.038   8.313   5.165 -0.0684 -0.2155 -0.3768
    5POP    C13  221   9.066   8.332   5.016 -0.5954  0.6551 -0.0536
    5POP    O14  222   8.955   8.297   4.925 -0.6916 -0.3343  0.3401
    5POP    C15  223   8.836   8.363   4.927  0.6309 -0.3928 -0.4365
    5POP    O16  224   8.812   8.444   5.020 -0.2532  0.1091 -0.0702
    5POP    C17  225   8.726   8.303   4.840  0.0731 -0.7599  0.0460
    5POP    C18  226   8.789   8.219   4.731  0.1363  0.0364  0.5268
    5POP    C19  227   8.675   8.137   4.662 -1.0804  0.3290  0.0395
    5POP    C20  228   8.724   8.042   4.557 -0.2645 -0.1749  0.6643
    5POP    C21  229   8.602   7.989   4.471  0.2800  0.1317  0.0704
    5POP    C22  230   8.652   7.892   4.363 -0.2878 -0.1145  0.7451
    5POP    C23  231   8.536   7.852   4.268 -0.0510 -0.0278 -0.8892
    5POP    C24  232   8.600   7.771   4.154 -0.6462  0.0868 -0.3318
    5POP    C25  233   8.524   7.754   4.041  0.0393  0.6176 -0.0786
    5POP    C26  234   8.379   7.809   4.032  0.0491 -0.3854 -0.9369
    5POP    C27  235   8.342   7.824   3.884 -0.7506  0.2000 -0.2349
    5POP    C28  236   8.216   7.891   3.861 -0.3608  0.0760  0.0480
    5POP    C29  237   8.226   8.043   3.888 -0.5930  0.0388 -0.2910
    5POP    C30  238   8.091   8.111   3.885 -0.3095 -0.2283 -0.0067
    5POP    C31  239   8.111   8.251   3.930  0.1310 -0.0594 -0.3652
    5POP    C32  240   9.185   8.242   4.999 -0.2293 -0.0209  0.0686
    5POP    O33  241   9.305   8.318   4.974  0.3943  0.6102  0.4498
    5POP    C34  242   9.413   8.237   4.990 -0.3251  0.0830  0.4393
    5POP    O35  243   9.410   8.121   5.032  0.1519 -0.1203  0.0639
    5POP    C36  244   9.542   8.298   4.942 -0.8179 -0.4003 -0.3297
    5POP    C37  245   9.559   8.310   4.786 -0.4163 -0.6389 -0.2390
    5POP    C38  246   9.554   8.169   4.722 -0.0946  0.2410 -0.0448
    5POP    C39  247   9.568   8.196   4.573 -0.3512 -0.4386 -0.2793
    5POP    C40  248   9.563   8.066   4.496  0.0202 -0.2085  0.1599
    5POP    C41  249   9.564   8.111   4.344  0.1978  0.2844  0.1206
    5POP    C42  250   9.568   8.002   4.236  0.5823  0.2301 -0.4462
    5POP    C43  251   9.603   8.060   4.098  0.7256  0.1060  0.2090
    5POP    C44  252   9.495   8.160   4.051  0.0217 -0.1109  0.4017
    5POP    C45  253   9.498   8.172   3.894 -0.1621  0.3262 -0.2573
    5POP    C46  254   9.372   8.229   3.824  0.4018  0.5530  0.3267
    5POP    C47  255   9.378   8.222   3.672  0.2091 -0.1110 -0.3951
    5POP    C48  256   9.257   8.224   3.587 -0.1340 -0.6484  0.3403
    5POP    C49  257   9.284   8.199   3.437  0.6184  0.3391 -0.3508
    5POP    C50  258   9.281   8.045   3.411 -0.0917  0.6252 -0.2205
    5POP    CA1  259   7.984   8.324   3.930  0.1576 -0.9239 -0.3833
    5POP    CA2  260   7.984   8.427   4.050 -0.0467  0.6124  0.6714
    6POP     C1  261   0.722   5.777   5.823  0.2006 -0.3830 -0.0804
    6POP     C2  262   0.706   5.563   5.721 -0.4694 -0.2087  0.0222
    6POP     C3  263   0.532   5.720   5.725 -0.1964 -0.2963  0.2780
    6POP     N4  264   0.671   5.704   5.711  0.0587 -0.2240 -0.4041
    6POP     C5  265   0.711   5.765   5.583 -0.2759  0.3458 -0.0097
    6POP     C6  266   0.650   5.704   5.453  0.5332  0.1374 -0.3284
    6POP     O7  267   0.726   5.738   5.341  0.5080 -0.3000 -0.0746
    6POP     P8  268   0.671   5.642   5.227 -0.0627 -0.5954 -0.6165
    6POP     O9  269   0.525   5.678   5.215 -0.0859 -0.1043 -0.2027
    6POP    O10  270   0.709   5.503   5.260 -0.1954 -0.1346  0.8376
    6POP    O11  271   0.729   5.690   5.094 -0.7549  0.8623 -0.4217
    6POP    C12  272   0.699   5.826   5.084  0.6305  0.7261  0.0715
    6POP    C13  273   0.750   5.873   4.947 -0.1749 -0.5044 -0.3487
    6POP    O14  274   0.743   6.013   4.930 -0.3629 -0.5979  0.5564
    6POP    C15  275   0.831   6.067   4.838  0.0805  0.2184 -1.1858
    6POP    O16  276   0.927   6.002   4.788  0.6207 -0.1308  0.0722
    6POP    C17  277   0.801   6.214   4.808  0.1272 -0.0312 -0.3852
    6POP    C18  278   0.892   6.304   4.895  0.1807 -0.9585 -0.4248
    6POP    C19  279   1.028   6.324   4.828  0.0410 -0.0526 -0.2217
    6POP    C20  280   1.029   6.405   4.697  0.8076  0.3020  0.3198
    6POP    C21  281   1.174   6.391   4.639  0.1221 -0.4192 -0.6715
    6POP    C22  282   1.193   6.448   4.505  0.2638  0.0866 -0.5012
    6POP    C23  283   1.335   6.479   4.461  0.1624 -0.1684 -0.9376
    6POP    C24  284   1.337   6.515   4.311  0.1034  0.4304  0.2424
    6POP    C25  285   1.363   6.418   4.214 -0.3428  0.4976 -0.4077
    6POP    C26  286   1.413   6.282   4.256  0.6590  0.1417  0.0637
    6POP    C27  287   1.427   6.199   4.123 -0.8312  0.1968  0.5607
    6POP    C28  288   1.457   6.051   4.157  0.2430  0.4376 -0.3610
    6POP    C29  289   1.468   5.982   4.024  0.5557  0.4907 -0.1710
    6POP    C30  290   1.531   5.843   4.051 -0.4252  0.1372  0.5038
    6POP    C31  291   1.453   5.775   4.164  0.5423  0.0692  0.1017
    6POP    C32  292   0.673   5.797   4.842 -0.7225 -0.1322  0.1094
    6POP    O33  293   0.744   5.759   4.717 -0.1793  0.4305 -0.5906
    6POP    C34  294   0.652   5.711   4.635  0.4250  0.7858 -0.3642
    6POP    O35  295   0.532   5.677   4.656 -0.2291 -0.3094 -0.5375
    6POP    C36  296   0.713   5.697   4.493 -0.3677  0.1823  0.4690
    6POP    C37  297   0.646   5.800   4.402 -0.1096 -0.3711  0.1823
    6POP    C38  298   0.668   5.787   4.250  0.1384  0.1464 -0.2206
    6POP    C39  299   0.579   5.881   4.167  0.3673  0.3940 -0.3432
    6POP    C40  300   0.429   5.868   4.195 -0.2464  0.4199 -0.3377
    6POP    C41  301   0.341   5.954   4.103 -0.2399 -0.1768  0.2659
    6POP    C42  302   0.378   5.928   3.962 -0.0388  0.2821 -0.3714
    6POP    C43  303   0.272   6.000   3.878  0.2082  0.4131  0.5971
    6POP    C44  304   0.281   5.956   3.725 -0.2111 -0.3731  0.2326
    6POP    C45  305   0.407   6.029   3.674 -0.5201  0.2003 -0.0167
    6POP    C46  306   0.429   6.000   3.519  0.2992  0.4260  0.1798
    6POP    C47  307   0.435   5.854   3.480  0.2960  0.0639  0.6541
    6POP    C48  308   0.469   5.854   3.331  1.0760 -0.4673 -0.4233
    6POP    C49  309   0.455   5.709   3.283  0.2897  0.1069 -0.3985
    6POP    C50  310   0.510   5.706   3.137  0.3829  0.2846 -0.0114
    6POP    CA1  311   1.515   5.642   4.195  0.3161 -0.1132  0.2429
    6POP    CA2  312   1.405   5.552   4.249  0.4059  0.5073  0.3232
    7POP     C1  313   9.638   2.093   4.889 -0.7741 -0.2671  0.2532
    7POP     C2  314   9.608   2.021   4.660 -0.3213  0.5656  0.3120
    7POP     C3  315   9.422   2.041   4.796  1.0179 -0.2691  0.8216
    7POP     N4  316   9.555   2.093   4.765 -0.0443 -0.4553 -0.3290
    7POP     C5  317   9.550   2.226   4.705 -0.6652 -0.6285 -0.3601
    7POP     C6  318   9.519   2.339   4.797  0.3210 -0.3791  0.3186
    7POP     O7  319   9.479   2.452   4.718  0.3249 -0.7958  0.2072
    7POP     P8  320   9.512   2.583   4.790 -0.1516 -0.1941  0.1769
    7POP     O9  321   9.425   2.702   4.751 -0.5342  0.9717  0.1002
    7POP    O10  322   9.555   2.559   4.927  0.0736  0.0346  0.0576
    7POP    O11  323   9.644   2.610   4.711  0.2010  0.5866 -0.4401
    7POP    C12  324   9.610   2.656   4.577  0.0413 -0.7876  0.3439
    7POP    C13  325   9.730   2.667   4.489  0.0735  0.7623 -0.9091
    7POP    O14  326   9.725   2.768   4.383  0.0199  0.4315 -0.3506
    7POP    C15  327   9.741   2.898   4.409  0.1503 -0.0620  0.1462
    7POP    O16  328   9.753   2.946   4.524  0.0411  0.3900 -0.1815
    7POP    C17  329   9.732   2.981   4.283  0.2081 -0.0931 -0.0953
    7POP    C18  330   9.634   2.929   4.183 -0.7023  0.3314 -0.0404
    7POP    C19  331   9.622   3.018   4.056 -0.1510 -0.6788 -1.0702
    7POP    C20  332   9.505   2.973   3.969  0.2347 -0.1934 -0.1043
    7POP    C21  333   9.508   3.060   3.855 -0.1983  0.3526 -0.4493
    7POP    C22  334   9.402   3.025   3.749  0.0499  0.0521  0.3637
    7POP    C23  335   9.413   3.116   3.624  0.2777  0.2280  0.7346
    7POP    C24  336   9.407   3.041   3.492  0.3855 -0.1463  0.9928
    7POP    C25  337   9.412   3.120   3.372  0.2497  0.5622 -0.1340
    7POP    C26  338   9.424   3.271   3.390  0.3413  0.4860 -0.0967
    7POP    C27  339   9.407   3.357   3.259  0.6090  0.3226 -0.4861
    7POP    C28  340   9.422   3.507   3.290 -0.0102 -0.1801 -0.0887
    7POP    C29  341   9.427   3.591   3.166  0.3133  0.4501  0.7813
    7POP    C30  342   9.457   3.733   3.210  0.5206 -0.3227 -0.5796
    7POP    C31  343   9.339   3.815   3.270 -0.3236 -0.2423  0.1805
    7POP    C32  344   9.738   2.522   4.434  0.5065  0.1233  0.0834
    7POP    O33  345   9.623   2.477   4.361  1.3447  0.1733 -0.0672
    7POP    C34  346   9.646   2.371   4.280  1.0867  0.1811 -0.1228
    7POP    O35  347   9.762   2.341   4.259  0.4157  0.1064  0.3226
    7POP    C36  348   9.528   2.334   4.193 -0.3696  0.2834  0.4391
    7POP    C37  349   9.508   2.183   4.186  0.1256 -0.6225 -0.0869
    7POP    C38  350   9.394   2.136   4.083 -0.2485  0.2808 -0.1244
    7POP    C39  351   9.268   2.217   4.106  0.5762 -0.3548 -0.6082
    7POP    C40  352   9.179   2.187   3.984  0.3155 -0.1903  0.3615
    7POP    C41  353   9.057   2.275   3.983 -0.2256 -0.0363 -0.1147
    7POP    C42  354   8.973   2.260   4.110  0.7005  0.2945  0.2303
    7POP    C43  355   8.839   2.340   4.090 -0.3047  0.9545  0.3506
    7POP    C44  356   8.740   2.266   3.995  0.2662  0.3841  0.1658
    7POP    C45  357   8.608   2.347   3.989 -0.2407  0.1463 -0.0942
    7POP    C46  358   8.521   2.301   3.876 -0.1324  0.1975  0.1342
    7POP    C47  359   8.588   2.345   3.747  0.2575  0.1594 -0.3446
    7POP    C48  360   8.506   2.311   3.614  0.1754  0.1940 -0.1787
    7POP    C49  361   8.600   2.342   3.501  0.5565 -0.4623 -0.5797
    7POP    C50  362   8.741   2.286   3.519  0.2043  0.8734  0.4139
    7POP    CA1  363   9.383   3.957   3.310 -0.1907  0.2262  0.0122
    7POP    CA2  364   9.276   4.030   3.395 -0.1763  0.4285 -0.4654
    8POP     C1  365  11.114   9.323  12.194 -0.5533  0.5029 -0.2098
    8POP     C2  366  11.259   9.390  12.042 -0.2357  0.0211 -0.0496
    8POP     C3  367  11.285   9.484   0.042 -0.3336  0.1939 -0.4059
    8POP     N4  368  11.256   9.370  12.185  0.6063 -0.8916 -0.4999
    8POP     C5  369  11.342   9.257   0.008 -0.0875  0.7873 -0.6059
    8POP     C6  370  11.487   9.286  12.189 -0.1716 -0.1762  0.1490
    8POP     O7  371  11.556   9.168  12.212 -0.2781  0.5268  0.5558
    8POP     P8  372  11.692   9.173  12.127 -0.3194 -0.1751  0.0416
    8POP     O9  373  11.737   9.030  12.134  0.4833 -0.2418  0.8301
    8POP    O10  374  11.666   9.245  12.001  0.1908  0.0704 -0.2532
    8POP    O11  375  11.787   9.271  12.205 -0.4760 -0.0969 -0.3677
    8POP    C12  376  11.858   9.205   0.085 -0.4624  0.1832  0.0167
    8POP    C13  377  11.976   9.286   0.148 -0.1740 -0.9088  0.1654
    8POP    O14  378  12.073   9.212   0.235 -0.0250 -0.6160  0.1748
    8POP    C15  379  12.169   9.142   0.174 -0.1729  0.1487 -0.1928
    8POP    O16  380  12.171   9.126   0.049 -0.2082  0.1188 -0.5427
    8POP    C17  381  12.251   9.051   0.260 -0.1140  0.2135 -0.0617
    8POP    C18  382  12.167   8.999   0.379 -0.5264  0.1043  0.1348
    8POP    C19  383  12.250   8.902   0.466 -0.3529  0.0092 -0.1353
    8POP    C20  384  12.201   8.899   0.608  0.5976  0.1711 -0.6287
    8POP    C21  385  12.294   8.799   0.680 -0.0329  0.1936  0.0551
    8POP    C22  386  12.253   8.781   0.830  0.3800  0.1713 -0.3503
    8POP    C23  387  12.359   8.696   0.905 -0.2083 -0.0793 -0.3261
    8POP    C24  388  12.320   8.677   1.049 -0.0267  0.3158 -0.3501
    8POP    C25  389  12.398   8.618   1.144 -0.2881 -0.2919  0.0034
    8POP    C26  390  12.544   8.590   1.104  0.0121 -0.1306 -0.4937
    8POP    C27  391  12.620   8.544   1.224  0.4060  0.2266 -0.3433
    8POP    C28  392  12.760   8.511   1.182  0.5023  0.2033  0.3039
    8POP    C29  393  12.856   8.481   1.300  0.1529  0.2830  0.2832
    8POP    C30  394  12.905   8.336   1.284  0.2439  0.0522  0.1334
    8POP    C31  395  12.989   8.288   1.401 -0.4518  0.0131 -0.3277
    8POP    C32  396  11.900   9.409   0.215  0.3079 -0.2426 -0.1642
    8POP    O33  397  11.795   9.393   0.311 -0.5829 -0.2374 -0.2379
    8POP    C34  398  11.702   9.491   0.300 -0.2257  0.4498  0.4565
    8POP    O35  399  11.709   9.579   0.217 -0.1799  0.5554  0.3897
    8POP    C36  400  11.589   9.465   0.394  0.1774  0.1763  0.0343
    8POP    C37  401  11.556   9.592   0.469 -0.0179  0.0210  1.0121
    8POP    C38  402  11.426   9.569   0.546  0.3942 -0.3316 -0.5524
    8POP    C39  403  11.430   9.465   0.659 -0.2259  0.1495  0.1852
    8POP    C40  404  11.294   9.468   0.733  0.1699  0.2327  0.3554
    8POP    C41  405  11.303   9.367   0.846  0.4789  1.2452 -0.4042
    8POP    C42  406  11.211   9.383   0.966  0.1345 -0.4522 -0.6722
    8POP    C43  407  11.244   9.510   1.035  0.1376  0.2754 -0.2283
    8POP    C44  408  11.143   9.557   1.133  0.5390 -0.2742 -0.6977
    8POP    C45  409  11.205   9.681   1.201 -0.6497 -0.1790 -0.1279
    8POP    C46  410  11.095   9.753   1.277 -0.3790  0.0679 -0.4181
    8POP    C47  411  11.133   9.896   1.322  0.1886 -0.2766  0.4847
    8POP    C48  412  11.010   9.963   1.379 -0.4557 -0.2907  0.2018
    8POP    C49  413  11.043   0.032   1.430  0.1283 -0.0565 -0.3754
    8POP    C50  414  11.170   0.026   1.512 -0.1595  0.0557  0.0122
    8POP    CA1  415  13.033   8.145   1.365 -0.0130 -0.8630 -0.1467
    8POP    CA2  416  13.105   8.083   1.487  0.4354 -0.2896 -0.3913
    9POP     C1  417  11.080   1.768   0.052 -0.1123  0.6869  0.7113
    9POP     C2  418  10.897   1.816   0.201  0.3084 -0.2529 -0.2149
    9POP     C3  419  11.021   1.983   0.092  0.1945  0.0754 -0.0949
    9POP     N4  420  11.034   1.853   0.165 -0.7266  0.0947 -0.2568
    9POP     C5  421  11.120   1.874   0.290  0.1162  0.0809  0.5407
    9POP     C6  422  11.185   1.752   0.349 -0.4400  0.4674 -0.3806
    9POP     O7  423  11.320   1.770   0.398  0.1927 -0.0478 -0.2938
    9POP     P8  424  11.366   1.628   0.444 -0.2888  0.1938 -0.3722
    9POP     O9  425  11.313   1.538   0.337 -0.0906 -0.5942 -0.2452
    9POP    O10  426  11.508   1.658   0.462 -0.5836 -0.4542  0.2760
    9POP    O11  427  11.272   1.640   0.570 -0.3501  0.2458  0.5414
    9POP    C12  428  11.336   1.685   0.688 -0.0758  0.4647 -0.7237
    9POP    C13  429  11.231   1.733   0.790  0.0439  0.1456 -0.2259
    9POP    O14  430  11.280   1.820   0.900  0.1692 -0.2107 -0.1942
    9POP    C15  431  11.301   1.954   0.880 -0.5378 -0.1086  0.0634
    9POP    O16  432  11.298   2.010   0.772  0.2399 -0.2992  0.1441
    9POP    C17  433  11.309   2.044   1.009  0.5831 -0.1381  0.1615
    9POP    C18  434  11.179   2.076   1.082 -0.1839 -0.2981  0.4942
    9POP    C19  435  11.186   2.174   1.198 -0.6560  0.2391  0.3119
    9POP    C20  436  11.053   2.192   1.281 -0.4658  0.9232 -0.4658
    9POP    C21  437  11.048   2.306   1.377 -0.0419 -0.6185 -0.0038
    9POP    C22  438  11.007   2.435   1.308 -0.0854  0.5556 -0.0040
    9POP    C23  439  11.014   2.540   1.411  0.3317 -0.2575  0.1199
    9POP    C24  440  10.979   2.678   1.354 -0.4332 -0.2112 -0.4968
    9POP    C25  441  10.968   2.786   1.437  0.0388 -0.0374 -0.3709
    9POP    C26  442  10.999   2.758   1.579 -0.5028 -0.7514  0.9615
    9POP    C27  443  11.005   2.881   1.672 -0.3001 -0.8627 -0.3128
    9POP    C28  444  11.070   2.845   1.806  0.2614  0.3575 -0.5646
    9POP    C29  445  11.045   2.964   1.893 -0.0190  0.3609  0.0772
    9POP    C30  446  11.115   2.939   2.025  0.4975 -0.3281  0.4168
    9POP    C31  447  11.040   2.829   2.102  0.3852  0.2789  0.5485
    9POP    C32  448  11.154   1.607   0.824  0.4203 -0.0706  0.9425
    9POP    O33  449  11.229   1.496   0.883 -0.3786  0.5111  0.2595
    9POP    C34  450  11.151   1.395   0.937  0.4063  0.3347 -0.1248
    9POP    O35  451  11.029   1.398   0.938  0.4210 -0.2452 -0.8364
    9POP    C36  452  11.224   1.282   1.007  0.2061  0.5463 -0.6686
    9POP    C37  453  11.256   1.326   1.149 -0.1308 -0.1915 -0.3345
    9POP    C38  454  11.316   1.213   1.219  0.6049 -0.3796  0.7353
    9POP    C39  455  11.386   1.252   1.353  0.0709 -0.3588  0.0366
    9POP    C40  456  11.445   1.135   1.431 -0.2541 -0.1694  0.1841
    9POP    C41  457  11.497   1.185   1.575 -0.1643  0.5340  0.1631
    9POP    C42  458  11.537   1.063   1.661  0.2694  1.0216 -0.4969
    9POP    C43  459  11.601   1.104   1.796  0.1805 -0.8410 -0.1391
    9POP    C44  460  11.644   0.985   1.878 -0.3679 -0.2840  0.0406
    9POP    C45  461  11.710   1.053   2.001  0.3591  0.5843 -0.4049
    9POP    C46  462  11.748   0.957   2.113 -0.4957 -0.4089  0.2419
    9POP    C47  463  11.821   1.038   2.222  0.4815 -0.5475  0.3223
    9POP    C48  464  11.860   0.936   2.327  0.3301 -0.4512  0.3225
    9POP    C49  465  11.738   0.863   2.374  0.2079 -0.1840  0.1474
    9POP    C50  466  11.759   0.804   2.508  0.1624 -0.5484  0.2230
    9POP    CA1  467  11.118   2.789   2.226  0.1117 -0.5074 -0.3586
    9POP    CA2  468  11.098   2.888   2.340 -0.0435 -0.2105 -0.4863
   10POP     C1  469   5.415   5.386   6.706 -0.1524  0.2585  0.2733
   10POP     C2  470   5.484   5.279   6.513 -0.1814  0.2049  0.3903
   10POP     C3  471   5.282   5.203   6.630  0.3987 -0.4975  0.1109
   10POP     N4  472   5.365   5.320   6.586  0.6375 -0.4872  0.0624
   10POP     C5  473   5.312   5.434   6.507 -0.2998  0.1089  0.0911
   10POP     C6  474   5.178   5.404   6.426  0.3422  0.4666 -0.3127
   10POP     O7  475   5.127   5.526   6.371 -0.3930 -0.4153  0.2097
   10POP     P8  476   4.990   5.489   6.301  0.3534 -0.6075 -0.0998
   10POP     O9  477   4.930   5.374   6.374  0.0336 -0.2414 -0.2540
   10POP    O10  478   4.925   5.617   6.280 -0.0609  0.5607 -0.0077
   10POP    O11  479   5.085   5.449   6.190 -0.1955  0.1678 -0.1773
   10POP    C12  480   5.102   5.526   6.074 -0.4984  1.1567 -0.6819
   10POP    C13  481   5.202   5.631   6.077 -0.1285 -0.3075 -0.6348
   10POP    O14  482   5.194   5.700   5.953  0.1087 -0.4622 -0.6123
   10POP    C15  483   5.195   5.835   5.960 -0.1050  0.1582 -0.1905
   10POP    O16  484   5.245   5.891   6.061  0.0469  0.7828  0.1546
   10POP    C17  485   5.165   5.916   5.834  0.2890  0.1017  0.0620
   10POP    C18  486   5.029   5.895   5.771  0.3169 -0.2600 -0.1520
   10POP    C19  487   5.014   5.975   5.640 -0.0749  0.0401  0.0060
   10POP    C20  488   5.087   5.915   5.516 -0.2609  0.3938  0.4066
   10POP    C21  489   5.052   6.007   5.400  0.9026 -0.5699 -0.8709
   10POP    C22  490   5.117   5.972   5.265 -0.0648 -0.0042  0.2416
   10POP    C23  491   5.071   6.059   5.147  0.2364 -0.2210 -0.6334
   10POP    C24  492   4.945   5.998   5.084 -0.2540  0.2631 -0.1068
   10POP    C25  493   4.915   6.043   4.957  0.4502  0.2010  0.7346
   10POP    C26  494   4.998   6.154   4.898  0.2753 -0.2381 -0.4086
   10POP    C27  495   4.930   6.214   4.776 -0.2007  0.6656 -0.1121
   10POP    C28  496   5.042   6.283   4.701 -0.2403 -0.1257  0.0783
   10POP    C29  497   5.136   6.184   4.624 -0.2466  0.3882 -0.0655
   10POP    C30  498   5.223   6.271   4.537  0.5404 -0.2255 -0.1588
   10POP    C31  499   5.350   6.219   4.465  0.5105  0.0156  0.0033
   10POP    C32  500   5.336   5.566   6.113 -0.8092  0.0092 -0.3376
   10POP    O33  501   5.358   5.438   6.049  0.1801 -0.3258  0.3427
   10POP    C34  502   5.479   5.373   6.068  0.0007 -0.6138 -0.3074
   10POP    O35  503   5.557   5.436   6.143 -0.1228 -0.0395  0.2691
   10POP    C36  504   5.497   5.239   6.002  0.4781  0.7898  0.0294
   10POP    C37  505   5.516   5.246   5.849  0.2537  0.2505 -0.1926
   10POP    C38  506   5.554   5.104   5.790  0.0461 -0.7733 -0.1937
   10POP    C39  507   5.596   5.133   5.646 -0.3480  0.2624  0.0470
   10POP    C40  508   5.598   5.004   5.567 -0.1623 -0.1860 -0.1073
   10POP    C41  509   5.632   5.023   5.418  0.3303 -0.0227 -0.1977
   10POP    C42  510   5.563   5.149   5.359 -0.3317  0.0723 -0.4040
   10POP    C43  511   5.577   5.153   5.208 -0.0308 -0.0816  0.3706
   10POP    C44  512   5.467   5.076   5.139 -0.4095  0.4173 -0.0718
   10POP    C45  513   5.477   5.107   4.988  0.1948  0.2624 -0.1778
   10POP    C46  514   5.336   5.157   4.946 -0.8070  0.6931 -0.5024
   10POP    C47  515   5.324   5.162   4.794  0.0624  0.3028  0.5525
   10POP    C48  516   5.191   5.116   4.741 -0.3887  0.1004 -0.1099
   10POP    C49  517   5.190   5.139   4.588  0.0129 -0.3220 -0.1016
   10POP    C50  518   5.078   5.062   4.529 -0.0609  0.1931  0.7214
   10POP    CA1  519   5.307   6.105   4.368  0.3438  0.1308 -0.3372
   10POP    CA2  520   5.408   6.075   4.259 -0.0246  0.2945 -0.0650
   11POP     C1  521   7.084   9.276   6.636  0.2876 -0.1538 -0.1688
   11POP     C2  522   7.131   9.479   6.762 -0.3897 -0.5230  0.5748
   11POP     C3  523   7.309   9.332   6.673  0.0420  0.3273 -0.0653
   11POP     N4  524   7.178   9.390   6.652 -0.5450 -0.5122 -0.5260
   11POP     C5  525   7.173   9.452   6.516  0.6563  0.0604 -0.3526
   11POP     C6  526   7.237   9.591   6.495 -0.2168 -0.1806  0.4017
   11POP     O7  527   7.295   9.613   6.356 -0.1116  0.1899 -0.6136
   11POP     P8  528   7.355   9.756   6.347 -0.3151 -0.0417  0.2192
   11POP     O9  529   7.387   9.816   6.480  0.1455  0.9097 -0.3405
   11POP    O10  530   7.447   9.768   6.234 -0.1952  0.1826 -0.0458
   11POP    O11  531   7.221   9.831   6.307  0.3009 -0.2692 -0.0556
   11POP    C12  532   7.184   9.775   6.178 -0.4028 -0.4847 -0.1661
   11POP    C13  533   7.039   9.817   6.155 -0.2366  0.1748 -0.2107
   11POP    O14  534   6.974   9.733   6.056  0.3095  0.6052 -0.4441
   11POP    C15  535   6.966   9.598   6.062 -0.2117  0.4637 -0.0244
   11POP    O16  536   6.985   9.538   6.168 -0.2559  0.2720 -0.1892
   11POP    C17  537   6.904   9.530   5.943  0.4052  0.8234  0.5722
   11POP    C18  538   6.813   9.619   5.856 -0.7275  0.0456 -0.6471
   11POP    C19  539   6.747   9.527   5.745  0.2653 -0.6180 -0.2389
   11POP    C20  540   6.681   9.622   5.648 -0.0513  0.4833 -0.2332
   11POP    C21  541   6.612   9.552   5.532  0.1227  0.1551  0.1868
   11POP    C22  542   6.701   9.447   5.461 -0.3348 -0.0578  0.2252
   11POP    C23  543   6.631   9.397   5.334  0.4231 -0.1697 -0.5334
   11POP    C24  544   6.706   9.277   5.266  0.2999  0.0485  0.2348
   11POP    C25  545   6.670   9.226   5.137  0.4176 -0.3909  0.2098
   11POP    C26  546   6.553   9.296   5.064  0.5202 -0.2258 -0.4066
   11POP    C27  547   6.533   9.231   4.923  0.0891  0.6599  0.2970
   11POP    C28  548   6.435   9.303   4.828  0.5531 -0.0101  0.3075
   11POP    C29  549   6.417   9.208   4.708  0.3023 -0.6094 -0.4399
   11POP    C30  550   6.309   9.247   4.602  0.3640  0.1749 -0.0931
   11POP    C31  551   6.320   9.387   4.540  0.2322  0.1193 -1.3525
   11POP    C32  552   7.049   9.971   6.136 -0.0465  0.9536 -0.2117
   11POP    O33  553   7.139  10.019   6.046 -0.1588  0.0544 -0.1955
   11POP    C34  554   7.127   0.083   6.044 -0.2235  0.1537  0.0859
   11POP    O35  555   7.060   0.151   6.118 -0.1043  0.4693 -0.0691
   11POP    C36  556   7.216   0.155   5.945  1.1335 -0.3580 -0.1107
   11POP    C37  557   7.140   0.232   5.842  0.1713 -0.3863 -0.7819
   11POP    C38  558   7.104   0.370   5.886  0.0261 -0.2211 -0.4715
   11POP    C39  559   7.039   0.433   5.765 -0.2045  0.2400 -0.3079
   11POP    C40  560   6.899   0.379   5.738  0.2223 -0.2019  0.5259
   11POP    C41  561   6.849   0.414   5.602  0.2311  0.1076 -0.1862
   11POP    C42  562   6.702   0.363   5.576  0.2778  0.4123 -0.0613
   11POP    C43  563   6.651   0.394   5.436 -0.4630  0.0964 -0.2550
   11POP    C44  564   6.516   0.331   5.407 -0.4977  0.6353  0.4862
   11POP    C45  565   6.476   0.354   5.265 -0.0294  0.0031 -0.1452
   11POP    C46  566   6.342   0.282   5.234  0.0941  0.3087 -0.3514
   11POP    C47  567   6.314   0.299   5.088  0.0442 -0.0506 -0.2217
   11POP    C48  568   6.171   0.251   5.072 -0.7167  0.4817 -0.4930
   11POP    C49  569   6.156   0.101   5.113 -0.0430  0.0514  0.0411
   11POP    C50  570   6.022   0.028   5.079  0.0503 -0.4590 -0.1412
   11POP    CA1  571   6.213   9.384   4.428 -0.0871 -0.6013  0.2139
   11POP    CA2  572   6.207   9.519   4.360  0.2603 -0.0189 -0.6991
   12POP     C1  573   8.440   0.511   5.697 -0.3642 -0.1918  0.4304
   12POP     C2  574   8.319   0.434   5.521 -0.1544 -0.1941 -0.3148
   12POP     C3  575   8.433   0.274   5.661  0.1894 -0.0361  0.2660
   12POP     N4  576   8.446   0.410   5.593  0.1320 -0.2747  0.3005
   12POP     C5  577   8.570   0.425   5.516 -0.1055 -0.2413  0.3369
   12POP     C6  578   8.714   0.402   5.573  0.0368  0.1114  0.0369
   12POP     O7  579   8.751   0.469   5.694 -0.5387 -0.1578  0.0715
   12POP     P8  580   8.902   0.528   5.702  0.2188  0.2060 -0.4656
   12POP     O9  581   8.901   0.605   5.833 -0.0637  0.0040 -0.0145
   12POP    O10  582   9.008   0.434   5.673  1.1114  0.8259  0.2110
   12POP    O11  583   8.888   0.634   5.583 -0.2178 -0.6342  0.3816
   12POP    C12  584   8.804   0.743   5.633 -0.7920 -0.2632 -0.3878
   12POP    C13  585   8.754   0.830   5.517  0.2970 -0.5906  0.1347
   12POP    O14  586   8.648   0.773   5.437 -0.0283  0.0855  0.3294
   12POP    C15  587   8.521   0.794   5.475 -0.6288  0.0325  0.0316
   12POP    O16  588   8.493   0.836   5.583  0.4914  0.0980  0.0356
   12POP    C17  589   8.423   0.733   5.379 -0.0088  0.2595  0.7116
   12POP    C18  590   8.348   0.837   5.300  0.3423 -0.4193  1.0389
   12POP    C19  591   8.428   0.927   5.213  0.4930  0.2023 -0.4458
   12POP    C20  592   8.332   1.020   5.134  0.5444  0.1286  0.1661
   12POP    C21  593   8.230   0.933   5.060  0.4765 -0.2277  0.1003
   12POP    C22  594   8.119   1.028   5.001 -0.0606  0.2824 -0.6318
   12POP    C23  595   8.010   0.946   4.928 -0.0291 -0.0250 -0.1537
   12POP    C24  596   7.972   0.826   5.008 -0.5216  0.0771  0.8994
   12POP    C25  597   7.887   0.733   4.957 -0.1994 -0.0751  0.0516
   12POP    C26  598   7.835   0.729   4.812 -0.9049  0.0852  0.2346
   12POP    C27  599   7.732   0.617   4.797  0.2441  0.9041 -0.2010
   12POP    C28  600   7.656   0.639   4.665 -0.3220 -0.4758  0.5057
   12POP    C29  601   7.730   0.582   4.538  0.1443  0.2957 -0.0538
   12POP    C30  602   7.655   0.609   4.408 -0.1797  0.2360  0.2935
   12POP    C31  603   7.549   0.511   4.375  0.2980 -0.0308  0.5087
   12POP    C32  604   8.879   0.864   5.435  0.5677 -0.5672  0.8324
   12POP    O33  605   8.866   0.975   5.345 -0.6337  0.1795 -0.4160
   12POP    C34  606   8.980   0.991   5.272  0.0009 -0.2212 -0.5527
   12POP    O35  607   9.091   0.968   5.325 -0.0504 -0.2385  0.6321
   12POP    C36  608   8.982   1.067   5.143 -0.6320 -0.4792 -0.0794
   12POP    C37  609   8.840   1.120   5.099 -0.3493 -0.0598 -0.1689
   12POP    C38  610   8.857   1.208   4.978 -0.3365 -0.1900 -0.5045
   12POP    C39  611   8.714   1.239   4.929 -0.0993  0.5055  0.6344
   12POP    C40  612   8.622   1.123   4.913 -0.1021  0.3009  0.5112
   12POP    C41  613   8.502   1.158   4.826  0.4600 -0.9171  0.1616
   12POP    C42  614   8.437   1.036   4.758  0.1362 -0.1097 -0.5299
   12POP    C43  615   8.310   1.086   4.693 -0.6232 -0.2989  0.3317
   12POP    C44  616   8.237   0.973   4.619 -0.5305 -0.1583 -0.3941
   12POP    C45  617   8.124   1.031   4.541 -0.3464 -0.3615 -0.2914
   12POP    C46  618   8.031   0.931   4.476  0.2643 -0.0371  0.1642
   12POP    C47  619   8.036   0.926   4.320  0.6773  0.6807 -0.3454
   12POP    C48  620   7.936   1.024   4.255 -0.1951  0.9285  0.2641
   12POP    C49  621   7.802   1.023   4.321  0.3200 -0.3393 -0.3429
   12POP    C50  622   7.705   1.112   4.250 -0.4584  0.4555  0.1943
   12POP    CA1  623   7.507   0.535   4.227 -0.4656 -0.8100  0.2300
   12POP    CA2  624   7.477   0.685   4.199 -0.5576 -0.4075 -0.0680
   13POP     C1  625   6.746   0.012   6.490 -0.8109 -0.4178 -0.4134
   13POP     C2  626   6.875   0.029   6.694 -0.7210 -0.2844 -0.3254
   13POP     C3  627   6.960   0.067   6.471  0.2215 -0.5901  0.2796
   13POP     N4  628   6.873  10.049   6.556 -0.0583  0.0923 -0.1370
   13POP     C5  629   6.919   9.909   6.543 -0.4987  0.4338  0.7796
   13POP     C6  630   6.828   9.802   6.614 -0.0311 -0.2354  0.0784
   13POP     O7  631   6.881   9.675   6.599 -0.0794 -0.2439  0.1374
   13POP     P8  632   6.761   9.575   6.624  0.2065 -0.3368 -0.1296
   13POP     O9  633   6.822   9.438   6.622  0.1509  0.6560  0.2080
   13POP    O10  634   6.688   9.631   6.737  0.0147  0.0407 -0.4158
   13POP    O11  635   6.683   9.599   6.494  0.1151 -0.2481 -0.7111
   13POP    C12  636   6.700   9.488   6.404  0.0991 -0.3040  0.3213
   13POP    C13  637   6.634   9.527   6.269  0.2997 -0.0496  0.1302
   13POP    O14  638   6.654   9.440   6.157  0.3088 -0.5713 -0.0619
   13POP    C15  639   6.585   9.323   6.150  0.0800 -0.1189  0.0761
   13POP    O16  640   6.539   9.268   6.250 -0.0024 -0.4390 -0.1613
   13POP    C17  641   6.595   9.248   6.012 -0.3085 -0.4319 -0.1055
   13POP    C18  642   6.722   9.166   5.999  0.2208 -0.1855 -0.0393
   13POP    C19  643   6.723   9.128   5.848 -0.1320 -0.1009  0.1684
   13POP    C20  644   6.604   9.035   5.830  0.3183  0.2209 -0.4537
   13POP    C21  645   6.616   8.955   5.701 -0.1445  0.2382 -1.5841
   13POP    C22  646   6.589   9.033   5.572  1.1692 -0.5212 -0.1360
   13POP    C23  647   6.583   8.946   5.451 -0.6460 -0.0323 -0.4238
   13POP    C24  648   6.498   8.817   5.471 -0.0894 -0.3053  0.6248
   13POP    C25  649   6.448   8.752   5.354 -0.3773  0.1044 -0.0591
   13POP    C26  650   6.504   8.806   5.220  0.3444  0.0315  0.1242
   13POP    C27  651   6.443   8.755   5.090 -0.8466  0.0976  0.0493
   13POP    C28  652   6.533   8.795   4.974  0.0317 -0.6049  0.0740
   13POP    C29  653   6.484   8.736   4.841 -0.2823 -0.4382 -0.4433
   13POP    C30  654   6.510   8.581   4.821  0.0308  0.0657  0.2960
   13POP    C31  655   6.450   8.519   4.695 -0.4841 -0.0327  0.2133
   13POP    C32  656   6.679   9.673   6.248 -0.7780  0.6272 -0.4183
   13POP    O33  657   6.587   9.745   6.167 -0.2935 -0.2836 -0.0700
   13POP    C34  658   6.618   9.876   6.153 -0.7249  0.0175  0.6784
   13POP    O35  659   6.707   9.918   6.226 -0.0246  0.3569 -0.3196
   13POP    C36  660   6.524   9.970   6.084 -0.0382  0.1387 -0.1902
   13POP    C37  661   6.591   0.009   6.003 -0.2791 -0.5002  0.0360
   13POP    C38  662   6.649  10.009   5.875  0.0400 -0.7121  0.2931
   13POP    C39  663   6.706   0.049   5.783  0.0845 -0.0219  0.4572
   13POP    C40  664   6.740  10.066   5.644  0.2483  0.6496  0.5349
   13POP    C41  665   6.618  10.020   5.577  0.1583  0.3228 -0.2564
   13POP    C42  666   6.670   9.991   5.439  0.2152 -0.1288  0.0392
   13POP    C43  667   6.549   9.983   5.339  0.5322 -0.2676 -0.2196
   13POP    C44  668   6.515   9.836   5.305 -0.1006 -1.0461  0.1558
   13POP    C45  669   6.405   9.833   5.190 -0.9918 -0.3947 -0.5478
   13POP    C46  670   6.342   9.695   5.189 -0.5619  0.0417  0.0130
   13POP    C47  671   6.222   9.692   5.091  0.2905 -0.9515 -0.3502
   13POP    C48  672   6.163   9.550   5.083 -0.0585  0.1169 -0.1445
   13POP    C49  673   6.044   9.554   4.992  0.1917 -0.7410 -0.2692
   13POP    C50  674   5.976   9.427   5.019 -0.5387  0.2684 -0.4439
   13POP    CA1  675   6.473   8.367   4.690 -0.2948 -0.2563 -0.2757
   13POP    CA2  676   6.445   8.306   4.551 -0.5409  0.0673  0.3902
   14POP     C1  677   8.474   0.397   6.622 -0.4080 -0.1161  0.2876
   14POP     C2  678   8.348   0.569   6.575  0.4183  0.6608 -0.2851
   14POP     C3  679   8.235   0.364   6.658 -0.2575  0.1278  0.0406
   14POP     N4  680   8.341   0.421   6.568  0.3986 -0.4771  0.5774
   14POP     C5  681   8.353   0.375   6.427  0.5260 -0.2617 -0.5799
   14POP     C6  682   8.223   0.371   6.346  0.1043  0.1074  0.5089
   14POP     O7  683   8.174   0.499   6.305 -0.1143  0.6263  0.3180
   14POP     P8  684   8.020   0.516   6.333 -0.3709 -0.4585  0.0618
   14POP     O9  685   7.995   0.482   6.470 -0.4937 -0.4846 -0.5565
   14POP    O10  686   8.024   0.650   6.281 -0.5478 -0.0595 -0.2739
   14POP    O11  687   7.981   0.404   6.229  0.4727  0.0894 -0.8037
   14POP    C12  688   7.951   0.469   6.104 -0.1472  0.3077  1.0066
   14POP    C13  689   7.916   0.376   5.982 -0.5533  0.2201  0.0395
   14POP    O14  690   7.860   0.455   5.869 -0.0994 -0.1585 -0.2585
   14POP    C15  691   7.948   0.484   5.770 -0.1434  0.6639  0.0446
   14POP    O16  692   8.068   0.482   5.798 -0.4553  0.2627  0.2582
   14POP    C17  693   7.897   0.571   5.658  0.2799  0.0762 -0.0200
   14POP    C18  694   7.911   0.717   5.694 -0.0442  0.0144  0.0873
   14POP    C19  695   7.872   0.809   5.579  0.3054 -0.2498 -0.1547
   14POP    C20  696   7.728   0.789   5.534  0.0918 -0.8884 -1.1642
   14POP    C21  697   7.701   0.871   5.404 -0.3023 -0.4431  0.0639
   14POP    C22  698   7.553   0.849   5.384  0.3339 -0.0108  0.2238
   14POP    C23  699   7.491   0.915   5.256  0.4449  0.2090 -0.5117
   14POP    C24  700   7.551   0.850   5.128  0.1053  0.2631 -0.1500
   14POP    C25  701   7.501   0.883   4.998 -0.3853  0.0020  0.0062
   14POP    C26  702   7.408   1.001   4.981 -0.1052  0.0722  0.3709
   14POP    C27  703   7.339   1.020   4.843  0.5728 -0.5573 -0.2101
   14POP    C28  704   7.364   1.154   4.777  0.4604  0.3504  0.0782
   14POP    C29  705   7.264   1.183   4.671  0.5516  0.2536 -0.3606
   14POP    C30  706   7.287   1.079   4.563  0.7735 -0.5935 -1.3546
   14POP    C31  707   7.178   1.100   4.458  0.0335  0.3017 -0.4281
   14POP    C32  708   7.816   0.263   6.026  0.2778 -0.1912  0.6571
   14POP    O33  709   7.784   0.163   5.928 -0.1394  0.2297  0.3378
   14POP    C34  710   7.677   0.082   5.942  0.1661 -0.2301  0.1072
   14POP    O35  711   7.595   0.096   6.034  0.2775 -0.1074  0.0656
   14POP    C36  712   7.662  10.039   5.837 -1.0907  0.1418 -0.4149
   14POP    C37  713   7.631   0.033   5.699  0.2349 -0.3987 -0.2249
   14POP    C38  714   7.601  10.005   5.587  0.0982 -0.8667 -0.1705
   14POP    C39  715   7.572   0.009   5.464  0.7099 -0.2314  0.4833
   14POP    C40  716   7.541   9.974   5.353 -0.1986  0.8264  0.2733
   14POP    C41  717   7.459  10.047   5.249 -0.7635  0.0309 -0.1621
   14POP    C42  718   7.413   9.951   5.140 -0.5333  0.4122  0.8071
   14POP    C43  719   7.362  10.027   5.019  0.5618  0.2649 -0.1040
   14POP    C44  720   7.337   9.936   4.899  0.1911 -0.2081 -0.1665
   14POP    C45  721   7.458   9.856   4.852 -0.2729  0.3480 -0.0893
   14POP    C46  722   7.408   9.743   4.752  0.5252  0.7487  0.9129
   14POP    C47  723   7.332   9.808   4.633 -0.4061 -0.3731  0.0675
   14POP    C48  724   7.256   9.710   4.546  0.1014 -0.7444 -0.3766
   14POP    C49  725   7.156   9.792   4.462 -0.0346  0.5396 -0.2700
   14POP    C50  726   7.093   9.703   4.359 -0.3281  0.0845 -0.6243
   14POP    CA1  727   7.177   0.986   4.355 -0.2380  0.1818  0.1013
   14POP    CA2  728   7.059   0.998   4.258  0.1730 -1.0277 -0.0057
   15POP     C1  729   7.728   3.959   6.375 -0.0475  0.1917  0.8695
   15POP     C2  730   7.929   3.914   6.258 -0.4762  0.4048  0.4286
   15POP     C3  731   7.842   3.743   6.394  0.0489 -0.0115  0.1590
   15POP     N4  732   7.804   3.856   6.304 -0.2078 -0.1747 -0.0030
   15POP     C5  733   7.734   3.827   6.179  0.4586 -0.0052  0.4438
   15POP     C6  734   7.695   3.681   6.131 -0.2008 -1.0911  0.0236
   15POP     O7  735   7.817   3.613   6.101  0.2034 -0.0792  0.5379
   15POP     P8  736   7.863   3.601   5.951  0.4392  0.1602 -0.0376
   15POP     O9  737   7.871   3.734   5.898 -0.4905  0.1679 -0.4241
   15POP    O10  738   7.981   3.508   5.961 -0.2428  0.2359  0.4771
   15POP    O11  739   7.747   3.530   5.871  0.5762  0.6512  0.1414
   15POP    C12  740   7.785   3.394   5.838 -0.1802  0.2599  0.7075
   15POP    C13  741   7.699   3.318   5.731 -0.1191 -0.3662  0.6488
   15POP    O14  742   7.737   3.294   5.597  0.0436  0.2169  0.4658
   15POP    C15  743   7.752   3.157   5.565  0.0020  0.1440  0.2656
   15POP    O16  744   7.771   3.074   5.655  1.0415 -0.3863  0.3521
   15POP    C17  745   7.746   3.134   5.412  0.6293  0.4034  0.4869
   15POP    C18  746   7.632   3.205   5.344 -0.1426  0.2637 -0.0165
   15POP    C19  747   7.667   3.235   5.200  0.3220  0.7843  0.0869
   15POP    C20  748   7.560   3.305   5.118  0.7695 -0.1602 -0.1862
   15POP    C21  749   7.594   3.323   4.973 -0.5760 -0.7955  0.5158
   15POP    C22  750   7.484   3.421   4.915  0.0706 -0.1661  0.4420
   15POP    C23  751   7.492   3.432   4.762 -0.4505  0.2516  0.4462
   15POP    C24  752   7.492   3.288   4.702  0.9358  0.0421 -0.5054
   15POP    C25  753   7.464   3.274   4.567  0.0081  0.1875  0.0036
   15POP    C26  754   7.432   3.393   4.478  0.2660  0.1117 -0.3599
   15POP    C27  755   7.375   3.336   4.350 -0.5388 -0.3574 -0.4334
   15POP    C28  756   7.344   3.440   4.243  0.1497  0.9539  0.2045
   15POP    C29  757   7.298   3.363   4.114  0.5196 -1.0794  0.2336
   15POP    C30  758   7.408   3.258   4.083 -0.1963  0.7181  0.4147
   15POP    C31  759   7.396   3.219   3.933  0.0491 -0.0187  0.0495
   15POP    C32  760   7.566   3.392   5.732 -0.9339 -0.9877  0.0433
   15POP    O33  761   7.458   3.329   5.643  0.4606 -1.2685 -0.1001
   15POP    C34  762   7.347   3.405   5.614 -0.5084 -0.4082 -0.1119
   15POP    O35  763   7.332   3.509   5.679 -0.4366 -0.4472 -0.8386
   15POP    C36  764   7.239   3.327   5.531  0.3874 -0.1426  0.7184
   15POP    C37  765   7.246   3.352   5.382 -0.2283 -0.0537 -0.6838
   15POP    C38  766   7.123   3.282   5.316 -0.4444  0.0068 -0.7400
   15POP    C39  767   7.124   3.325   5.168 -0.1835  0.8198  0.1795
   15POP    C40  768   7.009   3.259   5.098  0.2575  0.0326 -0.2111
   15POP    C41  769   7.028   3.293   4.953  0.6373  0.1656  0.7522
   15POP    C42  770   6.898   3.288   4.883  0.7278  0.1033  0.2769
   15POP    C43  771   6.921   3.315   4.735 -0.3482  1.0073  0.1613
   15POP    C44  772   6.803   3.279   4.643 -0.0730 -0.3096 -0.0908
   15POP    C45  773   6.804   3.337   4.507 -0.1267 -0.4551  0.0285
   15POP    C46  774   6.688   3.269   4.430  0.1222 -0.0989 -0.1618
   15POP    C47  775   6.673   3.339   4.291  0.3000 -0.2219 -0.3832
   15POP    C48  776   6.536   3.311   4.236  0.1825 -0.2242 -0.5425
   15POP    C49  777   6.553   3.262   4.095 -0.4284  0.7159 -0.5525
   15POP    C50  778   6.421   3.264   4.019 -0.3864  0.5504 -0.3154
   15POP    CA1  779   7.524   3.133   3.885  0.4995  0.5068 -0.9249
   15POP    CA2  780   7.535   3.109   3.736  0.0010  0.4344 -0.0997
   16POP     C1  781   9.495   6.104   5.533 -0.0329 -0.4295 -0.9845
   16POP     C2  782   9.594   6.036   5.334 -0.2048 -0.2596 -0.2469
   16POP     C3  783   9.493   5.866   5.469  0.0291 -0.3520 -0.5244
   16POP     N4  784   9.482   6.003   5.428  0.5317  0.1212  0.3113
   16POP     C5  785   9.365   6.020   5.341 -0.2817 -0.6022 -0.1405
   16POP     C6  786   9.225   6.020   5.408 -0.1598 -0.1390 -0.6040
   16POP     O7  787   9.165   5.895   5.396 -0.1963  0.1141  0.1661
   16POP     P8  788   9.056   5.883   5.500 -0.3971  0.2354 -0.3224
   16POP     O9  789   8.989   5.759   5.462 -0.1273  0.5411  0.2288
   16POP    O10  790   9.124   5.905   5.627  0.3611 -0.1195 -0.4917
   16POP    O11  791   8.969   6.009   5.469 -0.5646  0.1715  0.1013
   16POP    C12  792   8.864   5.978   5.384 -0.0367  0.1417 -0.5733
   16POP    C13  793   8.776   6.102   5.351  0.0934  0.1544 -0.2579
   16POP    O14  794   8.654   6.078   5.284 -0.0764  0.0054 -0.0650
   16POP    C15  795   8.554   6.017   5.352 -0.7805  0.2903  1.2001
   16POP    O16  796   8.546   6.047   5.471  0.3529 -0.3698  0.2623
   16POP    C17  797   8.436   5.974   5.267 -0.0116  0.6817 -0.1622
   16POP    C18  798   8.377   6.085   5.179 -0.4235 -0.2510 -0.6734
   16POP    C19  799   8.311   6.021   5.055 -0.7006 -0.2786 -0.3040
   16POP    C20  800   8.418   5.952   4.964 -0.5356 -0.1959  0.0363
   16POP    C21  801   8.355   5.885   4.843  0.3150  0.2934 -0.5964
   16POP    C22  802   8.445   5.793   4.767  0.2519 -0.3386 -0.2300
   16POP    C23  803   8.363   5.736   4.649 -0.2436  0.3176 -0.1437
   16POP    C24  804   8.307   5.854   4.568  0.0492  0.1831 -0.2696
   16POP    C25  805   8.276   5.830   4.439 -0.0958 -0.5259  0.3970
   16POP    C26  806   8.289   5.685   4.387  1.0950  0.3009  0.4420
   16POP    C27  807   8.263   5.682   4.237 -0.0025 -0.3027  0.2748
   16POP    C28  808   8.254   5.540   4.182  0.4064 -0.3738 -0.6052
   16POP    C29  809   8.199   5.539   4.044 -0.1072  0.5195  0.4492
   16POP    C30  810   8.213   5.405   3.976 -0.3445 -0.0475 -0.2013
   16POP    C31  811   8.158   5.402   3.835 -0.0145 -0.9955  0.2978
   16POP    C32  812   8.866   6.210   5.293 -0.5217 -0.0553  0.4449
   16POP    O33  813   8.943   6.160   5.189  0.5358  0.5128 -0.2699
   16POP    C34  814   9.045   6.230   5.135 -0.2718  0.2591  0.1358
   16POP    O35  815   9.091   6.330   5.194 -0.0121 -0.8007 -0.5382
   16POP    C36  816   9.105   6.166   5.005 -0.3109  0.2125  0.3735
   16POP    C37  817   8.996   6.126   4.908 -0.2634  0.3812  0.9970
   16POP    C38  818   9.054   6.085   4.768  0.5467 -0.4161  0.0253
   16POP    C39  819   8.937   6.073   4.671  0.0512  0.3004 -0.4201
   16POP    C40  820   8.976   6.039   4.529  0.1231  0.3839 -0.0294
   16POP    C41  821   8.855   5.994   4.447  0.1477 -0.1871 -0.3924
   16POP    C42  822   8.762   6.119   4.445 -0.1828  0.4853  0.0319
   16POP    C43  823   8.628   6.082   4.394 -0.4498 -0.6126 -0.0146
   16POP    C44  824   8.657   6.015   4.262 -0.6121  0.6763 -0.3081
   16POP    C45  825   8.528   5.977   4.185  0.3575 -0.0367 -0.4362
   16POP    C46  826   8.539   5.884   4.064  0.1012  0.2033  0.2222
   16POP    C47  827   8.632   5.934   3.956 -0.3341  0.1142  0.5269
   16POP    C48  828   8.594   6.069   3.893 -0.3524  0.4433 -0.7110
   16POP    C49  829   8.678   6.118   3.773 -0.2462  0.2283 -0.4188
   16POP    C50  830   8.626   6.253   3.718 -0.0479 -0.3741 -0.0111
   16POP    CA1  831   8.176   5.263   3.769  0.2711 -0.5477  0.1451
   16POP    CA2  832   8.092   5.257   3.637  0.3553 -0.2020  0.7283
   17POP     C1  833   8.325   2.001   6.215 -0.0306  0.2434  0.4741
   17POP     C2  834   8.195   1.877   6.084  0.0290 -0.2305  0.6436
   17POP     C3  835   8.423   1.828   6.081 -0.0203  0.1544  0.1847
   17POP     N4  836   8.322   1.937   6.087 -0.5244  0.1338  0.6848
   17POP     C5  837   8.341   2.028   5.966 -0.7385  0.1816  0.3055
   17POP     C6  838   8.285   2.171   5.958  0.1992  0.4527 -0.1441
   17POP     O7  839   8.273   2.230   5.828  1.0089 -0.7246 -0.2323
   17POP     P8  840   8.144   2.331   5.822  0.1008  0.2705 -0.5371
   17POP     O9  841   8.174   2.386   5.946  0.0439  0.4637  1.0786
   17POP    O10  842   8.155   2.397   5.690  0.1548  0.3994 -0.2696
   17POP    O11  843   8.054   2.201   5.826  0.0810 -0.0805  0.0666
   17POP    C12  844   8.068   2.140   5.697  0.7084 -0.2134  0.1932
   17POP    C13  845   8.024   1.990   5.704  0.6596  0.1703 -0.0971
   17POP    O14  846   8.074   1.906   5.598 -0.1533  0.2072 -0.2898
   17POP    C15  847   8.050   1.778   5.624 -0.0576 -0.5504  0.3440
   17POP    O16  848   8.028   1.754   5.744  0.0139 -0.0478  0.7271
   17POP    C17  849   8.079   1.671   5.519  0.0715 -0.0663 -0.7354
   17POP    C18  850   7.993   1.668   5.393 -0.3112 -0.5884  0.5382
   17POP    C19  851   8.034   1.780   5.290 -0.0083 -0.1483 -0.0936
   17POP    C20  852   8.003   1.744   5.143  0.6103  0.1904  0.0902
   17POP    C21  853   8.028   1.858   5.050 -0.3626 -0.1155 -0.0796
   17POP    C22  854   8.016   1.800   4.912  0.3586 -0.4669 -0.1286
   17POP    C23  855   8.091   1.892   4.813  0.5400  0.8077 -0.1196
   17POP    C24  856   8.082   1.851   4.661 -0.3846  0.5572 -0.0836
   17POP    C25  857   8.158   1.917   4.570 -0.1096 -0.0004  0.4644
   17POP    C26  858   8.272   2.013   4.610  0.6507  0.1087  0.1277
   17POP    C27  859   8.324   2.092   4.494  0.1755  0.2100  0.4755
   17POP    C28  860   8.219   2.168   4.409  0.0851  0.5337  0.4918
   17POP    C29  861   8.275   2.199   4.274 -0.3396 -0.8438  0.0141
   17POP    C30  862   8.166   2.262   4.180  0.0621  0.3051 -0.1382
   17POP    C31  863   8.228   2.336   4.058 -0.3707 -0.4987  0.0897
   17POP    C32  864   7.871   1.996   5.735 -0.1765 -0.6115 -0.1230
   17POP    O33  865   7.800   2.073   5.635  0.1061  0.2289  0.3967
   17POP    C34  866   7.680   2.096   5.686 -0.7444  0.5147  0.2980
   17POP    O35  867   7.641   2.068   5.799  0.0475  0.3750  0.0776
   17POP    C36  868   7.593   2.175   5.588  0.2071  0.5180 -0.1462
   17POP    C37  869   7.652   2.310   5.561 -0.3001 -0.2137  0.1546
   17POP    C38  870   7.565   2.401   5.472 -0.0436  0.1340 -0.1103
   17POP    C39  871   7.536   2.323   5.344 -0.0888 -0.3534  0.1918
   17POP    C40  872   7.485   2.412   5.226 -0.8046  0.2444  0.0652
   17POP    C41  873   7.483   2.332   5.091 -0.0009  0.2013 -0.3864
   17POP    C42  874   7.431   2.410   4.968 -0.8720 -0.3613 -0.4340
   17POP    C43  875   7.427   2.317   4.848 -0.0617 -0.6569 -0.6811
   17POP    C44  876   7.376   2.391   4.726 -0.3665 -0.1450 -0.3882
   17POP    C45  877   7.358   2.290   4.610 -0.0688 -0.2687 -1.0976
   17POP    C46  878   7.277   2.358   4.498  0.1298  0.4420 -0.4214
   17POP    C47  879   7.132   2.395   4.539  0.2963  0.2645 -0.3201
   17POP    C48  880   7.078   2.491   4.438  0.2785 -0.6202  0.8528
   17POP    C49  881   7.062   2.399   4.311  0.6254 -0.1126 -0.0560
   17POP    C50  882   7.042   2.481   4.181 -0.5364  0.0342 -0.8146
   17POP    CA1  883   8.118   2.350   3.957 -0.4010  0.7995  0.2218
   17POP    CA2  884   8.178   2.365   3.822  0.0917  0.1682  0.2676
   18POP     C1  885   8.613   2.647   5.874 -0.2382 -0.0128 -0.1577
   18POP     C2  886   8.627   2.432   5.813 -0.3132 -0.3186  1.0458
   18POP     C3  887   8.437   2.551   5.731 -0.1721 -0.3416 -0.0326
   18POP     N4  888   8.580   2.560   5.761  0.0986 -0.2155 -0.3259
   18POP     C5  889   8.647   2.595   5.635  0.1769  0.1680 -0.1936
   18POP     C6  890   8.635   2.731   5.566  0.0659 -0.5013  0.1054
   18POP     O7  891   8.715   2.739   5.449 -0.1760  0.1801 -0.1322
   18POP     P8  892   8.652   2.863   5.367 -0.2166 -0.3807 -0.4105
   18POP     O9  893   8.677   2.992   5.434 -0.1050 -0.7653  0.3602
   18POP    O10  894   8.717   2.839   5.236 -0.1675 -0.1997 -0.3363
   18POP    O11  895   8.495   2.827   5.365  0.6037  0.3212  0.0801
   18POP    C12  896   8.461   2.781   5.233 -0.1128  0.2261 -0.0227
   18POP    C13  897   8.335   2.696   5.221  0.4941  0.4083 -0.8440
   18POP    O14  898   8.303   2.646   5.089  0.0454  1.1726  0.1068
   18POP    C15  899   8.384   2.558   5.021 -0.0261  0.4078  0.6400
   18POP    O16  900   8.492   2.530   5.069  0.3183 -0.9653  0.2770
   18POP    C17  901   8.332   2.507   4.883  0.6532 -0.2235 -0.7130
   18POP    C18  902   8.202   2.433   4.922  0.1717 -0.1351  0.7409
   18POP    C19  903   8.146   2.377   4.786 -0.4650  0.4202 -0.5710
   18POP    C20  904   8.130   2.506   4.702  0.2956  0.0901  0.1659
   18POP    C21  905   8.045   2.480   4.575  0.7256 -0.0517  0.0945
   18POP    C22  906   8.034   2.608   4.495 -0.4004 -0.3406 -0.0177
   18POP    C23  907   7.953   2.569   4.371 -0.5465 -0.1245  0.0959
   18POP    C24  908   7.821   2.499   4.413  0.5184  0.6713 -0.6347
   18POP    C25  909   7.739   2.464   4.309  0.0903  0.3930  0.4995
   18POP    C26  910   7.776   2.509   4.164 -0.4770  0.2499  0.3465
   18POP    C27  911   7.670   2.455   4.061 -0.2528  0.3259 -0.5963
   18POP    C28  912   7.650   2.309   4.074 -0.3485  0.7997 -0.2784
   18POP    C29  913   7.555   2.261   3.972  0.4177 -0.2920  0.0660
   18POP    C30  914   7.524   2.113   4.000  0.0362  0.2046 -0.2054
   18POP    C31  915   7.406   2.071   3.908  0.1393 -0.3921 -0.3125
   18POP    C32  916   8.229   2.798   5.279  0.1731  0.2787 -0.3531
   18POP    O33  917   8.213   2.921   5.209 -0.3043 -0.6418  0.0141
   18POP    C34  918   8.143   3.025   5.264  0.8291 -0.6910 -0.6389
   18POP    O35  919   8.078   3.015   5.368 -0.1299  0.3521 -0.2180
   18POP    C36  920   8.150   3.156   5.184 -0.1190  0.4354 -0.9775
   18POP    C37  921   8.024   3.160   5.093 -0.1147  0.1101  0.4914
   18POP    C38  922   8.050   3.083   4.966  0.3087  0.3361 -0.4106
   18POP    C39  923   7.968   3.132   4.847 -0.1585 -0.3114  0.6633
   18POP    C40  924   8.021   3.062   4.721  0.8848 -0.4954  0.2794
   18POP    C41  925   7.934   3.112   4.607 -0.5123 -0.9133  0.1365
   18POP    C42  926   7.988   3.098   4.466 -0.0311  0.0971 -0.1604
   18POP    C43  927   7.903   3.177   4.367 -0.4188 -0.1197  0.5784
   18POP    C44  928   7.906   3.325   4.404  0.1347  0.7777 -0.2608
   18POP    C45  929   7.828   3.402   4.296  0.5931  0.7027  0.0251
   18POP    C46  930   7.825   3.554   4.290 -0.3906  0.8800 -0.1624
   18POP    C47  931   7.714   3.602   4.191  0.0535  0.1042  0.1151
   18POP    C48  932   7.750   3.538   4.055 -0.2984  0.0689  0.2011
   18POP    C49  933   7.655   3.578   3.945 -0.3299  0.2870 -0.0045
   18POP    C50  934   7.715   3.510   3.821  0.1566  0.0172  0.5927
   18POP    CA1  935   7.355   1.935   3.950 -1.0227 -0.0016 -0.6827
   18POP    CA2  936   7.373   1.851   3.820 -0.4778 -0.2840 -0.1240
   19POP     C1  937   6.286   1.768   6.690 -0.1416  0.0186 -0.4062
   19POP     C2  938   6.456   1.693   6.837  0.2794 -0.0254 -0.5893
   19POP     C3  939   6.330   1.546   6.664 -0.0336  0.1532 -0.1154
   19POP     N4  940   6.398   1.673   6.700  0.3231 -0.7248 -0.2957
   19POP     C5  941   6.488   1.728   6.595 -0.4655 -0.5552  0.3300
   19POP     C6  942   6.625   1.657   6.574 -0.1467  0.2879 -0.0209
   19POP     O7  943   6.614   1.519   6.522  0.3992  0.1346 -0.1444
   19POP     P8  944   6.718   1.485   6.415  0.2394  0.2047 -0.3578
   19POP     O9  945   6.842   1.504   6.487  0.2511 -0.4510 -0.0684
   19POP    O10  946   6.678   1.351   6.378  0.2540  0.1277  0.1284
   19POP    O11  947   6.699   1.604   6.322  0.6119  0.1789  0.5206
   19POP    C12  948   6.644   1.568   6.193  0.4598 -0.3192  0.0745
   19POP    C13  949   6.572   1.682   6.119  0.0120  0.1608 -0.3462
   19POP    O14  950   6.471   1.630   6.019 -0.2248  0.0362  0.3718
   19POP    C15  951   6.350   1.568   6.045  0.3532  0.2346  0.1472
   19POP    O16  952   6.282   1.585   6.147 -0.7064 -0.8855 -0.2209
   19POP    C17  953   6.294   1.499   5.926  0.5630  0.1554 -0.2193
   19POP    C18  954   6.184   1.405   5.974  0.3061 -0.2070 -0.5899
   19POP    C19  955   6.126   1.335   5.855 -0.4852 -0.6013 -0.3951
   19POP    C20  956   6.242   1.269   5.785 -1.0383  0.0132  0.6569
   19POP    C21  957   6.193   1.211   5.659  0.5711 -0.7848 -0.0782
   19POP    C22  958   6.098   1.096   5.689  0.9846  1.0178  0.5474
   19POP    C23  959   6.093   0.981   5.579  0.5727  0.5526 -0.0184
   19POP    C24  960   5.962   1.004   5.499 -0.0506  0.9206  0.3706
   19POP    C25  961   5.942   0.934   5.380  0.3701  0.9627  0.4644
   19POP    C26  962   6.027   0.811   5.330 -0.1990  0.3898 -0.0852
   19POP    C27  963   6.003   0.790   5.184  0.5242 -0.2698  0.0696
   19POP    C28  964   6.066   0.894   5.093 -1.2420  0.8789 -0.3188
   19POP    C29  965   6.037   0.876   4.944  0.1961 -0.6085 -0.0801
   19POP    C30  966   6.094   0.748   4.873 -0.0503  0.0733 -0.1765
   19POP    C31  967   6.068   0.726   4.723  0.0247  0.0618 -0.7197
   19POP    C32  968   6.667   1.795   6.089 -0.1515 -0.2337  0.0686
   19POP    O33  969   6.776   1.755   6.007  0.6023 -0.5428 -0.3472
   19POP    C34  970   6.874   1.840   5.978 -0.0504 -0.4142 -0.0972
   19POP    O35  971   6.894   1.941   6.049  0.1131  0.0260  0.0754
   19POP    C36  972   6.958   1.805   5.857 -0.0562  0.3139 -0.5705
   19POP    C37  973   6.874   1.744   5.747 -0.1435  0.1185 -0.7097
   19POP    C38  974   6.945   1.720   5.617 -0.3649  0.0561 -0.2282
   19POP    C39  975   6.851   1.669   5.512 -0.0154 -0.7523  0.4253
   19POP    C40  976   6.927   1.625   5.389 -0.3896 -0.2557 -0.3037
   19POP    C41  977   6.835   1.576   5.271  0.1870 -0.6165 -0.2681
   19POP    C42  978   6.766   1.700   5.213 -0.0612  0.5468 -0.5658
   19POP    C43  979   6.721   1.658   5.079  0.6469  0.1309 -0.0220
   19POP    C44  980   6.686   1.784   5.001 -0.0864  0.1264 -0.1083
   19POP    C45  981   6.609   1.741   4.874  0.2362  0.1210  0.2219
   19POP    C46  982   6.561   1.857   4.793  0.4064 -0.3632  0.1227
   19POP    C47  983   6.451   1.813   4.690 -0.0714 -0.3231 -0.0892
   19POP    C48  984   6.413   1.931   4.605 -0.0351  0.4760 -0.5112
   19POP    C49  985   6.266   1.939   4.591  0.6240  0.6660  0.4430
   19POP    C50  986   6.209   2.053   4.509 -0.0666  0.2515  0.3055
   19POP    CA1  987   6.173   0.625   4.669 -0.1777  0.7044  0.1562
   19POP    CA2  988   6.122   0.570   4.530 -0.4880  0.1151 -0.0823
   20POP     C1  989   5.956   1.392   7.067  0.1266  0.8486 -0.7143
   20POP     C2  990   5.725   1.340   7.006  0.9242  0.0873  0.1657
   20POP     C3  991   5.892   1.173   7.017  0.1593  0.3066  0.0524
   20POP     N4  992   5.867   1.314   6.980  0.1830  0.3841  0.8009
   20POP     C5  993   5.896   1.320   6.835  0.2972 -0.2674  0.8611
   20POP     C6  994   5.878   1.460   6.769  0.6250 -0.0016  0.3339
   20POP     O7  995   5.950   1.469   6.643  0.2650  0.8368  0.2858
   20POP     P8  996   5.920   1.590   6.551 -0.0273  0.2592  0.0662
   20POP     O9  997   5.895   1.684   6.665  0.3067  0.0850  0.1998
   20POP    O10  998   6.034   1.604   6.461  0.1549  0.2915 -0.1879
   20POP    O11  999   5.785   1.543   6.481 -0.1090 -0.0816 -0.0495
   20POP    C12 1000   5.797   1.420   6.408 -0.1810 -0.7263  0.6767
   20POP    C13 1001   5.660   1.367   6.361 -0.0525  0.1284 -0.0492
   20POP    O14 1002   5.643   1.224   6.355  0.3732  0.4963  0.0924
   20POP    C15 1003   5.518   1.177   6.374 -0.4498 -0.4678  0.3895
   20POP    O16 1004   5.444   1.244   6.442  0.6941  0.2645 -0.1547
   20POP    C17 1005   5.477   1.042   6.331 -0.3469  0.2102  0.0752
   20POP    C18 1006   5.414   1.035   6.189  0.3147  0.1519  0.1422
   20POP    C19 1007   5.520   1.044   6.081  0.0800 -0.4585  0.7710
   20POP    C20 1008   5.451   1.001   5.961 -0.4867 -0.6903 -0.3142
   20POP    C21 1009   5.330   1.092   5.929  0.5932 -0.0918  0.5472
   20POP    C22 1010   5.253   1.042   5.806 -0.7746  0.1381 -0.1880
   20POP    C23 1011   5.180   1.152   5.738  0.0472 -0.2043  0.0433
   20POP    C24 1012   5.282   1.247   5.678 -0.2936  0.1305  0.1293
   20POP    C25 1013   5.242   1.326   5.576 -0.4123 -0.7027  0.0322
   20POP    C26 1014   5.105   1.311   5.504  0.1262 -0.3426 -0.3185
   20POP    C27 1015   5.091   1.410   5.388  0.5652 -0.0075 -0.1349
   20POP    C28 1016   4.997   1.366   5.273  0.3574 -0.0866  0.1379
   20POP    C29 1017   4.985   1.451   5.151  0.6275  0.2571  0.4850
   20POP    C30 1018   4.911   1.374   5.039 -0.1543  0.1525 -0.2022
   20POP    C31 1019   4.907   1.465   4.915 -0.5712 -0.2501 -0.2152
   20POP    C32 1020   5.617   1.441   6.233 -0.0511  0.8374 -0.2749
   20POP    O33 1021   5.708   1.423   6.117 -0.6908 -0.0750  0.4301
   20POP    C34 1022   5.641   1.431   6.000 -0.3855 -0.0473 -0.2232
   20POP    O35 1023   5.519   1.431   5.987 -0.3919 -0.2947  0.1367
   20POP    C36 1024   5.730   1.426   5.878  0.1270 -0.0414  0.4157
   20POP    C37 1025   5.720   1.284   5.814 -0.3494  0.0380  0.3135
   20POP    C38 1026   5.791   1.281   5.678 -0.2832  0.1830 -0.0660
   20POP    C39 1027   5.715   1.363   5.576  0.3758 -0.3511  0.5370
   20POP    C40 1028   5.792   1.344   5.447 -0.7008 -0.3178  0.0204
   20POP    C41 1029   5.717   1.418   5.335  0.9684  0.3211 -0.1815
   20POP    C42 1030   5.768   1.373   5.198  0.3211  0.6694  0.0203
   20POP    C43 1031   5.726   1.233   5.171  0.3823  0.0950  0.2895
   20POP    C44 1032   5.772   1.177   5.040  0.1748  0.4869  0.1626
   20POP    C45 1033   5.713   1.246   4.920 -0.2989  0.0624 -0.4091
   20POP    C46 1034   5.743   1.161   4.799 -0.1971  0.8930 -0.2531
   20POP    C47 1035   5.674   1.208   4.670 -0.4978  0.5088 -0.2538
   20POP    C48 1036   5.702   1.131   4.535 -0.1497 -0.2808 -0.6879
   20POP    C49 1037   5.599   1.167   4.426 -0.0353  0.0236  0.0902
   20POP    C50 1038   5.671   1.197   4.300 -0.0513  0.0460 -0.5004
   20POP    CA1 1039   4.821   1.396   4.806  0.4201  0.7874 -0.1138
   20POP    CA2 1040   4.819   1.485   4.684 -0.1894  0.3712  0.6056
   21POP     C1 1041   8.952   2.545   5.382 -0.0632 -0.5641  0.3866
   21POP     C2 1042   9.032   2.761   5.374  0.2343 -0.0029  0.0253
   21POP     C3 1043   9.186   2.585   5.371 -0.0981 -0.2009 -0.5251
   21POP     N4 1044   9.055   2.627   5.319 -0.1950  0.6918 -0.3432
   21POP     C5 1045   9.043   2.638   5.173  0.4840  0.0121 -0.1391
   21POP     C6 1046   9.020   2.507   5.096 -0.0251 -0.1161 -0.0354
   21POP     O7 1047   9.146   2.444   5.078 -0.6255 -0.0432 -0.0364
   21POP     P8 1048   9.156   2.369   4.947 -0.3292 -0.0364  0.6734
   21POP     O9 1049   9.265   2.273   4.961  0.1991  0.0449  0.7048
   21POP    O10 1050   9.017   2.325   4.926 -0.1729  0.2063  0.6067
   21POP    O11 1051   9.193   2.485   4.848  0.2409  0.7256 -0.1492
   21POP    C12 1052   9.091   2.495   4.751  0.0106  0.2929  0.1691
   21POP    C13 1053   9.140   2.560   4.622 -0.1459  0.1878  0.2773
   21POP    O14 1054   9.043   2.641   4.543 -0.4756 -0.0326  0.3627
   21POP    C15 1055   9.012   2.765   4.582  0.5101  0.3184 -0.0833
   21POP    O16 1056   9.021   2.804   4.698  0.1008  0.3227 -0.3099
   21POP    C17 1057   8.934   2.851   4.479 -0.0930  0.3716 -0.0326
   21POP    C18 1058   8.925   2.773   4.346 -0.0887  0.6701 -0.0829
   21POP    C19 1059   8.851   2.860   4.245  0.0331  0.7073 -0.7253
   21POP    C20 1060   8.813   2.771   4.124 -0.0144  0.3325 -0.0071
   21POP    C21 1061   8.743   2.850   4.014 -0.5934  0.0268  0.3543
   21POP    C22 1062   8.712   2.765   3.891  0.2227 -0.3406 -0.4643
   21POP    C23 1063   8.839   2.695   3.846  0.2054  0.2031  0.9748
   21POP    C24 1064   8.822   2.643   3.698  0.6636 -0.2702 -0.6560
   21POP    C25 1065   8.917   2.582   3.623 -0.1329 -0.5201 -0.4638
   21POP    C26 1066   9.053   2.556   3.686  0.7748 -0.0431  0.5377
   21POP    C27 1067   9.157   2.488   3.602 -0.5351  0.0971 -0.0294
   21POP    C28 1068   9.110   2.347   3.566  0.0213  0.4614 -0.4840
   21POP    C29 1069   9.232   2.273   3.514  0.4517  0.4331  0.0774
   21POP    C30 1070   9.200   2.121   3.526  0.4665  0.1765  0.0842
   21POP    C31 1071   9.309   2.033   3.464 -0.9115 -0.3329  0.0053
   21POP    C32 1072   9.218   2.457   4.548 -0.1437 -0.6965 -0.3199
   21POP    O33 1073   9.137   2.341   4.537  0.6098  0.1844 -0.4965
   21POP    C34 1074   9.193   2.228   4.483 -1.1603 -0.4285 -0.0990
   21POP    O35 1075   9.314   2.219   4.487 -0.5965 -0.2939  0.0804
   21POP    C36 1076   9.096   2.115   4.499 -0.0019  0.0986  0.1527
   21POP    C37 1077   8.997   2.118   4.611  0.9371 -0.4305  0.2431
   21POP    C38 1078   8.898   2.003   4.581 -0.0980 -0.6531 -0.1173
   21POP    C39 1079   8.832   2.039   4.449  0.0791 -0.3118 -0.1755
   21POP    C40 1080   8.716   1.947   4.407  0.2640  0.5354  0.2606
   21POP    C41 1081   8.667   1.972   4.265 -0.0343  0.2789  0.0367
   21POP    C42 1082   8.552   1.883   4.213 -0.9486  0.1750 -0.0791
   21POP    C43 1083   8.538   1.901   4.061 -0.0629  0.4025  0.1432
   21POP    C44 1084   8.429   1.808   4.008  0.1949  0.0708 -0.9581
   21POP    C45 1085   8.471   1.668   4.025 -0.6593  0.4726 -0.1567
   21POP    C46 1086   8.408   1.577   3.920  0.5582  0.2125 -0.2261
   21POP    C47 1087   8.447   1.430   3.939  0.1098 -0.5758 -0.2537
   21POP    C48 1088   8.405   1.371   4.078 -0.4193  0.4651  0.1549
   21POP    C49 1089   8.418   1.220   4.065  0.5463  0.4537 -0.1627
   21POP    C50 1090   8.385   1.144   4.197 -0.0713  0.0841  0.0960
   21POP    CA1 1091   9.291   1.890   3.506  0.2875 -1.1380  0.1023
   21POP    CA2 1092   9.379   1.802   3.425 -0.4947 -0.2298 -0.2490
   22POP     C1 1093   7.972   9.935   6.446 -0.1671 -0.3959 -0.3908
   22POP     C2 1094   7.886   0.068   6.342 -0.0729 -1.5578  0.0860
   22POP     C3 1095   7.735   9.972   6.401 -0.0393  0.8614 -0.1573
   22POP     N4 1096   7.870   9.989   6.350 -0.0665  0.0278  0.1965
   22POP     C5 1097   7.877   9.920   6.215  0.6307 -0.1641 -0.9585
   22POP     C6 1098   8.001   9.930   6.128 -0.2193 -0.1451 -0.1462
   22POP     O7 1099   8.018  10.057   6.071  0.4263  0.1193 -0.2962
   22POP     P8 1100   8.165   0.030   6.028  0.3379 -0.4037 -0.1108
   22POP     O9 1101   8.165   0.176   6.031  0.5678  0.0173 -0.2803
   22POP    O10 1102   8.247  10.006   6.112  0.4099 -0.1518  0.7459
   22POP    O11 1103   8.183  10.041   5.878 -0.0635  0.3705  0.2387
   22POP    C12 1104   8.077   0.031   5.790  0.1626 -1.0771 -0.8547
   22POP    C13 1105   8.108   0.016   5.648 -0.0471 -1.1679  0.1822
   22POP    O14 1106   8.014   0.090   5.561 -0.1265  0.1360  0.8467
   22POP    C15 1107   8.054   0.145   5.444  0.4277  0.1427 -0.3277
   22POP    O16 1108   8.175   0.126   5.409 -0.3449 -0.1997  0.3274
   22POP    C17 1109   7.940   0.203   5.356 -0.7965 -0.2223  0.0138
   22POP    C18 1110   7.977   0.199   5.207  0.4521 -0.2782  0.6979
   22POP    C19 1111   7.860   0.157   5.118 -0.3996 -0.2163 -0.1305
   22POP    C20 1112   7.902   0.152   4.966  0.1711 -0.1605 -0.1520
   22POP    C21 1113   7.781   0.150   4.870 -0.0166  0.0959  0.3815
   22POP    C22 1114   7.808   0.180   4.723 -0.2279 -0.2451 -0.1924
   22POP    C23 1115   7.679   0.185   4.641 -0.3063  0.0743  0.1714
   22POP    C24 1116   7.718   0.197   4.494  0.4394  0.2281 -0.0911
   22POP    C25 1117   7.617   0.141   4.410 -0.0758  0.1505  0.4212
   22POP    C26 1118   7.510   0.070   4.491 -0.0002 -0.0405  0.1575
   22POP    C27 1119   7.399   0.018   4.399 -0.5714 -0.0681 -0.0129
   22POP    C28 1120   7.454   9.992   4.298 -0.1759  0.3021 -0.7912
   22POP    C29 1121   7.357   9.997   4.180  0.3945  0.5628 -0.0611
   22POP    C30 1122   7.402   9.900   4.071  0.0268  0.1411  0.9901
   22POP    C31 1123   7.330   9.932   3.940 -0.2260  0.5179  0.0518
   22POP    C32 1124   8.111   9.933   5.624 -0.3963 -0.1263 -0.3978
   22POP    O33 1125   7.989   9.866   5.649  0.2337 -0.1719 -0.4555
   22POP    C34 1126   7.979   9.746   5.600  0.8881  0.0124  0.6124
   22POP    O35 1127   8.069   9.696   5.529 -0.2112 -0.5338 -0.1625
   22POP    C36 1128   7.858   9.654   5.641  0.5574  0.0154 -0.4444
   22POP    C37 1129   7.766   9.663   5.525  0.6548  0.1062 -0.2026
   22POP    C38 1130   7.676   9.534   5.510 -0.5369 -0.8344  0.4853
   22POP    C39 1131   7.592   9.553   5.381  0.1733 -0.0287 -0.3909
   22POP    C40 1132   7.521   9.425   5.359  0.8957 -0.1174 -0.0815
   22POP    C41 1133   7.460   9.408   5.219 -0.2167 -0.0297 -0.4902
   22POP    C42 1134   7.382   9.274   5.232 -0.1597 -0.2779  0.5014
   22POP    C43 1135   7.273   9.257   5.127 -0.2373  0.7652 -0.2027
   22POP    C44 1136   7.198   9.123   5.132 -0.0346  0.4410  1.0529
   22POP    C45 1137   7.072   9.127   5.046 -0.6565  0.5479 -0.1929
   22POP    C46 1138   7.120   9.157   4.907 -0.1762  0.3054  0.4964
   22POP    C47 1139   6.995   9.186   4.828 -0.1985  0.4110 -0.6428
   22POP    C48 1140   7.036   9.285   4.716  0.2031 -0.4422 -0.4476
   22POP    C49 1141   7.132   9.206   4.629 -0.6256  0.0636  0.0691
   22POP    C50 1142   7.211   9.272   4.516 -0.2272 -0.0956  0.1916
   22POP    CA1 1143   7.184   9.906   3.969  0.3370  0.0579 -0.0627
   22POP    CA2 1144   7.108   9.937   3.834 -0.0120  0.5020 -0.2156
   23POP     C1 1145   7.372   2.926   6.398 -0.0969  0.0046 -0.8576
   23POP     C2 1146   7.610   2.951   6.417 -0.1332 -0.0825  0.3828
   23POP     C3 1147   7.461   3.073   6.560 -0.2458 -0.3777 -0.0528
   23POP     N4 1148   7.480   3.025   6.426 -0.0854 -0.0092 -0.2303
   23POP     C5 1149   7.475   3.128   6.326 -0.6894  0.9275  0.1382
   23POP     C6 1150   7.365   3.237   6.336  0.0670  0.1041 -0.3746
   23POP     O7 1151   7.233   3.201   6.315 -0.5798 -0.0950  0.6270
   23POP     P8 1152   7.141   3.320   6.352 -0.2098 -0.1583  0.2744
   23POP     O9 1153   6.996   3.297   6.356  0.2548 -0.3573  0.3571
   23POP    O10 1154   7.198   3.393   6.462 -0.1715  0.0984  0.2568
   23POP    O11 1155   7.171   3.397   6.221 -0.7469 -0.2328  0.1702
   23POP    C12 1156   7.071   3.371   6.119  0.1106 -0.4190  0.5974
   23POP    C13 1157   7.115   3.425   5.979  0.3496  0.1232  0.1355
   23POP    O14 1158   7.016   3.431   5.876 -0.4835  0.4440  0.1276
   23POP    C15 1159   6.917   3.518   5.881  0.5371  0.2043 -1.0308
   23POP    O16 1160   6.884   3.554   5.995 -0.2156  0.2450  0.9362
   23POP    C17 1161   6.813   3.522   5.766 -0.3448 -0.0575 -0.1142
   23POP    C18 1162   6.872   3.563   5.626  0.0553 -0.2020 -0.5791
   23POP    C19 1163   6.757   3.548   5.527 -0.0713 -0.5301 -0.2031
   23POP    C20 1164   6.809   3.605   5.396  1.1478 -0.1380 -0.2066
   23POP    C21 1165   6.712   3.567   5.280 -0.3706  0.9613  0.7706
   23POP    C22 1166   6.764   3.601   5.142  0.4464  0.1105  0.7786
   23POP    C23 1167   6.650   3.615   5.042  0.2511 -0.5433  0.4934
   23POP    C24 1168   6.685   3.660   4.900 -0.0026  0.5965 -0.1339
   23POP    C25 1169   6.578   3.649   4.809  0.3588 -0.5844 -0.2088
   23POP    C26 1170   6.445   3.587   4.857 -0.1813  0.4069  0.0301
   23POP    C27 1171   6.324   3.624   4.768  0.1667 -0.1852 -0.7728
   23POP    C28 1172   6.332   3.561   4.629 -0.0809 -0.0972  0.2769
   23POP    C29 1173   6.199   3.585   4.549 -1.1470  0.3638  0.0194
   23POP    C30 1174   6.207   3.516   4.414  0.5491  0.5205 -0.0694
   23POP    C31 1175   6.078   3.563   4.347 -0.7964 -0.1315 -0.1032
   23POP    C32 1176   7.241   3.345   5.942 -0.2044 -0.1710 -0.4066
   23POP    O33 1177   7.242   3.199   5.950 -0.0491 -0.4926  0.6698
   23POP    C34 1178   7.367   3.143   5.949 -0.1043  0.0739 -0.4265
   23POP    O35 1179   7.466   3.202   5.989 -0.1746 -0.5411 -0.0122
   23POP    C36 1180   7.376   2.994   5.922  0.2063 -0.1016 -0.8312
   23POP    C37 1181   7.403   2.980   5.774  0.0416  0.5005  0.8073
   23POP    C38 1182   7.464   2.840   5.749  0.3418  0.5124  0.6732
   23POP    C39 1183   7.504   2.808   5.604  0.2787 -0.3244 -0.7368
   23POP    C40 1184   7.387   2.839   5.513 -0.3841  0.3369 -0.0653
   23POP    C41 1185   7.445   2.855   5.375 -0.3022 -0.2762 -0.0754
   23POP    C42 1186   7.325   2.886   5.283  0.3689 -0.2935  0.4167
   23POP    C43 1187   7.355   2.907   5.137 -0.2885 -0.0460  0.3271
   23POP    C44 1188   7.232   2.945   5.050  0.4447 -0.2151  0.7147
   23POP    C45 1189   7.301   2.928   4.910  0.4696 -0.0359  0.4739
   23POP    C46 1190   7.204   2.967   4.800 -0.3748 -0.7004  0.5630
   23POP    C47 1191   7.250   2.943   4.658  0.1100 -0.5384 -0.3121
   23POP    C48 1192   7.146   3.001   4.563  0.2097  0.6430  0.7623
   23POP    C49 1193   7.197   3.010   4.417 -0.2281 -0.1448 -0.4096
   23POP    C50 1194   7.096   3.058   4.314 -0.3090  0.7532  0.4186
   23POP    CA1 1195   6.083   3.511   4.206  0.6507 -0.2335 -0.0025
   23POP    CA2 1196   6.201   3.582   4.140  0.0708  0.2762 -0.0757
   24POP     C1 1197   5.177   1.930   7.078  0.1840 -0.0248 -0.3711
   24POP     C2 1198   4.990   1.788   7.040 -1.0420 -0.1879 -0.2846
   24POP     C3 1199   5.064   1.931   6.875  0.0146 -0.8052  0.1492
   24POP     N4 1200   5.107   1.845   6.979 -0.8711 -0.1142 -0.1985
   24POP     C5 1201   5.184   1.730   6.928  0.3679 -0.1857  0.5266
   24POP     C6 1202   5.326   1.760   6.870 -0.1503  0.4945  0.0840
   24POP     O7 1203   5.393   1.640   6.823  0.7791  0.2706 -0.6336
   24POP     P8 1204   5.536   1.674   6.784 -0.3764  0.4714 -0.2463
   24POP     O9 1205   5.598   1.758   6.879  0.0400 -0.2684  0.0657
   24POP    O10 1206   5.588   1.540   6.751 -0.2007 -0.3654  0.1549
   24POP    O11 1207   5.516   1.757   6.655 -0.4162 -0.2363 -0.0221
   24POP    C12 1208   5.490   1.662   6.552  0.4496  0.7197 -0.4475
   24POP    C13 1209   5.423   1.714   6.428  0.0236  0.6345 -0.0651
   24POP    O14 1210   5.390   1.608   6.336  0.0546 -0.1139 -0.5982
   24POP    C15 1211   5.264   1.565   6.322  0.5535  0.2523  0.9364
   24POP    O16 1212   5.191   1.594   6.414 -0.0157 -0.0180  0.3311
   24POP    C17 1213   5.233   1.444   6.233 -0.9180  0.1505 -0.1128
   24POP    C18 1214   5.181   1.492   6.097  0.5200  0.4952 -0.4142
   24POP    C19 1215   5.045   1.555   6.116 -0.4835 -0.7877  0.5410
   24POP    C20 1216   4.999   1.625   5.995  0.2101 -0.1747  0.6335
   24POP    C21 1217   4.950   1.532   5.888  0.3157  0.4288 -0.4296
   24POP    C22 1218   4.958   1.602   5.750 -0.4676 -0.3602  0.5336
   24POP    C23 1219   4.834   1.611   5.661  0.6135  0.1607  0.5792
   24POP    C24 1220   4.782   1.476   5.627 -0.6176  0.5568  0.0605
   24POP    C25 1221   4.681   1.459   5.535 -0.5225  0.0293  0.0136
   24POP    C26 1222   4.621   1.582   5.476 -0.5062 -0.8985  0.1422
   24POP    C27 1223   4.509   1.550   5.374 -0.2392 -0.0574 -0.0888
   24POP    C28 1224   4.555   1.492   5.242 -0.6564 -0.1032 -0.5781
   24POP    C29 1225   4.449   1.431   5.158 -0.1485  0.3154 -0.3237
   24POP    C30 1226   4.510   1.354   5.043 -0.0770  0.1135  0.2442
   24POP    C31 1227   4.411   1.281   4.951  0.2844 -0.7310 -0.0228
   24POP    C32 1228   5.531   1.818   6.374 -0.8010 -0.3006 -0.0143
   24POP    O33 1229   5.637   1.772   6.290  0.4814  0.2728 -0.1529
   24POP    C34 1230   5.733   1.860   6.255  0.1440  0.5239 -0.6523
   24POP    O35 1231   5.735   1.975   6.295 -0.8591 -0.0178  0.7308
   24POP    C36 1232   5.846   1.797   6.164 -0.2952  0.1480 -0.2776
   24POP    C37 1233   5.800   1.792   6.022  0.1840 -0.5608  0.5433
   24POP    C38 1234   5.913   1.737   5.930 -0.7752 -0.2220  0.0813
   24POP    C39 1235   5.881   1.756   5.785  0.4806  0.5728  0.4677
   24POP    C40 1236   5.986   1.686   5.703 -0.6703 -0.3644  0.5290
   24POP    C41 1237   5.957   1.709   5.559 -0.3272  0.0409  0.1212
   24POP    C42 1238   5.906   1.842   5.526  0.2319 -0.7619  0.4246
   24POP    C43 1239   5.816   1.843   5.401 -0.2658 -0.1241 -0.4047
   24POP    C44 1240   5.732   1.969   5.389  0.4575 -0.5154  1.0208
   24POP    C45 1241   5.659   1.983   5.518 -0.3398 -0.0878  0.1728
   24POP    C46 1242   5.548   2.094   5.509  0.5148  0.3777 -0.2313
   24POP    C47 1243   5.510   2.167   5.637  0.4226  1.0429  0.1684
   24POP    C48 1244   5.405   2.270   5.610  0.5714 -0.5800  0.1271
   24POP    C49 1245   5.470   2.376   5.522 -0.5442  0.2904 -0.1975
   24POP    C50 1246   5.385   2.494   5.488 -0.4667 -0.0108  0.1361
   24POP    CA1 1247   4.469   1.176   4.861 -0.2806  0.4633  0.3439
   24POP    CA2 1248   4.370   1.100   4.774  0.5169  0.3443  0.3897
   25POP     C1 1249  14.464   8.816  11.794 -0.4375 -0.4782  0.4769
   25POP     C2 1250  14.576   8.886  11.597 -0.1902  0.4322 -0.5075
   25POP     C3 1251  14.643   8.954  11.824 -0.0535 -0.1009  0.2874
   25POP     N4 1252  14.596   8.847  11.732 -0.1272 -0.7585 -0.6146
   25POP     C5 1253  14.674   8.724  11.740  0.4350 -0.3943 -0.2967
   25POP     C6 1254  14.826   8.751  11.710 -0.0894  0.8041  0.1579
   25POP     O7 1255  14.910   8.777  11.821 -0.1872  0.2025  0.2373
   25POP     P8 1256  15.057   8.770  11.767  0.0232  0.0511 -0.0112
   25POP     O9 1257  15.084   8.627  11.765  0.5933  0.3306  0.0517
   25POP    O10 1258  15.058   8.845  11.639  0.2018  0.5581  0.3062
   25POP    O11 1259  15.143   8.842  11.880  0.2246 -0.3538 -0.2549
   25POP    C12 1260  15.128   8.779  12.002 -0.1628  0.4018 -0.5380
   25POP    C13 1261  15.240   8.799  12.107 -0.2214  0.0276  0.0384
   25POP    O14 1262  15.237   8.716   0.007 -0.1761 -0.0643  0.2476
   25POP    C15 1263  15.245   8.578   0.002 -0.0750 -0.0418 -0.4476
   25POP    O16 1264  15.236   8.521  12.120 -0.6873  0.2837 -0.4583
   25POP    C17 1265  15.237   8.525   0.143  0.7349  0.0641 -0.0818
   25POP    C18 1266  15.242   8.371   0.164  0.1811 -0.5269  0.4452
   25POP    C19 1267  15.094   8.324   0.144 -0.1910  0.2114  0.8269
   25POP    C20 1268  15.013   8.396   0.253  0.2323  0.5881  0.3785
   25POP    C21 1269  14.867   8.376   0.228  0.1873  0.0859 -0.2325
   25POP    C22 1270  14.833   8.225   0.194 -0.6260 -0.5742 -1.0908
   25POP    C23 1271  14.683   8.206   0.186 -0.4610  0.0538 -0.2961
   25POP    C24 1272  14.642   8.273   0.059  0.3889  0.0729  0.6219
   25POP    C25 1273  14.516   8.326   0.040 -0.6554  0.3982  0.2328
   25POP    C26 1274  14.414   8.299   0.156 -0.0963 -0.1301 -0.4216
   25POP    C27 1275  14.293   8.378   0.133  0.0168 -0.0783 -0.1733
   25POP    C28 1276  14.203   8.366   0.259 -0.1070 -0.2236  0.6322
   25POP    C29 1277  14.109   8.486   0.283  0.2449  0.7702 -0.3749
   25POP    C30 1278  14.011   8.470   0.400 -0.1896  0.4223 -0.1723
   25POP    C31 1279  13.909   8.577   0.427  0.0131 -0.4115  0.2841
   25POP    C32 1280  15.247   8.950  12.137 -0.3040  0.2062 -0.6196
   25POP    O33 1281  15.119   9.017  12.162 -0.5013 -0.1065 -0.2052
   25POP    C34 1282  15.145   9.143  12.210  0.5987 -0.3428  0.0252
   25POP    O35 1283  15.254   9.192  12.219 -0.0482 -0.5493 -0.0320
   25POP    C36 1284  15.024   9.231   0.030 -0.2368  0.0449 -0.8410
   25POP    C37 1285  15.063   9.306   0.157 -0.1095 -0.1572  0.7356
   25POP    C38 1286  14.945   9.387   0.214 -0.4483  0.5235  0.1732
   25POP    C39 1287  14.994   9.430   0.349  0.2462 -0.2865  0.8104
   25POP    C40 1288  15.012   9.300   0.422 -0.3463 -0.2398 -0.1093
   25POP    C41 1289  15.076   9.332   0.558 -0.0421  0.7362 -0.2453
   25POP    C42 1290  15.052   9.202   0.643 -0.1371  0.1185  0.0322
   25POP    C43 1291  15.103   9.237   0.786 -0.3236 -0.0609 -0.1654
   25POP    C44 1292  15.088   9.121   0.885  0.5320  0.3285  0.3071
   25POP    C45 1293  15.117   9.170   1.029  0.4376 -0.8559 -0.0228
   25POP    C46 1294  15.063   9.059   1.121 -0.4984  0.2398  0.2580
   25POP    C47 1295  14.910   9.052   1.118  0.0262  0.2445  0.2389
   25POP    C48 1296  14.854   8.944   1.215 -0.3142 -0.4121 -0.7767
   25POP    C49 1297  14.704   8.928   1.202 -0.0350 -0.9092  0.7792
   25POP    C50 1298  14.647   8.829   1.303 -0.4506 -0.8670 -0.4406
   25POP    CA1 1299  13.806   8.589   0.308  0.0749 -0.1888 -0.5444
   25POP    CA2 1300  13.722   8.457   0.298  0.3468  0.1683  0.4427
   26POP     C1 1301   9.843   7.359   0.942 -0.6410  0.1548 -0.1964
   26POP     C2 1302   9.680   7.363   1.109 -0.3499  0.5872 -0.7884
   26POP     C3 1303   9.650   7.471   0.897 -0.0678  0.5975 -0.2201
   26POP     N4 1304   9.697   7.353   0.963 -0.1874 -0.8083  0.2937
   26POP     C5 1305   9.655   7.231   0.891 -0.2618 -0.7309  0.2286
   26POP     C6 1306   9.502   7.194   0.898 -0.2501  0.3334  0.8346
   26POP     O7 1307   9.444   7.174   1.030  0.2185 -0.5640  0.4636
   26POP     P8 1308   9.287   7.198   1.039 -0.3903 -0.0485  0.1305
   26POP     O9 1309   9.285   7.344   1.032  0.6177 -0.0702  0.2059
   26POP    O10 1310   9.210   7.104   0.963 -0.0318 -0.0740 -0.0019
   26POP    O11 1311   9.287   7.155   1.190  0.8185  0.8596  0.4368
   26POP    C12 1312   9.361   7.248   1.270  0.0147  0.9308 -0.2085
   26POP    C13 1313   9.377   7.220   1.420  0.5350 -0.3893  0.1205
   26POP    O14 1314   9.513   7.181   1.461 -0.0740 -0.5704  0.1860
   26POP    C15 1315   9.603   7.273   1.494 -0.2210 -0.0609 -0.4791
   26POP    O16 1316   9.608   7.385   1.436  0.3083  0.0336  0.4293
   26POP    C17 1317   9.736   7.214   1.550  0.8557 -0.1525  0.5550
   26POP    C18 1318   9.810   7.295   1.657  0.2302 -0.0212 -0.1887
   26POP    C19 1319   9.945   7.233   1.690  0.0679 -0.4396  0.5459
   26POP    C20 1320  10.008   7.308   1.810  0.5691 -0.0163  0.0302
   26POP    C21 1321  10.154   7.265   1.827  0.3906 -0.5214 -0.0811
   26POP    C22 1322  10.225   7.339   1.947 -0.3982  0.1759 -0.3302
   26POP    C23 1323  10.368   7.294   1.960  0.0345 -0.6535 -0.2760
   26POP    C24 1324  10.444   7.310   1.829 -0.1084  0.1958  1.1451
   26POP    C25 1325  10.585   7.302   1.819  0.5215 -0.4683 -0.5646
   26POP    C26 1326  10.649   7.249   1.945  0.5980  0.3820  0.2639
   26POP    C27 1327  10.796   7.191   1.939  0.6778  0.7395 -0.2212
   26POP    C28 1328  10.847   7.129   2.069 -0.3733 -0.7134  0.1853
   26POP    C29 1329  11.000   7.123   2.059 -0.4185  0.1346  0.4853
   26POP    C30 1330  11.053   7.053   2.185 -0.3044 -0.1038  0.1496
   26POP    C31 1331  11.200   7.096   2.206  0.0354  0.2353 -0.6829
   26POP    C32 1332   9.254   7.133   1.459  0.1456 -0.1188  0.1331
   26POP    O33 1333   9.263   7.094   1.599  0.7399 -0.6805  0.0498
   26POP    C34 1334   9.213   6.980   1.644  0.3492  0.7391  0.0131
   26POP    O35 1335   9.206   6.890   1.564  0.1784  0.2622 -0.2296
   26POP    C36 1336   9.226   6.958   1.795  0.1429 -0.3827 -0.0767
   26POP    C37 1337   9.358   7.016   1.852 -0.1211  0.7669 -0.6914
   26POP    C38 1338   9.373   6.984   1.996  0.5631 -0.5833 -0.4950
   26POP    C39 1339   9.502   7.039   2.049 -0.2240  0.7616 -0.1472
   26POP    C40 1340   9.514   7.007   2.197 -0.0747 -0.1629  0.4463
   26POP    C41 1341   9.639   7.066   2.268 -0.0304  0.3517  0.4955
   26POP    C42 1342   9.637   7.026   2.416  0.7128  0.8314 -0.3682
   26POP    C43 1343   9.592   6.878   2.412 -0.2235 -0.1301 -0.5949
   26POP    C44 1344   9.653   6.809   2.534 -0.2883 -0.4417 -0.1310
   26POP    C45 1345   9.571   6.828   2.661 -0.4626  0.4633 -0.2338
   26POP    C46 1346   9.612   6.726   2.763 -1.2098 -0.0318  0.5131
   26POP    C47 1347   9.516   6.734   2.885  0.0969 -0.1458  0.1737
   26POP    C48 1348   9.556   6.623   2.986 -0.1788  0.0191  0.2903
   26POP    C49 1349   9.706   6.645   3.033  0.2105 -1.2107  0.2045
   26POP    C50 1350   9.744   6.541   3.136 -0.6676  0.3972  0.2090
   26POP    CA1 1351  11.251   7.051   2.347 -0.0136 -0.1010  0.4247
   26POP    CA2 1352  11.214   7.145   2.459  0.0385  0.6673 -0.7128
   27POP     C1 1353   8.852   7.713   1.352 -0.3719  0.1754  0.2804
   27POP     C2 1354   8.749   7.932   1.357 -0.2926 -0.3037 -0.5036
   27POP     C3 1355   8.727   7.794   1.166 -0.1337 -0.8446  0.4002
   27POP     N4 1356   8.817   7.831   1.274 -0.0220  0.4709  0.1932
   27POP     C5 1357   8.934   7.895   1.203  0.4472 -0.3796  0.0027
   27POP     C6 1358   9.065   7.917   1.276 -0.1072 -0.8858 -0.9728
   27POP     O7 1359   9.045   8.025   1.370  0.4623  0.6577  0.3192
   27POP     P8 1360   9.175   8.028   1.463  0.2338  0.2283  0.2679
   27POP     O9 1361   9.162   8.135   1.567  0.3708  0.1084  0.1534
   27POP    O10 1362   9.298   7.985   1.390  0.1820 -0.1200  0.0981
   27POP    O11 1363   9.115   7.902   1.530  0.1650  0.6907  0.2202
   27POP    C12 1364   9.120   7.918   1.667  0.3588 -0.3183  0.4886
   27POP    C13 1365   9.054   7.795   1.734 -0.7488  0.1064 -0.0467
   27POP    O14 1366   8.987   7.817   1.859  0.3183 -0.5513 -0.0253
   27POP    C15 1367   8.859   7.866   1.840  0.0296  0.8388  0.3997
   27POP    O16 1368   8.820   7.915   1.734  0.7252 -0.0698  0.1382
   27POP    C17 1369   8.775   7.888   1.962 -0.4601  1.2604 -0.8377
   27POP    C18 1370   8.777   8.032   2.014 -0.1930  0.5109  0.4391
   27POP    C19 1371   8.683   8.042   2.130  0.7766 -0.0195  0.7419
   27POP    C20 1372   8.686   8.183   2.183 -0.0786  1.0368 -0.0751
   27POP    C21 1373   8.652   8.178   2.332  0.6889  0.2823  0.4693
   27POP    C22 1374   8.509   8.116   2.353  0.1510 -0.5386  0.1842
   27POP    C23 1375   8.467   8.155   2.494 -0.1750  0.5015 -0.1285
   27POP    C24 1376   8.339   8.090   2.542 -0.1912  0.1186  0.3619
   27POP    C25 1377   8.287   8.124   2.669 -0.4173  0.0702  0.6987
   27POP    C26 1378   8.365   8.212   2.766  0.0267  0.5079 -0.1988
   27POP    C27 1379   8.279   8.234   2.898 -0.4754 -0.3679 -0.1499
   27POP    C28 1380   8.353   8.311   3.012  0.6624  0.7697  0.2895
   27POP    C29 1381   8.259   8.326   3.129  0.3071  0.4734 -0.0267
   27POP    C30 1382   8.308   8.444   3.223 -0.2332  0.1218  0.8535
   27POP    C31 1383   8.208   8.458   3.341  0.0098  0.1830  0.0348
   27POP    C32 1384   9.153   7.681   1.702 -0.7538  0.0517  0.2252
   27POP    O33 1385   9.291   7.703   1.737  0.2032  0.1897 -0.5095
   27POP    C34 1386   9.372   7.609   1.687 -0.9610 -0.5036  0.1603
   27POP    O35 1387   9.329   7.511   1.628  0.0084 -0.0350  0.4782
   27POP    C36 1388   9.517   7.607   1.745  0.1580 -0.4043 -0.2455
   27POP    C37 1389   9.534   7.563   1.890  0.4552 -0.2637 -0.8898
   27POP    C38 1390   9.674   7.574   1.943  0.1747  0.4508 -0.4081
   27POP    C39 1391   9.682   7.531   2.087  0.1532 -0.7069 -0.4164
   27POP    C40 1392   9.828   7.517   2.129  0.8050  0.0124  0.3544
   27POP    C41 1393   9.841   7.463   2.271 -0.4054  0.4307 -0.2199
   27POP    C42 1394   9.989   7.479   2.312  0.5377  0.1002  0.8803
   27POP    C43 1395  10.019   7.413   2.448  1.0081 -0.1936 -0.5729
   27POP    C44 1396  10.158   7.448   2.498 -0.1286 -0.8817  0.0359
   27POP    C45 1397  10.187   7.431   2.650  0.5037 -0.0751 -0.9357
   27POP    C46 1398  10.319   7.476   2.699 -0.8827  0.3053  0.2133
   27POP    C47 1399  10.326   7.461   2.854 -0.0896  0.5816 -0.2657
   27POP    C48 1400  10.465   7.505   2.903  0.3006 -0.2521  0.1730
   27POP    C49 1401  10.578   7.430   2.836 -0.2842  0.0741  0.0067
   27POP    C50 1402  10.714   7.499   2.865  0.2133  0.6043 -0.0558
   27POP    CA1 1403   8.242   8.588   3.418  0.3363 -0.4518  0.9638
   27POP    CA2 1404   8.371   8.565   3.495  0.1582  0.0832 -0.4323
   28POP     C1 1405   7.750   3.481   1.645 -0.1521  0.3151 -0.2666
   28POP     C2 1406   7.671   3.292   1.545 -0.5746 -0.4272  0.4065
   28POP     C3 1407   7.535   3.476   1.543 -0.0575 -0.7183 -0.2770
   28POP     N4 1408   7.627   3.402   1.630 -0.0679  0.0364  0.5376
   28POP     C5 1409   7.565   3.360   1.761 -0.3132  0.4201  0.0229
   28POP     C6 1410   7.650   3.302   1.872 -0.8347  0.3357 -0.4589
   28POP     O7 1411   7.577   3.285   1.990 -0.3208  0.3694 -0.1694
   28POP     P8 1412   7.573   3.132   2.020  0.2567 -0.3830  0.5078
   28POP     O9 1413   7.458   3.081   1.941  0.6798 -0.0648  0.0292
   28POP    O10 1414   7.702   3.076   1.998  0.3835 -0.1960  0.1493
   28POP    O11 1415   7.552   3.156   2.179 -0.3791 -0.0133  0.5457
   28POP    C12 1416   7.682   3.154   2.241  0.5720 -0.1018 -0.2122
   28POP    C13 1417   7.689   3.120   2.393  0.1493 -0.1795  0.7521
   28POP    O14 1418   7.635   2.994   2.434  0.6419  0.7027  0.3104
   28POP    C15 1419   7.722   2.889   2.426  1.2562  0.1336 -0.0490
   28POP    O16 1420   7.829   2.901   2.367  0.0965  0.8468 -0.5646
   28POP    C17 1421   7.686   2.763   2.505 -0.4202 -0.0440  0.5508
   28POP    C18 1422   7.644   2.642   2.425  0.2520  0.2895  0.0931
   28POP    C19 1423   7.636   2.504   2.495  0.3774  0.0176  0.8529
   28POP    C20 1424   7.761   2.418   2.508 -0.5388 -1.0246  0.0873
   28POP    C21 1425   7.824   2.392   2.373  0.4087  0.2727  0.7882
   28POP    C22 1426   7.955   2.332   2.409  0.0722 -0.5281  0.3219
   28POP    C23 1427   7.920   2.204   2.480  0.5840  0.2237  0.3613
   28POP    C24 1428   8.003   2.083   2.449 -0.3386  0.4871 -0.5155
   28POP    C25 1429   8.121   2.059   2.523  0.0603  1.3307 -0.1399
   28POP    C26 1430   8.151   2.134   2.647  0.7584 -0.5069  0.3403
   28POP    C27 1431   8.291   2.093   2.697 -0.1419  0.3735  0.1945
   28POP    C28 1432   8.318   2.153   2.833  0.5918  0.0439 -0.2313
   28POP    C29 1433   8.451   2.119   2.908 -0.4554  0.0507  0.1937
   28POP    C30 1434   8.445   2.169   3.050  0.1282 -0.1743 -0.1376
   28POP    C31 1435   8.322   2.106   3.120 -0.7716  0.0238  0.8218
   28POP    C32 1436   7.628   3.238   2.464  0.0651  0.0032  0.4871
   28POP    O33 1437   7.705   3.360   2.448  0.2439 -0.1495 -0.1836
   28POP    C34 1438   7.648   3.477   2.484 -0.0846 -0.1148  0.0255
   28POP    O35 1439   7.523   3.481   2.484 -0.3062  0.0337  0.2193
   28POP    C36 1440   7.738   3.600   2.504 -0.7978 -0.3416 -0.8979
   28POP    C37 1441   7.758   3.650   2.645  0.1576  0.1047 -0.3824
   28POP    C38 1442   7.855   3.767   2.651  0.7682 -0.4156  0.4233
   28POP    C39 1443   7.865   3.800   2.797 -0.6850 -0.1568 -0.5855
   28POP    C40 1444   7.982   3.898   2.816 -0.6522 -0.0831  0.1845
   28POP    C41 1445   8.013   3.914   2.965  0.2906 -0.2100  1.0026
   28POP    C42 1446   8.148   3.984   2.984 -0.2958  0.5910 -0.8442
   28POP    C43 1447   8.143   4.117   2.911 -0.0161 -0.4950  0.0359
   28POP    C44 1448   8.272   4.193   2.935  0.2169 -0.6495  0.2822
   28POP    C45 1449   8.255   4.321   2.853  0.7566  0.1271 -0.5205
   28POP    C46 1450   8.181   4.410   2.947  0.2810 -0.8595  0.5128
   28POP    C47 1451   8.262   4.444   3.075 -0.6575 -0.1966 -0.5516
   28POP    C48 1452   8.201   4.537   3.172 -0.1019 -0.8563  0.2593
   28POP    C49 1453   8.302   4.551   3.285 -0.3527 -0.2915 -0.1599
   28POP    C50 1454   8.329   4.417   3.354  0.2169  1.0711  0.4076
   28POP    CA1 1455   8.314   2.142   3.269  0.2260 -0.7157  0.1243
   28POP    CA2 1456   8.193   2.064   3.338 -0.3339 -0.4354 -0.0275
   29POP     C1 1457   9.840   1.535   0.778 -0.4262  0.0235 -0.1198
   29POP     C2 1458   9.908   1.770   0.764  0.0785  0.1476  0.4284
   29POP     C3 1459   9.842   1.647   0.570 -0.3592 -0.3327 -0.7536
   29POP     N4 1460   9.816   1.665   0.716  0.0406 -0.2176 -0.4611
   29POP     C5 1461   9.674   1.701   0.732 -0.1942 -0.0725  0.0147
   29POP     C6 1462   9.616   1.703   0.876  0.0137 -0.1447 -0.3467
   29POP     O7 1463   9.682   1.779   0.976 -0.2312  0.6353  0.0697
   29POP     P8 1464   9.641   1.728   1.117  0.1416 -0.2859 -0.0341
   29POP     O9 1465   9.500   1.757   1.145 -0.1240  0.0623  0.2839
   29POP    O10 1466   9.700   1.596   1.144 -0.3039 -0.4527  0.2172
   29POP    O11 1467   9.719   1.839   1.191 -0.4683  0.0605 -0.4909
   29POP    C12 1468   9.859   1.816   1.168 -0.0302  0.8228  0.1774
   29POP    C13 1469   9.955   1.852   1.283  0.4578 -0.2930  0.2717
   29POP    O14 1470   9.971   1.758   1.388 -0.3016  0.1577  0.0855
   29POP    C15 1471  10.041   1.644   1.370  0.1501  0.8695 -0.3759
   29POP    O16 1472  10.080   1.609   1.255  0.0994 -0.3552 -0.0586
   29POP    C17 1473  10.070   1.544   1.489  0.2633 -0.0938  0.0228
   29POP    C18 1474   9.931   1.511   1.544  0.2200  0.1837  0.5500
   29POP    C19 1475   9.927   1.398   1.648  0.2556  0.3484 -0.5366
   29POP    C20 1476   9.782   1.378   1.702 -0.1159 -0.2292 -0.8118
   29POP    C21 1477   9.793   1.325   1.846  0.2389  0.6588 -0.1171
   29POP    C22 1478   9.658   1.308   1.911  0.1106  0.2109  0.4488
   29POP    C23 1479   9.668   1.265   2.053  0.1636 -0.0076  0.0718
   29POP    C24 1480   9.743   1.133   2.055  0.0005 -0.1907 -0.1184
   29POP    C25 1481   9.758   1.049   2.164  0.3629  0.1933  0.3234
   29POP    C26 1482   9.664   1.067   2.280 -0.0115 -0.4319  0.0072
   29POP    C27 1483   9.718   1.006   2.408 -0.8381  0.4288  0.3007
   29POP    C28 1484   9.629   1.022   2.530 -0.6915 -0.3003 -0.6987
   29POP    C29 1485   9.673   0.934   2.647 -0.0763 -0.5596  0.4938
   29POP    C30 1486   9.568   0.934   2.762 -0.1885 -0.4929 -0.0604
   29POP    C31 1487   9.550   1.074   2.818  0.3033 -0.1056  0.5883
   29POP    C32 1488   9.904   1.992   1.331  0.0024  0.6176  0.3321
   29POP    O33 1489   9.986   2.069   1.421 -0.4243  0.4277  0.4607
   29POP    C34 1490   9.930   2.190   1.465 -0.2958 -0.0320 -0.9586
   29POP    O35 1491   9.809   2.209   1.461  0.1107 -0.4544  0.1529
   29POP    C36 1492  10.008   2.274   1.562 -0.1289 -0.3926 -0.0877
   29POP    C37 1493  10.157   2.245   1.553  0.2903  0.0199 -0.8176
   29POP    C38 1494  10.213   2.354   1.650  0.2041  0.1042 -0.2375
   29POP    C39 1495  10.167   2.324   1.793  0.5032 -0.0496  0.0930
   29POP    C40 1496  10.202   2.438   1.890 -0.0374  0.3911  0.2844
   29POP    C41 1497  10.154   2.423   2.035 -0.0877  0.2790  1.0313
   29POP    C42 1498  10.173   2.536   2.133 -0.2326  0.0614 -0.6202
   29POP    C43 1499  10.122   2.492   2.271  0.2644 -0.3809 -0.2930
   29POP    C44 1500  10.225   2.401   2.328 -0.2106 -0.7517 -0.2039
   29POP    C45 1501  10.202   2.402   2.478 -0.2531  0.3374 -0.4991
   29POP    C46 1502  10.099   2.306   2.537  0.3614  0.1547  0.7339
   29POP    C47 1503  10.077   2.326   2.684  0.5112 -0.2087  0.1512
   29POP    C48 1504   9.997   2.451   2.718  0.3013  0.3595 -0.7820
   29POP    C49 1505   9.967   2.442   2.866  0.8078  0.3743 -0.5157
   29POP    C50 1506   9.861   2.548   2.895 -0.1276  0.5253 -0.1352
   29POP    CA1 1507   9.441   1.097   2.920 -0.0688 -0.2722 -0.1103
   29POP    CA2 1508   9.458   1.244   2.962  0.1591  0.2805  0.0901
   30POP     C1 1509   9.431   8.088   0.837  0.0295  0.1861  0.1035
   30POP     C2 1510   9.585   7.918   0.832  0.2976 -0.3889  0.0924
   30POP     C3 1511   9.539   8.039   0.632  0.0510  0.1358  0.2636
   30POP     N4 1512   9.560   8.051   0.778 -0.0069 -0.6042 -0.2605
   30POP     C5 1513   9.657   8.160   0.807  0.4292  0.3401  0.3167
   30POP     C6 1514   9.806   8.125   0.798  0.1482 -0.4143  0.0664
   30POP     O7 1515   9.894   8.235   0.806  0.5273 -0.2743 -0.4436
   30POP     P8 1516  10.038   8.180   0.811 -0.4791 -0.1499 -0.0464
   30POP     O9 1517  10.062   8.087   0.696 -0.1805 -0.3818 -0.0619
   30POP    O10 1518  10.127   8.299   0.830 -0.7134  0.3831 -0.1460
   30POP    O11 1519  10.027   8.117   0.955 -0.4800  0.1472 -0.0900
   30POP    C12 1520  10.031   8.216   1.059  0.0714 -0.3971 -0.2580
   30POP    C13 1521  10.012   8.160   1.203  0.1196  0.7037 -0.6758
   30POP    O14 1522  10.026   8.258   1.314 -0.2467  0.1564  0.1186
   30POP    C15 1523   9.930   8.353   1.332 -0.1028  0.6930  0.0220
   30POP    O16 1524   9.855   8.386   1.241  0.1390 -0.3854  0.3580
   30POP    C17 1525   9.945   8.431   1.464 -0.0162  0.1834 -0.3172
   30POP    C18 1526   9.987   8.576   1.434 -0.0662 -0.1657 -0.5432
   30POP    C19 1527   9.969   8.669   1.554 -0.5442 -0.0064 -0.3950
   30POP    C20 1528   9.829   8.672   1.613 -0.2096 -0.2855  0.4035
   30POP    C21 1529   9.829   8.777   1.728 -0.4499  0.0521  0.4600
   30POP    C22 1530   9.695   8.782   1.795  0.2098 -0.5308  0.5497
   30POP    C23 1531   9.713   8.854   1.929  0.6809  0.0290  0.5932
   30POP    C24 1532   9.588   8.880   2.010  0.2273 -0.1297 -0.1065
   30POP    C25 1533   9.577   8.964   2.116 -0.0306 -0.3650 -0.4159
   30POP    C26 1534   9.690   9.056   2.155  0.2097  0.4700 -0.2797
   30POP    C27 1535   9.657   9.124   2.291 -0.1821 -0.4444 -0.8215
   30POP    C28 1536   9.517   9.195   2.284 -0.5024  0.0821 -0.3707
   30POP    C29 1537   9.470   9.234   2.424  0.6809  0.0081  0.5033
   30POP    C30 1538   9.343   9.319   2.426  0.3697 -0.5595 -0.2520
   30POP    C31 1539   9.369   9.441   2.339  0.3885 -0.2557 -0.1707
   30POP    C32 1540  10.127   8.049   1.206  0.3158 -0.3456  0.4136
   30POP    O33 1541  10.142   7.958   1.325 -0.0860  0.0176  0.1824
   30POP    C34 1542  10.237   7.862   1.316  0.0399  0.6338 -0.4834
   30POP    O35 1543  10.329   7.869   1.237  0.1412 -0.5132  0.1797
   30POP    C36 1544  10.245   7.767   1.434  0.5659 -0.0823  0.0209
   30POP    C37 1545  10.336   7.841   1.531 -0.4093  0.4143 -0.4557
   30POP    C38 1546  10.326   7.775   1.670  0.5446  0.4158  0.2520
   30POP    C39 1547  10.417   7.838   1.773 -0.3739 -0.0724  0.4918
   30POP    C40 1548  10.422   7.753   1.896  0.4247  0.9161  0.0754
   30POP    C41 1549  10.513   7.822   1.995 -0.0076  0.1945 -0.3385
   30POP    C42 1550  10.522   7.745   2.127 -0.3549 -0.1145  0.2628
   30POP    C43 1551  10.591   7.829   2.235 -0.0015  0.8496  0.3987
   30POP    C44 1552  10.584   7.762   2.370  0.2087 -0.1961  0.2486
   30POP    C45 1553  10.639   7.855   2.472  0.1960  0.0065 -0.2654
   30POP    C46 1554  10.630   7.799   2.611  1.0154  0.6555  0.2560
   30POP    C47 1555  10.666   7.886   2.731  0.1341  0.0992  0.3289
   30POP    C48 1556  10.814   7.927   2.723  0.3288  0.1775  0.4366
   30POP    C49 1557  10.861   8.005   2.850  0.2674  0.2026 -0.7346
   30POP    C50 1558  11.006   8.052   2.843  0.0577  0.0309 -0.1729
   30POP    CA1 1559   9.239   9.525   2.344 -0.0521 -0.0951 -0.2339
   30POP    CA2 1560   9.219   9.611   2.222  0.2322  1.2441  0.3383
   31POP     C1 1561   9.551   2.346   1.227  0.6263  0.0139  0.0815
   31POP     C2 1562   9.447   2.348   1.002 -0.4816 -0.0908  0.0690
   31POP     C3 1563   9.375   2.206   1.169 -0.1799 -0.1935  0.1683
   31POP     N4 1564   9.499   2.266   1.114  1.0439  0.1442 -0.0834
   31POP     C5 1565   9.587   2.155   1.084 -0.1726 -0.4346 -0.1588
   31POP     C6 1566   9.715   2.162   1.000  0.3238  0.6319 -0.3341
   31POP     O7 1567   9.821   2.237   1.056 -0.1721 -1.0260  0.2008
   31POP     P8 1568   9.947   2.230   0.963 -0.0590  0.0968 -0.1009
   31POP     O9 1569   9.986   2.094   1.001 -0.4768  0.4615 -0.4799
   31POP    O10 1570   9.911   2.254   0.828 -0.8770  0.1489  0.3134
   31POP    O11 1571  10.023   2.351   1.030  0.4044 -0.6634  0.3044
   31POP    C12 1572  10.103   2.306   1.136 -0.0027 -0.3325  0.4038
   31POP    C13 1573  10.243   2.363   1.147 -0.4924 -0.3643  0.2044
   31POP    O14 1574  10.324   2.282   1.243 -0.0874  0.6312 -0.6416
   31POP    C15 1575  10.458   2.296   1.240 -0.2867  0.3325  1.2897
   31POP    O16 1576  10.510   2.292   1.131 -0.4065  0.5254 -0.5327
   31POP    C17 1577  10.532   2.277   1.373 -0.1826  0.0697 -0.3822
   31POP    C18 1578  10.610   2.144   1.388 -0.2056 -0.0155  0.0355
   31POP    C19 1579  10.637   2.099   1.529  1.5302  0.7855 -0.6352
   31POP    C20 1580  10.725   1.976   1.538 -0.2142  0.6557 -0.2550
   31POP    C21 1581  10.767   1.933   1.678  0.1826  0.5240 -0.1230
   31POP    C22 1582  10.859   1.815   1.672  0.0128 -0.4374  1.0155
   31POP    C23 1583  10.891   1.750   1.809 -0.4401  0.0290 -0.5905
   31POP    C24 1584  10.763   1.720   1.888 -1.2274  0.3366  0.1062
   31POP    C25 1585  10.752   1.678   2.018 -0.5773 -0.0013 -0.3683
   31POP    C26 1586  10.874   1.648   2.103 -0.3376 -0.0263 -0.8108
   31POP    C27 1587  10.838   1.605   2.244 -0.5225 -0.0367 -0.1047
   31POP    C28 1588  10.972   1.553   2.307 -0.2900 -0.5142 -0.7134
   31POP    C29 1589  10.955   1.511   2.454 -0.7942  0.0659 -0.4542
   31POP    C30 1590  11.092   1.484   2.516 -0.2790 -0.4359  0.6335
   31POP    C31 1591  11.184   1.610   2.529 -0.5986 -0.0066  0.3651
   31POP    C32 1592  10.210   2.511   1.178 -0.5814  0.6418 -0.1898
   31POP    O33 1593  10.168   2.524   1.316 -0.2610  0.1598  0.4675
   31POP    C34 1594  10.122   2.639   1.354  0.8035 -0.6749 -0.4130
   31POP    O35 1595  10.130   2.747   1.295 -0.7345 -0.3611  0.1368
   31POP    C36 1596  10.071   2.649   1.500 -0.2472 -0.0689  0.2327
   31POP    C37 1597  10.142   2.760   1.584  0.1903 -0.8104  0.0957
   31POP    C38 1598  10.076   2.769   1.720  0.1732  0.2616 -0.0224
   31POP    C39 1599  10.136   2.873   1.810 -0.4244  0.5393  0.2992
   31POP    C40 1600  10.267   2.817   1.876 -0.5001  0.1180  0.0848
   31POP    C41 1601  10.335   2.931   1.955 -0.3303  0.8571  0.5373
   31POP    C42 1602  10.471   2.892   2.004  0.0848  0.2097 -0.0466
   31POP    C43 1603  10.472   2.766   2.093 -0.3280  0.2198  0.4316
   31POP    C44 1604  10.617   2.741   2.138 -0.0542 -0.4345  0.7534
   31POP    C45 1605  10.611   2.618   2.234 -0.3013 -0.7985 -0.0808
   31POP    C46 1606  10.754   2.591   2.288  0.1792  0.9198 -0.3441
   31POP    C47 1607  10.763   2.452   2.338  0.1405  0.0457  0.1214
   31POP    C48 1608  10.902   2.412   2.371  0.3444  0.1295 -0.5287
   31POP    C49 1609  10.960   2.323   2.260 -0.2289 -0.1832 -0.1206
   31POP    C50 1610  11.098   2.263   2.298  0.0624 -0.0601  0.4082
   31POP    CA1 1611  11.316   1.550   2.586  0.0230 -0.7651 -0.6234
   31POP    CA2 1612  11.436   1.640   2.567 -0.3764  0.0357 -0.4974
   32POP     C1 1613  10.213   0.572   0.579 -0.1355 -0.2394  0.4682
   32POP     C2 1614  10.357   0.657   0.402 -0.5991  0.4195  0.3265
   32POP     C3 1615  10.206   0.477   0.348 -0.9508  0.4338 -0.1713
   32POP     N4 1616  10.225   0.596   0.429  0.1319 -0.1791 -0.6392
   32POP     C5 1617  10.117   0.691   0.380 -0.2663  0.4135  0.0864
   32POP     C6 1618  10.125   0.840   0.417 -0.2667  0.0728  0.1775
   32POP     O7 1619  10.096   0.858   0.553 -0.3617  0.4146 -0.3375
   32POP     P8 1620  10.130   1.010   0.590 -0.4861 -0.0857  0.0588
   32POP     O9 1621  10.118   1.079   0.458  0.3363 -0.2858 -0.4998
   32POP    O10 1622  10.037   1.043   0.705  0.3046  0.4946  0.2488
   32POP    O11 1623  10.284   0.998   0.633 -0.4179 -0.0798  0.2237
   32POP    C12 1624  10.302   0.962   0.772 -0.0305 -0.3860 -0.4949
   32POP    C13 1625  10.451   0.960   0.805 -1.0809 -0.2641  0.1413
   32POP    O14 1626  10.482   0.878   0.924 -0.3281  0.4021 -0.4155
   32POP    C15 1627  10.472   0.743   0.944 -0.3005  0.6875  1.2513
   32POP    O16 1628  10.466   0.674   0.840 -0.0041  0.3542 -0.2322
   32POP    C17 1629  10.498   0.684   1.086 -0.2087  0.1221  0.1316
   32POP    C18 1630  10.362   0.702   1.151  0.3641 -0.2908  0.4694
   32POP    C19 1631  10.382   0.694   1.300  0.4690  0.4523  0.1953
   32POP    C20 1632  10.465   0.809   1.362  0.5063  0.2244  0.7642
   32POP    C21 1633  10.478   0.796   1.516  0.0054  0.0016 -0.2049
   32POP    C22 1634  10.582   0.901   1.558 -0.3315  0.1793 -0.5650
   32POP    C23 1635  10.590   0.899   1.712 -0.3800  0.1407 -0.6503
   32POP    C24 1636  10.698   1.000   1.763 -0.0525  0.4774 -0.3693
   32POP    C25 1637  10.697   1.017   1.903 -0.3604 -0.0370 -0.0616
   32POP    C26 1638  10.585   0.949   1.987 -0.2717 -0.0429 -0.3993
   32POP    C27 1639  10.645   0.891   2.117  0.2933 -0.4353 -0.1313
   32POP    C28 1640  10.542   0.844   2.221  0.1819 -0.1277  1.0059
   32POP    C29 1641  10.612   0.778   2.345  0.8424 -0.1728  0.8179
   32POP    C30 1642  10.512   0.703   2.435  0.1860  0.7161 -0.3594
   32POP    C31 1643  10.575   0.654   2.570 -0.2962 -0.0790  0.3289
   32POP    C32 1644  10.487   1.108   0.796 -0.5136  0.1255  0.0347
   32POP    O33 1645  10.418   1.187   0.893 -0.2537  0.5529 -0.6451
   32POP    C34 1646  10.476   1.304   0.918  0.1001 -0.5562  0.7102
   32POP    O35 1647  10.586   1.313   0.878  0.2678  0.0404  0.0872
   32POP    C36 1648  10.410   1.415   1.006  0.4641 -0.0869  0.6338
   32POP    C37 1649  10.500   1.457   1.119 -0.8303 -0.3410  0.1944
   32POP    C38 1650  10.429   1.570   1.194  0.5792  0.2046  0.3421
   32POP    C39 1651  10.448   1.563   1.343  0.1924  0.1055 -0.1534
   32POP    C40 1652  10.421   1.699   1.415  0.0472 -0.1285  0.1794
   32POP    C41 1653  10.431   1.696   1.568 -0.1576 -0.0149  0.7764
   32POP    C42 1654  10.391   1.833   1.623 -0.2657  0.0415  0.2773
   32POP    C43 1655  10.389   1.833   1.775 -0.0090 -0.3660  0.3029
   32POP    C44 1656  10.314   1.959   1.825 -0.0270  0.8060  0.5167
   32POP    C45 1657  10.309   1.978   1.978 -0.0980 -0.3294  0.1469
   32POP    C46 1658  10.244   1.878   2.069  0.7439  0.0993 -0.9224
   32POP    C47 1659  10.236   1.949   2.207  0.0114 -0.6103 -0.1754
   32POP    C48 1660  10.154   1.861   2.300 -0.6541  0.7562 -0.7296
   32POP    C49 1661  10.173   1.928   2.437  0.0892 -0.5045  0.0184
   32POP    C50 1662  10.127   1.824   2.533 -0.4060  0.3707  0.1631
   32POP    CA1 1663  10.617   0.776   2.657  0.2285  0.0021 -0.2978
   32POP    CA2 1664  10.494   0.857   2.698  0.7067  0.4208  0.1038
   33POP     C1 1665  14.868   5.628  11.392 -0.0826 -0.3551 -0.0047
   33POP     C2 1666  15.001   5.805  11.328  0.1177 -0.6850  0.6538
   33POP     C3 1667  14.930   5.810  11.538  0.1542  0.6545  0.6602
   33POP     N4 1668  14.973   5.716  11.439 -0.5865 -0.1469 -0.3886
   33POP     C5 1669  15.097   5.648  11.489  0.7184  0.0145  0.1967
   33POP     C6 1670  15.089   5.554  11.615  0.7974 -0.0358  0.1564
   33POP     O7 1671  15.216   5.518  11.672  0.0226 -0.1535  0.3498
   33POP     P8 1672  15.178   5.429  11.797 -0.0720 -0.1615  0.4014
   33POP     O9 1673  15.057   5.355  11.766 -0.0287 -0.1364 -0.3351
   33POP    O10 1674  15.308   5.380  11.848 -0.0845  0.5720  0.0348
   33POP    O11 1675  15.136   5.553  11.890  0.3899  0.2139  0.3418
   33POP    C12 1676  15.222   5.581  11.999 -0.2891  0.0974 -0.5294
   33POP    C13 1677  15.151   5.677  12.103 -0.1285  0.5023 -0.0940
   33POP    O14 1678  15.223   5.694   0.002  0.4024  0.2132 -1.0966
   33POP    C15 1679  15.205   5.813   0.071 -0.6274  0.0205  0.1898
   33POP    O16 1680  15.178   5.917   0.010  0.0516  0.0916  0.1604
   33POP    C17 1681  15.254   5.803   0.220 -0.2284 -0.7098  0.9030
   33POP    C18 1682  15.161   5.705   0.300 -0.2111 -0.2303  0.3882
   33POP    C19 1683  15.181   5.692   0.456  0.1706 -0.3576 -0.0037
   33POP    C20 1684  15.096   5.588   0.525 -1.1628 -0.2529 -0.5389
   33POP    C21 1685  15.093   5.618   0.673  0.1884  0.3342  0.4242
   33POP    C22 1686  14.999   5.528   0.756 -0.2604 -0.0749 -0.4025
   33POP    C23 1687  15.038   5.524   0.901 -0.1365  0.7837  0.2433
   33POP    C24 1688  14.945   5.430   0.983 -1.0050  0.0414 -0.9962
   33POP    C25 1689  15.006   5.371   1.098 -0.7491  0.2541 -0.0564
   33POP    C26 1690  15.148   5.412   1.132  0.0486  0.0061 -0.2521
   33POP    C27 1691  15.175   5.357   1.273 -0.0132  0.4485  0.1859
   33POP    C28 1692  15.308   5.417   1.315  0.4396  0.6293  0.3122
   33POP    C29 1693  15.367   5.394   1.456  0.7929  0.0587  0.1458
   33POP    C30 1694  15.510   5.448   1.451 -0.3056 -0.0014 -0.1093
   33POP    C31 1695  15.588   5.452   1.586  0.3623 -0.4248  0.2222
   33POP    C32 1696  15.014   5.621  12.128 -0.7629 -0.0548  0.3380
   33POP    O33 1697  15.007   5.484  12.180 -0.5414  0.2912  0.0445
   33POP    C34 1698  14.889   5.420  12.164  0.4416  0.2646  0.3695
   33POP    O35 1699  14.813   5.459  12.078 -0.2439 -0.4887  0.1920
   33POP    C36 1700  14.863   5.291   0.009 -0.4714 -0.6953  0.3581
   33POP    C37 1701  14.803   5.311   0.145 -0.0817 -0.0420  0.0190
   33POP    C38 1702  14.753   5.178   0.200 -0.3297 -0.1511 -0.2435
   33POP    C39 1703  14.698   5.184   0.339 -0.2343 -0.7195 -0.0017
   33POP    C40 1704  14.664   5.037   0.385 -0.1651  0.1553 -0.2585
   33POP    C41 1705  14.657   5.009   0.538  0.1540 -0.8132 -0.2291
   33POP    C42 1706  14.627   4.867   0.577 -0.4830  0.1158 -0.3600
   33POP    C43 1707  14.707   4.854   0.704  0.1051  0.2599 -0.7695
   33POP    C44 1708  14.702   4.707   0.741  0.1113 -0.0901 -0.0058
   33POP    C45 1709  14.773   4.676   0.870  1.1028 -0.6828 -0.5697
   33POP    C46 1710  14.770   4.532   0.906  0.1924 -0.6202 -0.4680
   33POP    C47 1711  14.863   4.508   1.026 -0.2761 -0.5280  0.2760
   33POP    C48 1712  14.833   4.361   1.076 -0.0563  0.2196 -0.0357
   33POP    C49 1713  14.894   4.315   1.205  0.3420 -0.5885 -0.3217
   33POP    C50 1714  14.887   4.163   1.205  0.2026  0.3182 -0.0553
   33POP    CA1 1715  15.644   5.586   1.625  0.7084 -0.5849  0.0803
   33POP    CA2 1716  15.693   5.584   1.767 -0.0053  0.2762  0.0404
   34POP     C1 1717   9.953   9.861   0.448 -0.9850  0.3612 -0.6207
   34POP     C2 1718  10.155   9.744   0.390  0.4305 -0.4173 -0.5959
   34POP     C3 1719  10.109   9.937   0.283 -0.6952  0.4254 -0.1192
   34POP     N4 1720  10.097   9.876   0.419  0.2571 -0.2036  0.0840
   34POP     C5 1721  10.170   9.965   0.509  0.2622 -0.2472  0.0322
   34POP     C6 1722  10.166   9.964   0.662  0.7624  0.0788  0.1627
   34POP     O7 1723  10.222   9.847   0.732 -0.7409 -0.3056  0.1187
   34POP     P8 1724  10.155   9.806   0.858  0.5112 -0.1642  0.0714
   34POP     O9 1725  10.254   9.704   0.895 -0.0247 -0.6209  0.4012
   34POP    O10 1726  10.016   9.791   0.823 -0.4530  0.4874  0.3724
   34POP    O11 1727  10.174   9.944   0.942 -0.0890  0.5506 -0.4146
   34POP    C12 1728  10.308   9.951   0.993 -0.3623  0.0759  0.7346
   34POP    C13 1729  10.338   0.030   1.024  0.0134 -0.1120 -0.0204
   34POP    O14 1730  10.479   0.053   1.028 -0.1790  0.8784  0.7898
   34POP    C15 1731  10.522   0.179   1.016  0.6519  0.2621  0.4939
   34POP    O16 1732  10.456   0.265   0.952 -0.7706  0.2520 -0.1899
   34POP    C17 1733  10.661   0.209   1.065 -0.3297  0.5233 -0.4034
   34POP    C18 1734  10.672   0.308   1.184 -0.4060 -0.5984 -0.0450
   34POP    C19 1735  10.817   0.337   1.211  0.1648  0.2624 -0.5899
   34POP    C20 1736  10.844   0.446   1.318  0.1887  0.0302 -0.5352
   34POP    C21 1737  10.775   0.418   1.451  0.1127 -0.4000  0.4957
   34POP    C22 1738  10.799   0.525   1.553  0.1027 -0.4895  0.1344
   34POP    C23 1739  10.764   0.481   1.701 -0.8329  0.8702  0.2192
   34POP    C24 1740  10.789   0.605   1.783 -0.1143  0.4857  0.8240
   34POP    C25 1741  10.758   0.613   1.920 -0.1274 -0.2281  0.3619
   34POP    C26 1742  10.697   0.486   1.979 -0.2050  0.8759 -0.3154
   34POP    C27 1743  10.714   0.491   2.135 -0.1209  0.0173  0.2027
   34POP    C28 1744  10.632   0.378   2.199 -0.3911 -0.2434  0.4762
   34POP    C29 1745  10.659   0.355   2.348 -0.6773  0.1837  0.7712
   34POP    C30 1746  10.797   0.286   2.349 -0.0392  0.1435 -0.7264
   34POP    C31 1747  10.847   0.246   2.488  0.1687  0.1435  0.5723
   34POP    C32 1748  10.251   0.084   1.138  0.4428 -0.2861  0.0360
   34POP    O33 1749  10.274   0.020   1.261  0.4830  0.1401 -0.0173
   34POP    C34 1750  10.177   0.039   1.351 -0.3192 -0.4240 -0.1828
   34POP    O35 1751  10.077   0.100   1.322  0.2487  0.7252 -0.1490
   34POP    C36 1752  10.204   0.003   1.497 -0.1835 -0.0283  0.1721
   34POP    C37 1753  10.181   9.925   1.539  0.4789 -0.0638 -0.0766
   34POP    C38 1754  10.268   9.878   1.655  0.1389  1.0133 -0.3480
   34POP    C39 1755  10.225   9.736   1.692  0.1013  0.1929 -0.1858
   34POP    C40 1756  10.297   9.652   1.795  0.0287 -0.3880  0.1980
   34POP    C41 1757  10.224   9.519   1.793 -0.1981 -0.0863 -0.2570
   34POP    C42 1758  10.253   9.434   1.915  0.4598 -0.1302  0.5080
   34POP    C43 1759  10.161   9.475   2.028  0.4964  0.1226 -0.2288
   34POP    C44 1760  10.200   9.390   2.147 -0.3895  0.1461 -0.5175
   34POP    C45 1761  10.088   9.399   2.256 -0.1135  0.5778  0.2992
   34POP    C46 1762  10.130   9.364   2.398 -0.3758 -0.2190  0.6017
   34POP    C47 1763  10.017   9.416   2.486 -0.1936 -0.1785  0.2058
   34POP    C48 1764  10.038   9.383   2.633 -0.0118 -0.3499  0.0040
   34POP    C49 1765   9.922   9.428   2.727 -0.3515 -0.1230 -0.1947
   34POP    C50 1766   9.874   9.571   2.693  0.1018  1.0000  0.1140
   34POP    CA1 1767  10.999   0.209   2.501  0.4412 -0.0029  0.5363
   34POP    CA2 1768  11.024   0.106   2.391 -0.1458 -0.1928  0.8374
   35POP     C1 1769  12.759   9.852   0.061 -0.3506 -0.6881 -0.6835
   35POP     C2 1770  12.674   9.982   0.224 -0.2378 -0.9821  0.0104
   35POP     C3 1771  12.625   9.757   0.209  0.0566 -0.1141  0.5782
   35POP     N4 1772  12.633   9.878   0.128 -0.2808  0.5329  0.2611
   35POP     C5 1773  12.516   9.904   0.041  0.1055  0.3389  0.5743
   35POP     C6 1774  12.374   9.881   0.095  0.0267  0.5871 -0.4536
   35POP     O7 1775  12.345   9.969   0.209  0.5864  0.4646 -0.2252
   35POP     P8 1776  12.197   9.924   0.239  0.4239 -0.5081  0.2766
   35POP     O9 1777  12.102   9.992   0.150  0.7493 -0.3592  0.6226
   35POP    O10 1778  12.189   9.778   0.248  0.0820 -0.4294 -0.1344
   35POP    O11 1779  12.193   9.989   0.374  0.7663  0.2480  0.1573
   35POP    C12 1780  12.246   9.905   0.464  0.3794  0.1651 -0.2288
   35POP    C13 1781  12.393   9.931   0.496 -1.0198 -0.1264  0.7303
   35POP    O14 1782  12.425   9.855   0.619  0.0788 -0.1797 -0.2016
   35POP    C15 1783  12.437   9.720   0.624  0.3372 -0.2503  0.0462
   35POP    O16 1784  12.453   9.670   0.515 -0.2481  0.3941 -0.3420
   35POP    C17 1785  12.450   9.653   0.760  0.0691 -0.1787 -0.1393
   35POP    C18 1786  12.317   9.666   0.837 -0.3366 -0.1107 -0.0309
   35POP    C19 1787  12.323   9.611   0.976 -0.2509  0.1692  0.0141
   35POP    C20 1788  12.186   9.643   1.040 -0.5483 -0.2064  0.1996
   35POP    C21 1789  12.200   9.599   1.186  0.2112  0.2839 -0.0524
   35POP    C22 1790  12.072   9.618   1.268 -0.2770 -0.5529 -0.0614
   35POP    C23 1791  12.110   9.620   1.418 -0.3646 -0.5378  0.3609
   35POP    C24 1792  11.987   9.616   1.515 -0.0211  0.4250  0.4411
   35POP    C25 1793  12.014   9.625   1.652 -0.0920 -0.2298 -0.4950
   35POP    C26 1794  12.163   9.650   1.676 -0.0614 -0.4750  0.0288
   35POP    C27 1795  12.182   9.682   1.821 -0.2122  0.4092 -0.2401
   35POP    C28 1796  12.128   9.563   1.904 -0.0188 -0.3058  0.3877
   35POP    C29 1797  12.139   9.597   2.054 -0.3084  0.1903  0.4036
   35POP    C30 1798  12.059   9.493   2.136  0.1585  1.1098 -0.3663
   35POP    C31 1799  12.060   9.518   2.285 -0.6891  0.3142 -0.4536
   35POP    C32 1800  12.383   0.019   0.511  1.2418 -1.4030 -0.3577
   35POP    O33 1801  12.513   0.084   0.508 -0.0360 -0.3536 -0.0706
   35POP    C34 1802  12.519   0.221   0.497 -0.6059  0.3748 -0.4369
   35POP    O35 1803  12.422   0.282   0.457  0.2769  0.3396  0.0940
   35POP    C36 1804  12.661   0.285   0.507 -0.1651  0.0735 -0.0655
   35POP    C37 1805  12.677   0.384   0.623  0.0546 -0.2036 -0.0645
   35POP    C38 1806  12.595   0.509   0.618  0.0999 -0.1283 -0.7149
   35POP    C39 1807  12.628   0.577   0.751  0.3442 -0.0659 -0.4308
   35POP    C40 1808  12.577   0.721   0.757  0.0456 -0.1153  0.0799
   35POP    C41 1809  12.583   0.783   0.902  0.3198 -0.4011  0.5299
   35POP    C42 1810  12.729   0.757   0.950  0.7792 -0.2152  0.0243
   35POP    C43 1811  12.730   0.832   1.086  0.2018 -0.5138  0.2337
   35POP    C44 1812  12.643   0.757   1.190  0.1809 -0.0357  0.3960
   35POP    C45 1813  12.693   0.781   1.327  0.3026  0.6369 -0.2499
   35POP    C46 1814  12.774   0.652   1.362 -0.3156  0.7166 -0.1310
   35POP    C47 1815  12.825   0.653   1.507  0.8360 -1.0504  0.0252
   35POP    C48 1816  12.944   0.558   1.520  0.6005 -0.3812 -0.4828
   35POP    C49 1817  13.009   0.560   1.660 -0.2067  0.6211  0.3529
   35POP    C50 1818  13.125   0.458   1.663 -0.9155  0.3605 -0.6395
   35POP    CA1 1819  12.202   9.497   2.339 -0.0126 -0.0606  0.3967
   35POP    CA2 1820  12.256   9.605   2.421 -0.1035  0.4583 -0.4891
   36POP     C1 1821  11.203   6.699  12.191  0.0615  0.2013 -0.5503
   36POP     C2 1822  11.294   6.639   0.186 -0.0140  0.6174  0.1280
   36POP     C3 1823  11.110   6.784   0.171  0.4457 -0.1917 -0.0053
   36POP     N4 1824  11.236   6.744   0.102 -0.3799  0.4653  0.6266
   36POP     C5 1825  11.325   6.863   0.086  0.1016  0.3334  0.5287
   36POP     C6 1826  11.473   6.857   0.028  0.2607  0.5645 -0.2813
   36POP     O7 1827  11.565   6.804   0.123 -0.4462  0.7576 -0.6161
   36POP     P8 1828  11.709   6.825   0.058 -0.1794 -0.2629  0.1337
   36POP     O9 1829  11.688   6.762  12.152  0.1050  0.1284 -0.0084
   36POP    O10 1830  11.721   6.970   0.088 -0.2159 -0.0822  0.4339
   36POP    O11 1831  11.784   6.727   0.159 -0.4736  0.4341  0.1644
   36POP    C12 1832  11.780   6.786   0.284 -0.9688 -0.7561  0.1257
   36POP    C13 1833  11.730   6.702   0.402 -0.2301 -0.6558 -0.0826
   36POP    O14 1834  11.656   6.783   0.503  0.6194  0.3848  0.0526
   36POP    C15 1835  11.578   6.715   0.586 -0.5780 -0.6296 -0.0111
   36POP    O16 1836  11.569   6.594   0.575  0.4770 -0.2661 -0.4626
   36POP    C17 1837  11.543   6.792   0.719 -0.3371  0.0953  0.1563
   36POP    C18 1838  11.562   6.708   0.838 -0.5077 -0.3597  0.5815
   36POP    C19 1839  11.705   6.708   0.888 -0.0639  0.0225 -0.4721
   36POP    C20 1840  11.751   6.594   0.979  0.5423 -0.0222 -0.3748
   36POP    C21 1841  11.901   6.596   0.998 -0.6042 -0.3755  0.7698
   36POP    C22 1842  11.949   6.494   1.098 -0.1299  0.1375  0.4950
   36POP    C23 1843  11.897   6.539   1.238  0.0224  0.1680  0.8973
   36POP    C24 1844  11.925   6.428   1.345  0.1273  0.9363  0.1392
   36POP    C25 1845  11.897   6.444   1.483  0.0490  0.3839 -1.2948
   36POP    C26 1846  11.835   6.571   1.541 -0.1276 -0.0928 -0.0382
   36POP    C27 1847  11.752   6.520   1.658 -0.5242  0.3041  0.0234
   36POP    C28 1848  11.656   6.626   1.705  0.1237  1.5012 -0.0359
   36POP    C29 1849  11.609   6.596   1.849 -0.5067  0.2234 -0.4287
   36POP    C30 1850  11.721   6.592   1.946 -0.6145 -0.4358  0.7879
   36POP    C31 1851  11.663   6.566   2.085  0.5378  0.2688  0.2661
   36POP    C32 1852  11.853   6.617   0.440 -0.0427  0.3949  0.4355
   36POP    O33 1853  11.980   6.672   0.438 -0.5099  0.4507 -0.7275
   36POP    C34 1854  12.070   6.590   0.383  0.7420 -0.1051 -0.4520
   36POP    O35 1855  12.035   6.489   0.327  0.5354  0.0388  0.4300
   36POP    C36 1856  12.216   6.637   0.372  0.0986  0.2187 -0.1857
   36POP    C37 1857  12.302   6.581   0.488 -0.0998  0.4386  0.7203
   36POP    C38 1858  12.243   6.612   0.626  0.1570  0.4059 -0.1903
   36POP    C39 1859  12.345   6.613   0.735  0.0895 -0.0879  0.1479
   36POP    C40 1860  12.274   6.621   0.869 -0.4357 -0.4122 -0.6464
   36POP    C41 1861  12.359   6.711   0.963 -0.8092  0.1321  0.4498
   36POP    C42 1862  12.315   6.716   1.107  0.0145  0.4023  0.2913
   36POP    C43 1863  12.415   6.784   1.196  0.1642  0.2547 -0.3658
   36POP    C44 1864  12.382   6.797   1.344  0.2781  0.2211  0.1938
   36POP    C45 1865  12.488   6.879   1.411 -0.0278 -0.5694  0.1238
   36POP    C46 1866  12.459   6.904   1.558 -0.0500  0.5434  0.1179
   36POP    C47 1867  12.577   6.966   1.641  0.0475  0.1995  0.2103
   36POP    C48 1868  12.530   6.985   1.783  0.2548 -0.3707 -0.7111
   36POP    C49 1869  12.399   7.061   1.793  0.3999  0.3348  0.1152
   36POP    C50 1870  12.365   7.088   1.941 -0.5157  0.2382  0.0007
   36POP    CA1 1871  11.783   6.583   2.181 -0.6050 -0.0749 -0.4027
   36POP    CA2 1872  11.748   6.654   2.314 -0.1136  0.7749 -0.0045
   37POP     C1 1873  12.185   0.443   0.145 -0.0676 -0.5161  0.2760
   37POP     C2 1874  12.327   0.259   0.140 -0.1528  0.1699  0.3391
   37POP     C3 1875  12.135   0.251   0.017  0.5516  0.3903 -0.6001
   37POP     N4 1876  12.187   0.298   0.150 -0.1420 -0.4825 -0.3373
   37POP     C5 1877  12.117   0.250   0.275 -0.3636 -0.3236  0.5113
   37POP     C6 1878  11.962   0.254   0.287 -0.0841  0.3479  0.1221
   37POP     O7 1879  11.911   0.385   0.307 -0.5638  0.4648  0.5101
   37POP     P8 1880  11.756   0.380   0.295 -0.1713  0.3283  0.1362
   37POP     O9 1881  11.729   0.517   0.333  0.0096 -0.1296 -0.2885
   37POP    O10 1882  11.742   0.334   0.157  0.0444  0.0393  1.1269
   37POP    O11 1883  11.730   0.274   0.405 -0.1440 -0.1220 -0.0212
   37POP    C12 1884  11.692   0.343   0.527 -0.3290 -0.0502  0.1308
   37POP    C13 1885  11.676   0.255   0.656 -0.1682 -0.2477 -0.3203
   37POP    O14 1886  11.610   0.309   0.782  0.1263  0.1057  0.1039
   37POP    C15 1887  11.483   0.355   0.770 -0.2000 -0.9201 -0.3717
   37POP    O16 1888  11.430   0.363   0.659  0.2915  0.1112 -0.1645
   37POP    C17 1889  11.425   0.384   0.904 -0.7132 -0.8099  0.0748
   37POP    C18 1890  11.325   0.275   0.931 -0.3710  0.2762  0.1068
   37POP    C19 1891  11.289   0.254   1.074 -0.1944  0.2907  0.8074
   37POP    C20 1892  11.218   0.371   1.126 -0.1477  0.3349  0.1491
   37POP    C21 1893  11.224   0.405   1.272 -0.1730 -0.8402 -0.1058
   37POP    C22 1894  11.367   0.435   1.316 -0.2449  0.2502 -0.5008
   37POP    C23 1895  11.379   0.426   1.473  0.1539  0.7044 -0.1334
   37POP    C24 1896  11.285   0.529   1.535 -0.1984  0.6443 -0.0216
   37POP    C25 1897  11.223   0.508   1.657  0.0438  0.3860 -0.2737
   37POP    C26 1898  11.270   0.379   1.719 -0.6006  0.0485 -0.4519
   37POP    C27 1899  11.182   0.349   1.846 -0.1243 -0.6033 -0.1915
   37POP    C28 1900  11.196   0.464   1.950 -0.0130 -0.4385  0.2132
   37POP    C29 1901  11.109   0.463   2.071 -0.0566 -0.6458  0.5495
   37POP    C30 1902  11.127   0.577   2.169 -0.0995 -0.3094  0.1862
   37POP    C31 1903  11.272   0.590   2.209  1.0027  0.4712 -0.5849
   37POP    C32 1904  11.813   0.183   0.671  0.8406 -0.0205  0.2620
   37POP    O33 1905  11.922   0.276   0.667  0.0533  0.2255 -0.6926
   37POP    C34 1906  12.038   0.213   0.648  0.4968  0.2868  0.4413
   37POP    O35 1907  12.041   0.100   0.604 -0.3442 -0.2616 -0.2330
   37POP    C36 1908  12.165   0.280   0.685  0.4448  0.8733  0.5541
   37POP    C37 1909  12.150   0.318   0.832  0.4820  0.1070 -0.1123
   37POP    C38 1910  12.294   0.339   0.894 -0.5660 -1.0318 -0.1221
   37POP    C39 1911  12.279   0.386   1.040  0.3921 -0.1527 -0.2315
   37POP    C40 1912  12.422   0.396   1.096  0.2687 -0.4672  0.2412
   37POP    C41 1913  12.430   0.435   1.249 -0.3136 -0.5754 -0.4700
   37POP    C42 1914  12.348   0.328   1.326  0.1874 -0.0748 -0.2228
   37POP    C43 1915  12.349   0.351   1.481 -0.1323 -0.0937  0.5501
   37POP    C44 1916  12.292   0.487   1.529 -0.3824 -0.2275  0.5238
   37POP    C45 1917  12.322   0.496   1.676  0.3252 -0.0416  0.2220
   37POP    C46 1918  12.262   0.619   1.747  0.3357 -0.3176 -0.0797
   37POP    C47 1919  12.289   0.613   1.897 -0.5591 -0.1049 -0.5664
   37POP    C48 1920  12.193   0.701   1.982  0.2525 -0.3435 -0.1219
   37POP    C49 1921  12.251   0.696   2.120  0.2342  0.1528 -0.2234
   37POP    C50 1922  12.397   0.746   2.129  0.5477 -0.1019  0.6479
   37POP    CA1 1923  11.283   0.688   2.327  0.1317 -0.2242  0.2535
   37POP    CA2 1924  11.213   0.616   2.445 -0.0933 -0.3429  0.1380
   38POP     C1 1925  15.896   6.711   0.066 -0.2757  0.0356  0.4131
   38POP     C2 1926  15.893   6.495  12.199  0.4756 -0.0395  0.2774
   38POP     C3 1927  15.753   6.525   0.155  0.6875  0.4703  0.1924
   38POP     N4 1928  15.808   6.596   0.041 -0.2365  0.7323 -0.2941
   38POP     C5 1929  15.709   6.654  12.179  0.2495  0.3996 -0.0943
   38POP     C6 1930  15.591   6.570  12.127  0.2865 -0.3069 -0.0100
   38POP     O7 1931  15.528   6.643  12.021 -0.3900  0.1625  0.2882
   38POP     P8 1932  15.394   6.570  11.979 -0.0182 -0.1113 -0.1553
   38POP     O9 1933  15.331   6.648  11.872 -0.0883 -0.3148 -0.0266
   38POP    O10 1934  15.434   6.425  11.956 -0.5868 -0.1252 -0.0141
   38POP    O11 1935  15.302   6.599  12.098  0.2198  0.7057  0.5868
   38POP    C12 1936  15.299   6.742  12.102  0.2086 -0.3641 -0.0796
   38POP    C13 1937  15.213   6.797  12.213  0.1374 -0.2949  0.0030
   38POP    O14 1938  15.248   6.940   0.016 -0.0576  0.5427 -0.7480
   38POP    C15 1939  15.158   7.036  12.205  0.1799  0.0604  0.6540
   38POP    O16 1940  15.073   7.011  12.121 -0.0063  0.5258 -0.2867
   38POP    C17 1941  15.187   7.181   0.024  0.2766 -0.1554 -0.0463
   38POP    C18 1942  15.224   7.175   0.168  0.1122  0.1048  0.1686
   38POP    C19 1943  15.232   7.319   0.236  0.0125  0.3171 -0.1788
   38POP    C20 1944  15.283   7.291   0.383  0.2867 -0.0661 -0.6671
   38POP    C21 1945  15.299   7.424   0.461 -0.1474 -0.2575 -0.2981
   38POP    C22 1946  15.332   7.396   0.609 -0.3524 -0.3485 -0.1951
   38POP    C23 1947  15.360   7.528   0.672 -0.0824  0.6217  0.5583
   38POP    C24 1948  15.340   7.511   0.824  0.1287 -0.0976 -0.5658
   38POP    C25 1949  15.374   7.623   0.906  1.1007 -0.4284  0.1865
   38POP    C26 1950  15.439   7.742   0.841  0.4868  0.0360  0.1676
   38POP    C27 1951  15.455   7.852   0.954 -0.1384 -0.5502 -0.1623
   38POP    C28 1952  15.533   7.975   0.900  0.6663  0.6613  0.1370
   38POP    C29 1953  15.674   7.936   0.863  0.2961  0.0008  0.0640
   38POP    C30 1954  15.751   7.882   0.982  0.4536  0.7510 -0.0329
   38POP    C31 1955  15.794   8.001   1.068  0.1957 -0.3552 -0.2346
   38POP    C32 1956  15.239   6.704   0.112  0.6481  0.1546 -0.3263
   38POP    O33 1957  15.142   6.709   0.218  0.4903 -0.0235 -0.4847
   38POP    C34 1958  15.151   6.612   0.313  0.1235  0.2918 -0.6778
   38POP    O35 1959  15.244   6.529   0.311 -0.1350 -0.4891 -0.1182
   38POP    C36 1960  15.050   6.599   0.425  0.6939 -0.2571 -0.0255
   38POP    C37 1961  15.111   6.650   0.557 -0.1828 -0.0222 -0.1935
   38POP    C38 1962  15.098   6.803   0.572 -0.9262 -0.0802  0.1918
   38POP    C39 1963  15.151   6.864   0.703  0.2142  0.4355  0.2621
   38POP    C40 1964  15.295   6.831   0.730  0.2111  0.3554  0.1164
   38POP    C41 1965  15.347   6.919   0.841  0.3181 -0.2871 -0.0945
   38POP    C42 1966  15.291   6.885   0.974  0.5419  0.0208  0.0369
   38POP    C43 1967  15.368   6.952   1.092 -0.7148  0.5289 -0.0120
   38POP    C44 1968  15.290   6.939   1.225 -0.7688 -0.2338 -0.0565
   38POP    C45 1969  15.379   6.976   1.340  0.5503 -0.9162  0.3409
   38POP    C46 1970  15.304   6.937   1.470 -0.1770 -0.0433  0.7432
   38POP    C47 1971  15.401   6.974   1.583  0.6302 -0.1385  0.1634
   38POP    C48 1972  15.327   6.980   1.720 -0.2511 -0.3129  0.5510
   38POP    C49 1973  15.246   6.847   1.750 -0.9259 -0.1535 -0.0287
   38POP    C50 1974  15.162   6.853   1.883 -0.7660 -0.1457 -0.2548
   38POP    CA1 1975  15.867   7.955   1.193 -0.1706  0.1853 -0.3656
   38POP    CA2 1976  15.884   8.068   1.293  0.0180  0.5333 -0.6718
   39POP     C1 1977  10.301   9.106   0.450 -0.0147  0.1414  0.1420
   39POP     C2 1978  10.339   9.145   0.225  0.0821 -0.2963  0.1107
   39POP     C3 1979  10.374   8.931   0.308  0.8685 -0.1059 -0.1507
   39POP     N4 1980  10.391   9.073   0.340  0.1443 -0.5332  0.0316
   39POP     C5 1981  10.532   9.105   0.379  0.4449 -0.1225  0.5089
   39POP     C6 1982  10.630   9.084   0.267 -0.6012 -0.2389  0.2210
   39POP     O7 1983  10.768   9.133   0.306  0.4042 -0.1074  0.3693
   39POP     P8 1984  10.871   9.078   0.202  0.3900  0.0363 -0.2524
   39POP     O9 1985  10.798   9.065   0.070 -0.2709 -0.2756 -0.1033
   39POP    O10 1986  10.995   9.153   0.229  0.1448 -0.6825  0.0394
   39POP    O11 1987  10.879   8.934   0.260  0.2722  0.1045  0.4162
   39POP    C12 1988  10.933   8.917   0.390  0.3339  0.0220 -0.2537
   39POP    C13 1989  10.988   8.772   0.410  0.3952 -0.2100 -0.1475
   39POP    O14 1990  11.021   8.730   0.546 -0.0483 -0.1967  0.3004
   39POP    C15 1991  10.939   8.739   0.655 -0.2817  0.7265  0.1679
   39POP    O16 1992  10.830   8.790   0.643 -0.1361 -0.2965 -0.3264
   39POP    C17 1993  10.988   8.703   0.798 -0.5426  0.2252  0.0311
   39POP    C18 1994  10.987   8.827   0.883 -0.3010 -0.1969  0.5011
   39POP    C19 1995  11.014   8.799   1.030  0.1658 -0.0319 -0.2569
   39POP    C20 1996  11.038   8.924   1.101 -0.0326  0.7864 -0.0916
   39POP    C21 1997  11.022   8.901   1.255  1.3217 -0.5028  0.5479
   39POP    C22 1998  11.090   9.011   1.341  0.0053 -0.0272  0.2699
   39POP    C23 1999  11.022   9.030   1.482 -0.0262 -0.5602 -0.0602
   39POP    C24 2000  11.099   9.131   1.564 -0.2474 -0.2376  0.2479
   39POP    C25 2001  11.056   9.186   1.689 -0.1904  0.3535 -0.4793
   39POP    C26 2002  10.916   9.143   1.731  0.5003  0.1800 -0.4328
   39POP    C27 2003  10.886   9.215   1.859 -0.0952  0.0062  0.3036
   39POP    C28 2004  10.940   9.137   1.975 -0.1014  0.1268 -0.2589
   39POP    C29 2005  10.911   9.226   2.099  0.5450 -0.8292 -0.6971
   39POP    C30 2006  10.937   9.127   2.215 -0.2979  0.0162 -1.0318
   39POP    C31 2007  10.894   9.192   2.344  0.1092 -0.1402  0.3681
   39POP    C32 2008  11.111   8.780   0.322  0.3836 -0.0842  1.0799
   39POP    O33 2009  11.212   8.870   0.364  0.1587  1.2492 -0.3458
   39POP    C34 2010  11.315   8.892   0.277 -0.2125 -0.0714  0.4403
   39POP    O35 2011  11.307   8.849   0.163 -1.2840 -0.3724 -0.2717
   39POP    C36 2012  11.428   8.984   0.316 -0.1364 -0.3299  0.4210
   39POP    C37 2013  11.555   8.908   0.317  0.3318  0.0845  0.2261
   39POP    C38 2014  11.679   8.999   0.343  0.3245 -0.1319 -0.8250
   39POP    C39 2015  11.695   9.031   0.500  0.1496 -0.1130  0.4663
   39POP    C40 2016  11.821   9.111   0.525 -0.1119 -0.1367  0.4765
   39POP    C41 2017  11.835   9.158   0.668  0.3107  0.2563 -0.5424
   39POP    C42 2018  11.729   9.262   0.711 -0.1549 -0.4427  0.0096
   39POP    C43 2019  11.758   9.298   0.853  0.0218 -0.6648 -0.6979
   39POP    C44 2020  11.692   9.434   0.879 -0.3546 -0.4306 -0.8824
   39POP    C45 2021  11.735   9.509   1.000  0.7644 -0.4322  0.0242
   39POP    C46 2022  11.637   9.614   1.049 -0.1821  0.0897 -0.1662
   39POP    C47 2023  11.691   9.666   1.185  0.1174  0.2041  0.7247
   39POP    C48 2024  11.575   9.747   1.251  0.4714 -0.1713  0.0694
   39POP    C49 2025  11.618   9.780   1.399 -0.1490 -0.4479  0.3305
   39POP    C50 2026  11.511   9.861   1.467  0.2458 -0.3447  0.8638
   39POP    CA1 2027  10.949   9.114   2.467  0.8943  0.1714  0.0013
   39POP    CA2 2028  10.931   9.179   2.601  0.0970  0.0719 -0.5184
   40POP     C1 2029   6.302   2.853   6.797  0.3316 -0.1054  0.0545
   40POP     C2 2030   6.304   3.100   6.840 -0.0995  0.1448 -0.0216
   40POP     C3 2031   6.447   2.961   6.946  0.3576  0.2916 -0.2808
   40POP     N4 2032   6.382   2.976   6.816 -0.4296 -0.9405 -0.1082
   40POP     C5 2033   6.486   2.989   6.713 -0.0124  0.1744  0.4946
   40POP     C6 2034   6.446   2.988   6.567  0.2387  0.5809 -0.4396
   40POP     O7 2035   6.546   3.034   6.480  0.0021  0.5849  0.0462
   40POP     P8 2036   6.575   3.191   6.486  0.0881 -0.1724 -0.2254
   40POP     O9 2037   6.451   3.258   6.523  0.3272  0.4397  0.2660
   40POP    O10 2038   6.706   3.221   6.545  0.4744 -0.0162 -0.2016
   40POP    O11 2039   6.569   3.220   6.329  0.2185 -0.3711  0.0006
   40POP    C12 2040   6.675   3.177   6.247 -0.1925  0.1798  0.1670
   40POP    C13 2041   6.644   3.202   6.099  0.2086  0.1332 -0.0108
   40POP    O14 2042   6.766   3.169   6.020 -0.3562  0.4677  0.0686
   40POP    C15 2043   6.757   3.036   5.964  0.3311 -0.1261  0.2068
   40POP    O16 2044   6.665   2.961   5.996  0.0001 -0.2913  0.5202
   40POP    C17 2045   6.877   2.982   5.889  0.0052  0.0490  0.0602
   40POP    C18 2046   6.906   3.050   5.758 -0.4102 -0.1285 -0.1892
   40POP    C19 2047   6.789   3.022   5.669  0.6055 -0.1903 -0.1487
   40POP    C20 2048   6.796   3.122   5.549 -0.4829  0.1098 -0.4790
   40POP    C21 2049   6.711   3.062   5.437  0.7446 -0.0081  0.2266
   40POP    C22 2050   6.653   3.174   5.354  0.1460 -0.2648  0.1714
   40POP    C23 2051   6.614   3.123   5.215  0.7574  0.3430  0.2172
   40POP    C24 2052   6.569   3.240   5.127  0.4863 -0.0902 -0.2902
   40POP    C25 2053   6.504   3.218   5.002 -0.9469  0.1703  0.2363
   40POP    C26 2054   6.470   3.083   4.936  0.0649  0.1774  0.4505
   40POP    C27 2055   6.444   3.105   4.784 -0.4624 -0.3896  0.3464
   40POP    C28 2056   6.382   2.979   4.727  0.5849  0.0403 -0.3366
   40POP    C29 2057   6.371   2.980   4.572  0.4417 -0.1356 -0.2428
   40POP    C30 2058   6.311   2.852   4.510  0.3539  0.4002  0.0695
   40POP    C31 2059   6.315   2.854   4.355  0.4188 -0.2062  0.5606
   40POP    C32 2060   6.596   3.345   6.085 -0.3645 -0.0089  0.9585
   40POP    O33 2061   6.518   3.372   5.968 -0.1665 -0.0493 -0.1905
   40POP    C34 2062   6.440   3.489   5.955  0.0334 -0.2196  0.1494
   40POP    O35 2063   6.392   3.548   6.050  0.1538  0.0626 -0.6370
   40POP    C36 2064   6.403   3.523   5.807 -0.6214  0.7256 -0.5641
   40POP    C37 2065   6.341   3.409   5.735  0.1920  0.1801 -0.0942
   40POP    C38 2066   6.326   3.474   5.601  0.2308 -0.5211 -0.3774
   40POP    C39 2067   6.231   3.391   5.511 -0.6988 -0.0318 -1.0476
   40POP    C40 2068   6.213   3.459   5.378 -0.3675 -0.3933 -0.7816
   40POP    C41 2069   6.111   3.387   5.285 -0.2295  0.6102  0.4347
   40POP    C42 2070   6.097   3.448   5.145 -0.5742  0.6213  0.4174
   40POP    C43 2071   5.998   3.357   5.073  0.2237  0.4723 -0.9811
   40POP    C44 2072   6.029   3.209   5.089 -0.2820 -0.2202  1.1151
   40POP    C45 2073   5.936   3.147   4.988 -0.0666  0.6931 -0.7113
   40POP    C46 2074   5.932   2.996   5.008 -0.0438 -0.4033  0.1726
   40POP    C47 2075   5.854   2.925   4.900  0.2143  0.1225 -0.2072
   40POP    C48 2076   5.876   2.774   4.928 -0.0879 -0.0257 -0.4170
   40POP    C49 2077   5.811   2.689   4.817 -0.0594 -0.2595  0.2731
   40POP    C50 2078   5.908   2.692   4.703 -0.4120  0.3356 -0.0997
   40POP    CA1 2079   6.240   2.740   4.279 -0.2040 -0.1412  0.7939
   40POP    CA2 2080   6.099   2.737   4.331 -0.7681  0.0504 -0.4207
   41POP     C1 2081   9.708   5.191   5.636 -0.3135 -0.7981 -0.1742
   41POP     C2 2082   9.752   4.957   5.617  0.2704 -0.6491 -0.3108
   41POP     C3 2083   9.544   5.031   5.713 -0.2002 -0.0233  0.2155
   41POP     N4 2084   9.651   5.061   5.612  0.0710 -0.3817  0.1864
   41POP     C5 2085   9.576   5.072   5.479  0.2176 -0.2044  1.0880
   41POP     C6 2086   9.653   5.095   5.346 -0.3346 -0.5255  0.5973
   41POP     O7 2087   9.739   5.209   5.332 -0.2921 -0.6374  0.1311
   41POP     P8 2088   9.824   5.191   5.205 -0.2352  0.2874  0.0392
   41POP     O9 2089   9.940   5.276   5.242  0.1405 -0.2965  0.9935
   41POP    O10 2090   9.827   5.051   5.179 -0.1786  0.3756 -0.4702
   41POP    O11 2091   9.721   5.272   5.111 -0.4438  0.7472 -0.0908
   41POP    C12 2092   9.761   5.410   5.094 -0.2880 -0.3277 -0.5917
   41POP    C13 2093   9.684   5.480   4.982  0.2263 -0.5350 -0.8756
   41POP    O14 2094   9.708   5.622   4.978 -0.0001 -0.6402  0.6157
   41POP    C15 2095   9.821   5.651   4.909 -0.4013  0.1469 -0.4921
   41POP    O16 2096   9.902   5.566   4.865 -0.3848 -0.3629  0.1080
   41POP    C17 2097   9.861   5.798   4.906 -0.3316 -0.3358 -0.3215
   41POP    C18 2098   9.916   5.839   4.765  0.3321 -0.6580  0.3527
   41POP    C19 2099   9.812   5.840   4.647 -0.1794 -0.1663  0.1380
   41POP    C20 2100   9.881   5.905   4.522 -0.0727  0.2675 -0.7235
   41POP    C21 2101   9.785   5.901   4.407 -0.2991 -0.2359  0.0436
   41POP    C22 2102   9.841   5.926   4.262 -0.0764  0.2260 -0.9543
   41POP    C23 2103   9.739   5.938   4.152  0.1787 -0.9401  0.3071
   41POP    C24 2104   9.796   5.976   4.016  0.4703 -0.1945 -0.1653
   41POP    C25 2105   9.721   5.982   3.899 -0.5249  0.3407  0.4704
   41POP    C26 2106   9.578   5.950   3.916 -0.2876 -0.1377 -0.3644
   41POP    C27 2107   9.512   5.972   3.779 -0.3167  0.2838 -0.1648
   41POP    C28 2108   9.572   5.886   3.672 -0.3565  0.1380  0.4568
   41POP    C29 2109   9.497   5.917   3.541  0.5191 -0.0417 -0.1075
   41POP    C30 2110   9.549   5.833   3.421 -0.6646  0.1108  0.4086
   41POP    C31 2111   9.509   5.873   3.278  0.3914 -0.3091 -0.0257
   41POP    C32 2112   9.539   5.443   5.012  0.2261  0.1375  0.3484
   41POP    O33 2113   9.448   5.452   4.897 -0.5631 -0.3303  0.3769
   41POP    C34 2114   9.323   5.393   4.914 -0.1081 -0.0061  0.2799
   41POP    O35 2115   9.295   5.321   5.006 -0.0416 -0.6230 -0.4642
   41POP    C36 2116   9.232   5.398   4.787  0.1235  1.1139  0.7297
   41POP    C37 2117   9.282   5.308   4.670  0.1354  0.4275 -0.1636
   41POP    C38 2118   9.202   5.340   4.544 -0.3837  0.2072 -0.4666
   41POP    C39 2119   9.275   5.279   4.423  0.7887 -0.0529 -0.1151
   41POP    C40 2120   9.200   5.296   4.292 -0.2951 -0.6867  0.2993
   41POP    C41 2121   9.057   5.240   4.312  0.1256 -0.2120 -0.4669
   41POP    C42 2122   8.969   5.239   4.189  0.1879  0.6489 -0.1538
   41POP    C43 2123   9.026   5.142   4.087 -0.4676 -0.0446 -0.2025
   41POP    C44 2124   8.960   5.170   3.953 -0.0151  0.3311  0.5593
   41POP    C45 2125   9.008   5.059   3.865  0.0845  0.0799 -0.3556
   41POP    C46 2126   8.949   5.093   3.731  0.3925 -0.7106  0.4790
   41POP    C47 2127   8.999   5.011   3.617 -0.0067 -0.6949 -0.3018
   41POP    C48 2128   8.934   5.061   3.494 -0.1802  0.1972 -0.2337
   41POP    C49 2129   8.965   5.209   3.481  0.3095 -0.3529  0.9632
   41POP    C50 2130   8.891   5.264   3.358  0.0795  0.2326 -0.1022
   41POP    CA1 2131   9.559   5.783   3.172  0.0699 -0.4338  0.3223
   41POP    CA2 2132   9.547   5.836   3.028  0.4895 -0.0089 -0.0736
   42POP     C1 2133   8.542   3.211   6.242  0.3209  0.0811  0.1032
   42POP     C2 2134   8.441   3.388   6.114  0.3717  0.7729  0.0218
   42POP     C3 2135   8.326   3.277   6.287 -0.3115 -0.0939  0.7084
   42POP     N4 2136   8.417   3.253   6.175 -0.5356  0.5165  0.4304
   42POP     C5 2137   8.367   3.145   6.085  0.4922 -0.2653  0.1337
   42POP     C6 2138   8.432   3.133   5.946 -0.1383 -0.0565  0.1926
   42POP     O7 2139   8.366   3.045   5.851 -0.3821  0.3832  0.6085
   42POP     P8 2140   8.472   3.003   5.741 -0.1889 -0.3418  0.4134
   42POP     O9 2141   8.601   2.992   5.809 -0.3099  0.4843  0.2296
   42POP    O10 2142   8.407   2.883   5.684  0.3138 -0.5082 -0.1645
   42POP    O11 2143   8.455   3.130   5.648 -0.2380  0.0717  0.0961
   42POP    C12 2144   8.324   3.146   5.590 -0.7708 -0.5931 -0.2050
   42POP    C13 2145   8.317   3.286   5.532 -0.1157 -0.6024  0.0038
   42POP    O14 2146   8.203   3.310   5.447  0.5660  0.6311  0.0141
   42POP    C15 2147   8.113   3.410   5.473  0.1240 -0.2279  0.0033
   42POP    O16 2148   8.119   3.470   5.580 -0.4743 -0.3443 -0.2417
   42POP    C17 2149   7.992   3.430   5.375 -0.2093 -0.3582 -0.3871
   42POP    C18 2150   8.022   3.524   5.262 -0.4213  0.3113  0.0329
   42POP    C19 2151   7.911   3.533   5.156 -0.0030  0.2370  0.4366
   42POP    C20 2152   7.972   3.562   5.021  0.1805 -0.8941  0.2666
   42POP    C21 2153   7.857   3.589   4.924 -0.2646 -0.1704  0.0850
   42POP    C22 2154   7.776   3.714   4.939 -0.2834 -0.4739  0.4991
   42POP    C23 2155   7.693   3.745   4.811 -0.1910 -0.0676  0.5182
   42POP    C24 2156   7.779   3.731   4.685  0.5056  0.2583  0.6394
   42POP    C25 2157   7.740   3.774   4.562 -0.8356  0.2973  0.2507
   42POP    C26 2158   7.606   3.854   4.558 -0.5725  0.1300  0.3247
   42POP    C27 2159   7.546   3.848   4.415 -0.2465 -0.5041  0.0430
   42POP    C28 2160   7.424   3.937   4.388  0.0627  0.6446  0.1129
   42POP    C29 2161   7.374   3.939   4.239 -0.0046 -0.1862  0.2907
   42POP    C30 2162   7.312   3.813   4.185  0.8960  0.4664  0.2573
   42POP    C31 2163   7.287   3.824   4.032 -0.1855  0.0472 -0.9915
   42POP    C32 2164   8.451   3.312   5.468  0.1102 -0.2988 -0.6245
   42POP    O33 2165   8.479   3.238   5.347 -0.2379 -0.3544  0.2360
   42POP    C34 2166   8.598   3.275   5.294  0.0636  0.2761  0.8858
   42POP    O35 2167   8.646   3.385   5.326  0.0673 -0.0777 -0.0251
   42POP    C36 2168   8.639   3.204   5.163 -0.3774 -0.2009 -0.5116
   42POP    C37 2169   8.518   3.140   5.092 -0.3485 -0.1522 -0.4182
   42POP    C38 2170   8.565   3.065   4.971 -0.2293 -0.2082  0.4653
   42POP    C39 2171   8.447   2.988   4.922 -0.4546 -0.5428  0.1096
   42POP    C40 2172   8.480   2.921   4.785  0.5574 -0.6064 -0.3291
   42POP    C41 2173   8.497   3.013   4.664 -0.1724  0.5752 -0.3691
   42POP    C42 2174   8.410   2.976   4.545  0.2249 -0.1098  0.3528
   42POP    C43 2175   8.450   2.833   4.485 -0.4907  0.3842 -1.0632
   42POP    C44 2176   8.410   2.835   4.341 -0.6257  0.0180 -0.1002
   42POP    C45 2177   8.426   2.695   4.286 -0.4701  0.3600  0.5227
   42POP    C46 2178   8.366   2.684   4.150 -0.3225  0.1927  0.1308
   42POP    C47 2179   8.226   2.743   4.153 -0.1936  0.2492 -0.0034
   42POP    C48 2180   8.151   2.749   4.018 -0.1102  0.1241  0.4597
   42POP    C49 2181   8.010   2.809   4.044 -0.1172 -0.4233  0.3295
   42POP    C50 2182   7.935   2.824   3.916 -0.0693 -0.1666 -0.1155
   42POP    CA1 2183   7.224   3.701   3.959 -0.0866 -0.1522 -0.1850
   42POP    CA2 2184   7.205   3.733   3.811  0.7269  0.2917 -0.5408
   43POP     C1 2185   7.728   2.113   6.726  0.3161 -0.1158  0.1975
   43POP     C2 2186   7.718   1.985   6.519 -0.0507 -0.0546  0.6492
   43POP     C3 2187   7.932   2.066   6.608  0.3406  1.0001 -0.5332
   43POP     N4 2188   7.786   2.097   6.590 -0.8037 -0.6483  0.1757
   43POP     C5 2189   7.775   2.230   6.521 -0.0105  0.5183  0.2761
   43POP     C6 2190   7.862   2.252   6.394 -0.1789 -0.1077 -0.7914
   43POP     O7 2191   7.833   2.162   6.276 -0.6462 -0.9525 -0.2829
   43POP     P8 2192   7.939   2.173   6.162  0.3198 -0.3608 -0.0005
   43POP     O9 2193   8.066   2.183   6.235  0.0233 -0.1086 -0.2074
   43POP    O10 2194   7.900   2.068   6.070  0.4346  0.1708 -0.8349
   43POP    O11 2195   7.885   2.314   6.122  0.0746 -0.1149  0.0440
   43POP    C12 2196   7.795   2.289   6.017  0.6461 -0.5088 -0.5222
   43POP    C13 2197   7.702   2.414   5.998  0.6698 -0.1080  0.3436
   43POP    O14 2198   7.576   2.385   5.946  0.1672  0.4798 -0.4671
   43POP    C15 2199   7.464   2.428   6.004  0.1074  0.7212 -0.5165
   43POP    O16 2200   7.471   2.518   6.093 -0.1667  0.3260  0.5797
   43POP    C17 2201   7.333   2.389   5.939  0.6014  0.2914 -0.9863
   43POP    C18 2202   7.340   2.254   5.865  0.2502 -0.1013 -0.0527
   43POP    C19 2203   7.217   2.224   5.778 -0.6823  0.2903  0.4779
   43POP    C20 2204   7.236   2.086   5.707 -0.7498  0.6002 -0.0259
   43POP    C21 2205   7.161   2.068   5.579  0.9009 -0.2234 -0.0518
   43POP    C22 2206   7.181   2.179   5.474 -0.2676 -0.8424 -0.5350
   43POP    C23 2207   7.108   2.159   5.338  0.0666  0.2717 -0.2402
   43POP    C24 2208   6.959   2.165   5.350 -0.5199 -0.2452  0.4575
   43POP    C25 2209   6.889   2.157   5.234 -0.5901 -0.6967  0.6153
   43POP    C26 2210   6.974   2.139   5.111 -0.4258 -0.3527  0.4124
   43POP    C27 2211   6.887   2.155   4.981  0.0672 -0.3010  0.2527
   43POP    C28 2212   6.984   2.146   4.866 -0.3880 -0.0183  0.5879
   43POP    C29 2213   6.901   2.155   4.735  0.5142  1.0480 -0.4967
   43POP    C30 2214   6.798   2.263   4.738  0.6139 -0.4656 -0.0720
   43POP    C31 2215   6.719   2.273   4.607 -0.1992  0.3610  0.2241
   43POP    C32 2216   7.790   2.514   5.926 -0.1108  0.0955  0.4816
   43POP    O33 2217   7.834   2.478   5.789  0.3409 -0.2679  0.1140
   43POP    C34 2218   7.902   2.579   5.730 -0.2274  0.1326 -0.0207
   43POP    O35 2219   7.963   2.659   5.801 -0.1875  0.0586 -0.5122
   43POP    C36 2220   7.933   2.559   5.579 -0.3957  0.8576  0.2841
   43POP    C37 2221   7.843   2.648   5.491  0.1909 -0.2990  0.3222
   43POP    C38 2222   7.893   2.669   5.349 -0.4305 -0.0342 -0.0993
   43POP    C39 2223   7.794   2.754   5.269 -0.4785 -0.0357  0.4893
   43POP    C40 2224   7.828   2.714   5.127  0.1740 -0.5138 -0.3080
   43POP    C41 2225   7.746   2.797   5.029 -0.2862  0.1885 -0.2064
   43POP    C42 2226   7.732   2.728   4.889 -0.2700 -0.1053 -0.1576
   43POP    C43 2227   7.655   2.815   4.790 -0.2491  0.0798  0.1630
   43POP    C44 2228   7.642   2.747   4.650 -0.3476 -0.5649 -0.3097
   43POP    C45 2229   7.598   2.832   4.533  0.4417  0.0971  0.1107
   43POP    C46 2230   7.570   2.769   4.398  0.0764 -0.0121 -0.1254
   43POP    C47 2231   7.523   2.871   4.301 -0.0017  0.1865  0.1109
   43POP    C48 2232   7.505   2.812   4.153 -0.4924 -0.0068  0.1736
   43POP    C49 2233   7.370   2.741   4.127  0.7440  0.4220 -0.1158
   43POP    C50 2234   7.350   2.731   3.973 -0.4763 -0.8824 -0.5551
   43POP    CA1 2235   6.588   2.361   4.616 -0.4899  0.2704 -0.4418
   43POP    CA2 2236   6.514   2.373   4.483  0.2321 -0.1285  0.0737
   44POP     C1 2237   8.364   4.412   6.230  0.0089  0.1727  0.1202
   44POP     C2 2238   8.365   4.312   6.443 -0.1203  0.3470 -0.9737
   44POP     C3 2239   8.412   4.184   6.267  0.3470 -0.8154 -0.4291
   44POP     N4 2240   8.328   4.291   6.307 -0.0460 -0.1578  0.1447
   44POP     C5 2241   8.193   4.248   6.281  0.1849 -0.5250 -0.0527
   44POP     C6 2242   8.071   4.340   6.325 -0.4216 -0.3684 -0.3092
   44POP     O7 2243   7.960   4.323   6.233 -0.2727  0.5415  0.2543
   44POP     P8 2244   7.821   4.370   6.291  0.4767 -0.0027  0.1136
   44POP     O9 2245   7.821   4.300   6.422 -0.3159 -0.1832 -0.2964
   44POP    O10 2246   7.817   4.515   6.276  0.2093  0.1581  0.3716
   44POP    O11 2247   7.715   4.308   6.191  0.0502  0.3038 -0.8026
   44POP    C12 2248   7.708   4.377   6.064 -0.7304 -0.3471 -0.3153
   44POP    C13 2249   7.633   4.287   5.964  0.0331 -0.2910 -0.0494
   44POP    O14 2250   7.650   4.317   5.823 -0.2913  0.7575 -0.2772
   44POP    C15 2251   7.658   4.211   5.736  0.0819  0.4796 -0.3363
   44POP    O16 2252   7.685   4.096   5.777  0.8965  0.0631 -0.2216
   44POP    C17 2253   7.683   4.253   5.594 -0.4597 -0.1213 -0.4542
   44POP    C18 2254   7.673   4.141   5.493 -0.1262 -0.2456 -0.0341
   44POP    C19 2255   7.687   4.200   5.352 -1.4103 -0.3165 -0.2580
   44POP    C20 2256   7.670   4.094   5.243 -0.4596 -0.2069 -0.4166
   44POP    C21 2257   7.623   4.170   5.120 -0.3088 -0.0321 -0.4973
   44POP    C22 2258   7.573   4.067   5.021 -0.2854  0.0685 -0.0285
   44POP    C23 2259   7.502   4.123   4.894 -0.6554  0.4010  0.2781
   44POP    C24 2260   7.366   4.174   4.947 -0.4274  0.5782 -0.0262
   44POP    C25 2261   7.262   4.215   4.860 -0.2483  0.9915 -1.3839
   44POP    C26 2262   7.280   4.212   4.709  0.2851  0.1981  0.2233
   44POP    C27 2263   7.149   4.237   4.630 -0.3494 -0.5415  0.1727
   44POP    C28 2264   7.149   4.182   4.490 -0.2426  0.7156  0.2304
   44POP    C29 2265   7.027   4.222   4.407 -0.5367  0.4260 -0.3260
   44POP    C30 2266   7.028   4.148   4.272  0.5400 -0.0616  0.0428
   44POP    C31 2267   6.910   4.198   4.185  0.0452  0.5521  0.1633
   44POP    C32 2268   7.485   4.300   6.010 -0.4299 -0.4941  0.4219
   44POP    O33 2269   7.372   4.247   5.932 -0.1831  0.3041  0.0057
   44POP    C34 2270   7.348   4.114   5.955 -0.3695  0.4839 -0.3321
   44POP    O35 2271   7.429   4.056   6.027 -0.0493 -0.1294  0.1802
   44POP    C36 2272   7.218   4.050   5.890 -0.2464  0.2638  0.6800
   44POP    C37 2273   7.257   3.967   5.766  0.9453  0.0283  0.5978
   44POP    C38 2274   7.133   3.884   5.726  0.2694 -0.6231 -0.4220
   44POP    C39 2275   7.179   3.807   5.606 -0.1219 -0.0075 -0.1610
   44POP    C40 2276   7.252   3.893   5.503  0.2569 -0.5119 -0.1500
   44POP    C41 2277   7.264   3.821   5.371 -0.1226  0.1212 -0.0624
   44POP    C42 2278   7.137   3.781   5.299 -0.6702 -0.5194 -0.2375
   44POP    C43 2279   7.171   3.734   5.156  0.8416 -0.0246  0.4583
   44POP    C44 2280   7.251   3.839   5.090 -0.3306 -0.3272  0.0473
   44POP    C45 2281   7.294   3.790   4.950  0.0171 -0.0820 -0.1489
   44POP    C46 2282   7.172   3.763   4.863  0.4454  0.0541 -0.5748
   44POP    C47 2283   7.217   3.748   4.718  0.2211 -0.1122 -0.3977
   44POP    C48 2284   7.090   3.725   4.634 -0.2047 -0.2242 -0.4164
   44POP    C49 2285   7.092   3.725   4.479 -0.8923 -0.5865  0.1694
   44POP    C50 2286   6.946   3.730   4.435 -0.1749 -0.3758 -0.4312
   44POP    CA1 2287   6.887   4.110   4.065 -0.3335  0.2535 -0.5857
   44POP    CA2 2288   6.769   4.170   3.995 -0.1347  0.0835  0.4821
   45POP     C1 2289  10.306   3.448   4.744  0.8402  0.1227  0.4317
   45POP     C2 2290  10.105   3.387   4.872  0.8462  0.2694 -0.1372
   45POP     C3 2291  10.321   3.319   4.933 -0.1045 -0.3186 -0.9068
   45POP     N4 2292  10.248   3.428   4.878  0.1347  0.1057 -1.0973
   45POP     C5 2293  10.288   3.548   4.962 -0.3555  0.2378  0.3656
   45POP     C6 2294  10.199   3.683   4.955  0.3402  0.3242  0.4341
   45POP     O7 2295  10.203   3.745   4.832 -0.3905 -0.1682  0.3175
   45POP     P8 2296  10.085   3.847   4.825 -0.1739  0.2394  0.5933
   45POP     O9 2297  10.064   3.900   4.960  0.7665  0.0655  0.3544
   45POP    O10 2298  10.111   3.932   4.705  0.4881 -0.0106  1.1972
   45POP    O11 2299   9.985   3.731   4.807  0.7045 -0.3612 -0.1792
   45POP    C12 2300   9.963   3.707   4.672  1.1306 -0.0411  0.9419
   45POP    C13 2301   9.902   3.568   4.648  0.7250 -0.2124 -0.5414
   45POP    O14 2302   9.937   3.526   4.514  0.4814 -0.6489 -0.6332
   45POP    C15 2303   9.920   3.401   4.472 -0.2003  0.3811  0.2229
   45POP    O16 2304   9.862   3.317   4.541  0.1926 -0.1075  0.7441
   45POP    C17 2305   9.969   3.379   4.333 -0.0980  0.0070 -0.2479
   45POP    C18 2306   9.886   3.445   4.231  0.5848 -1.0458 -0.2678
   45POP    C19 2307   9.919   3.372   4.097  0.1118  0.2708 -0.1530
   45POP    C20 2308   9.832   3.428   3.984  0.5533 -0.1753  0.3746
   45POP    C21 2309   9.839   3.328   3.865 -0.1739 -0.7084  0.2063
   45POP    C22 2310   9.754   3.382   3.746 -0.3676  0.6322  0.2902
   45POP    C23 2311   9.759   3.276   3.629 -0.4466 -0.2665  0.2179
   45POP    C24 2312   9.896   3.246   3.579  0.3929 -0.2372 -0.5698
   45POP    C25 2313   9.907   3.119   3.526  0.1480 -0.2422 -0.1119
   45POP    C26 2314   9.786   3.026   3.527  0.2337  0.0608 -0.2901
   45POP    C27 2315   9.811   2.890   3.458  0.4745  0.1716 -0.7737
   45POP    C28 2316   9.715   2.786   3.511 -0.0696  0.0930  0.6598
   45POP    C29 2317   9.715   2.783   3.659 -0.4435 -0.4640  0.6363
   45POP    C30 2318   9.617   2.675   3.698 -0.0945  0.6076  0.0064
   45POP    C31 2319   9.595   2.644   3.849 -0.1727  0.5811  0.0614
   45POP    C32 2320   9.750   3.587   4.672 -0.0471  0.2442 -0.2874
   45POP    O33 2321   9.696   3.706   4.611 -0.0825  0.7096 -0.0093
   45POP    C34 2322   9.568   3.732   4.633  0.4384  0.2911  0.1435
   45POP    O35 2323   9.497   3.652   4.693 -0.0144 -0.4293 -0.2054
   45POP    C36 2324   9.503   3.843   4.545 -0.4196 -0.0030 -0.2273
   45POP    C37 2325   9.444   3.788   4.414 -0.3768  0.1162 -0.0587
   45POP    C38 2326   9.397   3.908   4.323 -0.1900 -0.0794 -0.4279
   45POP    C39 2327   9.338   3.840   4.200 -0.6779 -0.5714  0.7907
   45POP    C40 2328   9.290   3.948   4.097 -0.0571  0.2499 -0.3259
   45POP    C41 2329   9.183   4.047   4.153 -0.5284 -1.0007 -0.1151
   45POP    C42 2330   9.111   4.136   4.052 -0.0854 -0.0948  0.0503
   45POP    C43 2331   9.006   4.220   4.131 -0.0389 -0.2760  0.3832
   45POP    C44 2332   8.906   4.284   4.044 -0.1927  0.9497 -0.3730
   45POP    C45 2333   8.828   4.170   3.974 -0.3585 -0.0787 -0.3776
   45POP    C46 2334   8.749   4.213   3.853  0.4720  0.5134  0.2049
   45POP    C47 2335   8.704   4.083   3.782 -0.5176  0.1672 -0.2047
   45POP    C48 2336   8.641   4.114   3.651 -0.0761  0.1397  0.2426
   45POP    C49 2337   8.609   3.983   3.575  0.2829  0.1628 -0.2808
   45POP    C50 2338   8.505   4.014   3.469 -0.0536  0.1774  0.3682
   45POP    CA1 2339   9.510   2.520   3.868 -0.2762  0.2995 -0.0452
   45POP    CA2 2340   9.571   2.398   3.792  0.4032 -0.1827  0.0053
   46POP     C1 2341   5.841   2.255   6.536  0.1785 -0.0249  0.0480
   46POP     C2 2342   5.835   2.168   6.756 -0.3285  0.2445  0.3579
   46POP     C3 2343   5.927   2.058   6.571  0.2630 -0.7279 -0.8568
   46POP     N4 2344   5.814   2.140   6.616 -0.2114 -0.0757  0.8170
   46POP     C5 2345   5.697   2.061   6.586 -0.0283  0.5249 -0.4461
   46POP     C6 2346   5.562   2.138   6.611 -0.3961  0.4632 -0.4191
   46POP     O7 2347   5.455   2.062   6.557  0.0454  0.3409  0.1121
   46POP     P8 2348   5.323   2.102   6.631  0.0369  0.0171  0.1663
   46POP     O9 2349   5.226   2.003   6.590 -0.0147  0.4610  0.1026
   46POP    O10 2350   5.359   2.106   6.766 -0.4848 -0.3923 -0.1390
   46POP    O11 2351   5.306   2.240   6.570 -0.0495 -0.3348  0.3334
   46POP    C12 2352   5.259   2.209   6.441 -0.3199  0.4387 -0.9553
   46POP    C13 2353   5.235   2.323   6.346 -0.0032 -0.6317  0.5456
   46POP    O14 2354   5.155   2.283   6.229 -0.1268 -0.0951  0.6807
   46POP    C15 2355   5.121   2.393   6.158  0.3440 -0.0614  0.8123
   46POP    O16 2356   5.132   2.503   6.202  0.2162 -0.0090  0.1475
   46POP    C17 2357   5.056   2.363   6.019  0.2987 -0.0334 -0.0317
   46POP    C18 2358   4.907   2.326   6.030  0.3681 -0.0801 -0.5365
   46POP    C19 2359   4.848   2.267   5.899  0.2817  0.2496 -0.4887
   46POP    C20 2360   4.930   2.151   5.851  0.2490  0.3463  0.1369
   46POP    C21 2361   4.855   2.085   5.735 -0.5954  0.4169  0.0045
   46POP    C22 2362   4.940   1.976   5.666  0.5519  0.4743  0.3274
   46POP    C23 2363   5.040   2.037   5.568  0.6247 -0.3317  0.2871
   46POP    C24 2364   5.108   1.923   5.487  0.2520  0.8218  0.2632
   46POP    C25 2365   5.157   1.950   5.359 -0.8161  0.1458 -0.3155
   46POP    C26 2366   5.169   2.096   5.326 -0.5066 -0.1813 -0.1254
   46POP    C27 2367   5.202   2.116   5.170  0.3938 -0.0409 -0.0957
   46POP    C28 2368   5.344   2.096   5.132  0.4480  0.3748  0.0850
   46POP    C29 2369   5.367   2.122   4.980 -0.1478 -0.0975  0.3209
   46POP    C30 2370   5.517   2.102   4.938 -0.0280  0.1272  0.2934
   46POP    C31 2371   5.529   2.142   4.788 -0.4070 -0.4270  0.3332
   46POP    C32 2372   5.373   2.377   6.309 -0.7892  0.3549  0.1948
   46POP    O33 2373   5.472   2.287   6.251 -0.0099 -0.0190 -0.1290
   46POP    C34 2374   5.599   2.336   6.224  0.0104 -0.8180  0.1867
   46POP    O35 2375   5.646   2.434   6.283  0.3574 -0.2733 -0.0617
   46POP    C36 2376   5.682   2.240   6.137  0.1048  0.4658  0.1683
   46POP    C37 2377   5.770   2.310   6.033  0.3082  0.3823  0.2324
   46POP    C38 2378   5.870   2.211   5.973 -0.4331  0.0578 -0.2348
   46POP    C39 2379   5.925   2.265   5.839  0.3360  0.2514  0.2170
   46POP    C40 2380   6.012   2.157   5.778 -1.1978 -0.3768 -0.0698
   46POP    C41 2381   6.056   2.183   5.637 -0.7825  0.4882  0.4254
   46POP    C42 2382   6.149   2.305   5.633  0.5075  0.2837  0.1322
   46POP    C43 2383   6.196   2.328   5.487 -0.1055 -0.0288 -0.3492
   46POP    C44 2384   6.243   2.191   5.450 -0.2193  0.4433 -0.2516
   46POP    C45 2385   6.304   2.185   5.312  0.9330  0.6702 -0.3278
   46POP    C46 2386   6.346   2.047   5.265 -0.2921 -0.0705 -0.2750
   46POP    C47 2387   6.223   1.962   5.234  0.3725 -0.1823 -0.0726
   46POP    C48 2388   6.268   1.827   5.176  0.2836 -0.0177 -0.0706
   46POP    C49 2389   6.150   1.732   5.167  0.1350  0.7982 -0.4870
   46POP    C50 2390   6.197   1.598   5.108  0.6255 -0.5500 -0.0738
   46POP    CA1 2391   5.658   2.092   4.720 -0.2032  0.0392  0.0193
   46POP    CA2 2392   5.675   2.121   4.571 -0.1787  0.2231 -0.0787
   47POP     C1 2393   9.489   1.282   5.843 -0.3799  0.0752  0.6430
   47POP     C2 2394   9.375   1.497   5.809 -0.3033 -0.1887  0.5206
   47POP     C3 2395   9.259   1.298   5.777  0.7895 -0.8602  0.7029
   47POP     N4 2396   9.392   1.359   5.757 -0.0234 -0.0302 -0.4029
   47POP     C5 2397   9.433   1.354   5.617  0.3600  0.0108 -0.0476
   47POP     C6 2398   9.353   1.428   5.513 -0.7495 -0.3668  0.0186
   47POP     O7 2399   9.229   1.364   5.476 -0.0714 -0.2198  0.0709
   47POP     P8 2400   9.150   1.458   5.373  0.0597 -0.0845 -0.7939
   47POP     O9 2401   9.018   1.394   5.347 -0.1276  0.5936  0.3436
   47POP    O10 2402   9.165   1.592   5.435 -0.3484  0.3531  0.2462
   47POP    O11 2403   9.252   1.437   5.256  0.9826  0.0705  0.3275
   47POP    C12 2404   9.199   1.364   5.149 -0.5991  0.4085 -0.2097
   47POP    C13 2405   9.274   1.381   5.009  0.5725  0.2637 -0.0323
   47POP    O14 2406   9.200   1.356   4.881 -0.6125  0.6635  0.1389
   47POP    C15 2407   9.128   1.458   4.826  0.5676 -0.6390 -0.1796
   47POP    O16 2408   9.122   1.569   4.889  0.5964 -0.0839  0.4649
   47POP    C17 2409   9.065   1.422   4.691 -0.6755  0.7383 -0.2567
   47POP    C18 2410   8.934   1.492   4.662 -0.0192  0.0390 -0.0996
   47POP    C19 2411   8.902   1.488   4.513 -0.3401  0.4024  1.0038
   47POP    C20 2412   8.866   1.348   4.464  0.1375 -0.0398  0.2160
   47POP    C21 2413   8.841   1.345   4.316 -0.0988 -0.3158 -0.1675
   47POP    C22 2414   8.964   1.398   4.236  0.3634  0.4802 -0.6172
   47POP    C23 2415   8.924   1.389   4.090  0.1106 -0.0381 -0.2754
   47POP    C24 2416   9.043   1.425   4.001  0.3426  0.4813 -0.2059
   47POP    C25 2417   9.014   1.475   3.873  0.0533  0.3083  0.4849
   47POP    C26 2418   8.875   1.504   3.825 -0.3265 -0.0406  0.1897
   47POP    C27 2419   8.868   1.546   3.678 -1.1192 -0.2915 -0.0123
   47POP    C28 2420   8.898   1.431   3.584 -0.2570  0.0935  0.2336
   47POP    C29 2421   8.828   1.304   3.614  0.0890 -0.8472  0.4261
   47POP    C30 2422   8.879   1.187   3.542  0.2482  0.1490 -0.0710
   47POP    C31 2423   8.785   1.070   3.587  0.7663  0.1131 -0.4179
   47POP    C32 2424   9.408   1.304   5.028  0.1794 -0.1402  0.4811
   47POP    O33 2425   9.390   1.169   5.048  0.0655 -0.2207  0.1471
   47POP    C34 2426   9.497   1.093   5.083 -0.3091 -0.1861 -0.5650
   47POP    O35 2427   9.605   1.144   5.094 -0.0217 -0.0829  0.2084
   47POP    C36 2428   9.477   0.938   5.092 -1.0778 -0.1775 -0.1742
   47POP    C37 2429   9.510   0.875   4.958 -0.2762 -0.1024  0.3169
   47POP    C38 2430   9.394   0.898   4.866  0.6141 -0.4220 -0.2353
   47POP    C39 2431   9.270   0.836   4.929 -0.0842  0.2495  0.7149
   47POP    C40 2432   9.155   0.849   4.832 -0.1497  0.0355  0.1425
   47POP    C41 2433   9.157   0.995   4.781 -0.4280  0.0179  0.0596
   47POP    C42 2434   9.033   1.020   4.698 -0.5251  0.5887 -0.4388
   47POP    C43 2435   9.032   0.921   4.583 -0.2975 -0.3021 -0.0145
   47POP    C44 2436   8.933   0.954   4.475 -0.7158 -0.3241 -0.2370
   47POP    C45 2437   8.967   0.848   4.364  0.1162  0.2575 -0.6182
   47POP    C46 2438   8.857   0.837   4.253 -0.4446  0.6931 -1.0820
   47POP    C47 2439   8.905   0.746   4.135  0.2092 -0.3304 -0.6123
   47POP    C48 2440   8.793   0.725   4.031 -0.7452  0.1761  0.4150
   47POP    C49 2441   8.749   0.850   3.956  0.3423  0.0855 -0.1911
   47POP    C50 2442   8.630   0.822   3.857 -0.5676 -0.1679  0.1424
   47POP    CA1 2443   8.826   0.935   3.529  0.7907  0.0665  0.2832
   47POP    CA2 2444   8.827   0.940   3.378 -0.2028 -0.5131  0.1773
   48POP     C1 2445   8.594   6.524   6.005  0.4413 -0.2547  0.1542
   48POP     C2 2446   8.706   6.673   6.140  0.1990 -0.5461 -0.6002
   48POP     C3 2447   8.774   6.450   6.133 -0.4321 -0.0454  0.0596
   48POP     N4 2448   8.729   6.560   6.052 -0.5601  0.0698  0.2213
   48POP     C5 2449   8.809   6.581   5.933  0.3900 -0.1274  0.0853
   48POP     C6 2450   8.948   6.639   5.949 -0.7242 -0.1088 -0.4829
   48POP     O7 2451   9.002   6.672   5.821 -0.5836 -0.2480 -0.5196
   48POP     P8 2452   9.105   6.785   5.817  0.0178  0.6161 -0.0201
   48POP     O9 2453   9.161   6.798   5.948 -0.3612 -0.3338 -0.2613
   48POP    O10 2454   9.209   6.766   5.717 -0.1097  0.0277 -0.1249
   48POP    O11 2455   9.010   6.895   5.781 -0.4781 -0.1965 -0.5447
   48POP    C12 2456   8.976   6.885   5.644  1.2082  0.4204  0.1700
   48POP    C13 2457   8.935   7.019   5.578  0.1978  0.3974 -0.3264
   48POP    O14 2458   8.857   7.005   5.451  0.4005  0.2987  0.1710
   48POP    C15 2459   8.724   7.021   5.467 -0.7270 -0.0117 -0.0798
   48POP    O16 2460   8.670   7.002   5.576  1.3671  0.2765  0.1459
   48POP    C17 2461   8.649   7.021   5.332 -0.7569 -0.8510 -0.0996
   48POP    C18 2462   8.520   6.934   5.339 -0.2443  0.6863  0.1357
   48POP    C19 2463   8.447   6.925   5.207 -0.6253 -0.2356  0.2670
   48POP    C20 2464   8.339   6.815   5.221 -0.5796  0.2707  0.0326
   48POP    C21 2465   8.270   6.813   5.087 -0.4832  0.8982  0.4532
   48POP    C22 2466   8.374   6.779   4.975 -0.2479  0.0522  0.2700
   48POP    C23 2467   8.336   6.841   4.840 -0.0110 -0.1498  1.2353
   48POP    C24 2468   8.306   6.994   4.855 -0.0098  0.1921 -0.2194
   48POP    C25 2469   8.234   7.044   4.744 -0.1067 -0.3930 -0.0733
   48POP    C26 2470   8.190   6.938   4.644  0.0988 -0.7689  0.5364
   48POP    C27 2471   8.085   7.002   4.556 -0.2416  0.1372  0.6254
   48POP    C28 2472   8.040   6.902   4.451  0.2815  1.0544  0.4060
   48POP    C29 2473   8.053   6.959   4.312 -0.1886  0.1195  0.5485
   48POP    C30 2474   7.983   7.088   4.297 -0.2912  0.4184  0.1252
   48POP    C31 2475   8.008   7.157   4.161  0.5336 -0.1747  0.2736
   48POP    C32 2476   9.068   7.096   5.548  0.1219 -0.0124 -0.4842
   48POP    O33 2477   9.174   7.032   5.477  0.1878  0.3310 -0.4811
   48POP    C34 2478   9.281   7.109   5.449  0.4759 -0.3094  0.2580
   48POP    O35 2479   9.274   7.232   5.475  0.0209  0.5378  0.1762
   48POP    C36 2480   9.397   7.049   5.378  0.2030 -0.1352  0.4069
   48POP    C37 2481   9.397   7.089   5.224 -0.0432 -0.3150  0.2830
   48POP    C38 2482   9.295   7.006   5.146 -0.3472  0.3571  0.6135
   48POP    C39 2483   9.311   7.038   5.000 -0.9300 -0.5538  0.1871
   48POP    C40 2484   9.200   6.984   4.911  0.2271  0.6268 -0.1597
   48POP    C41 2485   9.224   6.990   4.764 -0.7251 -0.5878  0.7117
   48POP    C42 2486   9.113   6.930   4.673  0.2143  0.0526 -0.3069
   48POP    C43 2487   9.133   6.990   4.533 -0.2161  0.4509 -0.1817
   48POP    C44 2488   9.009   6.964   4.448 -0.2176 -0.1109  0.3690
   48POP    C45 2489   9.008   7.032   4.311 -0.0511  0.2206 -0.1575
   48POP    C46 2490   8.871   7.022   4.244  0.2521 -0.1873 -0.0281
   48POP    C47 2491   8.879   7.097   4.110  0.4622  0.3877  0.2514
   48POP    C48 2492   8.771   7.060   4.009  0.2773 -0.5391 -0.5110
   48POP    C49 2493   8.817   7.127   3.881  0.2592  0.1883 -0.4004
   48POP    C50 2494   8.715   7.117   3.764 -0.1008 -0.3289 -0.3200
   48POP    CA1 2495   7.960   7.063   4.051  0.1042  0.5358 -0.2499
   48POP    CA2 2496   7.947   7.135   3.917  0.5468  0.8740  0.7068
   49POP     C1 2497   9.055   3.829   5.941 -0.1337  0.0270 -0.1916
   49POP     C2 2498   8.830   3.775   5.933  0.2433 -0.2984 -0.5335
   49POP     C3 2499   8.988   3.611   5.899  0.0597 -0.6912 -0.5267
   49POP     N4 2500   8.959   3.751   5.863 -0.0422  0.2645  0.2775
   49POP     C5 2501   8.974   3.768   5.716  0.5387  0.5399 -0.0671
   49POP     C6 2502   8.952   3.909   5.659 -0.0728  0.2990  0.4274
   49POP     O7 2503   8.980   3.919   5.519 -0.1959  0.0944  0.8091
   49POP     P8 2504   8.933   4.064   5.476  0.0587  0.0853  0.3031
   49POP     O9 2505   9.025   4.097   5.368  0.5449  0.3190  0.8042
   49POP    O10 2506   8.930   4.166   5.583 -0.1980 -0.3010  0.1397
   49POP    O11 2507   8.794   4.014   5.437 -0.2051 -0.1022  0.3827
   49POP    C12 2508   8.773   3.924   5.326 -0.2179  0.1148  0.0199
   49POP    C13 2509   8.625   3.891   5.308 -0.6768  0.2405 -0.2248
   49POP    O14 2510   8.602   3.790   5.211 -0.2651  0.9144 -0.6503
   49POP    C15 2511   8.509   3.693   5.235 -0.2590 -0.1122 -0.0476
   49POP    O16 2512   8.467   3.670   5.349 -0.7858  0.6838 -0.1109
   49POP    C17 2513   8.502   3.583   5.128  0.0421 -0.5913 -0.1708
   49POP    C18 2514   8.362   3.546   5.084 -0.0829 -0.1094 -0.7763
   49POP    C19 2515   8.342   3.447   4.973  0.0035 -0.7783 -0.3195
   49POP    C20 2516   8.369   3.513   4.836 -0.2107 -0.8472 -0.2992
   49POP    C21 2517   8.344   3.441   4.713 -0.5044  0.3179 -0.4214
   49POP    C22 2518   8.404   3.511   4.592 -0.9828  0.1782 -0.8245
   49POP    C23 2519   8.396   3.419   4.475  0.3131  0.1432  0.8544
   49POP    C24 2520   8.266   3.429   4.407  0.0566  0.4275  0.1590
   49POP    C25 2521   8.255   3.372   4.281 -0.1557  0.1768 -0.4727
   49POP    C26 2522   8.365   3.289   4.216 -0.1045  0.7918  0.3862
   49POP    C27 2523   8.314   3.182   4.122  0.3785  0.7606 -0.5673
   49POP    C28 2524   8.422   3.111   4.050 -0.6274  0.2152  0.1937
   49POP    C29 2525   8.355   3.026   3.944 -0.0673 -0.5576  0.3266
   49POP    C30 2526   8.460   2.974   3.851 -0.0227  0.6639  0.3097
   49POP    C31 2527   8.477   3.088   3.747  0.5521  0.6185  0.2980
   49POP    C32 2528   8.544   4.020   5.290 -0.3721 -0.5597 -0.4537
   49POP    O33 2529   8.551   4.093   5.168 -0.7999 -0.5894 -0.1222
   49POP    C34 2530   8.483   4.207   5.171  0.3909 -0.1420  1.0829
   49POP    O35 2531   8.403   4.234   5.262 -0.4500  0.1059  0.0183
   49POP    C36 2532   8.486   4.288   5.045 -0.2846 -0.1860  1.0304
   49POP    C37 2533   8.363   4.249   4.962 -0.5222  0.2674  0.4831
   49POP    C38 2534   8.362   4.305   4.818 -0.7193  0.4684 -0.3995
   49POP    C39 2535   8.224   4.287   4.747  0.0601  0.3626 -0.3641
   49POP    C40 2536   8.248   4.314   4.601 -0.3779  0.0640  0.0922
   49POP    C41 2537   8.131   4.290   4.513  0.2087  0.1412 -0.1170
   49POP    C42 2538   8.146   4.349   4.370  0.7185  0.5824 -0.3474
   49POP    C43 2539   8.026   4.318   4.279  0.6650 -0.1279  0.2716
   49POP    C44 2540   8.015   4.412   4.161  0.1861  0.1832 -0.2767
   49POP    C45 2541   7.877   4.391   4.103  0.0162  0.4760 -0.5876
   49POP    C46 2542   7.870   4.497   3.990 -0.0069 -0.2532  0.6315
   49POP    C47 2543   7.734   4.501   3.927  0.0171  0.4169  0.0528
   49POP    C48 2544   7.728   4.587   3.803 -0.1664 -0.4038  0.1168
   49POP    C49 2545   7.591   4.636   3.756 -0.3392  0.2874  0.1176
   49POP    C50 2546   7.615   4.712   3.624 -0.0271 -0.2302 -0.0851
   49POP    CA1 2547   8.512   3.036   3.608 -0.3780 -0.2820  0.3623
   49POP    CA2 2548   8.509   3.152   3.495 -0.4964 -0.5603  0.4432
   50POP     C1 2549   6.287   3.735   6.296 -0.1115  0.4607 -0.1527
   50POP     C2 2550   6.482   3.605   6.375 -0.6438  0.1274  0.0253
   50POP     C3 2551   6.242   3.518   6.380 -0.2556 -0.4145  0.1381
   50POP     N4 2552   6.338   3.633   6.397 -0.4772 -0.0561 -0.5183
   50POP     C5 2553   6.311   3.667   6.539 -0.2976  0.1595  0.5805
   50POP     C6 2554   6.338   3.813   6.588 -0.5968 -0.0905  0.3229
   50POP     O7 2555   6.470   3.854   6.569  0.4935 -0.0556 -0.3834
   50POP     P8 2556   6.475   4.013   6.567 -0.1026 -0.1844  0.0139
   50POP     O9 2557   6.610   4.052   6.583 -0.3154  0.2231  1.0831
   50POP    O10 2558   6.376   4.046   6.665 -0.0070  0.3437 -0.6008
   50POP    O11 2559   6.399   4.035   6.428 -0.1656  0.4190  0.1546
   50POP    C12 2560   6.491   4.052   6.326  0.2452 -0.0103 -0.4922
   50POP    C13 2561   6.422   4.054   6.184 -0.2140  0.4543  0.6628
   50POP    O14 2562   6.506   4.027   6.063  0.5714 -0.1432  0.2385
   50POP    C15 2563   6.569   3.910   6.049 -0.3095 -0.3536 -0.3598
   50POP    O16 2564   6.551   3.813   6.123 -0.8751  0.3444 -0.5957
   50POP    C17 2565   6.677   3.912   5.937  0.1380  0.3037  0.3747
   50POP    C18 2566   6.605   3.958   5.807  0.7271  1.0725  1.0765
   50POP    C19 2567   6.704   3.923   5.693 -0.2524 -0.0762  0.3703
   50POP    C20 2568   6.687   4.005   5.567  0.0303 -0.0185  0.3031
   50POP    C21 2569   6.796   3.987   5.467 -0.0259 -0.5041 -0.0312
   50POP    C22 2570   6.754   4.048   5.334  0.4715 -0.0961 -0.1444
   50POP    C23 2571   6.625   3.971   5.294 -0.2766  0.3420 -0.9012
   50POP    C24 2572   6.574   4.003   5.159  0.2126  0.5177  0.2954
   50POP    C25 2573   6.464   3.931   5.107 -0.0580 -0.4648  0.9089
   50POP    C26 2574   6.380   3.864   5.213 -0.1953 -0.2062  0.4662
   50POP    C27 2575   6.279   3.780   5.142 -0.4423 -0.1477  0.3376
   50POP    C28 2576   6.172   3.859   5.069  0.1717 -0.5731  0.3571
   50POP    C29 2577   6.079   3.784   4.978  0.3340  0.1147 -0.2527
   50POP    C30 2578   5.994   3.864   4.880  0.0778  0.3778 -0.5065
   50POP    C31 2579   5.951   3.770   4.774 -0.2326 -0.5154  0.6649
   50POP    C32 2580   6.343   4.188   6.176  0.6528 -0.3274  0.3383
   50POP    O33 2581   6.204   4.188   6.147 -0.2070 -0.3573  0.6538
   50POP    C34 2582   6.152   4.311   6.101 -0.7872 -0.3921 -0.3929
   50POP    O35 2583   6.226   4.410   6.099 -0.1526 -0.3449 -0.8913
   50POP    C36 2584   6.010   4.324   6.079  0.2134 -0.2736  0.0387
   50POP    C37 2585   5.968   4.319   5.928 -0.0133  0.6770 -0.1045
   50POP    C38 2586   5.818   4.291   5.909 -0.8864 -0.0815  0.7580
   50POP    C39 2587   5.787   4.282   5.763  0.6161  0.3843 -0.1795
   50POP    C40 2588   5.804   4.418   5.697 -0.1292 -0.5634  0.1692
   50POP    C41 2589   5.782   4.413   5.546 -0.4428  0.2160 -0.5904
   50POP    C42 2590   5.642   4.390   5.496  0.6871 -0.1279 -0.0703
   50POP    C43 2591   5.626   4.397   5.345  0.6700  0.7177  0.0495
   50POP    C44 2592   5.501   4.327   5.284 -0.0815 -0.1444  0.0964
   50POP    C45 2593   5.499   4.372   5.141 -0.2303  0.0930 -0.7195
   50POP    C46 2594   5.383   4.305   5.069 -0.0222  0.0044 -0.7695
   50POP    C47 2595   5.381   4.151   5.044  0.1364 -0.5813 -0.6380
   50POP    C48 2596   5.243   4.088   5.025  0.1807 -0.5435 -0.0539
   50POP    C49 2597   5.198   4.108   4.880  0.8239  0.2643  0.1591
   50POP    C50 2598   5.060   4.051   4.843  0.2351 -0.0028 -0.3088
   50POP    CA1 2599   5.845   3.827   4.676 -0.0259 -0.0271  0.5220
   50POP    CA2 2600   5.789   3.715   4.594 -0.1294 -0.3085  0.0515
   51POP     C1 2601   7.055   2.240   6.478 -0.0373  0.3696 -0.1115
   51POP     C2 2602   7.159   2.425   6.594 -0.1731  0.4909  0.2874
   51POP     C3 2603   7.103   2.447   6.370  0.2465 -0.1828  0.0982
   51POP     N4 2604   7.057   2.389   6.496  0.4594 -0.7468  0.9911
   51POP     C5 2605   6.928   2.449   6.554 -0.3633  0.5546  0.7024
   51POP     C6 2606   6.787   2.393   6.510 -0.5550  0.1146  0.1610
   51POP     O7 2607   6.752   2.380   6.372 -0.0674 -0.2656  0.2132
   51POP     P8 2608   6.613   2.309   6.361 -0.3259 -0.4373  0.0886
   51POP     O9 2609   6.651   2.186   6.428  0.1467  0.1372 -0.3882
   51POP    O10 2610   6.543   2.423   6.422 -0.0926 -0.3776 -0.3204
   51POP    O11 2611   6.599   2.297   6.209 -0.1280 -0.1543  0.2380
   51POP    C12 2612   6.721   2.260   6.146  0.3269 -0.0559 -0.0125
   51POP    C13 2613   6.736   2.272   5.993  0.8564 -0.1850  0.2455
   51POP    O14 2614   6.787   2.403   5.946  0.3203 -0.2911 -0.2980
   51POP    C15 2615   6.925   2.418   5.963 -0.0913  0.1982 -0.0045
   51POP    O16 2616   6.997   2.339   6.021 -0.0881  0.3332  0.6606
   51POP    C17 2617   6.971   2.554   5.911 -0.1145  0.1195 -0.1126
   51POP    C18 2618   6.982   2.572   5.763 -0.2660  0.2941 -0.2037
   51POP    C19 2619   7.070   2.691   5.722  0.1931  0.7086  0.2150
   51POP    C20 2620   7.061   2.704   5.568 -0.6893 -0.5128 -0.4254
   51POP    C21 2621   7.100   2.561   5.520  0.3172  0.0963 -0.2363
   51POP    C22 2622   7.129   2.560   5.368  0.5548 -1.0105 -0.1673
   51POP    C23 2623   7.011   2.584   5.275 -0.6304  0.0717  0.1836
   51POP    C24 2624   7.062   2.565   5.132 -0.2371  0.0841  0.3480
   51POP    C25 2625   6.978   2.577   5.022  0.4368  0.1487 -0.1518
   51POP    C26 2626   6.833   2.610   5.043 -0.0269  0.5680 -0.3934
   51POP    C27 2627   6.755   2.609   4.910 -0.3752 -0.4894  0.1453
   51POP    C28 2628   6.806   2.712   4.809 -0.4579 -0.0903  0.4109
   51POP    C29 2629   6.712   2.709   4.680 -0.3517  0.4204 -0.3433
   51POP    C30 2630   6.759   2.816   4.586  0.2697  0.1481  0.1812
   51POP    C31 2631   6.693   2.806   4.443  0.0695 -0.0483  0.9121
   51POP    C32 2632   6.608   2.236   5.918  0.0768 -0.2475  0.1867
   51POP    O33 2633   6.592   2.096   5.889  0.5665  0.3729 -0.4811
   51POP    C34 2634   6.497   2.062   5.798  0.2347 -0.4430 -0.0867
   51POP    O35 2635   6.425   2.140   5.739  0.0769 -0.0659 -0.5322
   51POP    C36 2636   6.477   1.909   5.776 -0.5221 -0.1233  0.3473
   51POP    C37 2637   6.477   1.868   5.627  0.2687 -0.4163 -0.1571
   51POP    C38 2638   6.442   1.718   5.618  0.2476 -0.0822 -0.6383
   51POP    C39 2639   6.388   1.679   5.484 -0.0507 -0.1996  0.4748
   51POP    C40 2640   6.364   1.527   5.472  0.4818  0.0416  0.7900
   51POP    C41 2641   6.492   1.454   5.504 -0.6397 -0.2121 -0.0207
   51POP    C42 2642   6.501   1.325   5.422 -0.2501  0.0155  0.8228
   51POP    C43 2643   6.503   1.367   5.276  0.2877  0.2564  0.0294
   51POP    C44 2644   6.481   1.237   5.191 -0.1066  0.4074 -0.7138
   51POP    C45 2645   6.449   1.282   5.045 -0.6981  0.9739 -0.3495
   51POP    C46 2646   6.439   1.167   4.947  0.2961 -0.0723  0.3039
   51POP    C47 2647   6.429   1.233   4.807 -0.2331 -0.5647 -0.9601
   51POP    C48 2648   6.378   1.135   4.698  0.2263  0.1918 -0.0227
   51POP    C49 2649   6.231   1.099   4.724 -0.5057 -0.7984 -0.6100
   51POP    C50 2650   6.154   1.226   4.710 -0.4888  0.7054 -0.5521
   51POP    CA1 2651   6.740   2.691   4.360  0.1188  0.0359 -0.0777
   51POP    CA2 2652   6.673   2.705   4.225 -0.6572 -0.3340 -0.3841
   52POP     C1 2653   8.870   4.896   5.883  0.0438 -0.1849 -0.2455
   52POP     C2 2654   8.721   4.814   6.061  0.7313 -0.3342  0.0647
   52POP     C3 2655   8.723   4.703   5.857 -0.1309 -0.4121 -0.1103
   52POP     N4 2656   8.734   4.840   5.916  0.5544  0.1390  0.0900
   52POP     C5 2657   8.620   4.922   5.859  0.1264 -0.3248  0.1962
   52POP     C6 2658   8.652   5.058   5.799  0.3947 -0.5536 -0.2550
   52POP     O7 2659   8.540   5.144   5.774 -0.8082  1.1557  0.0425
   52POP     P8 2660   8.589   5.296   5.757  0.4365  0.4129  0.0155
   52POP     O9 2661   8.465   5.369   5.777  0.0941 -0.0311 -0.7205
   52POP    O10 2662   8.710   5.308   5.839  0.0293  0.4136  0.4852
   52POP    O11 2663   8.623   5.286   5.598 -0.0701  0.2980  0.1457
   52POP    C12 2664   8.512   5.317   5.518 -0.6806 -0.4085 -0.1095
   52POP    C13 2665   8.518   5.427   5.411 -0.7960  0.1664 -0.7093
   52POP    O14 2666   8.414   5.405   5.310  0.2004 -0.5746 -0.1410
   52POP    C15 2667   8.289   5.445   5.355 -0.0550  0.0608 -0.6199
   52POP    O16 2668   8.273   5.486   5.471 -0.1347  0.5117 -0.2280
   52POP    C17 2669   8.182   5.443   5.245  0.3247 -0.5253 -0.4507
   52POP    C18 2670   8.106   5.578   5.237 -0.2878 -1.1912 -0.3185
   52POP    C19 2671   7.983   5.559   5.151  0.1280  0.1978  0.1493
   52POP    C20 2672   8.015   5.513   5.014  0.1416 -0.0672 -0.2091
   52POP    C21 2673   7.901   5.532   4.917 -0.7783 -0.6441 -0.3104
   52POP    C22 2674   7.961   5.540   4.775  0.1901  0.1336 -0.1216
   52POP    C23 2675   8.042   5.417   4.742 -0.1013 -1.0962  0.5475
   52POP    C24 2676   8.126   5.441   4.616  0.3095  0.4841  0.0477
   52POP    C25 2677   8.159   5.336   4.532 -0.0661  0.2204 -0.0724
   52POP    C26 2678   8.089   5.206   4.563  0.2933  0.3795  0.1728
   52POP    C27 2679   8.108   5.095   4.463  0.1324 -0.3169 -0.2782
   52POP    C28 2680   8.041   4.967   4.520  0.2975 -0.8508  0.0096
   52POP    C29 2681   8.046   4.847   4.426 -0.1133  0.6259 -0.9236
   52POP    C30 2682   7.982   4.728   4.497  0.2053  0.8427 -0.2057
   52POP    C31 2683   8.065   4.671   4.613  0.1943  0.1101 -0.4880
   52POP    C32 2684   8.666   5.440   5.368  0.0418  0.3160  0.1688
   52POP    O33 2685   8.682   5.504   5.244  0.2419  0.7799  0.0420
   52POP    C34 2686   8.685   5.643   5.258 -0.7438 -0.1703  0.2188
   52POP    O35 2687   8.673   5.706   5.358  0.1101  0.6688  0.0028
   52POP    C36 2688   8.692   5.722   5.133 -0.4933  0.4455 -0.0397
   52POP    C37 2689   8.831   5.727   5.074 -0.3865  0.3594 -0.6377
   52POP    C38 2690   8.807   5.686   4.928 -0.0762  0.8923  0.1203
   52POP    C39 2691   8.943   5.650   4.860  0.2738  0.5910  0.2977
   52POP    C40 2692   8.920   5.622   4.707  0.8052  0.8207  0.6854
   52POP    C41 2693   8.794   5.543   4.673 -0.0483 -0.7966  0.4831
   52POP    C42 2694   8.769   5.515   4.519 -0.5166 -0.5876  0.3705
   52POP    C43 2695   8.649   5.424   4.501  0.2543 -0.6310 -0.5983
   52POP    C44 2696   8.627   5.395   4.355  0.3089 -0.2504  0.0212
   52POP    C45 2697   8.535   5.271   4.346 -0.1168 -0.2305 -0.7111
   52POP    C46 2698   8.548   5.197   4.210 -0.0037  0.3948 -0.3787
   52POP    C47 2699   8.464   5.067   4.226 -0.1621  0.7100 -0.8014
   52POP    C48 2700   8.462   4.988   4.100  0.2158  0.2437  0.7460
   52POP    C49 2701   8.368   4.874   4.091  0.2943 -0.3245 -0.1594
   52POP    C50 2702   8.230   4.935   4.108 -0.1626  0.4468  0.3354
   52POP    CA1 2703   7.975   4.591   4.705 -0.3315  0.0564  0.3878
   52POP    CA2 2704   7.924   4.668   4.826 -0.1063  0.2337 -0.2358
   53POP     C1 2705   9.100   5.572   6.003 -0.6707 -0.4238  0.5439
   53POP     C2 2706   9.332   5.613   5.974  0.1449 -0.2136 -0.0086
   53POP     C3 2707   9.248   5.403   5.924  0.1717 -0.1375  1.4815
   53POP     N4 2708   9.215   5.547   5.919 -0.0990 -0.0496 -0.0414
   53POP     C5 2709   9.176   5.585   5.782 -0.9757 -0.0004  0.6061
   53POP     C6 2710   9.281   5.588   5.664  0.4719  0.3623 -0.2284
   53POP     O7 2711   9.307   5.464   5.606  0.5038 -0.4881 -0.2347
   53POP     P8 2712   9.400   5.470   5.483  0.3267 -0.0943 -0.2974
   53POP     O9 2713   9.526   5.528   5.520 -0.5150 -0.2254 -0.4437
   53POP    O10 2714   9.387   5.343   5.411  0.2576 -0.3582 -0.1432
   53POP    O11 2715   9.318   5.581   5.397 -0.9189 -0.0631  0.2558
   53POP    C12 2716   9.280   5.516   5.273  0.4025 -0.1632 -0.2201
   53POP    C13 2717   9.150   5.580   5.236 -0.0738 -0.1291  0.2578
   53POP    O14 2718   9.062   5.496   5.163 -0.1376  0.2601 -0.4035
   53POP    C15 2719   9.002   5.396   5.229 -0.5012  0.3100  1.0369
   53POP    O16 2720   9.002   5.390   5.351  0.1511  0.6893 -0.4683
   53POP    C17 2721   8.919   5.296   5.146  0.0369  0.5470 -0.3476
   53POP    C18 2722   8.966   5.295   5.002  0.6489 -0.5766  0.1047
   53POP    C19 2723   8.873   5.204   4.924  0.1692  0.2514 -0.2942
   53POP    C20 2724   8.918   5.220   4.777  0.0548  0.0834 -0.6778
   53POP    C21 2725   8.909   5.099   4.686 -0.0720  0.0321 -0.5487
   53POP    C22 2726   8.775   5.064   4.635 -0.0169  0.8296  0.2812
   53POP    C23 2727   8.796   4.931   4.566  0.6682 -0.0469 -0.0931
   53POP    C24 2728   8.887   4.943   4.450 -0.3149  0.1697 -0.0135
   53POP    C25 2729   8.892   4.846   4.352  0.2859 -1.0672 -0.2443
   53POP    C26 2730   8.798   4.729   4.365 -0.5972 -0.1714  0.2944
   53POP    C27 2731   8.814   4.631   4.251 -0.5097  0.5875  0.0410
   53POP    C28 2732   8.749   4.694   4.127  0.3736  0.8239  0.0493
   53POP    C29 2733   8.732   4.595   4.014  0.1623  0.0181 -0.0406
   53POP    C30 2734   8.675   4.682   3.902 -0.4463 -0.1962  0.0309
   53POP    C31 2735   8.662   4.597   3.771  0.4044 -0.6285  1.1278
   53POP    C32 2736   9.188   5.706   5.157 -0.3194 -0.7459  0.1992
   53POP    O33 2737   9.295   5.689   5.062  0.4310 -0.1324  0.0768
   53POP    C34 2738   9.323   5.805   4.994 -1.2346  0.6264  0.0768
   53POP    O35 2739   9.297   5.916   5.046 -0.0588 -0.6289 -0.3055
   53POP    C36 2740   9.417   5.789   4.875 -0.6113  0.0951 -0.4768
   53POP    C37 2741   9.326   5.817   4.752 -0.4486 -0.0523  0.0640
   53POP    C38 2742   9.394   5.773   4.620 -0.7615  0.2123 -0.2121
   53POP    C39 2743   9.289   5.756   4.509  0.2776 -0.2998 -0.2394
   53POP    C40 2744   9.356   5.731   4.373 -0.1289 -0.6336 -0.4888
   53POP    C41 2745   9.250   5.725   4.267 -0.1316 -0.1200 -0.0954
   53POP    C42 2746   9.326   5.709   4.132 -0.2244 -0.0112  0.1283
   53POP    C43 2747   9.245   5.637   4.026  0.2068  0.1637  0.1107
   53POP    C44 2748   9.318   5.637   3.891 -0.0725  0.3631 -0.4799
   53POP    C45 2749   9.233   5.594   3.775 -0.6470 -0.2104  0.6227
   53POP    C46 2750   9.308   5.613   3.644  0.7231 -0.4858  0.4411
   53POP    C47 2751   9.208   5.573   3.539  0.8372 -0.4546 -0.0229
   53POP    C48 2752   9.247   5.553   3.393 -1.0476 -0.3589 -0.4153
   53POP    C49 2753   9.127   5.557   3.303 -0.0718  0.2783  0.3668
   53POP    C50 2754   9.168   5.588   3.162  0.0326 -0.0875  0.3260
   53POP    CA1 2755   8.601   4.671   3.648 -0.9405  0.5273 -0.3602
   53POP    CA2 2756   8.685   4.793   3.625 -0.2621 -0.4092  0.2962
   54POP     C1 2757   8.249   5.145   5.965  0.4235  0.3096 -0.4048
   54POP     C2 2758   8.028   5.053   5.886  0.2018 -0.1393 -0.2716
   54POP     C3 2759   8.066   5.283   5.914 -0.1367 -0.9885  0.3025
   54POP     N4 2760   8.135   5.158   5.873 -0.3147  0.5616 -0.1875
   54POP     C5 2761   8.194   5.171   5.742 -0.2207 -0.0753 -0.5388
   54POP     C6 2762   8.261   5.049   5.679  0.3445 -0.4207 -0.0942
   54POP     O7 2763   8.290   5.066   5.544 -0.0874  0.0055  0.6202
   54POP     P8 2764   8.356   4.935   5.499  0.1787  0.5421  0.2545
   54POP     O9 2765   8.468   4.974   5.409  0.1340  0.2710  0.5446
   54POP    O10 2766   8.380   4.844   5.615 -0.0299 -0.3395  0.1498
   54POP    O11 2767   8.239   4.884   5.418 -0.3874 -0.3922  0.1571
   54POP    C12 2768   8.208   4.996   5.332  0.2377  0.1826  0.4165
   54POP    C13 2769   8.080   4.963   5.255  0.3886 -0.3770  0.2677
   54POP    O14 2770   8.062   5.066   5.155  0.5056  0.0925  0.3803
   54POP    C15 2771   8.101   5.034   5.031 -0.2333 -0.6678  0.2084
   54POP    O16 2772   8.187   4.945   5.014  0.2507 -0.3471 -0.4010
   54POP    C17 2773   8.042   5.100   4.910 -0.5847 -0.0656 -0.4286
   54POP    C18 2774   7.888   5.101   4.913 -0.0278 -0.5452 -0.0847
   54POP    C19 2775   7.822   5.116   4.777  0.9240  0.0331  0.2752
   54POP    C20 2776   7.671   5.109   4.806 -0.1558 -0.5798  0.3838
   54POP    C21 2777   7.605   5.071   4.673  0.5299 -0.1335 -0.5404
   54POP    C22 2778   7.677   4.956   4.601 -0.7967  0.3520 -0.4562
   54POP    C23 2779   7.612   4.950   4.463 -0.2667  0.1237  0.3161
   54POP    C24 2780   7.648   4.820   4.393 -0.1147 -0.3449 -0.8106
   54POP    C25 2781   7.606   4.794   4.263 -0.8117  0.5296  0.3703
   54POP    C26 2782   7.515   4.890   4.187  0.6635 -0.0858 -0.3588
   54POP    C27 2783   7.455   4.828   4.061 -0.0851  0.0470  0.5127
   54POP    C28 2784   7.374   4.930   3.979 -0.2117  0.3347 -0.6622
   54POP    C29 2785   7.296   4.861   3.867  0.7573  0.0181 -0.1673
   54POP    C30 2786   7.159   4.908   3.827 -0.1728  0.5121 -0.0558
   54POP    C31 2787   7.149   4.999   3.700  0.0338 -0.3498  0.4473
   54POP    C32 2788   7.968   4.955   5.360  0.5025 -0.4876  0.4214
   54POP    O33 2789   7.876   4.853   5.323 -0.4548  0.2790  0.1903
   54POP    C34 2790   7.767   4.839   5.400 -0.1455  0.6418 -0.2610
   54POP    O35 2791   7.750   4.914   5.498 -0.5276  0.2297 -0.1855
   54POP    C36 2792   7.662   4.744   5.349  0.3350  0.5657 -0.3667
   54POP    C37 2793   7.605   4.792   5.218  0.4998 -0.0695 -0.0878
   54POP    C38 2794   7.539   4.680   5.136 -0.5968 -0.5608  0.8423
   54POP    C39 2795   7.523   4.745   4.994  0.0645  0.8114 -0.9303
   54POP    C40 2796   7.430   4.660   4.907  0.5002 -0.4761  0.1726
   54POP    C41 2797   7.428   4.708   4.756 -0.4568  0.1512 -0.6265
   54POP    C42 2798   7.317   4.625   4.694  0.2544 -0.4991 -0.0241
   54POP    C43 2799   7.289   4.665   4.551 -0.2659 -0.7945  0.3896
   54POP    C44 2800   7.163   4.603   4.480 -0.3995 -0.5079  0.1588
   54POP    C45 2801   7.131   4.685   4.354 -0.1008 -0.0261 -0.2398
   54POP    C46 2802   7.032   4.608   4.269  0.0365  0.3559  0.1965
   54POP    C47 2803   7.001   4.685   4.138  0.0469  0.1056  0.1006
   54POP    C48 2804   6.888   4.625   4.056 -0.3241  0.0604 -0.1634
   54POP    C49 2805   6.851   4.716   3.940  0.3925  0.2750 -0.5264
   54POP    C50 2806   6.736   4.663   3.848 -0.6253  0.3229 -0.4895
   54POP    CA1 2807   7.016   5.083   3.705 -1.0050 -0.0855  0.5827
   54POP    CA2 2808   7.017   5.186   3.816  0.2527  0.4862 -0.4942
   55POP     C1 2809   9.182   4.536   5.331 -0.4228  0.0302  0.1515
   55POP     C2 2810   9.322   4.559   5.518  0.5928  0.6795 -0.3766
   55POP     C3 2811   9.214   4.357   5.497 -0.3882 -0.7861 -0.0551
   55POP     N4 2812   9.192   4.500   5.471 -0.0811  0.7397 -0.2675
   55POP     C5 2813   9.087   4.553   5.561  0.5368 -0.3239 -0.0818
   55POP     C6 2814   8.949   4.500   5.540 -0.5958 -0.1670 -0.4920
   55POP     O7 2815   8.885   4.550   5.417 -0.3868  0.0399 -0.2342
   55POP     P8 2816   8.784   4.446   5.356 -0.2509  0.0113 -0.0770
   55POP     O9 2817   8.733   4.376   5.475  0.3721 -0.0750 -0.0232
   55POP    O10 2818   8.698   4.502   5.245  0.1576  0.1301 -0.0314
   55POP    O11 2819   8.889   4.356   5.283  0.3184 -0.4599 -0.0223
   55POP    C12 2820   8.837   4.325   5.151  0.8121  0.5497  0.1643
   55POP    C13 2821   8.944   4.287   5.044 -0.2364 -0.3655 -0.4555
   55POP    O14 2822   8.942   4.367   4.921  0.4387  0.0212  0.8204
   55POP    C15 2823   9.045   4.446   4.888 -0.7459  0.0064  0.4776
   55POP    O16 2824   9.157   4.448   4.949  0.9703 -0.0978 -0.1675
   55POP    C17 2825   9.024   4.513   4.747  0.3414 -0.5153  0.1808
   55POP    C18 2826   9.154   4.578   4.699 -0.7591  0.4011  0.0533
   55POP    C19 2827   9.149   4.636   4.560  0.7384 -0.1042  0.3899
   55POP    C20 2828   9.267   4.720   4.522 -0.5513 -0.8862 -0.1702
   55POP    C21 2829   9.271   4.776   4.378  0.4567  0.1338 -0.1506
   55POP    C22 2830   9.361   4.895   4.368 -0.3513 -0.7399  0.2756
   55POP    C23 2831   9.359   4.950   4.219  0.6972  0.1889  0.6116
   55POP    C24 2832   9.472   5.044   4.197 -0.7747 -0.2886 -0.0638
   55POP    C25 2833   9.500   5.092   4.071 -0.5586  0.2096 -0.9874
   55POP    C26 2834   9.418   5.030   3.954 -0.0631 -0.0350 -0.5241
   55POP    C27 2835   9.477   5.078   3.818  0.4213  0.2116  0.5149
   55POP    C28 2836   9.402   4.999   3.702 -0.5062  0.1380 -0.4503
   55POP    C29 2837   9.432   5.073   3.572  0.5629 -0.1193  0.0014
   55POP    C30 2838   9.585   5.086   3.562 -0.2575 -0.3836  0.7327
   55POP    C31 2839   9.607   5.152   3.425 -0.6361  0.4590  0.3359
   55POP    C32 2840   8.938   4.136   5.017  0.7686 -0.0459  0.0092
   55POP    O33 2841   8.813   4.099   4.970 -0.0245  0.0886  0.1907
   55POP    C34 2842   8.780   3.969   4.959  0.4034 -0.1075 -1.1559
   55POP    O35 2843   8.861   3.879   5.002 -0.1679  0.4904 -0.0529
   55POP    C36 2844   8.649   3.940   4.891  0.2142  0.5360 -0.4443
   55POP    C37 2845   8.673   3.867   4.762  0.7592 -0.0180 -0.0344
   55POP    C38 2846   8.583   3.909   4.646  0.2216 -0.2842 -0.7996
   55POP    C39 2847   8.438   3.861   4.667 -0.1903 -0.4178  0.0107
   55POP    C40 2848   8.353   3.881   4.544  0.3533 -0.8150 -0.5445
   55POP    C41 2849   8.210   3.859   4.581  0.3331  0.9180 -0.1161
   55POP    C42 2850   8.130   3.942   4.485 -0.3092 -0.0871 -0.0963
   55POP    C43 2851   8.103   3.881   4.351  0.4314  0.4072  0.6802
   55POP    C44 2852   8.023   3.977   4.264 -0.5004  0.7506 -0.6042
   55POP    C45 2853   8.017   3.891   4.141  0.5509  0.0586 -0.2916
   55POP    C46 2854   7.936   3.959   4.029  0.2619  0.2363 -0.7497
   55POP    C47 2855   7.801   3.996   4.077  0.5169  0.5201 -0.0453
   55POP    C48 2856   7.734   4.084   3.976  0.2551  0.4578  0.5451
   55POP    C49 2857   7.635   4.002   3.894 -0.1870  0.6589 -0.0388
   55POP    C50 2858   7.537   4.076   3.808 -0.3104 -0.1142 -0.1915
   55POP    CA1 2859   9.754   5.150   3.382 -0.5988  0.3541  0.4009
   55POP    CA2 2860   9.780   5.202   3.241 -0.4966  0.2194  0.2266
   56POP     C1 2861   4.453   2.050   2.329  0.3604  0.1259 -0.2266
   56POP     C2 2862   4.572   2.224   2.236 -0.0936  0.4180 -0.4148
   56POP     C3 2863   4.320   2.197   2.225 -0.6526 -0.1126 -0.2941
   56POP     N4 2864   4.449   2.193   2.308  0.5460  1.1061  0.1143
   56POP     C5 2865   4.430   2.275   2.432  0.4225  0.0202 -0.6787
   56POP     C6 2866   4.547   2.258   2.533 -0.4236  0.5898 -0.1720
   56POP     O7 2867   4.663   2.334   2.495  0.0094  0.0056 -0.1959
   56POP     P8 2868   4.768   2.330   2.613 -0.1559  0.2821 -0.1255
   56POP     O9 2869   4.880   2.397   2.541  0.1134 -0.5322  0.0832
   56POP    O10 2870   4.773   2.196   2.668 -0.1691 -0.1373 -0.1784
   56POP    O11 2871   4.694   2.424   2.715 -0.2665 -0.4877  0.2106
   56POP    C12 2872   4.782   2.448   2.827  0.2909 -0.6861  0.6459
   56POP    C13 2873   4.741   2.573   2.918 -0.5034 -0.3745  0.3097
   56POP    O14 2874   4.844   2.616   3.010 -0.2083 -0.0851 -0.3339
   56POP    C15 2875   4.937   2.697   2.962  0.0014  0.0649 -0.9449
   56POP    O16 2876   4.947   2.731   2.845  0.1748 -0.0303 -0.2076
   56POP    C17 2877   5.046   2.734   3.061  0.2477  0.2558  0.1547
   56POP    C18 2878   4.987   2.830   3.168 -0.1922  0.0593  0.0236
   56POP    C19 2879   5.119   2.877   3.235  0.2977  0.4703  0.2284
   56POP    C20 2880   5.130   2.801   3.364  0.2864  0.1816  0.4712
   56POP    C21 2881   5.253   2.858   3.437 -0.0275 -0.6761 -0.4532
   56POP    C22 2882   5.226   2.958   3.555  0.4715 -0.1155  0.4736
   56POP    C23 2883   5.352   2.984   3.639 -0.1286  0.4725 -0.0501
   56POP    C24 2884   5.412   2.861   3.705  0.6209  0.0601 -0.0267
   56POP    C25 2885   5.503   2.880   3.805  0.4507  0.7314 -0.7318
   56POP    C26 2886   5.534   3.022   3.845 -0.9582 -0.5527 -0.3294
   56POP    C27 2887   5.645   3.044   3.949  0.2389 -0.1923 -0.5940
   56POP    C28 2888   5.605   2.974   4.075  0.2434  0.1029 -0.6869
   56POP    C29 2889   5.695   3.009   4.191 -0.2480  0.7259 -0.5571
   56POP    C30 2890   5.681   2.919   4.320 -0.1633 -0.5700 -0.8834
   56POP    C31 2891   5.771   2.971   4.435  0.2574  0.4969 -0.7087
   56POP    C32 2892   4.604   2.540   2.983  0.5801  0.2187  0.6068
   56POP    O33 2893   4.603   2.404   3.021  0.6265 -0.2411  0.0908
   56POP    C34 2894   4.493   2.355   3.078  0.5777 -0.2162  0.2503
   56POP    O35 2895   4.388   2.415   3.069  0.0453 -0.1824  0.6390
   56POP    C36 2896   4.511   2.211   3.140 -0.7375  0.6527  0.6308
   56POP    C37 2897   4.550   2.101   3.036 -0.0011  0.2466 -0.6131
   56POP    C38 2898   4.558   1.972   3.121  0.1623  0.3199  0.1708
   56POP    C39 2899   4.429   1.938   3.196 -0.1257  0.0717  0.6986
   56POP    C40 2900   4.406   1.787   3.194 -0.1484  0.2907  0.5434
   56POP    C41 2901   4.273   1.751   3.262 -0.0411 -0.5092  0.1310
   56POP    C42 2902   4.224   1.612   3.242  0.5224 -0.0233 -0.2241
   56POP    C43 2903   4.310   1.507   3.306  0.0174 -0.0228 -0.3444
   56POP    C44 2904   4.227   1.378   3.300 -0.0872  0.0137  0.4736
   56POP    C45 2905   4.292   1.252   3.354 -0.0257  0.0296 -0.1117
   56POP    C46 2906   4.328   1.288   3.498 -0.6590  0.9610 -0.3881
   56POP    C47 2907   4.383   1.167   3.573 -0.5814 -0.1489 -0.3111
   56POP    C48 2908   4.448   1.205   3.702  0.2765 -0.3552 -0.4801
   56POP    C49 2909   4.477   1.081   3.789 -0.7768 -0.1848  0.3225
   56POP    C50 2910   4.568   0.981   3.710 -0.0016  0.5654  0.0419
   56POP    CA1 2911   5.728   3.108   4.485 -0.1760  0.2390 -0.4390
   56POP    CA2 2912   5.813   3.128   4.611 -0.3266  0.4350  0.6338
   57POP     C1 2913   9.608   1.317   1.395  0.4125 -0.0672  0.2305
   57POP     C2 2914   9.421   1.173   1.372 -0.9828  0.2569 -0.1532
   57POP     C3 2915   9.436   1.322   1.552 -0.3858 -0.0236  0.2706
   57POP     N4 2916   9.463   1.308   1.410  0.1943 -0.2069  0.0214
   57POP     C5 2917   9.404   1.419   1.329  0.6277  0.1640 -0.4550
   57POP     C6 2918   9.246   1.418   1.305 -0.5537  0.2468  0.0081
   57POP     O7 2919   9.195   1.536   1.247  0.9726  0.1450 -0.3613
   57POP     P8 2920   9.064   1.586   1.323  0.5212 -0.2680  0.1178
   57POP     O9 2921   9.034   1.716   1.262  0.3856 -0.3655  0.1135
   57POP    O10 2922   8.974   1.473   1.308  0.4566 -0.2472 -0.1473
   57POP    O11 2923   9.119   1.592   1.470 -0.1329  0.0197  0.0734
   57POP    C12 2924   9.093   1.704   1.556 -0.1674 -0.0933  0.4019
   57POP    C13 2925   9.140   1.690   1.701 -0.3515  0.0865  0.0491
   57POP    O14 2926   9.114   1.798   1.789 -0.0989 -0.3838  0.0784
   57POP    C15 2927   8.993   1.799   1.856 -0.1511  0.3951  0.3605
   57POP    O16 2928   8.898   1.755   1.792  0.1424 -0.2159  0.1131
   57POP    C17 2929   8.995   1.908   1.966  0.0865  1.2724 -0.0921
   57POP    C18 2930   8.846   1.934   2.003  0.7606  0.5771 -0.2355
   57POP    C19 2931   8.825   2.020   2.130  0.4504  0.3614  0.3007
   57POP    C20 2932   8.680   2.045   2.153  0.2359 -0.8652 -0.0033
   57POP    C21 2933   8.677   2.117   2.287 -0.7789  0.1189 -0.5148
   57POP    C22 2934   8.551   2.195   2.314  0.2180 -0.4784 -0.2524
   57POP    C23 2935   8.593   2.287   2.426 -0.0095  0.3525 -0.1153
   57POP    C24 2936   8.475   2.367   2.474  0.4000 -0.4029 -0.2084
   57POP    C25 2937   8.487   2.468   2.571  0.0714 -0.1399  0.0335
   57POP    C26 2938   8.626   2.481   2.634 -0.0579 -0.4289  0.1845
   57POP    C27 2939   8.624   2.588   2.747 -0.2680 -0.1527 -0.1831
   57POP    C28 2940   8.547   2.548   2.874 -0.4184  0.1912 -0.8565
   57POP    C29 2941   8.484   2.662   2.939 -0.3897 -0.7625  0.5708
   57POP    C30 2942   8.423   2.637   3.075 -0.0638 -0.3599  0.5842
   57POP    C31 2943   8.430   2.769   3.145  0.4414  0.1931  0.0947
   57POP    C32 2944   9.289   1.663   1.673 -0.3531  0.4806  0.1415
   57POP    O33 2945   9.361   1.777   1.612  0.2899 -0.0005  0.0842
   57POP    C34 2946   9.482   1.742   1.559 -0.0256  0.0197  0.0565
   57POP    O35 2947   9.510   1.627   1.551  0.2151 -0.1085  0.0678
   57POP    C36 2948   9.549   1.858   1.484  0.1882 -0.0733 -0.1433
   57POP    C37 2949   9.650   1.927   1.573 -0.6802 -0.3165  0.9868
   57POP    C38 2950   9.769   1.851   1.629 -0.0409  0.4948  0.3850
   57POP    C39 2951   9.837   1.921   1.744 -0.4797 -0.3418 -0.4140
   57POP    C40 2952   9.952   1.840   1.806  0.7646  0.1282  0.3870
   57POP    C41 2953   9.895   1.722   1.878 -0.3246  0.2223  0.1436
   57POP    C42 2954   9.998   1.649   1.957  0.3497  0.8407  0.0750
   57POP    C43 2955   9.944   1.627   2.099  0.5389  0.1244  0.3168
   57POP    C44 2956  10.007   1.514   2.180  0.0135 -0.1242 -1.0025
   57POP    C45 2957   9.941   1.503   2.316  0.3501  0.1721 -0.1269
   57POP    C46 2958   9.988   1.383   2.396 -0.1952  0.1629 -0.0456
   57POP    C47 2959   9.920   1.369   2.534 -0.2200  0.4262  0.2000
   57POP    C48 2960   9.984   1.251   2.605 -0.4364 -0.0427 -0.1215
   57POP    C49 2961   9.950   1.236   2.755  0.0369  0.1853  0.3867
   57POP    C50 2962  10.030   1.120   2.816 -0.1188 -0.1157 -0.0770
   57POP    CA1 2963   8.328   2.862   3.080 -0.4712  0.5038  0.6461
   57POP    CA2 2964   8.343   3.009   3.124  0.2310 -0.7144 -0.0772
   58POP     C1 2965   9.867   2.949   0.946 -0.5042  0.3602 -0.1556
   58POP     C2 2966   9.779   2.913   0.727  0.3161  0.5615  0.1266
   58POP     C3 2967   9.627   2.952   0.902 -0.3956 -0.4698  0.4521
   58POP     N4 2968   9.764   2.987   0.851  0.2336  0.6192 -0.2256
   58POP     C5 2969   9.777   3.135   0.821  0.2487 -0.1082 -0.6778
   58POP     C6 2970   9.806   3.243   0.919 -0.1146  0.1394  0.3052
   58POP     O7 2971   9.699   3.263   1.013 -0.0195 -0.2514 -0.2457
   58POP     P8 2972   9.758   3.355   1.127 -0.4465 -0.1186  0.0518
   58POP     O9 2973   9.649   3.347   1.222  0.0036  0.0824  0.3155
   58POP    O10 2974   9.811   3.477   1.060 -0.3767 -0.4654  0.3287
   58POP    O11 2975   9.857   3.243   1.171  0.4568  0.5908  0.5804
   58POP    C12 2976   9.841   3.179   1.304  0.1484  0.3909  0.4176
   58POP    C13 2977   9.892   3.032   1.315 -0.3027  0.0433 -0.0247
   58POP    O14 2978   9.826   2.933   1.400  0.0038  0.4646 -0.1838
   58POP    C15 2979   9.697   2.892   1.389  0.5149  0.2611 -0.3838
   58POP    O16 2980   9.640   2.885   1.283  0.4400  0.3975  1.0643
   58POP    C17 2981   9.649   2.812   1.506  0.0354  0.0131  0.3163
   58POP    C18 2982   9.607   2.666   1.481  0.3792  0.7861 -0.1459
   58POP    C19 2983   9.592   2.595   1.618  0.3709  0.5795 -0.3706
   58POP    C20 2984   9.538   2.450   1.607  0.1262  0.0452 -0.2755
   58POP    C21 2985   9.538   2.367   1.734  0.4759 -0.2147  0.4654
   58POP    C22 2986   9.677   2.319   1.771 -0.7156  0.0051 -0.1630
   58POP    C23 2987   9.695   2.268   1.912  0.0560 -0.0196 -0.8954
   58POP    C24 2988   9.842   2.247   1.951 -0.1944  0.6774  0.2432
   58POP    C25 2989   9.866   2.174   2.065 -0.1095  0.3199 -0.2270
   58POP    C26 2990   9.750   2.103   2.136  0.4721 -0.1466 -0.0043
   58POP    C27 2991   9.808   2.035   2.261  1.2453 -0.3321 -0.2712
   58POP    C28 2992   9.695   1.974   2.344 -0.1885 -0.1101  0.1498
   58POP    C29 2993   9.705   1.995   2.492 -0.4367 -0.1711 -0.1251
   58POP    C30 2994   9.584   1.941   2.567  0.3783  0.1773 -0.7198
   58POP    C31 2995   9.607   1.788   2.579 -0.0209 -0.1311  0.2421
   58POP    C32 2996  10.045   3.049   1.343  0.0537 -0.0255 -0.4906
   58POP    O33 2997  10.071   3.128   1.458  0.3047  0.5576 -0.7610
   58POP    C34 2998  10.200   3.147   1.488  0.0543 -0.1150 -0.0801
   58POP    O35 2999  10.296   3.106   1.421 -0.1692 -0.7149 -0.2265
   58POP    C36 3000  10.218   3.242   1.610  0.4222  0.1575  0.1940
   58POP    C37 3001  10.108   3.237   1.711  1.0244  0.3034  0.3178
   58POP    C38 3002  10.119   3.324   1.837 -0.1251 -0.0151 -0.3959
   58POP    C39 3003  10.237   3.284   1.934 -0.5100 -0.1832  0.3134
   58POP    C40 3004  10.311   3.407   1.996 -0.2831 -0.4736  0.0037
   58POP    C41 3005  10.413   3.378   2.106  0.0288  0.8145  0.4814
   58POP    C42 3006  10.475   3.510   2.154  0.7888  0.2034  0.0034
   58POP    C43 3007  10.585   3.483   2.260 -0.3150  0.1068 -1.1377
   58POP    C44 3008  10.683   3.374   2.224  0.2287  0.1072  0.7741
   58POP    C45 3009  10.802   3.381   2.313  1.0220  0.2953 -0.0133
   58POP    C46 3010  10.871   3.513   2.283  0.3826 -0.1626  0.1997
   58POP    C47 3011  11.002   3.542   2.364 -0.3857 -0.1824 -0.1910
   58POP    C48 3012  11.104   3.619   2.279  0.0877 -0.2398  0.2829
   58POP    C49 3013  11.233   3.663   2.346 -0.7656  0.0434 -0.6369
   58POP    C50 3014  11.331   3.549   2.378  0.3720 -0.0792 -0.3454
   58POP    CA1 3015   9.701   1.752   2.702  0.1284 -0.3235  0.0115
   58POP    CA2 3016   9.677   1.608   2.750  0.3899 -0.0728  0.3517
   59POP     C1 3017  12.696   1.141  12.091  0.1546 -0.0154  0.8773
   59POP     C2 3018  12.861   1.030  12.175  0.1739 -0.5103 -0.3672
   59POP     C3 3019  12.614   0.936  12.155  0.9246  0.2364 -0.2249
   59POP     N4 3020  12.715   1.042  12.192 -0.0614  0.0146 -0.4991
   59POP     C5 3021  12.687   1.097   0.104  0.0773 -0.9394 -0.0936
   59POP     C6 3022  12.716   1.009   0.229 -0.3741  0.3323  0.6077
   59POP     O7 3023  12.852   0.981   0.265 -0.3415 -0.4016 -0.3819
   59POP     P8 3024  12.839   0.855   0.362 -0.6982 -0.0347 -0.4479
   59POP     O9 3025  12.730   0.772   0.299 -0.1111  0.1896  0.0667
   59POP    O10 3026  12.979   0.814   0.386  0.2539 -0.0491  0.0946
   59POP    O11 3027  12.774   0.933   0.483  0.5617 -0.3376 -0.2302
   59POP    C12 3028  12.851   0.936   0.604  0.4679 -0.2024 -0.2037
   59POP    C13 3029  12.912   1.073   0.636  0.1967 -0.4125  0.0945
   59POP    O14 3030  12.984   1.082   0.756 -0.3762 -0.3757 -0.0003
   59POP    C15 3031  13.097   1.015   0.774  0.0857 -0.2644 -0.4802
   59POP    O16 3032  13.149   0.951   0.687 -0.2781  0.2270  0.1327
   59POP    C17 3033  13.171   1.020   0.909  0.0060  0.6832  0.1049
   59POP    C18 3034  13.198   1.171   0.943  1.0160 -0.1215  0.0279
   59POP    C19 3035  13.293   1.201   1.061 -0.9020 -0.3583  0.1609
   59POP    C20 3036  13.428   1.133   1.055  0.3203 -0.0428 -0.5086
   59POP    C21 3037  13.501   1.158   1.183  0.3707  0.3780  0.1951
   59POP    C22 3038  13.638   1.093   1.202  0.3913 -0.3123 -0.0593
   59POP    C23 3039  13.710   1.169   1.311 -0.3752 -0.4127  0.4579
   59POP    C24 3040  13.850   1.118   1.349 -0.1901 -0.4274 -0.0504
   59POP    C25 3041  13.939   1.212   1.401 -0.0124 -0.0409  0.0770
   59POP    C26 3042  13.900   1.360   1.378 -0.1884  0.1542  0.3341
   59POP    C27 3043  13.980   1.424   1.262 -0.7077  0.3794  1.2996
   59POP    C28 3044  13.932   1.570   1.229  0.7174  0.4821  0.1248
   59POP    C29 3045  13.957   1.654   1.358 -0.4074  0.2840 -0.3983
   59POP    C30 3046  13.902   1.792   1.345  0.2862  0.3665 -0.1131
   59POP    C31 3047  13.929   1.857   1.482 -0.0519 -0.9369 -0.4560
   59POP    C32 3048  12.808   1.177   0.611  0.0370 -0.1573 -0.3941
   59POP    O33 3049  12.682   1.161   0.686  0.4305 -0.1964  0.5812
   59POP    C34 3050  12.598   1.268   0.690  0.2892 -0.1248 -0.0903
   59POP    O35 3051  12.623   1.374   0.630 -0.4195  0.4741  0.2593
   59POP    C36 3052  12.482   1.254   0.785  0.1006  0.3416 -0.2573
   59POP    C37 3053  12.517   1.189   0.920  0.6457 -0.1606 -0.2259
   59POP    C38 3054  12.393   1.179   1.005 -0.1658  0.4807  0.1396
   59POP    C39 3055  12.427   1.104   1.134 -0.4884  0.2322  0.4041
   59POP    C40 3056  12.308   1.028   1.193  0.5710  0.2748 -0.2086
   59POP    C41 3057  12.347   0.932   1.308  0.5931  0.4112 -0.0260
   59POP    C42 3058  12.389   1.024   1.423  0.2439 -0.4276 -0.2788
   59POP    C43 3059  12.417   0.970   1.563  0.0101 -0.0547  0.4710
   59POP    C44 3060  12.499   1.074   1.644  0.0625  0.1089 -0.4087
   59POP    C45 3061  12.538   1.035   1.780 -0.8196 -0.5075  0.4666
   59POP    C46 3062  12.633   0.921   1.789  0.0621  0.0308  0.2358
   59POP    C47 3063  12.677   0.875   1.930  0.1593 -0.6071  0.0982
   59POP    C48 3064  12.763   0.747   1.931  0.0675  0.3478 -0.8052
   59POP    C49 3065  12.814   0.721   2.071  0.3361 -0.1781 -0.5016
   59POP    C50 3066  12.918   0.609   2.066  0.2421 -0.2092  0.5347
   59POP    CA1 3067  13.858   1.990   1.496 -0.3185  0.6011 -0.3406
   59POP    CA2 3068  13.845   2.029   1.645  0.6595  0.1388 -0.5619
   60POP     C1 3069   6.499   3.787   2.465  0.1871  0.2169  0.6938
   60POP     C2 3070   6.673   3.717   2.316 -0.4392 -0.2382 -0.4894
   60POP     C3 3071   6.649   3.617   2.493  0.2301  0.0954 -0.3153
   60POP     N4 3072   6.559   3.675   2.393  0.0397  0.0259 -0.1053
   60POP     C5 3073   6.469   3.602   2.305  0.2118 -0.3075 -0.0491
   60POP     C6 3074   6.375   3.496   2.369 -0.2091  0.2753  0.5322
   60POP     O7 3075   6.435   3.384   2.434  0.3867 -0.0892  0.1579
   60POP     P8 3076   6.317   3.285   2.467 -0.0923 -0.0445  0.2549
   60POP     O9 3077   6.222   3.269   2.357 -0.4763 -0.0580 -0.7619
   60POP    O10 3078   6.354   3.173   2.550  0.5078 -0.1630 -0.8103
   60POP    O11 3079   6.242   3.370   2.573  0.5346 -0.4428 -0.9546
   60POP    C12 3080   6.202   3.294   2.685  0.1886  0.3004 -0.1177
   60POP    C13 3081   6.151   3.368   2.810  0.5447  0.1093  0.4482
   60POP    O14 3082   6.015   3.423   2.802 -0.5711 -0.5786  0.3381
   60POP    C15 3083   5.918   3.338   2.848 -0.8752  0.9145 -0.0970
   60POP    O16 3084   5.929   3.220   2.872 -0.7438  0.2427 -0.8244
   60POP    C17 3085   5.783   3.395   2.871  0.0270 -0.3364  0.2688
   60POP    C18 3086   5.724   3.370   3.009  0.5436 -0.0063  0.0849
   60POP    C19 3087   5.573   3.393   3.015 -0.6763 -0.4870 -0.0734
   60POP    C20 3088   5.524   3.352   3.152  0.3003 -0.2271  1.0458
   60POP    C21 3089   5.607   3.415   3.267  0.8286  0.1860  0.3259
   60POP    C22 3090   5.563   3.385   3.407 -0.5515  0.0668  0.2801
   60POP    C23 3091   5.640   3.467   3.509 -0.1458  0.2460  0.0973
   60POP    C24 3092   5.635   3.391   3.642 -0.1488 -0.0611 -0.2779
   60POP    C25 3093   5.659   3.459   3.760 -0.0237  0.1934 -0.2865
   60POP    C26 3094   5.664   3.608   3.731  0.4568 -0.7552  0.1253
   60POP    C27 3095   5.708   3.688   3.849  0.5700 -0.0119  1.2499
   60POP    C28 3096   5.827   3.776   3.815 -0.1817  0.0399  0.0747
   60POP    C29 3097   5.878   3.846   3.941 -0.2703 -0.0622  0.7723
   60POP    C30 3098   5.985   3.952   3.912 -0.2717 -0.0855  0.2039
   60POP    C31 3099   6.117   3.891   3.874  0.0366  0.1106  0.1851
   60POP    C32 3100   6.259   3.480   2.824  0.1968 -0.5554 -0.6916
   60POP    O33 3101   6.376   3.423   2.876  0.1529 -0.3035 -0.1260
   60POP    C34 3102   6.469   3.519   2.908  0.4260 -0.2412 -0.2248
   60POP    O35 3103   6.468   3.637   2.877 -0.4403  0.0098  0.4428
   60POP    C36 3104   6.587   3.453   2.986  0.1820  0.1969  0.2685
   60POP    C37 3105   6.593   3.495   3.133  0.3827  0.3549 -0.2802
   60POP    C38 3106   6.733   3.463   3.190 -0.7312 -0.0762 -0.0464
   60POP    C39 3107   6.762   3.504   3.335  0.0129  0.1616  0.1756
   60POP    C40 3108   6.890   3.433   3.376  0.2925  0.6409 -0.2976
   60POP    C41 3109   6.908   3.454   3.529  0.3914 -0.1916  0.0361
   60POP    C42 3110   7.030   3.385   3.585  0.0036 -0.0027 -0.0330
   60POP    C43 3111   7.153   3.439   3.508  0.0150 -0.2997  0.4549
   60POP    C44 3112   7.280   3.365   3.556 -0.0299  0.0144  0.7799
   60POP    C45 3113   7.387   3.424   3.464 -0.5838 -1.0549  0.2024
   60POP    C46 3114   7.344   3.388   3.321 -0.2548  0.1988 -0.7358
   60POP    C47 3115   7.461   3.424   3.226 -0.2682  0.0860  0.7700
   60POP    C48 3116   7.454   3.358   3.088 -0.3186 -0.6133  1.3531
   60POP    C49 3117   7.594   3.358   3.021 -0.3655 -0.4850  0.7427
   60POP    C50 3118   7.654   3.497   2.991 -0.1172  1.0805 -0.2607
   60POP    CA1 3119   6.211   4.004   3.840 -0.0849  0.5258  0.0936
   60POP    CA2 3120   6.229   4.101   3.952 -0.2107  0.3641 -0.0148
   61POP     C1 3121   7.989   2.566   1.223  0.6614  0.4726 -0.0821
   61POP     C2 3122   8.203   2.678   1.238 -0.1308  1.0141  0.0864
   61POP     C3 3123   8.180   2.446   1.224  0.2780  0.5577 -0.6262
   61POP     N4 3124   8.121   2.564   1.286 -0.1256 -0.0286 -0.4757
   61POP     C5 3125   8.128   2.552   1.437 -0.0909  0.1916  0.0597
   61POP     C6 3126   8.049   2.648   1.528  0.2356  0.4485  0.2942
   61POP     O7 3127   8.100   2.776   1.523 -0.0265 -0.5193 -0.2160
   61POP     P8 3128   8.050   2.889   1.615 -0.1116  0.5419  0.0620
   61POP     O9 3129   8.045   2.999   1.517  0.0247 -0.3480 -0.1079
   61POP    O10 3130   7.940   2.827   1.689 -0.0403  0.1656  0.3163
   61POP    O11 3131   8.183   2.890   1.694  0.0272  0.0010  0.1037
   61POP    C12 3132   8.273   2.970   1.629  0.5978  0.9065 -0.5182
   61POP    C13 3133   8.403   3.012   1.705  0.2139  0.0082 -0.1452
   61POP    O14 3134   8.510   2.911   1.701  0.1541  0.3079  0.0113
   61POP    C15 3135   8.632   2.967   1.707 -0.0714 -0.1117 -0.6413
   61POP    O16 3136   8.658   3.056   1.622 -0.2272 -0.4403 -0.2055
   61POP    C17 3137   8.747   2.869   1.741 -0.0125 -0.2543 -0.2491
   61POP    C18 3138   8.865   2.935   1.807  0.5632 -0.2920 -0.2363
   61POP    C19 3139   8.839   2.962   1.956  0.5406 -0.1599 -0.7937
   61POP    C20 3140   8.937   3.060   2.022 -0.3312 -0.0797 -0.2553
   61POP    C21 3141   8.910   3.068   2.173 -0.6462  0.2169  0.1818
   61POP    C22 3142   8.981   3.185   2.243  0.2695 -0.3031 -0.0487
   61POP    C23 3143   9.042   3.156   2.378  0.2206  0.3817 -0.9807
   61POP    C24 3144   9.120   3.268   2.442  0.6046  0.1446  0.2491
   61POP    C25 3145   9.152   3.255   2.576 -0.4121  0.4341  0.3296
   61POP    C26 3146   9.107   3.132   2.654  0.2945  0.6727 -0.6020
   61POP    C27 3147   9.165   3.136   2.797  0.2544 -0.4631  0.5987
   61POP    C28 3148   9.316   3.142   2.777 -0.1248  0.2451  0.2406
   61POP    C29 3149   9.364   3.190   2.912 -0.1715 -0.8029  1.2010
   61POP    C30 3150   9.509   3.214   2.901 -0.1744  0.3093  0.0326
   61POP    C31 3151   9.590   3.080   2.891  0.5490 -0.0800 -0.2678
   61POP    C32 3152   8.354   3.063   1.845  0.2645 -0.1709  0.4500
   61POP    O33 3153   8.444   3.148   1.914  0.2757 -0.0036  0.4041
   61POP    C34 3154   8.407   3.195   2.031 -0.9471  0.1462 -0.3657
   61POP    O35 3155   8.291   3.185   2.069 -0.1616 -0.0099  0.5887
   61POP    C36 3156   8.516   3.272   2.111  0.0121 -0.2763  0.3801
   61POP    C37 3157   8.462   3.327   2.241 -0.3698  0.9471 -0.3151
   61POP    C38 3158   8.567   3.416   2.304  0.9529  0.8439  0.2761
   61POP    C39 3159   8.583   3.369   2.446 -0.3473 -0.2386  0.3893
   61POP    C40 3160   8.699   3.458   2.496  0.2781 -0.6457 -0.1046
   61POP    C41 3161   8.735   3.435   2.641 -0.3265  0.3555  0.6286
   61POP    C42 3162   8.855   3.519   2.693  0.7234 -0.3788  1.2636
   61POP    C43 3163   8.872   3.501   2.841 -0.2927 -0.1030 -0.2243
   61POP    C44 3164   8.731   3.521   2.911  0.0830  0.7775 -0.0121
   61POP    C45 3165   8.716   3.454   3.056 -0.1666  0.2967  0.4734
   61POP    C46 3166   8.582   3.488   3.113 -0.1258  0.2535 -0.0255
   61POP    C47 3167   8.565   3.644   3.112  0.1020  0.4501  0.1265
   61POP    C48 3168   8.432   3.679   3.185  0.0151  0.1715 -0.1183
   61POP    C49 3169   8.439   3.613   3.322  0.5824 -0.1613  0.1810
   61POP    C50 3170   8.313   3.673   3.397  0.3930 -0.3583 -0.2725
   61POP    CA1 3171   9.559   2.997   3.018 -0.4531  0.5213  0.1092
   61POP    CA2 3172   9.630   2.862   3.030  0.1786 -0.0098 -0.2877
   62POP     C1 3173   5.446   1.061   2.046  0.5405  0.0791  0.4668
   62POP     C2 3174   5.548   1.001   2.230  0.1711 -0.0378  0.1256
   62POP     C3 3175   5.694   1.104   2.072  0.6258  0.8463 -0.3716
   62POP     N4 3176   5.553   1.105   2.130 -0.2028 -0.7781  0.3099
   62POP     C5 3177   5.514   1.243   2.175 -0.2225  0.2993 -0.3187
   62POP     C6 3178   5.599   1.305   2.291  0.3934  0.3122 -0.6441
   62POP     O7 3179   5.561   1.438   2.318  0.0660 -0.2504 -0.1172
   62POP     P8 3180   5.668   1.506   2.409  0.4804  0.2130 -0.1892
   62POP     O9 3181   5.634   1.647   2.418 -0.3898 -0.1363  0.8085
   62POP    O10 3182   5.792   1.446   2.362 -0.4091  0.5880  0.1386
   62POP    O11 3183   5.604   1.431   2.530 -0.2874  0.2691  0.8595
   62POP    C12 3184   5.581   1.523   2.631  0.3046  0.0242  0.1331
   62POP    C13 3185   5.485   1.469   2.742 -0.5385 -0.8151  0.1327
   62POP    O14 3186   5.434   1.582   2.822  0.1575 -0.7971 -0.1471
   62POP    C15 3187   5.324   1.558   2.892  0.1406  0.0287 -0.0890
   62POP    O16 3188   5.254   1.460   2.866  0.1715 -0.4969 -0.5046
   62POP    C17 3189   5.277   1.659   2.994 -0.3753 -0.6285  0.6365
   62POP    C18 3190   5.356   1.633   3.122 -0.3478  0.3602 -0.0391
   62POP    C19 3191   5.314   1.742   3.215  0.0513  0.4770  0.4719
   62POP    C20 3192   5.355   1.872   3.159 -1.1219  0.3994  0.5348
   62POP    C21 3193   5.402   1.951   3.280  0.1859 -0.0766  0.1518
   62POP    C22 3194   5.518   1.883   3.345 -0.9848 -0.3313  1.0162
   62POP    C23 3195   5.540   1.917   3.490  0.0381 -0.3138 -0.2575
   62POP    C24 3196   5.419   1.895   3.577 -0.3483 -0.1770  1.0313
   62POP    C25 3197   5.424   1.922   3.711  0.3365  0.0879 -0.2629
   62POP    C26 3198   5.543   1.964   3.793 -0.3550 -0.0603 -0.2031
   62POP    C27 3199   5.520   2.023   3.931 -0.3053  0.5248  0.0965
   62POP    C28 3200   5.650   2.054   4.005  0.3925 -0.2009 -0.5281
   62POP    C29 3201   5.700   2.193   3.974  0.1652  0.2545  0.3067
   62POP    C30 3202   5.641   2.304   4.056 -0.1841 -1.0888  0.5524
   62POP    C31 3203   5.704   2.438   4.015  0.0196 -0.2032 -0.2804
   62POP    C32 3204   5.544   1.350   2.825  0.2431 -0.3878 -0.2752
   62POP    O33 3205   5.677   1.363   2.870  0.1386  0.8162 -0.3246
   62POP    C34 3206   5.726   1.250   2.923  0.3461  0.1990 -0.0892
   62POP    O35 3207   5.648   1.158   2.959 -0.0370 -0.0104  0.1943
   62POP    C36 3208   5.870   1.255   2.974  0.1448  0.2397 -0.3328
   62POP    C37 3209   5.881   1.234   3.126 -0.3135  0.3112  0.0710
   62POP    C38 3210   6.025   1.226   3.161 -0.2552  0.4876  0.2009
   62POP    C39 3211   6.041   1.206   3.313 -0.1477 -0.7358 -0.3408
   62POP    C40 3212   6.005   1.069   3.356  0.0988  0.0660  0.0802
   62POP    C41 3213   6.016   1.058   3.509  0.0770 -0.0155  0.2983
   62POP    C42 3214   5.946   1.184   3.559 -0.3594  1.0910 -1.3155
   62POP    C43 3215   5.987   1.189   3.707 -0.0526  0.1343 -0.0985
   62POP    C44 3216   5.935   1.316   3.791 -1.0384  0.4250 -0.2251
   62POP    C45 3217   6.019   1.349   3.916  0.2730  0.2445  0.4763
   62POP    C46 3218   5.978   1.474   3.990  0.7836  0.2629 -0.3724
   62POP    C47 3219   6.064   1.502   4.114 -0.0258  0.0680  0.2369
   62POP    C48 3220   6.059   1.648   4.165  0.4332 -0.5964 -0.2200
   62POP    C49 3221   5.919   1.711   4.186  0.0242  0.3793 -0.1037
   62POP    C50 3222   5.927   1.861   4.210 -0.1454 -0.1399 -0.7376
   62POP    CA1 3223   5.606   2.546   4.059 -0.1515 -0.8201  0.9098
   62POP    CA2 3224   5.569   2.546   4.209 -0.0487 -0.3882  0.0477
   63POP     C1 3225   8.625   1.268   1.706 -0.1992  0.0789 -0.6053
   63POP     C2 3226   8.677   1.382   1.501 -0.3268  0.5700 -0.4225
   63POP     C3 3227   8.652   1.509   1.700 -0.0744  0.1368 -0.2975
   63POP     N4 3228   8.698   1.379   1.643 -0.0846  0.1209 -0.4176
   63POP     C5 3229   8.835   1.374   1.684 -0.4199 -0.2532 -0.3816
   63POP     C6 3230   8.936   1.281   1.612  0.9015 -0.2406 -0.1478
   63POP     O7 3231   8.893   1.146   1.604 -0.5081 -0.1172  0.2098
   63POP     P8 3232   9.003   1.040   1.568 -0.0855  0.3071 -0.0937
   63POP     O9 3233   9.039   1.070   1.427 -0.1490  0.4032  0.3857
   63POP    O10 3234   8.939   0.910   1.600 -0.3304 -0.1733 -0.0607
   63POP    O11 3235   9.113   1.090   1.660  0.5696  0.9480  0.6784
   63POP    C12 3236   9.086   1.025   1.791 -0.2111 -0.5875  0.3251
   63POP    C13 3237   9.180   1.079   1.890 -1.0488 -0.5146 -0.0831
   63POP    O14 3238   9.136   1.201   1.965 -0.0273  0.3600 -0.4343
   63POP    C15 3239   9.144   1.328   1.919  0.1395 -0.3728 -0.5278
   63POP    O16 3240   9.195   1.358   1.807 -0.4577  0.1486  0.5252
   63POP    C17 3241   9.092   1.438   2.005  0.3562  0.3378 -0.2075
   63POP    C18 3242   9.209   1.477   2.096 -0.3795 -1.0490  0.1803
   63POP    C19 3243   9.329   1.550   2.033 -0.3027 -0.0435 -0.5273
   63POP    C20 3244   9.414   1.602   2.152  0.2444  0.1882  0.2061
   63POP    C21 3245   9.529   1.673   2.094 -0.2773 -0.0981  0.9844
   63POP    C22 3246   9.481   1.791   2.007 -0.2130 -1.2402  0.1539
   63POP    C23 3247   9.419   1.889   2.105  0.6010 -0.0620  0.3367
   63POP    C24 3248   9.371   2.016   2.033 -0.4847  0.0486  0.0427
   63POP    C25 3249   9.292   2.109   2.104 -0.0651  0.4158  0.2016
   63POP    C26 3250   9.268   2.075   2.251 -0.5936 -0.0436  0.2637
   63POP    C27 3251   9.186   2.168   2.332 -0.0263  0.0747  0.7246
   63POP    C28 3252   9.161   2.119   2.481  0.1478  0.7304  0.4515
   63POP    C29 3253   9.077   2.207   2.572 -0.0951 -0.4057 -0.4129
   63POP    C30 3254   9.064   2.164   2.718 -0.2775 -0.0990 -0.0894
   63POP    C31 3255   8.969   2.244   2.805 -0.8778  0.4658 -0.0272
   63POP    C32 3256   9.322   1.073   1.821  0.0409 -0.5350  0.2852
   63POP    O33 3257   9.389   0.949   1.827 -0.2270 -0.3464 -0.0719
   63POP    C34 3258   9.506   0.944   1.764  0.6421 -0.2890  0.1048
   63POP    O35 3259   9.552   1.028   1.688  0.8363 -0.2173  0.6722
   63POP    C36 3260   9.596   0.828   1.796  0.1048  0.6381  0.0105
   63POP    C37 3261   9.552   0.703   1.714  0.0407 -0.0093 -0.0866
   63POP    C38 3262   9.639   0.590   1.766  0.0525  0.1814  0.0803
   63POP    C39 3263   9.612   0.449   1.701  0.2149  0.2419 -0.1450
   63POP    C40 3264   9.714   0.347   1.742 -0.2780 -0.2985  0.1445
   63POP    C41 3265   9.707   0.208   1.675  0.1546 -0.2122  0.1388
   63POP    C42 3266   9.819   0.109   1.691 -0.3423  0.5069  0.1169
   63POP    C43 3267   9.837   0.076   1.840  0.4181  0.0775  0.2996
   63POP    C44 3268   9.962  10.063   1.851 -0.1828  0.1078  0.2509
   63POP    C45 3269   9.984  10.014   1.996  0.0593  0.2485  0.4922
   63POP    C46 3270  10.125   9.962   2.011 -0.2306  0.5952 -0.2594
   63POP    C47 3271  10.146   9.894   2.144 -0.3930 -0.6753 -0.1916
   63POP    C48 3272  10.293   9.863   2.149  0.3806  0.2368 -0.5606
   63POP    C49 3273  10.341   9.823   2.285 -0.3709 -0.1804 -0.3714
   63POP    C50 3274  10.301   9.931   2.384 -0.2287  0.1471 -0.1838
   63POP    CA1 3275   8.970   2.192   2.947  0.4489  0.2331  0.7849
   63POP    CA2 3276   8.849   2.259   3.014 -0.4419  0.3782  0.2699
   64POP     C1 3277   6.111   2.825   2.060  0.0995 -0.1435 -0.0362
   64POP     C2 3278   6.161   3.012   2.183  0.7724 -0.0920 -0.3689
   64POP     C3 3279   5.976   3.004   2.014  0.1714  0.3436  0.0508
   64POP     N4 3280   6.112   2.967   2.052 -0.1614  0.3385  0.2668
   64POP     C5 3281   6.204   2.987   1.934 -0.1761  0.5007 -0.3168
   64POP     C6 3282   6.361   3.000   1.957 -0.9390 -0.1199  0.1001
   64POP     O7 3283   6.400   3.122   2.007  0.6386 -0.1558  0.7242
   64POP     P8 3284   6.558   3.127   2.004  0.4552  0.2264  0.0592
   64POP     O9 3285   6.593   3.074   1.868 -0.3070 -0.0155  0.6582
   64POP    O10 3286   6.615   3.249   2.060 -0.5988  0.2591 -0.2750
   64POP    O11 3287   6.578   3.009   2.104 -0.8958 -0.1698 -0.1569
   64POP    C12 3288   6.609   3.064   2.229 -0.0893 -0.0726  0.1584
   64POP    C13 3289   6.649   2.970   2.339  0.5677 -0.1718 -0.2395
   64POP    O14 3290   6.673   3.043   2.470  0.5768 -0.1618  0.2800
   64POP    C15 3291   6.643   2.966   2.574 -0.1506 -0.2199 -0.3352
   64POP    O16 3292   6.601   2.852   2.561  0.3280  0.0426 -0.0363
   64POP    C17 3293   6.672   3.026   2.711  0.1312  0.4219  0.2914
   64POP    C18 3294   6.797   3.112   2.706  0.2207 -0.6996 -0.7268
   64POP    C19 3295   6.819   3.177   2.843 -0.4860  0.6140  0.3954
   64POP    C20 3296   6.948   3.262   2.856 -0.3810 -0.3182 -0.1629
   64POP    C21 3297   6.942   3.352   2.734 -0.7505 -0.1307  1.1819
   64POP    C22 3298   7.071   3.430   2.696  0.4350  0.0236  0.5365
   64POP    C23 3299   7.139   3.525   2.800  0.1268 -0.1191 -0.5709
   64POP    C24 3300   7.260   3.598   2.732 -0.2837 -0.1071 -0.5844
   64POP    C25 3301   7.332   3.677   2.810 -0.6844 -0.4321  1.0443
   64POP    C26 3302   7.305   3.706   2.953 -0.1823 -0.2806 -0.7691
   64POP    C27 3303   7.433   3.749   3.020 -0.5857  0.3422 -0.4142
   64POP    C28 3304   7.441   3.909   3.008  0.0882  0.1431  0.3916
   64POP    C29 3305   7.579   3.958   3.054 -0.4451  0.3911 -0.2128
   64POP    C30 3306   7.582   4.109   3.031 -0.3164  0.6635  0.0193
   64POP    C31 3307   7.710   4.167   3.090 -0.2866 -0.6081 -0.1153
   64POP    C32 3308   6.767   2.886   2.283  0.4613 -0.1431 -0.2306
   64POP    O33 3309   6.861   2.971   2.211 -0.0424 -0.3125 -0.0399
   64POP    C34 3310   6.968   2.911   2.161 -0.3179 -0.1593  0.0383
   64POP    O35 3311   6.956   2.791   2.131 -1.0144 -0.0532 -0.1646
   64POP    C36 3312   7.097   2.992   2.141 -0.0778  0.2094  0.0718
   64POP    C37 3313   7.208   2.950   2.237 -0.3320  0.2416 -0.4493
   64POP    C38 3314   7.172   3.019   2.374 -0.0404 -0.0353 -0.1121
   64POP    C39 3315   7.277   2.981   2.480 -0.1109  0.3317  0.0847
   64POP    C40 3316   7.257   3.056   2.612 -0.1590 -0.4832  0.1532
   64POP    C41 3317   7.333   2.983   2.725  0.2039  0.2433  0.6147
   64POP    C42 3318   7.326   3.039   2.865  0.4870 -0.6591  0.0706
   64POP    C43 3319   7.212   2.970   2.948 -1.1010 -0.1253  0.1105
   64POP    C44 3320   7.177   3.033   3.076  0.1844  0.0458  0.2309
   64POP    C45 3321   7.069   2.949   3.137 -0.2841 -0.6872  0.1520
   64POP    C46 3322   7.024   3.024   3.259  0.6881  0.4996  0.7064
   64POP    C47 3323   6.891   2.977   3.312  0.3353  0.0795  0.5508
   64POP    C48 3324   6.846   3.066   3.430  0.5682  0.0566  0.1603
   64POP    C49 3325   6.694   3.063   3.445  0.1322  0.0891 -0.4097
   64POP    C50 3326   6.642   3.114   3.578  0.5683  0.2665 -0.3642
   64POP    CA1 3327   7.744   4.291   3.005  0.1273 -0.0226 -0.1413
   64POP    CA2 3328   7.747   4.248   2.856 -0.2413 -0.3420 -0.0598
   65POP     C1 3329   0.754   6.668   0.394  0.2755 -0.1499  0.1657
   65POP     C2 3330   0.587   6.520   0.349 -0.9757  0.6212 -0.6559
   65POP     C3 3331   0.811   6.459   0.299 -0.8365 -0.6047 -0.9514
   65POP     N4 3332   0.723   6.522   0.397  0.4045 -0.1803  0.8573
   65POP     C5 3333   0.744   6.476   0.531 -0.5578 -0.0604 -0.3326
   65POP     C6 3334   0.714   6.321   0.546  0.4502 -0.1894 -0.2540
   65POP     O7 3335   0.744   6.271   0.677  0.1144 -0.4551 -0.1348
   65POP     P8 3336   0.746   6.116   0.672  0.1707 -0.3203  0.4304
   65POP     O9 3337   0.780   6.071   0.533 -0.2191  0.0522  0.4462
   65POP    O10 3338   0.810   6.061   0.794  0.6240  0.2517 -0.0937
   65POP    O11 3339   0.593   6.092   0.680 -1.2588 -0.2648 -0.0494
   65POP    C12 3340   0.553   6.101   0.814 -0.1766  0.2640  0.0487
   65POP    C13 3341   0.414   6.152   0.848  0.5799 -0.3941 -0.2191
   65POP    O14 3342   0.414   6.225   0.973 -0.2811  0.2388 -0.2797
   65POP    C15 3343   0.449   6.355   0.964 -0.2147  0.3805 -0.1126
   65POP    O16 3344   0.467   6.417   0.860 -0.0393  1.1350  0.4644
   65POP    C17 3345   0.460   6.424   1.103  0.3822 -0.9397 -0.5623
   65POP    C18 3346   0.314   6.432   1.144  0.0766  0.0625 -0.3051
   65POP    C19 3347   0.293   6.531   1.253 -0.2625 -1.4280  0.0704
   65POP    C20 3348   0.155   6.496   1.310 -0.5294  0.5948 -0.9989
   65POP    C21 3349   0.133   6.573   1.442 -0.4040  0.3346  0.3282
   65POP    C22 3350   0.028   6.493   1.520 -0.3153 -0.1794 -0.2031
   65POP    C23 3351  20.313   6.555   1.662 -0.0318  0.6481 -0.1931
   65POP    C24 3352  20.277   6.708   1.645 -0.3442 -0.3554 -0.0809
   65POP    C25 3353  20.234   6.770   1.766  1.0068  1.4303 -0.0941
   65POP    C26 3354  20.241   6.675   1.881 -0.3911  0.3537 -1.0728
   65POP    C27 3355  20.116   6.669   1.968  0.5555  0.4085  0.0161
   65POP    C28 3356  20.121   6.740   2.106  0.3022 -0.1314  0.0135
   65POP    C29 3357  20.229   6.669   2.193  0.1572 -0.1495 -0.3229
   65POP    C30 3358  20.227   6.706   2.344 -0.9051  0.8072 -0.6962
   65POP    C31 3359   0.052   6.676   2.415  0.6086 -0.1640  0.4838
   65POP    C32 3360   0.328   6.025   0.859  0.1150 -0.2407 -0.6595
   65POP    O33 3361   0.381   5.914   0.923  0.2875  0.0020  0.4164
   65POP    C34 3362   0.287   5.823   0.962 -1.1685  0.0753  0.1225
   65POP    O35 3363   0.189   5.810   0.890 -0.1956 -0.4232  0.0053
   65POP    C36 3364   0.320   5.722   1.072 -0.5265  0.8279  0.3169
   65POP    C37 3365   0.264   5.767   1.206  0.5757  0.6084 -0.2905
   65POP    C38 3366   0.304   5.666   1.313 -0.4629  0.0029  0.4907
   65POP    C39 3367   0.459   5.660   1.336  0.0390 -0.1088  0.3628
   65POP    C40 3368   0.475   5.582   1.468 -0.1719 -0.0982  0.0574
   65POP    C41 3369   0.411   5.667   1.582  0.1469 -0.3937 -0.5074
   65POP    C42 3370   0.441   5.595   1.718  0.1648 -0.2640  0.1326
   65POP    C43 3371   0.379   5.670   1.827 -0.2371 -0.0166 -0.8230
   65POP    C44 3372   0.464   5.788   1.875 -0.1783  0.4166  0.4798
   65POP    C45 3373   0.402   5.843   2.000 -0.3541 -0.2805  0.2093
   65POP    C46 3374   0.503   5.936   2.074 -0.6297  0.3528 -0.0005
   65POP    C47 3375   0.438   5.992   2.196  0.4191  0.2640 -0.5331
   65POP    C48 3376   0.505   6.112   2.259  0.0951 -0.1278 -0.1869
   65POP    C49 3377   0.406   6.169   2.361  0.4509  0.1516 -0.9029
   65POP    C50 3378   0.444   6.310   2.397 -0.2570  0.0204 -0.5270
   65POP    CA1 3379   0.154   6.799   2.398 -0.1534 -0.2391  0.2318
   65POP    CA2 3380   0.102   6.928   2.461  0.2387 -0.4869 -0.2224
   66POP     C1 3381  10.902   0.935   0.058  0.1475 -0.6336 -0.7130
   66POP     C2 3382  10.804   1.138  12.173 -0.3496 -0.0222  0.2780
   66POP     C3 3383  10.676   0.973   0.047  0.2930  0.3789 -0.1803
   66POP     N4 3384  10.798   1.044   0.066  0.0047 -0.0323  0.0746
   66POP     C5 3385  10.785   1.109   0.197 -0.0896 -0.0492  0.7771
   66POP     C6 3386  10.879   1.225   0.220 -0.1710 -0.0088  0.2823
   66POP     O7 3387  10.863   1.310   0.332 -0.4534 -0.0729 -0.0015
   66POP     P8 3388  10.975   1.418   0.338 -0.1598  0.1056 -0.3179
   66POP     O9 3389  11.015   1.448   0.197 -0.7142  0.0640 -0.5121
   66POP    O10 3390  10.893   1.509   0.416  0.2108  0.6096  0.0427
   66POP    O11 3391  11.089   1.339   0.410 -0.3474  0.0885  0.0691
   66POP    C12 3392  11.057   1.303   0.551 -0.3292  0.5737  0.3405
   66POP    C13 3393  11.107   1.171   0.606  0.3335  0.0886 -0.3537
   66POP    O14 3394  11.054   1.119   0.734 -0.2749 -0.0623 -0.7785
   66POP    C15 3395  10.935   1.060   0.741 -0.2137 -0.0898  0.8543
   66POP    O16 3396  10.869   1.072   0.641  0.4769  0.4152 -0.7220
   66POP    C17 3397  10.890   0.992   0.868  0.2767  0.2002 -0.0184
   66POP    C18 3398  10.828   1.093   0.965 -0.0842  0.0339 -0.0036
   66POP    C19 3399  10.770   1.014   1.081  0.2997  1.4262 -0.2808
   66POP    C20 3400  10.717   1.110   1.186 -0.9046 -0.1095 -0.3124
   66POP    C21 3401  10.828   1.194   1.253 -0.2891 -0.3006  0.5350
   66POP    C22 3402  10.787   1.226   1.397 -0.5775 -0.6504 -0.8020
   66POP    C23 3403  10.905   1.284   1.475 -0.0684 -0.0380  0.0832
   66POP    C24 3404  10.876   1.283   1.622  0.4937 -0.1756  0.1145
   66POP    C25 3405  10.971   1.316   1.720 -0.4306 -0.3369  0.1155
   66POP    C26 3406  11.116   1.344   1.686  0.6864  0.4101  0.2915
   66POP    C27 3407  11.191   1.392   1.814  0.7607  0.1046  0.4525
   66POP    C28 3408  11.296   1.490   1.783 -0.8131 -0.0863 -0.2755
   66POP    C29 3409  11.361   1.515   1.918 -0.2810  0.5192 -0.6388
   66POP    C30 3410  11.473   1.623   1.918  0.4458 -1.0288 -0.4906
   66POP    C31 3411  11.563   1.605   2.046  0.4202 -0.4429  0.1758
   66POP    C32 3412  11.256   1.175   0.594 -0.0406 -0.0115 -0.1724
   66POP    O33 3413  11.329   1.292   0.630  0.1258  0.2750 -0.2141
   66POP    C34 3414  11.459   1.278   0.613  0.2407  0.4760  0.0302
   66POP    O35 3415  11.489   1.226   0.505 -0.5487 -0.1616  0.1648
   66POP    C36 3416  11.559   1.375   0.676 -0.4174 -0.1163  0.2925
   66POP    C37 3417  11.693   1.322   0.728  0.4494  0.2508  0.4162
   66POP    C38 3418  11.669   1.277   0.876 -0.2384 -0.7338  0.6602
   66POP    C39 3419  11.801   1.255   0.948  0.7940  0.0784 -0.3012
   66POP    C40 3420  11.796   1.265   1.101 -0.1382  0.5752 -0.5126
   66POP    C41 3421  11.936   1.231   1.170 -0.7127 -0.3845  0.5861
   66POP    C42 3422  11.907   1.218   1.321 -0.2185 -0.2572 -0.8461
   66POP    C43 3423  12.006   1.127   1.390  0.3746 -0.2427  0.0240
   66POP    C44 3424  11.969   1.116   1.536 -0.0940 -0.4428  0.1180
   66POP    C45 3425  12.044   1.001   1.602 -0.3948  0.3389 -0.2538
   66POP    C46 3426  12.026   0.999   1.757 -0.3412 -0.5948  0.4422
   66POP    C47 3427  12.124   1.100   1.824 -0.5325  0.1380 -0.5062
   66POP    C48 3428  12.111   1.089   1.978 -0.0971  1.1151 -0.5002
   66POP    C49 3429  12.223   1.167   2.049  0.4314 -0.3080 -0.5839
   66POP    C50 3430  12.177   1.232   2.177  0.1426  0.4427 -0.3595
   66POP    CA1 3431  11.615   1.462   2.061 -0.6821 -0.6665 -0.1615
   66POP    CA2 3432  11.702   1.453   2.184 -0.3349 -0.1656  0.4482
   67POP     C1 3433  11.430   5.722  11.875  0.1105 -0.0289  0.1097
   67POP     C2 3434  11.613   5.705  12.040 -0.3038  0.4121  0.8261
   67POP     C3 3435  11.425   5.856  12.065 -0.1167 -0.0996  0.8276
   67POP     N4 3436  11.471   5.721  12.018 -0.0534 -0.5174  0.0725
   67POP     C5 3437  11.385   5.612  12.077 -0.2983  0.6370  0.2479
   67POP     C6 3438  11.398   5.593   0.008 -0.2702  0.9911  0.3752
   67POP     O7 3439  11.508   5.513   0.049 -0.1057  0.2068  0.3058
   67POP     P8 3440  11.502   5.505   0.201 -0.0032 -0.0636  0.0934
   67POP     O9 3441  11.371   5.532   0.252  0.2863  0.2587 -0.4584
   67POP    O10 3442  11.587   5.391   0.224  0.3225  0.1815 -0.4907
   67POP    O11 3443  11.580   5.643   0.218 -0.3660  0.2180  0.2252
   67POP    C12 3444  11.720   5.619   0.216  0.1222 -0.5222  0.1142
   67POP    C13 3445  11.797   5.748   0.216  0.1133  0.5734 -0.3043
   67POP    O14 3446  11.944   5.744   0.221  0.2448  0.2926 -0.7265
   67POP    C15 3447  12.011   5.860   0.219 -0.3571 -0.2209  0.2768
   67POP    O16 3448  11.959   5.958   0.167  0.4692  0.3929  0.2928
   67POP    C17 3449  12.158   5.866   0.262  0.4113 -0.1859 -0.3473
   67POP    C18 3450  12.191   6.008   0.301  0.1934  0.2129  0.2947
   67POP    C19 3451  12.290   6.018   0.417 -0.0282  0.4387 -0.2279
   67POP    C20 3452  12.290   6.149   0.502  0.2402  0.4583 -0.0499
   67POP    C21 3453  12.150   6.169   0.554  0.2227  0.7397 -0.0118
   67POP    C22 3454  12.120   6.304   0.611  0.5019 -0.1939  0.4146
   67POP    C23 3455  11.975   6.310   0.654  0.0428 -0.2958 -0.4718
   67POP    C24 3456  11.960   6.213   0.767  0.2126 -0.4601  0.2557
   67POP    C25 3457  11.831   6.185   0.817 -0.0151  0.5195  0.2362
   67POP    C26 3458  11.703   6.260   0.769 -0.0332 -0.4655 -0.7158
   67POP    C27 3459  11.596   6.216   0.867  0.4200 -0.4440 -0.1503
   67POP    C28 3460  11.622   6.286   1.002  0.8269 -0.1319 -0.1932
   67POP    C29 3461  11.505   6.280   1.099 -0.3596  0.0021  0.4653
   67POP    C30 3462  11.402   6.369   1.041  0.9284  0.6965  0.0042
   67POP    C31 3463  11.271   6.369   1.127  0.0862  0.6286  0.2158
   67POP    C32 3464  11.745   5.822   0.341 -0.3192  0.1255 -0.2659
   67POP    O33 3465  11.752   5.773   0.478 -0.4976  1.1057 -0.4431
   67POP    C34 3466  11.700   5.854   0.563  0.9098 -0.7005  0.1430
   67POP    O35 3467  11.634   5.953   0.526 -0.4348 -0.2552 -0.3480
   67POP    C36 3468  11.715   5.810   0.713 -0.1651 -0.2458  0.2098
   67POP    C37 3469  11.862   5.827   0.776  0.5933 -0.6245 -0.1038
   67POP    C38 3470  11.839   5.802   0.923 -0.2581  0.2410 -0.3435
   67POP    C39 3471  11.965   5.764   1.005  0.9743 -0.1007  0.2213
   67POP    C40 3472  11.994   5.618   1.018 -0.2391  0.0755  0.3987
   67POP    C41 3473  12.104   5.589   1.118  0.3975 -0.1666 -0.6673
   67POP    C42 3474  12.054   5.601   1.259 -0.1811 -0.5609  1.0395
   67POP    C43 3475  12.055   5.473   1.342  0.2807  0.3567 -0.1680
   67POP    C44 3476  11.969   5.491   1.469  0.7270 -0.2356  0.3832
   67POP    C45 3477  11.969   5.354   1.542 -0.2695 -0.3977 -0.5736
   67POP    C46 3478  11.994   5.379   1.688  0.5118  0.0477  0.0818
   67POP    C47 3479  11.990   5.248   1.771 -0.1951  0.4900 -0.2314
   67POP    C48 3480  11.958   5.276   1.919 -0.2412 -0.4846 -0.0794
   67POP    C49 3481  11.807   5.299   1.943 -0.3182 -0.1220 -0.0861
   67POP    C50 3482  11.804   5.315   2.098 -0.6627 -0.5779 -0.0632
   67POP    CA1 3483  11.152   6.460   1.088 -0.6585 -0.1585 -0.0005
   67POP    CA2 3484  11.127   6.566   1.198  0.1822  0.2499 -0.0568
   68POP     C1 3485  10.980   2.907   0.323  0.0500 -0.0676 -1.0305
   68POP     C2 3486  11.176   3.028   0.364  0.0903 -0.8535 -0.2585
   68POP     C3 3487  10.969   3.139   0.391 -0.1458 -0.0492  0.6592
   68POP     N4 3488  11.036   3.010   0.413 -0.8985  0.4896 -0.0980
   68POP     C5 3489  11.035   2.984   0.562  0.3240  0.2406  0.3595
   68POP     C6 3490  10.891   2.966   0.618 -0.1059 -0.2928 -0.6607
   68POP     O7 3491  10.879   2.903   0.741 -0.2391  0.2836 -0.0758
   68POP     P8 3492  10.725   2.895   0.768  0.0161 -0.0347  0.1865
   68POP     O9 3493  10.643   2.970   0.670 -0.3669 -0.3584 -0.1105
   68POP    O10 3494  10.729   2.747   0.763  0.6226 -0.2680 -0.4830
   68POP    O11 3495  10.717   2.951   0.913 -0.1320 -0.5018 -0.2144
   68POP    C12 3496  10.792   2.867   1.003  0.1210  0.1970 -0.2441
   68POP    C13 3497  10.780   2.888   1.156  0.5656 -0.1248 -0.3734
   68POP    O14 3498  10.648   2.862   1.217 -0.7139 -0.5872  0.1257
   68POP    C15 3499  10.609   2.733   1.234  0.4805  0.0319  0.0507
   68POP    O16 3500  10.622   2.661   1.138 -0.4882  0.5615  0.0246
   68POP    C17 3501  10.505   2.717   1.343  0.0502 -0.3051  0.3320
   68POP    C18 3502  10.553   2.717   1.490  0.2891  0.4072 -0.2812
   68POP    C19 3503  10.598   2.579   1.541 -0.2048  0.4836 -0.3838
   68POP    C20 3504  10.616   2.586   1.693  0.2768  0.1098  0.5259
   68POP    C21 3505  10.628   2.441   1.741 -0.2900  0.4159 -0.4421
   68POP    C22 3506  10.607   2.435   1.891  0.3199  0.1218  0.0465
   68POP    C23 3507  10.604   2.290   1.943 -0.2205  0.7670 -0.2296
   68POP    C24 3508  10.552   2.290   2.085  0.1169 -0.5423 -0.4360
   68POP    C25 3509  10.584   2.191   2.174  0.8086  0.4357 -0.2363
   68POP    C26 3510  10.656   2.067   2.137 -0.2796 -0.1476  0.0733
   68POP    C27 3511  10.679   1.982   2.258 -0.3828 -0.0995 -0.0466
   68POP    C28 3512  10.560   1.963   2.350  0.2868 -0.1280  0.9041
   68POP    C29 3513  10.600   1.884   2.475  0.2517  0.0848 -0.2336
   68POP    C30 3514  10.700   1.973   2.548 -0.4289  0.0765  0.3437
   68POP    C31 3515  10.758   1.917   2.671  0.0686 -0.0080 -0.0933
   68POP    C32 3516  10.838   3.021   1.187  0.1963 -0.5108  0.3401
   68POP    O33 3517  10.981   3.002   1.181  0.1418  0.5415  0.1211
   68POP    C34 3518  11.062   3.106   1.211  0.9270 -0.0646  0.6649
   68POP    O35 3519  11.029   3.221   1.231 -0.3758 -0.5706 -0.6801
   68POP    C36 3520  11.211   3.073   1.212 -0.5459 -0.4569  0.2845
   68POP    C37 3521  11.270   2.994   1.330  0.2585 -0.0804  0.1935
   68POP    C38 3522  11.277   3.076   1.460  0.8376  0.4749 -0.3173
   68POP    C39 3523  11.354   2.999   1.564 -0.1487  0.1713 -0.2604
   68POP    C40 3524  11.366   3.083   1.695 -0.1884 -0.6952  0.1170
   68POP    C41 3525  11.445   3.011   1.805  0.0415  0.0016 -0.1614
   68POP    C42 3526  11.442   3.109   1.930 -0.1637 -0.4113  0.3289
   68POP    C43 3527  11.551   3.086   2.038 -0.2890 -0.2155  0.8037
   68POP    C44 3528  11.554   3.208   2.133  0.1539 -0.0778 -0.2631
   68POP    C45 3529  11.694   3.236   2.176 -0.2774 -0.2336  0.1350
   68POP    C46 3530  11.694   3.384   2.227 -0.0795  0.4160 -0.1734
   68POP    C47 3531  11.820   3.453   2.269  0.7174 -0.3707 -0.2059
   68POP    C48 3532  11.793   3.610   2.288 -0.2228  0.4440 -0.3237
   68POP    C49 3533  11.931   3.666   2.317 -0.6881  0.4025  0.2373
   68POP    C50 3534  11.929   3.816   2.368  0.5042  0.0724  0.0536
   68POP    CA1 3535  10.846   2.017   2.746  0.9784  0.0412  0.1066
   68POP    CA2 3536  10.909   1.926   2.846  0.3420  0.0947 -0.9251
   69POP     C1 3537  15.006   9.474  11.832 -0.0934 -0.2541  0.0642
   69POP     C2 3538  14.900   9.645  11.963 -0.1502  0.3050 -0.0438
   69POP     C3 3539  15.049   9.689  11.785  0.0726  0.2108 -0.1313
   69POP     N4 3540  14.943   9.603  11.823 -0.6859 -0.1246 -0.4628
   69POP     C5 3541  14.844   9.599  11.722  0.3586  0.5143 -0.5140
   69POP     C6 3542  14.708   9.532  11.759 -0.4841  0.5221 -0.1245
   69POP     O7 3543  14.624   9.611  11.846 -0.5971 -0.0452  0.1767
   69POP     P8 3544  14.497   9.530  11.884 -0.1229 -0.0618 -0.2171
   69POP     O9 3545  14.399   9.641  11.878  0.3550  0.9219  0.0719
   69POP    O10 3546  14.489   9.423  11.786 -0.4534 -0.5101 -0.1148
   69POP    O11 3547  14.534   9.487  12.033 -0.2975 -0.0780  0.6346
   69POP    C12 3548  14.493   9.593  12.120  0.2220  0.0060 -0.3708
   69POP    C13 3549  14.540   9.587   0.038  0.2300 -0.2596 -0.4933
   69POP    O14 3550  14.681   9.643   0.059  0.1131  0.1120 -0.4303
   69POP    C15 3551  14.684   9.768   0.116 -0.6871 -0.6714 -0.1968
   69POP    O16 3552  14.600   9.847   0.102  0.4104  0.7208  0.5927
   69POP    C17 3553  14.829   9.809   0.149  0.1486  0.0090 -0.0835
   69POP    C18 3554  14.853   9.825   0.307 -0.4389  0.1533  0.3958
   69POP    C19 3555  14.992   9.855   0.351  0.0585 -0.0919 -0.6900
   69POP    C20 3556  14.983   9.875   0.502 -0.2611 -0.1770 -0.0958
   69POP    C21 3557  15.098   9.813   0.582  0.2367 -0.4602  0.6051
   69POP    C22 3558  15.036   9.732   0.695 -0.1007 -0.1584  0.3195
   69POP    C23 3559  15.129   9.693   0.806  0.3827  0.6076 -0.2912
   69POP    C24 3560  15.073   9.611   0.921 -0.1841 -0.3799  0.3326
   69POP    C25 3561  15.154   9.550   1.022 -0.0230  0.0916  0.7828
   69POP    C26 3562  15.305   9.573   1.018  0.2113  0.4237  0.1260
   69POP    C27 3563  15.355   9.498   1.143  0.3978 -0.2482 -0.4656
   69POP    C28 3564  15.504   9.531   1.148 -0.3822 -0.2651  0.2718
   69POP    C29 3565  15.589   9.411   1.188  0.4456 -0.2500  0.3490
   69POP    C30 3566  15.588   9.380   1.337  0.3078 -0.0935  0.1282
   69POP    C31 3567  15.666   9.251   1.361  0.2923 -0.1834 -0.0039
   69POP    C32 3568  14.539   9.436   0.063 -0.5340  0.1546 -0.9289
   69POP    O33 3569  14.526   9.407   0.209 -0.0759  0.3642 -0.2422
   69POP    C34 3570  14.548   9.276   0.239 -0.5445  0.0877  0.4599
   69POP    O35 3571  14.574   9.197   0.146 -0.3653  0.1059 -0.6599
   69POP    C36 3572  14.530   9.241   0.390 -0.5130  0.6820 -0.0097
   69POP    C37 3573  14.664   9.206   0.447  0.3802  0.9837 -0.7137
   69POP    C38 3574  14.657   9.165   0.593 -0.3027  0.3591  0.1964
   69POP    C39 3575  14.561   9.050   0.612 -0.1069  0.3915 -0.1098
   69POP    C40 3576  14.549   9.023   0.765  0.3073 -0.6283 -0.5322
   69POP    C41 3577  14.484   9.155   0.823  0.1878  0.3371 -0.2132
   69POP    C42 3578  14.458   9.158   0.974  0.0232  0.1409 -0.6587
   69POP    C43 3579  14.352   9.259   1.015 -0.0338 -0.1448  0.5312
   69POP    C44 3580  14.326   9.241   1.165  0.2799 -0.1238  0.4001
   69POP    C45 3581  14.229   9.354   1.213 -0.0802 -0.6292  0.0126
   69POP    C46 3582  14.210   9.372   1.364 -0.2336  0.1729 -0.4475
   69POP    C47 3583  14.101   9.480   1.384  0.1977  0.1885 -0.2510
   69POP    C48 3584  14.075   9.492   1.532  0.0819  0.3866 -0.3641
   69POP    C49 3585  13.939   9.566   1.537  0.0561  0.0112 -0.6684
   69POP    C50 3586  13.894   9.582   1.683 -0.1259 -0.8013  0.0212
   69POP    CA1 3587  15.685   9.198   1.511  0.4558  0.5566  0.0627
   69POP    CA2 3588  15.812   9.115   1.517 -0.0745  0.2336  0.1728
   70POP     C1 3589   8.046   2.880   2.095  0.0163  0.6317  0.5654
   70POP     C2 3590   7.991   2.706   2.211 -0.4496  0.7333 -0.4424
   70POP     C3 3591   7.834   2.809   2.066  0.4679 -0.2315  0.9797
   70POP     N4 3592   7.969   2.760   2.075  0.3847  0.1125 -0.1717
   70POP     C5 3593   8.025   2.670   1.974 -0.1238 -0.4104 -0.3429
   70POP     C6 3594   7.933   2.559   1.927  0.4403 -0.2132 -0.0494
   70POP     O7 3595   7.985   2.480   1.820  0.2324 -0.4842 -0.2091
   70POP     P8 3596   7.886   2.368   1.793  0.0528  0.4257  0.1074
   70POP     O9 3597   7.764   2.449   1.794  0.3021  0.4350 -0.2641
   70POP    O10 3598   7.956   2.315   1.678 -0.1279 -0.2402 -0.1921
   70POP    O11 3599   7.912   2.291   1.926 -0.8390  0.3295 -0.3745
   70POP    C12 3600   8.024   2.201   1.905 -0.4399 -0.1737  0.4143
   70POP    C13 3601   8.063   2.098   2.014  0.7102 -0.1417 -0.0262
   70POP    O14 3602   7.968   2.000   2.074 -0.2156  0.0062 -0.7210
   70POP    C15 3603   7.927   1.887   2.018 -0.0390 -0.4751 -0.6779
   70POP    O16 3604   7.963   1.858   1.899  0.0858  0.7298  0.1523
   70POP    C17 3605   7.870   1.789   2.117  0.3363 -0.4740  0.1205
   70POP    C18 3606   7.929   1.652   2.125  0.2136 -0.0261  0.1286
   70POP    C19 3607   7.860   1.556   2.220 -0.7037 -0.2964 -0.3470
   70POP    C20 3608   7.853   1.610   2.362  0.3335 -0.3493 -0.2930
   70POP    C21 3609   7.776   1.506   2.444  0.5387  0.3117  0.0800
   70POP    C22 3610   7.747   1.555   2.586 -0.2129 -0.5513 -0.0993
   70POP    C23 3611   7.876   1.592   2.663 -0.1417 -1.0339 -0.6651
   70POP    C24 3612   7.838   1.675   2.789 -0.1328 -0.8053  0.1161
   70POP    C25 3613   7.950   1.705   2.870 -0.2155 -0.2273 -0.2646
   70POP    C26 3614   8.089   1.658   2.821 -0.9596  0.1632  0.1643
   70POP    C27 3615   8.206   1.696   2.913 -0.8599  0.1953 -0.8943
   70POP    C28 3616   8.341   1.640   2.875  0.4265 -0.1106 -0.6503
   70POP    C29 3617   8.440   1.716   2.960 -0.4210 -0.0498  0.2428
   70POP    C30 3618   8.579   1.697   2.902  0.0274  0.3013  0.1111
   70POP    C31 3619   8.604   1.806   2.796 -0.3034 -0.0777 -0.6081
   70POP    C32 3620   8.119   2.186   2.124 -1.4403  0.5678 -0.0134
   70POP    O33 3621   8.230   2.261   2.061 -0.1753 -0.3193  0.3214
   70POP    C34 3622   8.266   2.376   2.121 -0.3302  0.3561 -0.3836
   70POP    O35 3623   8.202   2.425   2.209 -0.0127 -0.1405  0.3557
   70POP    C36 3624   8.359   2.464   2.045 -0.7747  0.2862 -0.0871
   70POP    C37 3625   8.413   2.573   2.140  0.2855  0.8913  0.2128
   70POP    C38 3626   8.442   2.695   2.064 -0.4865 -0.1841 -0.3263
   70POP    C39 3627   8.498   2.812   2.144 -0.1387  0.7290 -0.2551
   70POP    C40 3628   8.392   2.844   2.249  0.2992  0.4340 -0.4197
   70POP    C41 3629   8.468   2.946   2.336  0.3392  0.0481  0.1573
   70POP    C42 3630   8.573   2.893   2.428 -0.5028  0.3203 -0.1431
   70POP    C43 3631   8.631   3.014   2.497  0.6027 -0.1112  0.2014
   70POP    C44 3632   8.660   2.963   2.644 -0.0315 -0.7282  0.2905
   70POP    C45 3633   8.707   3.073   2.732  0.2694 -0.1381  0.0385
   70POP    C46 3634   8.752   3.017   2.867  0.0718 -0.1130 -0.7486
   70POP    C47 3635   8.813   3.122   2.962 -0.3364 -0.0976 -0.6965
   70POP    C48 3636   8.876   3.059   3.089  0.5800 -0.1786 -0.3144
   70POP    C49 3637   8.959   3.159   3.172 -0.7385 -0.5196  0.0978
   70POP    C50 3638   9.064   3.096   3.263 -0.1095 -0.3123  0.6703
   70POP    CA1 3639   8.752   1.798   2.747  0.1020 -0.0636 -0.0743
   70POP    CA2 3640   8.840   1.830   2.869  0.3529 -0.4075  0.4088
   71POP     C1 3641  10.399   1.769   0.623  0.1061 -0.3079  0.2979
   71POP     C2 3642  10.491   1.741   0.834  0.2395 -0.1677 -0.2111
   71POP     C3 3643  10.568   1.602   0.659  0.5499 -0.3541 -0.3135
   71POP     N4 3644  10.526   1.740   0.692 -0.4337 -0.2643 -0.0503
   71POP     C5 3645  10.626   1.837   0.645  0.1106  0.1826 -0.0309
   71POP     C6 3646  10.598   1.988   0.637  0.4822 -0.0384  0.4943
   71POP     O7 3647  10.709   2.050   0.576  0.2060 -0.4434 -0.1680
   71POP     P8 3648  10.669   2.208   0.558 -0.1216 -0.3709 -0.1299
   71POP     O9 3649  10.770   2.260   0.465  0.5198  0.2945  0.3127
   71POP    O10 3650  10.524   2.219   0.534  0.1912 -0.5451 -0.0656
   71POP    O11 3651  10.707   2.215   0.710 -0.2228  0.2137 -0.4763
   71POP    C12 3652  10.844   2.251   0.722 -0.6988 -0.1721  0.3227
   71POP    C13 3653  10.881   2.294   0.866  0.5723  0.2162  0.2434
   71POP    O14 3654  11.020   2.315   0.904  0.1443 -0.4941  0.7760
   71POP    C15 3655  11.096   2.408   0.840 -0.1908 -0.7216 -0.0181
   71POP    O16 3656  11.043   2.500   0.779 -0.2721 -0.4288 -0.0019
   71POP    C17 3657  11.246   2.404   0.867  0.3333  0.5507  0.8455
   71POP    C18 3658  11.267   2.486   0.994  0.2315 -0.2262 -0.1097
   71POP    C19 3659  11.400   2.507   1.050 -0.1836 -0.0133  0.3590
   71POP    C20 3660  11.380   2.566   1.189  0.6849  0.2691  0.1935
   71POP    C21 3661  11.503   2.584   1.269  0.6457  0.1957  0.1117
   71POP    C22 3662  11.479   2.658   1.399  0.3630  0.2395 -0.6390
   71POP    C23 3663  11.396   2.580   1.498  0.5446 -0.1906  0.2434
   71POP    C24 3664  11.405   2.638   1.636 -0.6731 -0.3803  0.3201
   71POP    C25 3665  11.338   2.586   1.748 -0.1355 -0.1928  0.2774
   71POP    C26 3666  11.260   2.457   1.744 -0.8013 -0.2525 -0.4753
   71POP    C27 3667  11.193   2.423   1.883  0.6106 -0.2864 -0.4005
   71POP    C28 3668  11.286   2.401   2.002  0.4978 -0.1227  0.0671
   71POP    C29 3669  11.359   2.262   1.989 -0.0824 -0.7638  0.1873
   71POP    C30 3670  11.463   2.233   2.099 -0.8607  0.0162 -0.7976
   71POP    C31 3671  11.536   2.100   2.059 -0.1050 -0.4781 -0.3243
   71POP    C32 3672  10.805   2.199   0.957 -0.0049 -0.3289  0.4095
   71POP    O33 3673  10.843   2.063   0.932  0.1182  0.3904 -0.7204
   71POP    C34 3674  10.768   1.970   0.996  0.2888 -0.0401  0.7021
   71POP    O35 3675  10.652   1.994   1.042 -0.3388  0.3523  0.0665
   71POP    C36 3676  10.834   1.831   1.012  0.0354  0.3337  0.1140
   71POP    C37 3677  10.815   1.749   1.139  0.1355 -0.3441 -0.0321
   71POP    C38 3678  10.951   1.679   1.149  0.2186 -0.6050 -0.7091
   71POP    C39 3679  10.957   1.639   1.296 -0.0316 -0.0334 -0.2859
   71POP    C40 3680  11.101   1.609   1.340  0.1021 -0.2889 -0.0416
   71POP    C41 3681  11.189   1.727   1.362 -0.5712  0.3141  0.1551
   71POP    C42 3682  11.319   1.671   1.422 -0.2080  0.2384 -0.1808
   71POP    C43 3683  11.387   1.795   1.474  0.2115 -0.0811  0.1420
   71POP    C44 3684  11.425   1.885   1.356  0.4300  0.3211  0.4588
   71POP    C45 3685  11.455   2.029   1.399 -0.0399 -0.1397 -0.1204
   71POP    C46 3686  11.552   2.038   1.516 -0.1242 -0.1020 -0.3080
   71POP    C47 3687  11.567   2.175   1.584  0.4935 -0.0166  0.9559
   71POP    C48 3688  11.688   2.173   1.683 -0.6706  0.6001 -0.1741
   71POP    C49 3689  11.707   2.305   1.744 -0.0595 -0.0071 -0.1729
   71POP    C50 3690  11.824   2.307   1.849  0.1991  0.1407  0.2715
   71POP    CA1 3691  11.641   2.044   2.162 -0.5434  0.0913 -0.2384
   71POP    CA2 3692  11.579   1.979   2.285  0.4990  0.4687 -0.5724
   72POP     C1 3693   8.147   7.918   6.271  0.3291 -0.2072 -0.1475
   72POP     C2 3694   7.973   7.831   6.143  0.1815 -0.1437  0.9715
   72POP     C3 3695   8.179   7.909   6.046  0.6168  0.9633  0.4502
   72POP     N4 3696   8.121   7.835   6.159  0.6114 -0.1534 -0.5134
   72POP     C5 3697   8.181   7.699   6.175 -0.0031 -0.5940  0.7146
   72POP     C6 3698   8.184   7.596   6.050  0.4827  0.0173  0.5971
   72POP     O7 3699   8.061   7.544   6.011  0.2783  0.5462  0.0120
   72POP     P8 3700   8.062   7.452   5.887 -0.1478  0.0974  0.2249
   72POP     O9 3701   8.176   7.366   5.920  0.0216 -0.5687  0.1931
   72POP    O10 3702   7.924   7.421   5.903 -0.5434  0.0970  0.5447
   72POP    O11 3703   8.080   7.569   5.783  0.4547  0.2183  0.3851
   72POP    C12 3704   7.958   7.645   5.772 -0.4242 -0.5311 -0.0768
   72POP    C13 3705   8.000   7.794   5.746  0.8011 -0.0549  0.5532
   72POP    O14 3706   7.876   7.877   5.729  0.4757 -0.1916  0.0559
   72POP    C15 3707   7.845   7.986   5.810  0.5392 -0.1917 -0.1398
   72POP    O16 3708   7.929   8.027   5.889  0.1963  0.5242 -0.4866
   72POP    C17 3709   7.717   8.070   5.772 -1.0600  0.7342 -0.1071
   72POP    C18 3710   7.743   8.145   5.641  0.1307  0.3928 -0.5614
   72POP    C19 3711   7.693   8.067   5.522  0.0315 -0.6429 -0.0273
   72POP    C20 3712   7.738   8.135   5.398  0.2828  0.3178  0.1890
   72POP    C21 3713   7.639   8.099   5.289 -0.3501  0.5632 -0.3495
   72POP    C22 3714   7.693   8.141   5.150  0.2888  0.1844 -0.4419
   72POP    C23 3715   7.580   8.111   5.051 -0.5861  0.3954 -0.1676
   72POP    C24 3716   7.646   8.133   4.915 -0.3671  0.3114  0.6589
   72POP    C25 3717   7.572   8.120   4.799 -0.1745  0.7821 -0.0822
   72POP    C26 3718   7.431   8.072   4.797  0.0500  0.0104  0.0791
   72POP    C27 3719   7.365   8.062   4.658 -0.9006  0.4087 -0.1451
   72POP    C28 3720   7.346   8.191   4.581  0.2280  0.7899  0.2084
   72POP    C29 3721   7.251   8.203   4.464 -0.6955 -0.5994 -0.0261
   72POP    C30 3722   7.277   8.334   4.384  1.1507 -0.3034 -0.0587
   72POP    C31 3723   7.180   8.338   4.270  0.3992 -0.4362  0.4734
   72POP    C32 3724   8.091   7.798   5.620  0.3811  0.2274 -0.2121
   72POP    O33 3725   8.028   7.754   5.502 -0.3267 -0.7469  0.7993
   72POP    C34 3726   8.108   7.740   5.395  0.1379  0.0618 -0.6116
   72POP    O35 3727   8.198   7.822   5.387 -0.2114 -0.1984 -0.2687
   72POP    C36 3728   8.049   7.671   5.274 -0.2561  0.3229  0.5429
   72POP    C37 3729   7.994   7.776   5.181 -0.9019 -0.3094 -0.0203
   72POP    C38 3730   7.966   7.714   5.041  0.3632 -0.0384 -0.2514
   72POP    C39 3731   7.894   7.819   4.955 -0.2624  0.5436  0.4811
   72POP    C40 3732   7.911   7.770   4.811  0.5077  0.2505  0.0391
   72POP    C41 3733   7.851   7.875   4.723 -0.3015 -0.0825 -0.3704
   72POP    C42 3734   7.774   7.823   4.603 -0.1345 -0.0160 -0.6277
   72POP    C43 3735   7.735   7.942   4.521 -0.8808 -0.0184 -0.7053
   72POP    C44 3736   7.690   7.908   4.372  0.0333  0.0880 -0.4948
   72POP    C45 3737   7.648   8.026   4.286  0.4207 -0.1221 -0.3626
   72POP    C46 3738   7.627   7.988   4.138 -0.3114  0.3594 -0.1508
   72POP    C47 3739   7.586   8.109   4.056  0.0228 -0.3423  0.7661
   72POP    C48 3740   7.581   8.078   3.906  0.6399  0.2282 -0.4495
   72POP    C49 3741   7.715   8.052   3.833  0.2579  0.0819 -0.4071
   72POP    C50 3742   7.688   8.027   3.690 -0.2700  0.4001 -0.1022
   72POP    CA1 3743   7.228   8.455   4.187  0.1274 -0.2257  0.1932
   72POP    CA2 3744   7.149   8.458   4.061  0.0003  0.2493  0.4416
   73POP     C1 3745   9.973   7.457   6.175  0.0179 -0.2351 -0.1860
   73POP     C2 3746  10.190   7.436   6.053  0.2217  0.0731  0.0206
   73POP     C3 3747  10.033   7.608   5.993 -0.0975 -0.1700  0.0502
   73POP     N4 3748  10.043   7.468   6.043 -0.1604 -0.0221 -0.2774
   73POP     C5 3749   9.982   7.369   5.953 -0.1223  0.2515  0.1038
   73POP     C6 3750   9.830   7.388   5.909  0.6638  0.2641  0.2716
   73POP     O7 3751   9.809   7.285   5.815  0.0910 -0.5903 -0.1355
   73POP     P8 3752   9.705   7.327   5.707 -0.0292  0.2053 -0.2765
   73POP     O9 3753   9.608   7.237   5.776 -0.0024  0.0213 -0.1939
   73POP    O10 3754   9.692   7.474   5.705 -0.3791  0.0786 -0.2354
   73POP    O11 3755   9.781   7.265   5.591 -0.4213  0.5653 -0.0706
   73POP    C12 3756   9.704   7.274   5.471 -0.1806  0.1477 -0.0812
   73POP    C13 3757   9.790   7.245   5.349  0.8649  0.4850 -0.2180
   73POP    O14 3758   9.721   7.283   5.226 -0.1989 -0.0845  0.5845
   73POP    C15 3759   9.788   7.268   5.103  0.3722 -0.6855 -0.0431
   73POP    O16 3760   9.910   7.258   5.091  0.0662  0.1960  0.3601
   73POP    C17 3761   9.699   7.278   4.977 -0.7053 -0.4083  0.0347
   73POP    C18 3762   9.711   7.138   4.919 -0.5077  0.1850 -0.4220
   73POP    C19 3763   9.624   7.115   4.792  0.0993 -0.1426  1.0440
   73POP    C20 3764   9.615   6.964   4.773 -0.5778  0.3725 -0.4314
   73POP    C21 3765   9.557   6.927   4.631 -0.1949  0.4910  0.1982
   73POP    C22 3766   9.508   6.788   4.612 -0.0119 -0.1696 -0.8517
   73POP    C23 3767   9.438   6.763   4.484 -0.0220  0.4921 -0.1891
   73POP    C24 3768   9.516   6.807   4.356  0.2064 -0.6608  0.7236
   73POP    C25 3769   9.465   6.766   4.233  0.0397 -0.4717 -0.2737
   73POP    C26 3770   9.337   6.681   4.227 -0.7803  0.2330  0.0249
   73POP    C27 3771   9.322   6.609   4.093 -0.3766 -0.3744  0.3999
   73POP    C28 3772   9.285   6.707   3.981 -0.1457 -0.8017 -0.2349
   73POP    C29 3773   9.267   6.616   3.860  0.3504 -0.8916 -0.2592
   73POP    C30 3774   9.253   6.698   3.734  0.0496  0.1078 -0.3767
   73POP    C31 3775   9.218   6.628   3.603 -0.0259  0.2706 -0.0416
   73POP    C32 3776   9.847   7.105   5.348 -0.3699  0.0501  0.0268
   73POP    O33 3777   9.739   7.003   5.369 -0.3300  0.0648 -0.6862
   73POP    C34 3778   9.785   6.876   5.371  0.4838 -0.5287  0.6216
   73POP    O35 3779   9.903   6.843   5.383 -0.2463  0.4879  0.3844
   73POP    C36 3780   9.665   6.780   5.367 -0.3175 -0.1831 -0.7706
   73POP    C37 3781   9.632   6.751   5.219 -0.7638  0.0499 -0.7076
   73POP    C38 3782   9.502   6.665   5.204 -0.4865 -0.2034 -0.2981
   73POP    C39 3783   9.480   6.644   5.053 -0.1127 -0.1839 -0.5459
   73POP    C40 3784   9.363   6.557   5.020  0.0181 -0.5244  0.3318
   73POP    C41 3785   9.339   6.549   4.866  0.3272  0.5427 -0.5318
   73POP    C42 3786   9.200   6.506   4.836  0.1515 -0.0217 -0.2231
   73POP    C43 3787   9.180   6.517   4.683 -0.0864  0.7911  0.2197
   73POP    C44 3788   9.034   6.498   4.647  0.1881 -0.1063  0.4848
   73POP    C45 3789   9.035   6.484   4.494 -0.6148  0.2656 -0.0966
   73POP    C46 3790   8.890   6.489   4.441 -0.1830 -0.3289 -0.8026
   73POP    C47 3791   8.885   6.491   4.288 -0.1760  0.0487  0.0877
   73POP    C48 3792   8.744   6.463   4.226  0.0430  0.0174  0.0091
   73POP    C49 3793   8.757   6.455   4.077  0.2876  0.1227 -0.2430
   73POP    C50 3794   8.830   6.582   4.030  0.2288  0.4879  0.0628
   73POP    CA1 3795   9.080   6.549   3.605 -0.6503  0.8863  0.0337
   73POP    CA2 3796   9.051   6.478   3.472  0.4211 -0.6267  0.6676
   74POP     C1 3797  10.600   7.354   5.504 -0.8349 -0.2127 -0.5455
   74POP     C2 3798  10.599   7.583   5.573  0.0730 -0.2480 -0.4403
   74POP     C3 3799  10.707   7.520   5.381 -0.5716 -0.2262  0.0226
   74POP     N4 3800  10.587   7.492   5.463  0.6179 -0.5964 -0.1598
   74POP     C5 3801  10.462   7.521   5.387  0.4428  0.2674  0.0369
   74POP     C6 3802  10.328   7.484   5.454  0.0717 -0.1330 -0.2689
   74POP     O7 3803  10.218   7.508   5.365  0.0220  0.4218  0.1091
   74POP     P8 3804  10.104   7.431   5.430 -0.3547 -0.0173  0.3076
   74POP     O9 3805  10.139   7.290   5.410  0.1445 -0.1442  0.6056
   74POP    O10 3806  10.069   7.487   5.561  0.2223  0.1774  0.6764
   74POP    O11 3807   9.983   7.486   5.347  0.7451  0.2645 -0.2867
   74POP    C12 3808   9.980   7.630   5.332 -0.1915  0.3240 -0.3796
   74POP    C13 3809   9.879   7.688   5.231  0.4873  0.1971  0.2491
   74POP    O14 3810   9.844   7.828   5.246  0.1661 -0.1302  0.1556
   74POP    C15 3811   9.853   7.906   5.139  0.3581 -0.1724 -0.1482
   74POP    O16 3812   9.838   8.028   5.156 -0.0688  0.4714  0.1816
   74POP    C17 3813   9.881   7.853   4.994  0.3736  0.1975 -0.0239
   74POP    C18 3814   9.767   7.893   4.902  0.3676  0.1296  0.3741
   74POP    C19 3815   9.761   7.822   4.773 -0.3497  0.2275  0.0650
   74POP    C20 3816   9.757   7.670   4.799 -0.1334 -0.1188 -0.1341
   74POP    C21 3817   9.703   7.600   4.677  0.0075  0.3538 -0.6996
   74POP    C22 3818   9.568   7.662   4.627  0.1589 -0.0318 -0.2666
   74POP    C23 3819   9.501   7.594   4.511 -0.3759 -0.0799  0.3848
   74POP    C24 3820   9.430   7.699   4.425  0.5548 -0.5674 -0.1830
   74POP    C25 3821   9.295   7.692   4.382  0.5417  0.1466 -0.1872
   74POP    C26 3822   9.208   7.583   4.445  0.3101  0.1587  0.0715
   74POP    C27 3823   9.077   7.568   4.358  0.4404 -0.5307  0.0678
   74POP    C28 3824   9.117   7.522   4.217 -0.2863  0.1215  0.2121
   74POP    C29 3825   8.994   7.543   4.127  0.5205 -0.1807 -0.2799
   74POP    C30 3826   8.996   7.514   3.978 -0.3287  0.8367 -0.4834
   74POP    C31 3827   8.857   7.516   3.911 -0.4035  0.3579 -0.0784
   74POP    C32 3828   9.754   7.602   5.245  0.2482 -0.3941  0.1168
   74POP    O33 3829   9.654   7.627   5.142  0.2434 -0.1640 -0.5977
   74POP    C34 3830   9.529   7.598   5.187  0.3907  0.5285  0.3213
   74POP    O35 3831   9.512   7.587   5.313 -0.6058 -0.1475  0.2115
   74POP    C36 3832   9.419   7.596   5.079  0.4888 -0.1861 -0.1594
   74POP    C37 3833   9.363   7.462   5.036  0.0440 -0.0595  0.5752
   74POP    C38 3834   9.244   7.494   4.939  0.3909  0.7662  0.4796
   74POP    C39 3835   9.184   7.366   4.869 -0.2617  0.2005  0.7020
   74POP    C40 3836   9.053   7.408   4.799  0.4404 -0.4795  0.0014
   74POP    C41 3837   8.992   7.303   4.710 -0.6842  0.0686 -0.0547
   74POP    C42 3838   8.869   7.367   4.647  0.5895  1.1308 -0.1751
   74POP    C43 3839   8.790   7.240   4.601  0.4341 -0.1043 -0.3311
   74POP    C44 3840   8.649   7.265   4.557 -0.4007 -0.4088  0.1760
   74POP    C45 3841   8.652   7.320   4.417 -0.2846 -0.0996 -0.4037
   74POP    C46 3842   8.511   7.321   4.360 -0.0893  0.4211 -0.1679
   74POP    C47 3843   8.521   7.371   4.220  0.3116 -0.2908  0.6273
   74POP    C48 3844   8.384   7.351   4.147 -0.3623  0.7468  0.4407
   74POP    C49 3845   8.411   7.392   4.004 -0.0261  0.8052 -0.0440
   74POP    C50 3846   8.280   7.401   3.920 -0.7020  0.1397  0.7785
   74POP    CA1 3847   8.868   7.493   3.759  0.0266  0.3317 -0.2998
   74POP    CA2 3848   8.730   7.501   3.686 -0.3609  0.0608 -0.0130
   75POP     C1 3849  10.785   6.234   5.361  0.8134  0.6941  0.2893
   75POP     C2 3850  10.674   6.442   5.365 -0.2147  0.6681  0.3404
   75POP     C3 3851  10.685   6.345   5.568 -0.0388 -0.0678  0.4725
   75POP     N4 3852  10.673   6.309   5.425 -0.4223  0.7283  0.4412
   75POP     C5 3853  10.543   6.254   5.393  0.2888 -0.8318  0.6185
   75POP     C6 3854  10.503   6.109   5.396  0.2063  0.5651  0.8968
   75POP     O7 3855  10.574   6.014   5.312  0.0583 -0.1148 -0.5603
   75POP     P8 3856  10.489   5.878   5.303 -0.3169  0.2944  0.2031
   75POP     O9 3857  10.578   5.773   5.259  0.1212 -0.2263  0.2194
   75POP    O10 3858  10.396   5.871   5.416  0.1966 -0.1349 -0.2556
   75POP    O11 3859  10.408   5.935   5.181  0.1960  0.5843  0.3892
   75POP    C12 3860  10.479   5.919   5.062 -0.5780 -0.2866 -0.2745
   75POP    C13 3861  10.392   5.929   4.940  1.0113  0.0536  0.4840
   75POP    O14 3862  10.467   5.949   4.809 -0.3657  0.3958 -0.4449
   75POP    C15 3863  10.482   5.838   4.731  0.2658 -0.0639  0.7321
   75POP    O16 3864  10.469   5.726   4.781  0.0559  0.0094 -0.9112
   75POP    C17 3865  10.520   5.854   4.581 -0.0525 -0.3402  0.0489
   75POP    C18 3866  10.427   5.954   4.518  0.3043 -0.1099 -0.4504
   75POP    C19 3867  10.407   5.920   4.371  0.2969 -0.1626 -0.7463
   75POP    C20 3868  10.310   6.022   4.325  0.1224 -0.1141  0.3347
   75POP    C21 3869  10.263   5.995   4.181 -0.1208 -0.5328 -0.1278
   75POP    C22 3870  10.376   5.983   4.073 -0.1014  0.1444  0.0161
   75POP    C23 3871  10.313   5.961   3.935 -0.6240 -0.4288  0.1593
   75POP    C24 3872  10.242   5.824   3.947 -0.0283  0.6260  0.5800
   75POP    C25 3873  10.169   5.765   3.845 -0.7660  0.0319  0.2342
   75POP    C26 3874  10.166   5.826   3.712 -0.6797 -0.4938  0.2536
   75POP    C27 3875  10.078   5.748   3.608 -0.2265  0.5382 -0.6776
   75POP    C28 3876  10.163   5.648   3.530 -0.1106  0.5705  0.2276
   75POP    C29 3877  10.078   5.580   3.422  0.3496 -0.0818  0.6180
   75POP    C30 3878  10.138   5.478   3.330  0.1915  0.2575  0.6392
   75POP    C31 3879  10.257   5.540   3.263 -0.2488  0.4389  0.4248
   75POP    C32 3880  10.303   6.048   4.970 -0.0359  0.0259 -0.7032
   75POP    O33 3881  10.196   6.069   4.881 -0.2594  0.4775  0.0859
   75POP    C34 3882  10.127   6.180   4.889 -0.3347  0.1908  0.7730
   75POP    O35 3883  10.129   6.256   4.987  0.2541  0.4601 -0.9897
   75POP    C36 3884  10.037   6.194   4.759 -0.1756 -0.6011 -0.5081
   75POP    C37 3885   9.999   6.340   4.732 -0.4927 -0.0322  0.5404
   75POP    C38 3886   9.899   6.347   4.613 -0.4666 -0.1896 -0.7264
   75POP    C39 3887   9.834   6.486   4.599  0.2512  0.3240 -1.0107
   75POP    C40 3888   9.713   6.479   4.501 -0.5906 -0.2281  0.2459
   75POP    C41 3889   9.753   6.409   4.368 -0.2755 -0.2162 -0.4388
   75POP    C42 3890   9.634   6.405   4.272  1.0475  0.4922 -0.1232
   75POP    C43 3891   9.691   6.400   4.132 -0.2922  0.0031  0.5943
   75POP    C44 3892   9.595   6.384   4.017 -0.3997 -0.2545  0.6898
   75POP    C45 3893   9.673   6.377   3.885  0.1369  0.1178 -0.3048
   75POP    C46 3894   9.569   6.341   3.777 -0.0922 -0.5007 -0.9308
   75POP    C47 3895   9.622   6.362   3.640  0.7742  0.8746  0.3437
   75POP    C48 3896   9.498   6.347   3.546 -0.2651  0.1074 -0.0666
   75POP    C49 3897   9.562   6.360   3.405  0.0286  0.8125  0.5739
   75POP    C50 3898   9.455   6.321   3.297 -0.0327  0.0365  1.1479
   75POP    CA1 3899  10.298   5.462   3.139 -0.6624 -0.5823 -0.0518
   75POP    CA2 3900  10.217   5.493   3.016  0.2063 -0.4139 -0.3958
   76POP     C1 3901   7.436   5.976   6.475 -0.1609 -0.8933  0.1589
   76POP     C2 3902   7.568   6.041   6.283  0.7020  0.2600 -0.4244
   76POP     C3 3903   7.373   5.919   6.250 -0.3626 -0.1711 -0.2551
   76POP     N4 3904   7.436   6.026   6.333  0.9486  0.0607  0.2595
   76POP     C5 3905   7.358   6.150   6.322 -0.3597  0.8358 -0.0171
   76POP     C6 3906   7.352   6.244   6.202 -0.1753 -0.4064  0.5995
   76POP     O7 3907   7.324   6.183   6.069 -0.2170  0.3349  0.7437
   76POP     P8 3908   7.279   6.307   5.983 -0.3492 -0.5270 -0.6685
   76POP     O9 3909   7.146   6.343   6.033 -0.1851 -0.4538  0.6923
   76POP    O10 3910   7.399   6.396   5.988 -0.2825  0.6153  0.2663
   76POP    O11 3911   7.274   6.240   5.848 -0.1984  0.0006 -0.6007
   76POP    C12 3912   7.408   6.194   5.813  0.0965 -0.2146 -0.1209
   76POP    C13 3913   7.404   6.088   5.699 -0.0846  0.7284  0.3721
   76POP    O14 3914   7.413   6.148   5.565 -0.2862  0.0874  0.8933
   76POP    C15 3915   7.542   6.157   5.516 -0.1874  0.0763 -0.2137
   76POP    O16 3916   7.635   6.146   5.599  0.2102 -1.2611 -0.2710
   76POP    C17 3917   7.557   6.209   5.371  0.2858 -0.3911  0.2174
   76POP    C18 3918   7.630   6.343   5.354 -0.5455 -0.3913  0.2327
   76POP    C19 3919   7.597   6.414   5.220 -0.2231 -0.7665 -0.3126
   76POP    C20 3920   7.637   6.335   5.092  0.5350  0.2450 -0.3475
   76POP    C21 3921   7.628   6.420   4.969 -0.1410 -0.1562  0.1260
   76POP    C22 3922   7.658   6.330   4.855 -0.7737  1.0617  0.2362
   76POP    C23 3923   7.607   6.397   4.729 -0.0415 -0.4417 -0.7926
   76POP    C24 3924   7.625   6.311   4.606  0.1855 -0.0270 -0.4255
   76POP    C25 3925   7.602   6.353   4.471 -0.4992  0.5155 -0.7537
   76POP    C26 3926   7.549   6.493   4.437 -0.3082  0.0852  0.4260
   76POP    C27 3927   7.478   6.505   4.299  0.9543  0.0716  1.1265
   76POP    C28 3928   7.431   6.650   4.279  0.3115  0.0630  0.4052
   76POP    C29 3929   7.550   6.735   4.245 -0.2050 -0.5424 -0.4151
   76POP    C30 3930   7.498   6.879   4.232 -0.3364 -1.2967  0.1012
   76POP    C31 3931   7.608   6.982   4.203 -0.2805  0.6303  0.0556
   76POP    C32 3932   7.278   6.007   5.729 -0.4889 -0.5734  0.0397
   76POP    O33 3933   7.254   5.887   5.647 -0.5188 -0.3796  0.0540
   76POP    C34 3934   7.132   5.836   5.619  0.4450  0.2468 -0.8682
   76POP    O35 3935   7.026   5.889   5.658  0.1478  0.1121 -0.0554
   76POP    C36 3936   7.120   5.688   5.565  0.9064  0.6343  0.1456
   76POP    C37 3937   7.134   5.670   5.418  0.6044 -0.5082 -0.3345
   76POP    C38 3938   7.122   5.525   5.391  0.3634  0.0057  0.4321
   76POP    C39 3939   7.001   5.494   5.294 -0.1229 -0.2658  0.2587
   76POP    C40 3940   7.018   5.547   5.155  0.5465  0.3880  0.0118
   76POP    C41 3941   6.886   5.517   5.084  0.3556 -0.4133 -0.1222
   76POP    C42 3942   6.884   5.588   4.944  0.3259  0.3038 -0.2804
   76POP    C43 3943   6.898   5.741   4.942  0.6198  0.6693 -0.4581
   76POP    C44 3944   6.886   5.794   4.796 -0.1486  0.1060 -0.1682
   76POP    C45 3945   6.927   5.934   4.795  0.2809 -0.1257  0.9222
   76POP    C46 3946   6.835   6.032   4.858  0.2154  0.0591  0.1728
   76POP    C47 3947   6.880   6.174   4.830  0.9376  0.2008  0.0088
   76POP    C48 3948   6.783   6.278   4.881 -0.2505 -0.2731  0.2116
   76POP    C49 3949   6.834   6.423   4.865 -0.1135  0.1059 -0.1717
   76POP    C50 3950   6.734   6.528   4.899 -0.3472 -0.0724 -0.1219
   76POP    CA1 3951   7.554   7.122   4.237 -0.3485 -0.5067 -0.2502
   76POP    CA2 3952   7.526   7.139   4.386 -0.1325 -0.7877  0.2265
   77POP     C1 3953   9.253   8.892   0.612  0.3070  0.3391 -0.3268
   77POP     C2 3954   9.477   8.929   0.669  0.3856  0.5019 -0.3358
   77POP     C3 3955   9.381   8.724   0.714 -1.5836  0.1110  0.1042
   77POP     N4 3956   9.351   8.869   0.710  0.4509  0.3434 -0.2429
   77POP     C5 3957   9.304   8.932   0.838  0.2991 -0.4047  0.1177
   77POP     C6 3958   9.283   8.843   0.959  0.2348  0.0388  0.0006
   77POP     O7 3959   9.401   8.811   1.024  0.3398 -0.1440 -0.3482
   77POP     P8 3960   9.379   8.700   1.131  0.5642  0.2559 -0.1747
   77POP     O9 3961   9.265   8.616   1.096  0.0530 -0.1437 -0.0437
   77POP    O10 3962   9.510   8.629   1.162  0.6097  0.2381 -0.0988
   77POP    O11 3963   9.341   8.802   1.241  0.7458  0.3301 -0.1861
   77POP    C12 3964   9.462   8.844   1.308  0.3025 -0.2364  0.3750
   77POP    C13 3965   9.448   8.961   1.405  0.0013 -0.2926 -1.1887
   77POP    O14 3966   9.578   8.998   1.467  0.4195 -0.4456 -0.1349
   77POP    C15 3967   9.639   9.113   1.415  0.3585 -0.2202 -0.2375
   77POP    O16 3968   9.583   9.185   1.335 -0.0314 -0.4417  0.0972
   77POP    C17 3969   9.754   9.157   1.506 -0.5623 -0.2279  0.4190
   77POP    C18 3970   9.702   9.242   1.625  0.5121 -0.0958  0.3678
   77POP    C19 3971   9.816   9.290   1.720 -0.5619 -1.1158 -0.1929
   77POP    C20 3972   9.752   9.328   1.853 -0.3670  0.8785  0.6183
   77POP    C21 3973   9.672   9.459   1.858 -0.2141  0.3656 -0.6863
   77POP    C22 3974   9.624   9.478   1.998  0.3288  0.2272  0.3360
   77POP    C23 3975   9.557   9.609   2.014  0.2794 -0.2038  0.7726
   77POP    C24 3976   9.655   9.709   1.954 -0.6301  0.1770  0.8157
   77POP    C25 3977   9.630   9.842   1.973  0.1089 -0.0978 -0.5116
   77POP    C26 3978   9.499   9.875   2.043 -0.2048 -0.4336  0.0556
   77POP    C27 3979   9.475  10.026   2.038 -0.0916 -0.1641 -0.3847
   77POP    C28 3980   9.590   0.046   2.096  0.2845  0.2272  0.0734
   77POP    C29 3981   9.584   0.199   2.070 -0.1260 -0.4726 -1.5157
   77POP    C30 3982   9.674   0.274   2.177  0.4254 -0.4190  0.4448
   77POP    C31 3983   9.720   0.405   2.111 -0.4279 -0.0046  0.1014
   77POP    C32 3984   9.348   8.918   1.517 -0.2045 -0.1804 -0.2068
   77POP    O33 3985   9.377   8.792   1.577  0.1352  0.4398 -0.0917
   77POP    C34 3986   9.297   8.755   1.676 -0.1021  0.5139 -0.2888
   77POP    O35 3987   9.188   8.806   1.693 -0.0785  0.4869  0.1886
   77POP    C36 3988   9.344   8.628   1.750 -0.1714  0.6156  0.2939
   77POP    C37 3989   9.222   8.561   1.815  0.1804 -0.6799 -0.2484
   77POP    C38 3990   9.259   8.465   1.925  0.4568  0.5523 -0.2862
   77POP    C39 3991   9.139   8.384   1.975 -0.9132  0.1736 -0.2327
   77POP    C40 3992   9.180   8.277   2.074 -0.0821 -0.0316 -0.3869
   77POP    C41 3993   9.073   8.210   2.157 -0.3908  0.1661 -0.4612
   77POP    C42 3994   9.128   8.113   2.258  0.6557 -0.1111  0.1831
   77POP    C43 3995   9.023   8.009   2.302  0.2524 -0.2115 -0.4173
   77POP    C44 3996   9.084   7.916   2.411 -0.6766 -0.5728  0.7320
   77POP    C45 3997   9.137   7.999   2.532 -0.2279  0.2784  0.4039
   77POP    C46 3998   9.234   7.903   2.610  0.0064 -0.1592  0.2606
   77POP    C47 3999   9.306   7.995   2.707  0.6836  0.3557 -0.2581
   77POP    C48 4000   9.383   7.910   2.803 -0.3116  0.1193 -0.3033
   77POP    C49 4001   9.460   7.995   2.907 -0.5342  0.0520 -0.3258
   77POP    C50 4002   9.575   8.082   2.839 -0.1836 -0.0344 -0.0583
   77POP    CA1 4003   9.822   0.472   2.203 -0.2046  0.0385  0.6489
   77POP    CA2 4004   9.743   0.517   2.326 -0.1543 -0.1684 -0.3992
   78POP     C1 4005  13.658   8.187  11.500  0.1346 -0.1523  0.4039
   78POP     C2 4006  13.689   8.054  11.693  0.0810  0.2603 -0.1465
   78POP     C3 4007  13.702   7.951  11.474  0.5780  0.4441  0.0231
   78POP     N4 4008  13.635   8.053  11.558 -0.1617  0.2597 -0.1964
   78POP     C5 4009  13.493   8.020  11.568  0.3297 -0.3049 -0.1953
   78POP     C6 4010  13.455   7.893  11.652 -0.1020 -0.2462  0.5297
   78POP     O7 4011  13.408   7.918  11.784  0.2032 -0.2671 -0.2401
   78POP     P8 4012  13.344   7.784  11.834  0.1042 -0.2506 -0.6212
   78POP     O9 4013  13.301   7.700  11.725  0.5428  1.2663 -0.0457
   78POP    O10 4014  13.427   7.732  11.946 -0.0700 -0.3532 -0.5579
   78POP    O11 4015  13.206   7.843  11.883 -0.0402 -0.1254 -0.3553
   78POP    C12 4016  13.214   7.878  12.020 -0.0543 -0.1230 -0.2060
   78POP    C13 4017  13.110   7.986  12.055 -0.6213  0.0344  0.0121
   78POP    O14 4018  13.114   8.034  12.197  0.6448 -0.4685  0.3230
   78POP    C15 4019  13.047   8.145   0.013 -0.7173 -0.1469  0.6070
   78POP    O16 4020  12.995   8.212  12.153 -0.4025  0.3061 -0.3448
   78POP    C17 4021  13.032   8.169   0.163  0.4353  0.3590 -0.4130
   78POP    C18 4022  13.111   8.298   0.188 -0.3085  0.1738  0.0681
   78POP    C19 4023  13.117   8.335   0.336 -0.1673 -0.4288  0.7814
   78POP    C20 4024  13.230   8.433   0.363 -0.3825  0.5316 -0.2062
   78POP    C21 4025  13.267   8.413   0.515 -0.4218  0.3162 -0.2029
   78POP    C22 4026  13.162   8.461   0.613  0.5361 -0.0956 -0.6293
   78POP    C23 4027  13.192   8.412   0.758 -0.1721 -0.2808 -0.5880
   78POP    C24 4028  13.110   8.483   0.864  0.1420  0.4199  0.6082
   78POP    C25 4029  13.146   8.471   0.996 -0.1342 -0.1777  1.0651
   78POP    C26 4030  13.266   8.398   1.050  0.8656 -0.7019  0.5206
   78POP    C27 4031  13.296   8.437   1.191  0.2193 -0.3667 -0.1994
   78POP    C28 4032  13.428   8.389   1.261 -0.9367  0.8292  0.2574
   78POP    C29 4033  13.445   8.456   1.398 -0.6727  0.6174  0.2013
   78POP    C30 4034  13.566   8.548   1.415  0.1697 -0.1349 -0.3670
   78POP    C31 4035  13.694   8.475   1.370 -0.0768  0.5889 -0.1024
   78POP    C32 4036  12.969   7.934  12.019 -0.5050 -0.4840  0.1064
   78POP    O33 4037  12.948   7.802  12.067 -0.2547 -0.2994 -0.0431
   78POP    C34 4038  12.829   7.745  12.046  0.6476  0.0041  0.3221
   78POP    O35 4039  12.746   7.808  11.983 -0.7234 -0.0414  0.1195
   78POP    C36 4040  12.812   7.604  12.104 -0.1460  0.0155  0.0749
   78POP    C37 4041  12.755   7.623   0.021 -0.1088  0.9538  0.2556
   78POP    C38 4042  12.706   7.489   0.072  0.3200 -0.8402  0.6382
   78POP    C39 4043  12.818   7.412   0.151  0.8775 -0.3497  0.4321
   78POP    C40 4044  12.795   7.263   0.131  0.3192  0.0871 -0.0943
   78POP    C41 4045  12.905   7.211   0.227  0.8993 -0.1804  0.4172
   78POP    C42 4046  12.863   7.264   0.363 -0.1379  0.4495 -0.4986
   78POP    C43 4047  12.965   7.230   0.469  0.4457 -0.0432 -1.0454
   78POP    C44 4048  12.980   7.336   0.581 -0.5621  0.5599 -0.7191
   78POP    C45 4049  12.848   7.343   0.663  0.3407  0.4573  0.2650
   78POP    C46 4050  12.849   7.458   0.766 -0.1861  0.1733 -0.2260
   78POP    C47 4051  12.708   7.464   0.832 -0.1552 -0.2856  0.3248
   78POP    C48 4052  12.685   7.609   0.887 -0.5833 -0.2571  0.3004
   78POP    C49 4053  12.703   7.730   0.794  0.0709 -0.3260  0.6310
   78POP    C50 4054  12.601   7.727   0.681  0.4184 -0.0171 -0.3512
   78POP    CA1 4055  13.815   8.568   1.369 -0.0373  0.0903  0.3177
   78POP    CA2 4056  13.933   8.492   1.300 -0.0565 -0.1232  0.3814
   79POP     C1 4057  14.268   5.024  11.599 -0.0261  0.5253  0.0556
   79POP     C2 4058  14.479   5.088  11.655 -0.1366 -0.2913  0.5004
   79POP     C3 4059  14.364   5.197  11.472 -0.5388  0.0860 -0.1897
   79POP     N4 4060  14.353   5.144  11.606 -0.6624 -0.0977  0.1984
   79POP     C5 4061  14.306   5.241  11.701 -0.0983  0.2564 -0.0392
   79POP     C6 4062  14.175   5.317  11.674 -0.0073 -0.1137 -0.0772
   79POP     O7 4063  14.057   5.238  11.667  0.0014 -0.1327  0.2088
   79POP     P8 4064  13.939   5.331  11.631 -0.4631 -0.2497 -0.0920
   79POP     O9 4065  13.984   5.443  11.544 -0.4539 -0.0809  0.5909
   79POP    O10 4066  13.824   5.242  11.609 -0.0859 -0.4293  0.1681
   79POP    O11 4067  13.923   5.409  11.779 -0.3320 -0.8366  0.0438
   79POP    C12 4068  13.830   5.375  11.881 -0.2888  0.6205  0.4698
   79POP    C13 4069  13.835   5.228  11.930 -1.2242 -0.3435  0.1015
   79POP    O14 4070  13.725   5.203  12.024  0.5487 -0.1333 -0.7381
   79POP    C15 4071  13.720   5.078  12.077  0.1218  0.3975  0.1016
   79POP    O16 4072  13.762   4.993  12.003 -0.1942  0.0520  0.3945
   79POP    C17 4073  13.677   5.060  12.221 -0.0996 -0.7192  0.2015
   79POP    C18 4074  13.765   5.140   0.094 -0.2304  0.4288 -0.4719
   79POP    C19 4075  13.740   5.102   0.242  0.8915  0.1264 -0.1409
   79POP    C20 4076  13.816   5.192   0.338 -0.0435  0.0650  0.0434
   79POP    C21 4077  13.794   5.165   0.490  0.1841 -0.4197 -0.2401
   79POP    C22 4078  13.883   5.260   0.565 -0.6788  0.4805  0.0933
   79POP    C23 4079  13.864   5.232   0.719  0.2507 -0.4439 -0.1917
   79POP    C24 4080  13.967   5.310   0.803  0.3004  0.0437 -0.7653
   79POP    C25 4081  13.976   5.290   0.939 -0.0747  0.1019 -1.3088
   79POP    C26 4082  13.891   5.184   1.012  0.2610 -0.0976  0.1679
   79POP    C27 4083  13.900   5.206   1.168  0.0479 -0.3994 -0.3113
   79POP    C28 4084  14.049   5.204   1.217 -0.5334  0.3317 -0.2047
   79POP    C29 4085  14.092   5.221   1.364 -0.0420 -0.0060  0.1648
   79POP    C30 4086  14.233   5.170   1.390  0.1075 -0.5594  0.0465
   79POP    C31 4087  14.263   5.163   1.539  0.3673 -0.5080  0.0600
   79POP    C32 4088  13.980   5.213  11.971 -0.2616 -0.0944  0.0123
   79POP    O33 4089  14.027   5.320  12.057 -0.0851  0.2727  0.5255
   79POP    C34 4090  14.155   5.320  12.087  0.6852  0.0110 -0.0225
   79POP    O35 4091  14.233   5.253  12.020 -0.1742  0.0629  0.0884
   79POP    C36 4092  14.191   5.377   0.002  0.0109  0.4166 -0.7227
   79POP    C37 4093  14.342   5.368   0.038 -0.3746 -0.4390  0.1379
   79POP    C38 4094  14.353   5.383   0.185  0.2215 -0.2558  0.0329
   79POP    C39 4095  14.259   5.293   0.272  0.0759  0.1662  0.6801
   79POP    C40 4096  14.335   5.297   0.404  0.0785  0.0519  0.7139
   79POP    C41 4097  14.264   5.229   0.525  0.2360  0.1016  0.6078
   79POP    C42 4098  14.262   5.078   0.512 -0.1084  1.0115 -0.4815
   79POP    C43 4099  14.217   5.011   0.644 -0.3396 -0.0347  0.6279
   79POP    C44 4100  14.228   4.865   0.642 -0.1080  0.3232 -0.0776
   79POP    C45 4101  14.115   4.795   0.722 -0.4213 -0.0429  0.7379
   79POP    C46 4102  14.162   4.655   0.745 -0.3201  0.7786 -0.5637
   79POP    C47 4103  14.222   4.587   0.614 -0.1803 -0.1673  0.2571
   79POP    C48 4104  14.268   4.439   0.628 -0.0027 -0.3528  0.2111
   79POP    C49 4105  14.337   4.381   0.508  0.1269  0.6237  0.2408
   79POP    C50 4106  14.454   4.479   0.490  0.4229 -0.0564 -0.3692
   79POP    CA1 4107  14.349   5.031   1.557  0.7620  0.3037 -0.2791
   79POP    CA2 4108  14.382   5.000   1.704  0.1171 -0.5797  0.0190
   80POP     C1 4109  10.794   4.586   1.376  0.0319  0.1124  0.7299
   80POP     C2 4110  10.562   4.632   1.350 -0.1621  0.2550 -0.1136
   80POP     C3 4111  10.704   4.581   1.155 -0.0549 -0.1631 -0.1135
   80POP     N4 4112  10.696   4.652   1.285 -0.1364 -0.0016  0.1561
   80POP     C5 4113  10.724   4.799   1.291 -0.1673 -0.2637  0.3360
   80POP     C6 4114  10.649   4.888   1.187 -0.2734 -0.4817 -0.3191
   80POP     O7 4115  10.739   4.977   1.111  0.4228  0.8125 -0.4368
   80POP     P8 4116  10.651   5.075   1.033  0.0590  0.4562 -0.5287
   80POP     O9 4117  10.737   5.168   0.956 -0.4376  0.3313 -0.1875
   80POP    O10 4118  10.565   5.000   0.939 -0.3951 -0.0672  0.0719
   80POP    O11 4119  10.561   5.141   1.149 -0.3057  0.1916  0.2825
   80POP    C12 4120  10.636   5.242   1.207 -0.1383  0.0772 -0.3710
   80POP    C13 4121  10.556   5.304   1.328 -0.6577  0.1502 -0.1230
   80POP    O14 4122  10.614   5.430   1.370 -0.1953 -0.1585 -0.2837
   80POP    C15 4123  10.539   5.527   1.437 -0.3483  0.2885  0.2047
   80POP    O16 4124  10.418   5.528   1.416 -0.7239  0.9490 -0.0948
   80POP    C17 4125  10.610   5.649   1.485 -0.2067 -0.8846  0.1777
   80POP    C18 4126  10.562   5.708   1.615 -0.0145  0.4167 -0.8500
   80POP    C19 4127  10.602   5.616   1.730  0.9243 -0.8468 -0.1491
   80POP    C20 4128  10.563   5.663   1.871 -0.1086 -0.1119 -0.5621
   80POP    C21 4129  10.619   5.554   1.968  0.0333 -0.3627 -0.4873
   80POP    C22 4130  10.607   5.586   2.124 -0.0198  0.2634  0.6285
   80POP    C23 4131  10.628   5.462   2.212  0.2578  0.1394 -0.0156
   80POP    C24 4132  10.771   5.416   2.209  0.6244 -0.1630  0.1170
   80POP    C25 4133  10.796   5.289   2.255 -0.3318  0.0303 -0.4779
   80POP    C26 4134  10.694   5.198   2.326 -0.9755  0.0188  0.1416
   80POP    C27 4135  10.755   5.064   2.367 -0.1388 -0.1423  0.2220
   80POP    C28 4136  10.656   4.965   2.427 -0.0854  0.1439  0.3384
   80POP    C29 4137  10.726   4.829   2.442  0.2386  0.4244  0.1667
   80POP    C30 4138  10.625   4.741   2.512 -0.3829  0.0273  0.1110
   80POP    C31 4139  10.706   4.613   2.546 -0.0994  0.0053  0.0807
   80POP    C32 4140  10.539   5.200   1.441  0.4171 -0.0515  0.1391
   80POP    O33 4141  10.659   5.160   1.505 -0.3392  0.7313 -0.0820
   80POP    C34 4142  10.650   5.052   1.589  0.3729 -0.0688 -0.6045
   80POP    O35 4143  10.573   4.955   1.575 -0.3260 -0.1074  0.6992
   80POP    C36 4144  10.756   5.028   1.695  0.1321  0.0182 -0.5385
   80POP    C37 4145  10.752   5.137   1.803  0.4304  0.0217 -0.9029
   80POP    C38 4146  10.622   5.139   1.886 -0.4177  0.1103  0.1939
   80POP    C39 4147  10.631   5.019   1.984  0.6360  0.0422 -0.4522
   80POP    C40 4148  10.541   4.894   1.964 -0.5033  0.4395  0.8281
   80POP    C41 4149  10.567   4.794   2.068 -0.1027  0.5862  0.4569
   80POP    C42 4150  10.671   4.693   2.017 -0.2117  0.1503 -0.1479
   80POP    C43 4151  10.681   4.571   2.117 -0.4695  1.3585  0.0923
   80POP    C44 4152  10.551   4.497   2.106  0.0701  0.7626 -0.1343
   80POP    C45 4153  10.547   4.382   2.207 -0.2552  0.2375  0.5426
   80POP    C46 4154  10.411   4.313   2.186  0.3074  0.0714  0.1519
   80POP    C47 4155  10.393   4.219   2.307 -0.2204 -0.1145 -0.2421
   80POP    C48 4156  10.250   4.171   2.333 -0.0134 -0.1077  0.3708
   80POP    C49 4157  10.257   4.072   2.454  0.1479 -0.0025 -0.4010
   80POP    C50 4158  10.119   4.022   2.516  0.4399 -0.0215  0.3886
   80POP    CA1 4159  10.608   4.499   2.580  0.3654 -0.1020 -0.1037
   80POP    CA2 4160  10.668   4.363   2.597  0.1506  0.4310 -0.4619
   81POP     C1 4161   9.517   9.429   5.404  0.1411 -0.2143  0.0968
   81POP     C2 4162   9.725   9.484   5.503  0.1009 -0.5541  0.0118
   81POP     C3 4163   9.568   9.378   5.624  0.0653 -0.5376 -0.1135
   81POP     N4 4164   9.625   9.379   5.489 -0.1903  0.1901 -0.1439
   81POP     C5 4165   9.676   9.247   5.466  0.0971  0.0739  0.2532
   81POP     C6 4166   9.761   9.225   5.337 -0.0422 -0.0073 -0.0567
   81POP     O7 4167   9.819   9.094   5.324  0.1491 -0.3727 -0.4216
   81POP     P8 4168   9.908   9.081   5.200 -0.3527 -0.1825  0.0964
   81POP     O9 4169  10.005   9.193   5.197  0.1350  0.3193  0.0326
   81POP    O10 4170   9.950   8.942   5.195 -0.2656  0.1502  0.2100
   81POP    O11 4171   9.810   9.090   5.080  0.0456 -0.2403 -0.1949
   81POP    C12 4172   9.728   8.974   5.081  0.3699 -0.4677  0.0299
   81POP    C13 4173   9.646   8.951   4.950 -0.1801 -0.3070 -0.0327
   81POP    O14 4174   9.705   8.848   4.866  0.0587  0.4120 -0.2090
   81POP    C15 4175   9.686   8.715   4.894  0.5742  0.1607 -0.5656
   81POP    O16 4176   9.642   8.678   5.006  0.6874 -0.5858  0.4485
   81POP    C17 4177   9.750   8.622   4.797  1.0071  0.0279  0.1120
   81POP    C18 4178   9.713   8.648   4.654  0.0913  0.0784 -0.0782
   81POP    C19 4179   9.798   8.567   4.555  0.1109 -0.6464 -0.0535
   81POP    C20 4180   9.761   8.605   4.412 -0.3401 -0.0639  0.4115
   81POP    C21 4181   9.643   8.522   4.360  0.7605 -0.7410  0.5753
   81POP    C22 4182   9.591   8.569   4.222 -0.5649 -0.1647 -0.0956
   81POP    C23 4183   9.466   8.486   4.180 -0.1124  0.3274 -0.1156
   81POP    C24 4184   9.389   8.579   4.084  0.2791 -0.2411  0.0956
   81POP    C25 4185   9.254   8.562   4.049  0.2379 -0.3835  0.0658
   81POP    C26 4186   9.175   8.442   4.108  0.5028  0.3726  0.9470
   81POP    C27 4187   9.032   8.429   4.050  1.1535  0.7402  0.1083
   81POP    C28 4188   9.031   8.405   3.895 -0.1414  0.6624 -0.4946
   81POP    C29 4189   8.884   8.406   3.853 -0.5299  0.7237 -0.0923
   81POP    C30 4190   8.876   8.408   3.696 -0.0272  0.0805 -0.1669
   81POP    C31 4191   8.920   8.541   3.627 -0.3200 -0.0234  0.0922
   81POP    C32 4192   9.611   9.088   4.886 -0.5809 -0.2443  0.3777
   81POP    O33 4193   9.542   9.069   4.761 -0.8001 -0.3650  0.0089
   81POP    C34 4194   9.521   9.186   4.696 -0.7725  0.7743  0.5406
   81POP    O35 4195   9.598   9.283   4.698  0.2967  0.3961 -0.1356
   81POP    C36 4196   9.427   9.185   4.576 -0.3810 -0.2977 -0.3778
   81POP    C37 4197   9.355   9.053   4.547  0.3047  0.5202 -0.1354
   81POP    C38 4198   9.258   9.067   4.429 -0.1757 -0.6960  0.0214
   81POP    C39 4199   9.186   8.936   4.404  0.6033 -0.0995  0.0316
   81POP    C40 4200   9.063   8.961   4.313 -0.7401  1.1013 -0.1926
   81POP    C41 4201   8.986   8.829   4.285 -0.3025 -0.1949  0.2860
   81POP    C42 4202   8.862   8.855   4.197  0.3628 -0.3777 -0.4050
   81POP    C43 4203   8.782   8.727   4.166 -0.0244  0.4894  0.3321
   81POP    C44 4204   8.668   8.756   4.067  0.2837 -0.5532 -0.1007
   81POP    C45 4205   8.724   8.821   3.938 -0.2348  0.0230  0.1812
   81POP    C46 4206   8.618   8.849   3.835  0.3206  0.0215  0.3783
   81POP    C47 4207   8.687   8.895   3.706  0.2135 -0.7751 -0.8588
   81POP    C48 4208   8.610   8.858   3.582  0.2276 -0.6488  0.3512
   81POP    C49 4209   8.676   8.916   3.459  0.3588  0.3700  0.2077
   81POP    C50 4210   8.585   8.873   3.342 -0.7150 -0.3935 -0.1610
   81POP    CA1 4211   8.909   8.533   3.476  0.8243  0.1458  0.0929
   81POP    CA2 4212   8.763   8.506   3.449  0.3079  0.0282  0.2798
   82POP     C1 4213  10.695   7.448   0.114 -0.6835 -0.0822 -0.3055
   82POP     C2 4214  10.544   7.295   0.229  0.1158  1.0444 -0.3663
   82POP     C3 4215  10.744   7.219   0.123 -0.9929 -0.6508  0.3977
   82POP     N4 4216  10.682   7.328   0.200  0.8300 -0.0336  0.1884
   82POP     C5 4217  10.771   7.355   0.316 -0.1283 -0.1608 -0.4664
   82POP     C6 4218  10.809   7.247   0.417 -0.3263 -0.1015  0.3834
   82POP     O7 4219  10.714   7.221   0.525  0.5203  0.2698  0.3522
   82POP     P8 4220  10.753   7.077   0.591 -0.4495  0.1458  0.1099
   82POP     O9 4221  10.893   7.108   0.624 -0.1598  0.5869  0.4678
   82POP    O10 4222  10.718   6.989   0.473 -0.3718 -0.3122 -0.3825
   82POP    O11 4223  10.654   7.097   0.715 -0.5549  0.2456 -0.1361
   82POP    C12 4224  10.719   7.171   0.809 -0.6436  0.0506 -0.2051
   82POP    C13 4225  10.614   7.225   0.907  0.0859 -0.3641 -0.3435
   82POP    O14 4226  10.666   7.329   0.994 -0.4752  0.3253 -0.0579
   82POP    C15 4227  10.574   7.392   1.073 -0.0332 -0.1185 -0.3269
   82POP    O16 4228  10.457   7.413   1.038 -0.9657  0.7397  0.2119
   82POP    C17 4229  10.633   7.490   1.177 -0.4318  0.4659  0.1005
   82POP    C18 4230  10.563   7.620   1.213  0.6291 -0.2171 -0.2849
   82POP    C19 4231  10.651   7.691   1.314  0.1850 -0.4475 -0.2442
   82POP    C20 4232  10.663   7.608   1.442  0.1371 -0.2143 -0.3082
   82POP    C21 4233  10.728   7.690   1.552 -0.3579 -1.0247  0.3854
   82POP    C22 4234  10.775   7.601   1.668 -0.2549  0.1735 -0.1824
   82POP    C23 4235  10.840   7.696   1.770 -0.3092  0.3048 -0.2036
   82POP    C24 4236  10.897   7.603   1.877 -0.5857 -0.1608  0.8105
   82POP    C25 4237  10.955   7.661   1.989  0.4916 -0.3205 -0.9336
   82POP    C26 4238  10.930   7.808   1.995  0.5749  0.6606 -0.5791
   82POP    C27 4239  10.976   7.870   2.133  0.0193  0.0197  0.5164
   82POP    C28 4240  10.920   8.012   2.164 -0.1880  0.1352 -1.1009
   82POP    C29 4241  10.954   8.050   2.310 -0.6353  0.2043  0.5040
   82POP    C30 4242  10.888   8.187   2.328 -0.2442  0.4316  0.0284
   82POP    C31 4243  10.731   8.211   2.337  0.1889  0.6573  0.3164
   82POP    C32 4244  10.553   7.105   0.976  0.5508  0.2302 -0.4247
   82POP    O33 4245  10.642   7.008   1.033 -0.3898 -0.2551  0.1856
   82POP    C34 4246  10.569   6.914   1.098  0.1204 -0.0919  0.3503
   82POP    O35 4247  10.457   6.936   1.137  0.9230 -0.7310 -0.0182
   82POP    C36 4248  10.668   6.812   1.151 -0.5505  0.5841  0.2153
   82POP    C37 4249  10.611   6.697   1.240 -0.0117 -0.6032  0.2224
   82POP    C38 4250  10.717   6.626   1.321 -0.4295  0.4468  0.4434
   82POP    C39 4251  10.653   6.530   1.416  0.3800 -0.3070  0.0252
   82POP    C40 4252  10.756   6.432   1.472  0.5591  0.3214 -0.4198
   82POP    C41 4253  10.862   6.506   1.553 -0.0025 -0.1772 -0.1196
   82POP    C42 4254  10.969   6.403   1.576 -0.3213 -0.2730  0.2910
   82POP    C43 4255  10.912   6.292   1.664 -0.3981 -0.4390 -0.9793
   82POP    C44 4256  11.009   6.256   1.773 -0.2036 -0.3178  0.1073
   82POP    C45 4257  11.018   6.351   1.896 -0.7786  0.1348  0.4361
   82POP    C46 4258  11.127   6.301   1.989 -0.1045 -0.6179 -0.3320
   82POP    C47 4259  11.118   6.374   2.120  0.9277 -0.1962 -0.1345
   82POP    C48 4260  11.236   6.329   2.201 -0.8894 -0.0825 -0.5887
   82POP    C49 4261  11.253   6.419   2.324 -0.0087 -0.5635 -0.4062
   82POP    C50 4262  11.129   6.395   2.412  0.2421  0.4779 -0.5274
   82POP    CA1 4263  10.716   8.365   2.340  0.1776  0.5419  0.2874
   82POP    CA2 4264  10.781   8.441   2.452  0.3460 -0.3533  0.4179
   83POP     C1 4265  13.888   6.588  11.290 -0.1733  0.2080  0.1947
   83POP     C2 4266  13.954   6.803  11.339  0.1858 -0.0454 -0.3741
   83POP     C3 4267  13.803   6.687  11.492  0.3569 -0.6641  0.1854
   83POP     N4 4268  13.917   6.674  11.405 -0.0524  0.0179 -0.0494
   83POP     C5 4269  14.034   6.638  11.492  0.1736 -0.0599 -0.5697
   83POP     C6 4270  14.027   6.488  11.527  0.1712 -0.4232  0.4401
   83POP     O7 4271  14.037   6.446  11.653  0.0905 -0.3163  0.1737
   83POP     P8 4272  14.067   6.292  11.662  0.0058  0.2961 -0.1039
   83POP     O9 4273  14.207   6.311  11.613  0.1087  0.2982 -0.0248
   83POP    O10 4274  13.955   6.232  11.584 -0.4445 -0.3765 -0.1692
   83POP    O11 4275  14.062   6.264  11.817  0.3337  0.4771 -0.3153
   83POP    C12 4276  14.138   6.364  11.874  0.6515 -0.2879  0.0191
   83POP    C13 4277  14.229   6.335  11.998  0.8459 -0.2000 -0.2774
   83POP    O14 4278  14.362   6.276  11.978 -0.0902 -0.2883 -0.3769
   83POP    C15 4279  14.459   6.356  11.938  0.0454 -0.3205  0.3550
   83POP    O16 4280  14.436   6.466  11.893 -0.1425  0.3936  0.2925
   83POP    C17 4281  14.606   6.307  11.953  0.1744  0.3292  0.6860
   83POP    C18 4282  14.640   6.206  12.064  0.1107 -0.4719 -0.0877
   83POP    C19 4283  14.653   6.265  12.201  0.1336  0.0375  0.0750
   83POP    C20 4284  14.665   6.160   0.084 -0.1940  0.6941  0.3736
   83POP    C21 4285  14.625   6.219   0.221  0.0947  0.2028  0.3721
   83POP    C22 4286  14.658   6.132   0.347  0.0704 -0.3206  0.5537
   83POP    C23 4287  14.629   6.219   0.466 -0.7120  0.4623 -0.0470
   83POP    C24 4288  14.685   6.359   0.448  0.2039  0.0836 -0.1604
   83POP    C25 4289  14.692   6.457   0.545  0.3179  0.1093  0.5969
   83POP    C26 4290  14.650   6.439   0.690 -0.7226  0.8887 -0.2281
   83POP    C27 4291  14.711   6.549   0.772 -0.4674  1.3012 -0.2935
   83POP    C28 4292  14.698   6.514   0.919 -0.4535  0.3214 -1.1239
   83POP    C29 4293  14.753   6.625   1.013 -0.2721  0.2764 -0.2506
   83POP    C30 4294  14.897   6.656   0.991 -0.8757  0.3364 -0.2495
   83POP    C31 4295  14.935   6.747   1.106  0.6181  0.1224  0.0119
   83POP    C32 4296  14.118   6.281  12.093  0.3843 -0.6584 -0.0168
   83POP    O33 4297  14.032   6.381  12.145 -0.5344  0.1069  0.2996
   83POP    C34 4298  13.927   6.336  12.224  0.1691 -0.1636 -0.5675
   83POP    O35 4299  13.903   6.215   0.026  0.4188 -0.3457  0.4753
   83POP    C36 4300  13.849   6.444   0.075  0.2768  0.0542  0.4236
   83POP    C37 4301  13.832   6.575  12.221 -0.9874  0.2839  0.1841
   83POP    C38 4302  13.730   6.665   0.071 -0.2493  0.1379  0.5457
   83POP    C39 4303  13.788   6.703   0.210  0.5151  0.2702  0.5259
   83POP    C40 4304  13.683   6.775   0.294  0.2282  0.4595 -0.4707
   83POP    C41 4305  13.580   6.674   0.326 -0.6604 -0.2116 -0.0969
   83POP    C42 4306  13.458   6.748   0.375  0.2338  0.3539  0.6527
   83POP    C43 4307  13.473   6.800   0.517 -0.4171 -0.3162 -0.5831
   83POP    C44 4308  13.352   6.873   0.569  0.3437  0.4361 -0.3552
   83POP    C45 4309  13.390   6.925   0.713  0.0056  0.1390  0.4870
   83POP    C46 4310  13.271   6.996   0.779  0.6838 -0.0130  0.3476
   83POP    C47 4311  13.331   7.054   0.913 -0.0894  0.3979  0.1652
   83POP    C48 4312  13.233   7.156   0.968  0.2508 -0.2290  0.0225
   83POP    C49 4313  13.296   7.239   1.078 -0.4766  0.0070 -0.4520
   83POP    C50 4314  13.350   7.139   1.180 -0.8358  0.0586 -0.1862
   83POP    CA1 4315  14.946   6.655   1.226 -0.7488  0.0686  0.0460
   83POP    CA2 4316  14.973   6.725   1.358  0.1740 -0.4551  0.2771
   84POP     C1 4317   6.282   8.385   6.819  0.0873  0.1195 -1.1417
   84POP     C2 4318   6.258   8.459   7.033  0.0300 -0.2592 -0.1334
   84POP     C3 4319   6.413   8.572   6.905  0.6262 -0.7852  0.5348
   84POP     N4 4320   6.285   8.510   6.895  0.2186 -0.5186  0.5173
   84POP     C5 4321   6.180   8.602   6.855 -0.0860 -0.2738  0.5923
   84POP     C6 4322   6.165   8.654   6.708 -0.0454 -0.7622 -0.7366
   84POP     O7 4323   6.147   8.559   6.604  0.0402 -0.3635 -0.0957
   84POP     P8 4324   6.112   8.637   6.473  0.1711 -0.0345 -0.0570
   84POP     O9 4325   5.975   8.688   6.491  0.4136 -0.3490 -0.0122
   84POP    O10 4326   6.228   8.727   6.459  0.0376 -0.2083 -0.2516
   84POP    O11 4327   6.096   8.522   6.361 -0.0486 -0.1112 -0.5306
   84POP    C12 4328   6.223   8.525   6.297  0.0982 -0.2047 -0.4090
   84POP    C13 4329   6.228   8.461   6.159 -0.8496  0.8114 -0.1950
   84POP    O14 4330   6.267   8.563   6.058 -0.8055 -0.0131  0.4644
   84POP    C15 4331   6.358   8.531   5.959  0.0041  0.2340 -0.2201
   84POP    O16 4332   6.445   8.452   5.992  0.1451 -0.6830 -0.0575
   84POP    C17 4333   6.374   8.619   5.836 -0.0196 -0.1260 -0.2424
   84POP    C18 4334   6.295   8.569   5.710 -0.3097 -0.7841 -0.2262
   84POP    C19 4335   6.155   8.620   5.719 -0.3841  0.1529  0.2749
   84POP    C20 4336   6.161   8.767   5.687  0.0531 -0.5090 -0.4922
   84POP    C21 4337   6.019   8.823   5.690 -0.1449  0.5711 -0.6986
   84POP    C22 4338   5.997   8.966   5.661 -0.3959  0.1611 -0.1410
   84POP    C23 4339   6.060   8.994   5.527 -0.2731  0.4149  0.5220
   84POP    C24 4340   5.954   9.027   5.425 -0.1988 -0.4130  0.1157
   84POP    C25 4341   5.991   9.035   5.291  0.1374 -0.4330 -0.5313
   84POP    C26 4342   6.138   9.017   5.251  0.2189 -0.3413  0.1541
   84POP    C27 4343   6.158   9.040   5.100  0.2826  0.0517 -0.0675
   84POP    C28 4344   6.057   8.953   5.020  0.0082 -0.1484  0.2722
   84POP    C29 4345   6.094   8.986   4.876 -0.0182 -0.0495  0.2736
   84POP    C30 4346   5.988   8.935   4.787  0.0199 -0.2500  0.5167
   84POP    C31 4347   6.015   8.974   4.637  0.0693 -0.4349 -0.0453
   84POP    C32 4348   6.099   8.391   6.130  0.1771  0.8902  0.6471
   84POP    O33 4349   6.102   8.308   6.008  0.5751 -0.0739 -0.0692
   84POP    C34 4350   5.987   8.237   5.994 -0.6589 -0.5931  0.0362
   84POP    O35 4351   5.892   8.228   6.076  0.0289 -0.1317  0.2071
   84POP    C36 4352   5.990   8.164   5.858  0.4969  0.2319  0.2108
   84POP    C37 4353   5.954   8.261   5.752 -0.2903 -0.3348  0.2186
   84POP    C38 4354   5.881   8.205   5.623  0.6164  0.3751 -0.4482
   84POP    C39 4355   5.950   8.079   5.564 -0.0168 -0.2710 -0.4975
   84POP    C40 4356   5.912   8.032   5.426 -0.0212 -0.3026 -0.3491
   84POP    C41 4357   6.018   7.927   5.383  0.7286  0.2860 -0.3137
   84POP    C42 4358   5.996   7.884   5.237  0.1186 -0.2413 -0.2628
   84POP    C43 4359   6.111   7.787   5.192  1.1897  0.8321 -0.2056
   84POP    C44 4360   6.077   7.728   5.059  0.1537 -0.4183  0.0932
   84POP    C45 4361   6.092   7.840   4.956  0.7894 -0.0545  0.4266
   84POP    C46 4362   6.076   7.782   4.811 -0.0235 -0.3286 -0.7833
   84POP    C47 4363   6.100   7.889   4.700  0.4066 -0.2068 -0.0267
   84POP    C48 4364   6.082   7.842   4.559  0.3678  0.1892 -0.3643
   84POP    C49 4365   6.110   7.946   4.451 -0.4209  0.0585 -0.3522
   84POP    C50 4366   6.098   7.898   4.304  0.3097 -0.0375  0.2363
   84POP    CA1 4367   5.911   8.910   4.536 -0.1632 -0.4745  0.4331
   84POP    CA2 4368   5.771   8.970   4.555 -0.5575  0.7923 -0.1458
   85POP     C1 4369   7.827   7.039   6.238 -0.0954 -1.0188  0.0885
   85POP     C2 4370   7.931   7.251   6.257  0.3767 -0.3258 -0.5487
   85POP     C3 4371   7.943   7.137   6.054  1.0670 -0.3004  0.5394
   85POP     N4 4372   7.852   7.167   6.168  0.3827 -0.5265 -0.5882
   85POP     C5 4373   7.725   7.229   6.129  0.2432  0.2476 -0.4787
   85POP     C6 4374   7.633   7.140   6.040 -0.7597 -0.5017  0.5643
   85POP     O7 4375   7.513   7.202   5.985 -0.0858 -0.0123  0.0773
   85POP     P8 4376   7.417   7.081   5.943 -0.2400 -0.0266 -0.1373
   85POP     O9 4377   7.414   7.002   6.070  0.0294 -0.4753  0.0400
   85POP    O10 4378   7.292   7.145   5.895 -0.2254  0.4571  0.3918
   85POP    O11 4379   7.506   7.028   5.829  0.3528  0.3575  0.4849
   85POP    C12 4380   7.483   7.105   5.720  0.5069  0.1838  0.8206
   85POP    C13 4381   7.593   7.087   5.616  0.3613  0.1027 -0.0928
   85POP    O14 4382   7.571   7.178   5.505 -0.2321 -0.2772 -0.2814
   85POP    C15 4383   7.622   7.312   5.514 -0.5723  0.5191  0.1951
   85POP    O16 4384   7.668   7.352   5.623  0.8311 -0.1129 -0.3742
   85POP    C17 4385   7.617   7.402   5.390 -0.5412  0.1068  0.3718
   85POP    C18 4386   7.620   7.550   5.415 -0.4370  0.1596 -0.5045
   85POP    C19 4387   7.636   7.614   5.280  0.0782 -0.6292  0.3057
   85POP    C20 4388   7.506   7.597   5.204 -0.2938 -0.1250  0.0118
   85POP    C21 4389   7.514   7.645   5.059  0.1790 -0.3843 -1.0183
   85POP    C22 4390   7.385   7.631   4.982  0.1095 -0.0919 -0.0974
   85POP    C23 4391   7.419   7.640   4.832  0.1336  0.9021 -0.1262
   85POP    C24 4392   7.292   7.604   4.750 -1.1537  0.1345  0.4378
   85POP    C25 4393   7.293   7.601   4.607  0.8032  0.3568 -0.6760
   85POP    C26 4394   7.424   7.637   4.535  0.5763 -0.6884  0.4240
   85POP    C27 4395   7.390   7.634   4.379 -0.5304  0.3676 -0.0890
   85POP    C28 4396   7.297   7.739   4.331 -0.1680  0.3350  0.4292
   85POP    C29 4397   7.284   7.737   4.181  0.1627  0.7571  0.2296
   85POP    C30 4398   7.205   7.857   4.119  0.1842  0.3740 -0.5389
   85POP    C31 4399   7.051   7.852   4.147 -0.3703 -0.2970 -0.2100
   85POP    C32 4400   7.591   6.934   5.574  0.0909  0.1706  0.6212
   85POP    O33 4401   7.475   6.887   5.501  0.2521 -0.3137 -0.0275
   85POP    C34 4402   7.473   6.767   5.441 -0.1216  0.2486 -0.0977
   85POP    O35 4403   7.563   6.685   5.456  0.2344 -0.4139  0.8991
   85POP    C36 4404   7.352   6.736   5.362  0.8119 -0.1116  0.9578
   85POP    C37 4405   7.390   6.748   5.215  0.4970 -0.1535  0.4251
   85POP    C38 4406   7.317   6.633   5.135 -0.5939 -0.5710  0.1483
   85POP    C39 4407   7.342   6.660   4.983  0.4607  0.0313  0.3887
   85POP    C40 4408   7.249   6.563   4.902 -0.4436 -0.2375  0.2508
   85POP    C41 4409   7.236   6.627   4.763  0.4572 -0.0909 -0.4412
   85POP    C42 4410   7.139   6.552   4.676 -0.3434  0.2281  0.9696
   85POP    C43 4411   7.153   6.627   4.546  0.0823 -0.1809  1.0961
   85POP    C44 4412   7.115   6.778   4.558 -0.2481 -0.0564 -0.0066
   85POP    C45 4413   7.091   6.843   4.425 -1.1797  0.8235  0.8593
   85POP    C46 4414   7.024   6.975   4.444  0.4416 -0.2792 -0.3963
   85POP    C47 4415   6.995   7.042   4.306  0.2978 -0.0133  0.5340
   85POP    C48 4416   6.912   7.164   4.331 -0.9721 -0.5684 -0.7530
   85POP    C49 4417   6.869   7.218   4.196  0.1536  0.4167 -0.7067
   85POP    C50 4418   6.784   7.101   4.130 -0.2199 -0.0833 -0.7612
   85POP    CA1 4419   6.988   7.982   4.102  0.5017 -1.0748 -0.1704
   85POP    CA2 4420   6.965   7.962   3.951  0.1244 -0.0749  0.6135
   86POP     C1 4421   7.523   4.980   6.494 -0.0346  0.2101 -0.0658
   86POP     C2 4422   7.652   5.178   6.442 -0.5982 -0.3252 -0.0877
   86POP     C3 4423   7.428   5.155   6.364  0.4278 -0.1399 -0.7558
   86POP     N4 4424   7.552   5.084   6.394 -0.8505 -0.1525 -0.5719
   86POP     C5 4425   7.606   5.022   6.273  0.4214 -0.5577 -0.6959
   86POP     C6 4426   7.652   5.122   6.156 -0.2024  0.1968  0.0076
   86POP     O7 4427   7.555   5.199   6.085 -0.0994 -0.5072  0.4736
   86POP     P8 4428   7.640   5.302   6.002 -0.0657 -0.7937  0.1578
   86POP     O9 4429   7.711   5.223   5.896  0.0900 -0.5870 -0.4826
   86POP    O10 4430   7.712   5.375   6.103  0.4549 -0.5033 -0.3285
   86POP    O11 4431   7.521   5.383   5.947  0.2697 -0.7933 -0.3434
   86POP    C12 4432   7.472   5.320   5.832  0.2519  0.0348  0.0806
   86POP    C13 4433   7.348   5.384   5.766  0.0376 -1.1071  0.3312
   86POP    O14 4434   7.299   5.309   5.651  0.2798  0.1068  0.4681
   86POP    C15 4435   7.245   5.184   5.669 -0.9260 -0.0300 -0.2154
   86POP    O16 4436   7.234   5.132   5.783  0.1566  0.7799  0.0025
   86POP    C17 4437   7.216   5.106   5.540  0.5090 -0.3651 -0.3471
   86POP    C18 4438   7.319   5.004   5.483  0.3420  0.5927 -0.4946
   86POP    C19 4439   7.307   4.877   5.566 -0.1356 -0.5272  0.2198
   86POP    C20 4440   7.168   4.821   5.549  0.1017 -0.3662 -0.0135
   86POP    C21 4441   7.159   4.789   5.400 -0.1067  0.2939 -0.1654
   86POP    C22 4442   7.019   4.741   5.367  0.2548  0.1811  0.3488
   86POP    C23 4443   6.997   4.737   5.216 -0.3304 -0.0577  0.0929
   86POP    C24 4444   7.105   4.648   5.150  0.1936 -0.1997 -0.7573
   86POP    C25 4445   7.086   4.610   5.021  0.4245  0.1692  0.1438
   86POP    C26 4446   6.952   4.647   4.955  0.0231 -0.2715  0.4384
   86POP    C27 4447   6.904   4.550   4.846 -0.0274  0.1527  0.0180
   86POP    C28 4448   6.799   4.617   4.755  0.3492  0.4510  0.6707
   86POP    C29 4449   6.756   4.506   4.660 -0.1436 -0.1849  0.4628
   86POP    C30 4450   6.643   4.561   4.567  0.5208  0.4718  0.2375
   86POP    C31 4451   6.614   4.456   4.463  0.1805  0.2819 -0.4102
   86POP    C32 4452   7.385   5.534   5.735 -0.1237 -0.3241  0.8339
   86POP    O33 4453   7.487   5.550   5.642 -0.5806 -0.0541  0.3370
   86POP    C34 4454   7.538   5.671   5.620  0.0754 -0.1533 -0.5160
   86POP    O35 4455   7.533   5.758   5.704 -0.1973  0.4194  0.2598
   86POP    C36 4456   7.612   5.687   5.489 -0.2776  0.7705 -0.0045
   86POP    C37 4457   7.531   5.788   5.399  0.9375  0.3315  0.2458
   86POP    C38 4458   7.562   5.742   5.254 -0.0547 -0.2764 -0.4197
   86POP    C39 4459   7.444   5.680   5.197 -0.1139  0.5321  0.1452
   86POP    C40 4460   7.469   5.633   5.053  0.2046 -0.0486  1.0628
   86POP    C41 4461   7.341   5.573   4.997 -0.2844  0.3372  0.8384
   86POP    C42 4462   7.369   5.527   4.855 -0.1867  0.4967 -0.3193
   86POP    C43 4463   7.245   5.499   4.781 -0.5264 -0.3876  0.8171
   86POP    C44 4464   7.229   5.597   4.668  0.8171  0.0097 -0.8479
   86POP    C45 4465   7.097   5.561   4.596 -0.2369  0.1621 -0.4332
   86POP    C46 4466   7.072   5.628   4.458  0.6022  0.3682 -0.1680
   86POP    C47 4467   6.962   5.550   4.388 -0.0790 -0.1631 -0.0882
   86POP    C48 4468   6.821   5.600   4.429  0.2084 -0.5305  0.1080
   86POP    C49 4469   6.718   5.509   4.364  0.6593  0.2580  0.1062
   86POP    C50 4470   6.580   5.532   4.420  0.6980 -0.2299 -0.4687
   86POP    CA1 4471   6.510   4.502   4.355 -0.7125 -0.3523 -0.3329
   86POP    CA2 4472   6.446   4.380   4.288 -0.2459 -0.0318 -0.6178
   87POP     C1 4473  10.163   6.781   5.641  0.0892 -0.1344 -0.3195
   87POP     C2 4474  10.365   6.729   5.549  0.0326  0.1126  0.3603
   87POP     C3 4475  10.203   6.816   5.407  0.6162  0.2399  0.3549
   87POP     N4 4476  10.221   6.724   5.519 -0.4252  0.6879  0.3924
   87POP     C5 4477  10.179   6.590   5.488  0.7221  0.1716  0.7669
   87POP     C6 4478  10.025   6.567   5.485 -0.3301 -0.0836  0.2350
   87POP     O7 4479   9.994   6.430   5.461 -0.5920  0.3217  0.1716
   87POP     P8 4480   9.840   6.422   5.486  0.3726 -0.0360  0.0848
   87POP     O9 4481   9.814   6.513   5.600  0.1281 -0.2419 -0.3404
   87POP    O10 4482   9.824   6.275   5.502  0.6336  0.4245 -0.7497
   87POP    O11 4483   9.797   6.469   5.345 -0.1752 -0.5932 -0.0928
   87POP    C12 4484   9.819   6.362   5.254 -0.3260 -0.0297  0.0850
   87POP    C13 4485   9.787   6.410   5.111  0.1933 -0.2109  0.4328
   87POP    O14 4486   9.757   6.308   5.016  0.2125 -0.3196 -0.5120
   87POP    C15 4487   9.627   6.264   5.016  0.0564 -0.5416  0.2890
   87POP    O16 4488   9.563   6.266   5.126  0.2091  0.5219  0.4027
   87POP    C17 4489   9.614   6.153   4.918  0.9961  0.1985 -0.4036
   87POP    C18 4490   9.545   6.218   4.800  0.1892 -0.1508  0.5260
   87POP    C19 4491   9.509   6.124   4.683 -0.8435 -0.1253 -0.3170
   87POP    C20 4492   9.432   6.206   4.584 -0.9894  0.6019 -0.4428
   87POP    C21 4493   9.376   6.116   4.472 -0.0406 -0.1986  0.8007
   87POP    C22 4494   9.307   6.200   4.368  0.0147 -0.1483 -0.2408
   87POP    C23 4495   9.233   6.129   4.252  0.0488  0.0923  0.2767
   87POP    C24 4496   9.145   6.209   4.162 -0.3257  0.4381  0.3318
   87POP    C25 4497   9.073   6.149   4.057  0.0029 -0.2510 -0.0389
   87POP    C26 4498   9.095   5.998   4.030 -0.3435  0.1759  0.6126
   87POP    C27 4499   9.039   5.963   3.892  0.0366  0.2413 -0.2415
   87POP    C28 4500   9.114   6.057   3.800 -0.1889 -0.3732 -0.2469
   87POP    C29 4501   9.047   6.062   3.666 -0.2101  0.3407  0.6855
   87POP    C30 4502   9.156   6.050   3.562  0.2491  0.5137 -0.5386
   87POP    C31 4503   9.092   6.038   3.421  0.5282 -1.0130 -0.0256
   87POP    C32 4504   9.913   6.485   5.075  0.3356 -0.0064 -0.2711
   87POP    O33 4505   9.890   6.623   5.071 -0.1347 -0.7683  0.2366
   87POP    C34 4506  10.001   6.691   5.064  0.3769 -0.6518 -0.7169
   87POP    O35 4507  10.106   6.644   5.109 -0.3012 -0.1933 -0.0663
   87POP    C36 4508   9.989   6.840   5.024 -0.1682  0.4263 -0.1824
   87POP    C37 4509   9.979   6.861   4.871 -0.5600 -0.1601 -0.3543
   87POP    C38 4510  10.114   6.830   4.810  0.5063  0.0531  0.1336
   87POP    C39 4511  10.123   6.893   4.670 -0.6629 -0.4428 -0.5454
   87POP    C40 4512  10.009   6.846   4.588 -0.9424  0.1147  0.7194
   87POP    C41 4513  10.009   6.900   4.444  0.6924 -0.3430  0.0549
   87POP    C42 4514   9.910   6.827   4.348 -0.5670  0.4285  0.1394
   87POP    C43 4515   9.897   6.887   4.210 -0.5743  0.0581 -0.0224
   87POP    C44 4516   9.827   6.794   4.110 -0.4905 -0.0927  0.3101
   87POP    C45 4517   9.812   6.864   3.970 -0.1538  0.3988  0.0965
   87POP    C46 4518   9.722   6.780   3.872 -0.6197 -0.7425 -0.3357
   87POP    C47 4519   9.740   6.845   3.735  0.2306 -0.0987  0.5716
   87POP    C48 4520   9.650   6.781   3.636 -0.2406 -0.2847 -0.2343
   87POP    C49 4521   9.676   6.851   3.503 -0.0126 -0.3383 -0.2291
   87POP    C50 4522   9.573   6.807   3.397 -0.0641 -0.6138  0.4638
   87POP    CA1 4523   9.189   6.083   3.307 -0.2661  0.7828  0.2292
   87POP    CA2 4524   9.137   6.041   3.170  0.1309  0.6670  0.2046
   88POP     C1 4525   6.792   7.326   6.656  0.6920 -0.1288 -0.2488
   88POP     C2 4526   6.617   7.475   6.698  0.6842 -0.1441  0.1663
   88POP     C3 4527   6.600   7.293   6.545 -0.0228  0.3422 -0.1830
   88POP     N4 4528   6.682   7.399   6.594  0.2062  0.5631 -0.7499
   88POP     C5 4529   6.723   7.487   6.488  0.1726 -0.4200 -0.0082
   88POP     C6 4530   6.613   7.583   6.428 -0.1129 -0.1451  0.5669
   88POP     O7 4531   6.508   7.520   6.354 -0.7471  0.8044 -0.1127
   88POP     P8 4532   6.395   7.634   6.349  0.1923  0.3616  0.7010
   88POP     O9 4533   6.386   7.685   6.484 -0.6086 -0.1094  0.8068
   88POP    O10 4534   6.408   7.723   6.232  0.0165 -0.0728 -0.3788
   88POP    O11 4535   6.292   7.514   6.325 -0.1826 -0.3058  0.6456
   88POP    C12 4536   6.309   7.454   6.196  0.2185  0.0018 -0.2558
   88POP    C13 4537   6.256   7.309   6.173  0.3740 -0.3479 -0.3645
   88POP    O14 4538   6.293   7.253   6.042  0.6492  0.4548  0.1815
   88POP    C15 4539   6.406   7.187   6.018 -0.2146 -0.5641  0.5817
   88POP    O16 4540   6.494   7.179   6.105  0.2433 -0.0663  0.3769
   88POP    C17 4541   6.423   7.117   5.879  0.1870  0.2369  0.2824
   88POP    C18 4542   6.316   7.152   5.769 -0.2798 -0.3260 -0.3311
   88POP    C19 4543   6.347   7.077   5.637 -0.3408 -0.0105 -0.2489
   88POP    C20 4544   6.267   7.138   5.522 -0.2752  0.1331 -0.5043
   88POP    C21 4545   6.275   7.292   5.510 -0.4538  0.3708 -0.0105
   88POP    C22 4546   6.177   7.331   5.397 -0.3793 -0.6933 -0.2420
   88POP    C23 4547   6.247   7.309   5.265  0.7584  0.4875  0.3854
   88POP    C24 4548   6.149   7.332   5.147 -0.4821  0.2423  0.2624
   88POP    C25 4549   6.202   7.350   5.023 -0.4065  0.0585  0.1215
   88POP    C26 4550   6.354   7.343   4.987  0.0580  0.8970  0.1529
   88POP    C27 4551   6.372   7.414   4.859 -0.3575  0.2781 -0.5678
   88POP    C28 4552   6.300   7.346   4.740  0.8436  0.3467  0.0466
   88POP    C29 4553   6.293   7.429   4.609  0.0896  0.2376 -0.3086
   88POP    C30 4554   6.232   7.337   4.504  0.1330 -0.4337  0.5734
   88POP    C31 4555   6.210   7.416   4.377  0.1006 -0.3803  0.3276
   88POP    C32 4556   6.108   7.323   6.210 -0.0072 -0.0767 -0.3465
   88POP    O33 4557   6.012   7.372   6.111 -0.1791 -0.2679 -0.1438
   88POP    C34 4558   5.880   7.369   6.153 -0.4343  0.1172 -0.2368
   88POP    O35 4559   5.846   7.355   6.271 -0.2014  0.4156 -0.8890
   88POP    C36 4560   5.785   7.426   6.046 -0.2654 -0.0888 -0.0654
   88POP    C37 4561   5.783   7.347   5.922 -0.5167  0.5552  0.3624
   88POP    C38 4562   5.683   7.405   5.820  0.0307 -0.0876 -0.3199
   88POP    C39 4563   5.695   7.337   5.687  0.3982 -0.0172  0.2100
   88POP    C40 4564   5.567   7.334   5.599  0.2991  0.8105 -0.1857
   88POP    C41 4565   5.588   7.263   5.469 -0.0572 -0.2313 -0.0157
   88POP    C42 4566   5.695   7.323   5.382  0.3167 -0.0745  0.2831
   88POP    C43 4567   5.677   7.264   5.243  0.3866 -0.1815 -0.4634
   88POP    C44 4568   5.764   7.334   5.144  0.0027 -0.7470 -0.2761
   88POP    C45 4569   5.754   7.288   4.995  0.9333  0.1239  0.0957
   88POP    C46 4570   5.809   7.400   4.906  0.1594  0.0378  0.3567
   88POP    C47 4571   5.763   7.376   4.763 -0.3267 -0.3626 -0.0396
   88POP    C48 4572   5.814   7.479   4.668  0.1594 -0.3626 -0.5910
   88POP    C49 4573   5.822   7.448   4.518  0.5223 -0.6967  0.0083
   88POP    C50 4574   5.682   7.452   4.460  0.5507  0.1031 -0.0496
   88POP    CA1 4575   6.187   7.327   4.254  0.5660  0.4504 -0.8908
   88POP    CA2 4576   6.198   7.414   4.130 -0.7197  0.4086  0.6259
   89POP     C1 4577   9.514   6.691   6.042  0.2520 -0.2212  0.0495
   89POP     C2 4578   9.325   6.597   6.120  0.4228 -0.0144  0.1881
   89POP     C3 4579   9.516   6.454   6.081  0.3755 -0.4861  0.6111
   89POP     N4 4580   9.440   6.568   6.035  0.5355  0.1274  0.3983
   89POP     C5 4581   9.387   6.560   5.890  0.4328 -0.6898 -0.2023
   89POP     C6 4582   9.312   6.440   5.831  0.2540 -0.0808 -0.1708
   89POP     O7 4583   9.195   6.405   5.908 -0.3035 -0.1533 -0.0473
   89POP     P8 4584   9.135   6.281   5.837  0.6237  0.5531 -0.4000
   89POP     O9 4585   9.022   6.248   5.918  0.1678 -0.7134 -0.4165
   89POP    O10 4586   9.247   6.190   5.834 -0.3001 -0.2707  0.2510
   89POP    O11 4587   9.108   6.333   5.694 -0.1742  0.1508  0.4255
   89POP    C12 4588   8.966   6.335   5.663  0.0058 -0.8793 -0.7637
   89POP    C13 4589   8.908   6.464   5.589 -0.5919  0.0384 -0.4199
   89POP    O14 4590   8.788   6.432   5.516 -0.1917  0.3189  0.2543
   89POP    C15 4591   8.689   6.529   5.533 -0.7110  0.2703  0.6310
   89POP    O16 4592   8.679   6.585   5.639 -0.0344 -0.0436 -0.6930
   89POP    C17 4593   8.574   6.529   5.429 -0.3263 -1.1273 -1.0301
   89POP    C18 4594   8.635   6.511   5.295 -0.3167  0.7421 -0.3043
   89POP    C19 4595   8.536   6.487   5.186 -0.4574  0.3835  0.1494
   89POP    C20 4596   8.621   6.423   5.069  1.1393  0.0003 -0.1926
   89POP    C21 4597   8.527   6.394   4.951 -0.5558 -0.0819 -0.1962
   89POP    C22 4598   8.583   6.340   4.818  0.4937 -0.3983  0.4325
   89POP    C23 4599   8.483   6.342   4.698  0.1033 -0.2232  0.1433
   89POP    C24 4600   8.447   6.483   4.659  0.2359  0.3460  0.3150
   89POP    C25 4601   8.390   6.511   4.536  0.4560  0.2079 -0.5378
   89POP    C26 4602   8.373   6.394   4.441  0.3752  0.0307  0.7595
   89POP    C27 4603   8.267   6.447   4.339  0.5409  0.3393  0.2518
   89POP    C28 4604   8.142   6.497   4.412  0.6587  1.0508 -0.3262
   89POP    C29 4605   8.037   6.532   4.307 -0.5886  0.0845  0.6743
   89POP    C30 4606   7.973   6.407   4.247  0.3210 -0.3368 -0.8790
   89POP    C31 4607   7.849   6.451   4.164 -0.5480 -0.3270  0.3309
   89POP    C32 4608   9.018   6.507   5.490  0.2502 -0.2998  0.4659
   89POP    O33 4609   8.987   6.639   5.435 -0.2308  0.1732  0.1939
   89POP    C34 4610   9.069   6.684   5.336  0.1741 -0.1124 -0.0225
   89POP    O35 4611   9.179   6.640   5.318 -0.0693  0.0259  0.4191
   89POP    C36 4612   9.010   6.804   5.257 -0.0820  0.2772  0.6216
   89POP    C37 4613   8.957   6.748   5.122  0.1999  0.9024  0.4283
   89POP    C38 4614   8.897   6.849   5.025  0.2291  0.2924 -0.0056
   89POP    C39 4615   8.829   6.792   4.902 -0.4804 -0.4403  0.2419
   89POP    C40 4616   8.753   6.896   4.812  0.0626 -0.0136  0.2777
   89POP    C41 4617   8.714   6.819   4.685  0.4270 -0.2343  0.8103
   89POP    C42 4618   8.633   6.907   4.594 -0.4339 -0.5080  0.3457
   89POP    C43 4619   8.584   6.827   4.475  0.5453  0.0448  0.2511
   89POP    C44 4620   8.481   6.898   4.385 -0.0598 -0.6906 -0.2216
   89POP    C45 4621   8.445   6.821   4.262  0.7673 -0.0689 -0.1583
   89POP    C46 4622   8.535   6.843   4.141  0.3654 -0.0228  0.3119
   89POP    C47 4623   8.496   6.753   4.024  0.2857 -0.3510  0.0704
   89POP    C48 4624   8.346   6.777   4.004  0.0649 -0.1029  0.4411
   89POP    C49 4625   8.308   6.672   3.895  0.0875 -0.7025 -0.1098
   89POP    C50 4626   8.309   6.525   3.935  0.0366 -0.1880  0.0400
   89POP    CA1 4627   7.783   6.339   4.078  0.4242 -0.6209 -0.3333
   89POP    CA2 4628   7.670   6.397   3.995  0.4948  0.5894 -0.0037
   90POP     C1 4629   7.267   0.524   6.555  0.0798  0.1806  0.6409
   90POP     C2 4630   7.071   0.635   6.559 -0.5182 -0.6182 -0.6622
   90POP     C3 4631   7.245   0.738   6.670  0.0491 -0.7388 -0.3105
   90POP     N4 4632   7.211   0.658   6.552  0.1958  0.0831 -0.3550
   90POP     C5 4633   7.242   0.726   6.428  0.1578 -0.8082  0.2001
   90POP     C6 4634   7.388   0.764   6.383 -0.2912 -0.1431  0.1339
   90POP     O7 4635   7.483   0.659   6.348 -0.2012 -0.1332 -0.7616
   90POP     P8 4636   7.625   0.732   6.327  0.0701 -0.4740  0.1222
   90POP     O9 4637   7.712   0.616   6.300  0.0796  0.3395  0.0984
   90POP    O10 4638   7.618   0.808   6.453  0.2445  0.2447 -0.1788
   90POP    O11 4639   7.591   0.804   6.199 -0.3756  0.3866 -0.3331
   90POP    C12 4640   7.665   0.743   6.090 -0.2405 -0.1543 -0.3528
   90POP    C13 4641   7.591   0.751   5.955 -0.3858  0.4437  0.3222
   90POP    O14 4642   7.611   0.637   5.874 -0.1520  0.0834  0.7205
   90POP    C15 4643   7.523   0.540   5.887  0.8114 -0.0453  0.1713
   90POP    O16 4644   7.436   0.549   5.975  0.4068  0.4600  0.3471
   90POP    C17 4645   7.521   0.427   5.784 -0.2141  0.6342  0.0059
   90POP    C18 4646   7.486   0.491   5.655  0.1464  0.0875 -0.3044
   90POP    C19 4647   7.466   0.380   5.548 -0.0077 -0.9008 -0.1806
   90POP    C20 4648   7.472   0.440   5.410 -0.6614  0.0199 -0.9929
   90POP    C21 4649   7.402   0.360   5.296 -0.0968 -0.2473 -0.4582
   90POP    C22 4650   7.449   0.414   5.162  0.1941 -0.2454  0.3313
   90POP    C23 4651   7.356   0.344   5.067  0.5701  0.6304  0.3127
   90POP    C24 4652   7.414   0.351   4.923  0.7937  0.1197  0.0428
   90POP    C25 4653   7.331   0.290   4.828 -0.7723 -0.7208 -0.3780
   90POP    C26 4654   7.200   0.222   4.865 -0.2020 -0.0191 -0.8365
   90POP    C27 4655   7.126   0.161   4.746  0.3894 -0.9504 -0.0465
   90POP    C28 4656   6.985   0.112   4.761  0.4126  0.3977 -0.1994
   90POP    C29 4657   6.943   0.068   4.624 -0.1862  0.5222  0.1683
   90POP    C30 4658   6.825  10.041   4.635  0.1323  0.3899 -0.6454
   90POP    C31 4659   6.774   9.998   4.502  0.3071 -0.0563  0.1619
   90POP    C32 4660   7.649   0.885   5.896 -0.3604  0.2472  0.3954
   90POP    O33 4661   7.558   0.975   5.845 -0.1756 -0.6483  0.3097
   90POP    C34 4662   7.613   1.096   5.798  0.4406 -0.3255 -0.3263
   90POP    O35 4663   7.733   1.114   5.791  0.3118 -0.0378 -0.4422
   90POP    C36 4664   7.521   1.202   5.735  0.0087 -1.0757 -0.4863
   90POP    C37 4665   7.480   1.164   5.588  0.9074 -0.3504 -0.2422
   90POP    C38 4666   7.417   1.283   5.508 -0.0135  0.3004 -0.2943
   90POP    C39 4667   7.414   1.272   5.354  0.3559  0.4060  0.1343
   90POP    C40 4668   7.351   1.402   5.302 -0.6524 -0.3755  0.0761
   90POP    C41 4669   7.339   1.380   5.153 -0.0732  0.5588 -0.3802
   90POP    C42 4670   7.304   1.508   5.084 -0.2546 -0.5533  0.9407
   90POP    C43 4671   7.200   1.477   4.980 -0.0139  0.0723  0.2812
   90POP    C44 4672   7.168   1.617   4.916  0.9957 -0.2139  0.2519
   90POP    C45 4673   7.053   1.599   4.811 -0.3798  0.2849  0.0856
   90POP    C46 4674   7.050   1.733   4.737 -0.0451  0.3179 -0.2300
   90POP    C47 4675   6.951   1.737   4.621 -0.4994 -0.3709  0.1856
   90POP    C48 4676   6.967   1.866   4.538  0.0394 -0.2978 -0.5274
   90POP    C49 4677   6.868   1.861   4.426 -0.1741 -0.5893  0.1067
   90POP    C50 4678   6.868   1.991   4.348 -0.2608 -0.3535  0.1048
   90POP    CA1 4679   6.651   9.912   4.511 -0.0766  0.2102 -0.5691
   90POP    CA2 4680   6.625   9.847   4.380 -0.3310 -0.0626  0.7334
   91POP     C1 4681   5.349   9.745   6.620  0.8741 -0.3888 -0.5160
   91POP     C2 4682   5.342   9.784   6.845  0.5989  0.3385 -0.1025
   91POP     C3 4683   5.543   9.818   6.719  0.0836 -0.7553  0.1795
   91POP     N4 4684   5.430   9.734   6.737 -0.8386 -0.4084 -1.1284
   91POP     C5 4685   5.462   9.597   6.783 -0.5497  0.1497  0.1487
   91POP     C6 4686   5.553   9.500   6.700  0.2169 -0.1878 -0.0485
   91POP     O7 4687   5.504   9.452   6.577 -0.1426  0.3676  0.6154
   91POP     P8 4688   5.608   9.350   6.516 -0.2595 -0.2847 -0.2503
   91POP     O9 4689   5.528   9.290   6.413  0.3570  0.0355 -0.3031
   91POP    O10 4690   5.659   9.273   6.633 -0.2704 -0.1968 -0.0130
   91POP    O11 4691   5.713   9.444   6.452 -0.5417 -0.1695  0.4407
   91POP    C12 4692   5.654   9.508   6.344 -0.6282 -0.6328 -0.3135
   91POP    C13 4693   5.751   9.605   6.273  0.3473  0.2918  0.3791
   91POP    O14 4694   5.698   9.735   6.220  0.1868 -0.1904 -0.1378
   91POP    C15 4695   5.609   9.813   6.289 -0.2793  0.4195  0.7502
   91POP    O16 4696   5.622   9.823   6.412  0.2815 -0.4764  0.0688
   91POP    C17 4697   5.512   9.905   6.216  0.7416 -0.1431 -0.1494
   91POP    C18 4698   5.392   9.950   6.301 -0.0364 -0.4263 -0.4487
   91POP    C19 4699   5.303  10.054   6.225  0.2549 -0.2875 -0.3591
   91POP    C20 4700   5.189   0.042   6.307  0.6329 -0.3776 -0.0629
   91POP    C21 4701   5.090   0.132   6.232 -0.5243 -0.3960 -0.0958
   91POP    C22 4702   4.964   0.151   6.318  0.1474  0.1619  0.3762
   91POP    C23 4703   4.855   0.246   6.244  0.1473  0.4200  0.0529
   91POP    C24 4704   4.778   0.181   6.126 -0.7086  0.2560 -0.6042
   91POP    C25 4705   4.816   0.192   5.997  0.2661  0.1811  0.2821
   91POP    C26 4706   4.926   0.292   5.947 -0.2393 -0.0877  0.1157
   91POP    C27 4707   4.919   0.278   5.791  0.4910  0.4260  0.3265
   91POP    C28 4708   4.968   0.142   5.763  0.3926  0.3082  1.1771
   91POP    C29 4709   5.110   0.118   5.804  0.4200 -0.0273 -0.5817
   91POP    C30 4710   5.153  10.044   5.776  0.1403  0.5832  0.1652
   91POP    C31 4711   5.302  10.034   5.809  0.0228 -0.5317  0.3991
   91POP    C32 4712   5.831   9.518   6.180  0.1656  0.1111  0.7483
   91POP    O33 4713   5.741   9.415   6.120 -0.1210 -0.0968 -0.0599
   91POP    C34 4714   5.797   9.300   6.075 -0.6455  1.0937 -0.1196
   91POP    O35 4715   5.917   9.275   6.096 -0.2592  0.3501  0.2124
   91POP    C36 4716   5.712   9.193   6.021 -0.2191 -0.2311  0.7579
   91POP    C37 4717   5.768   9.160   5.886  0.6364 -0.4862  0.7798
   91POP    C38 4718   5.662   9.078   5.805  0.0864 -0.0439 -0.1472
   91POP    C39 4719   5.626   8.943   5.872 -1.2195  1.1968 -0.1154
   91POP    C40 4720   5.538   8.852   5.784  0.2159  0.0807 -0.3385
   91POP    C41 4721   5.426   8.949   5.744 -0.0391 -0.9341  0.3518
   91POP    C42 4722   5.323   8.882   5.653  0.3200 -0.1858 -0.4394
   91POP    C43 4723   5.392   8.843   5.519 -0.3853  0.1089 -0.0933
   91POP    C44 4724   5.287   8.747   5.461  0.4454  0.3110 -1.4148
   91POP    C45 4725   5.333   8.686   5.332  0.1786 -0.2517 -0.2604
   91POP    C46 4726   5.231   8.613   5.256 -0.1481  0.4309 -0.4951
   91POP    C47 4727   5.298   8.544   5.144 -0.2871 -0.0083  0.3429
   91POP    C48 4728   5.308   8.629   5.017  0.5706  0.1764  0.2000
   91POP    C49 4729   5.365   8.530   4.918  0.0061 -0.2620 -0.3149
   91POP    C50 4730   5.409   8.606   4.798  0.5167 -0.6352  0.3741
   91POP    CA1 4731   5.349   9.891   5.823 -0.1889  0.5057 -0.9500
   91POP    CA2 4732   5.259   9.822   5.928 -0.4968 -0.1277  0.0924
   92POP     C1 4733   8.834   8.420   6.056 -0.1838  0.3203  0.6168
   92POP     C2 4734   8.820   8.185   6.106  0.0727 -0.0477 -0.7054
   92POP     C3 4735   9.012   8.290   6.044  0.4379  0.8279 -0.4941
   92POP     N4 4736   8.871   8.286   6.017  0.8775 -0.3603 -0.2378
   92POP     C5 4737   8.843   8.261   5.874  0.6386 -0.4298 -0.1997
   92POP     C6 4738   8.905   8.138   5.802 -0.0175 -0.1943 -0.3579
   92POP     O7 4739   8.830   8.024   5.841 -0.3492  0.6973 -0.0933
   92POP     P8 4740   8.851   7.880   5.771 -0.2327  0.0508  0.1866
   92POP     O9 4741   8.897   7.781   5.868 -0.0939  0.2523 -0.2560
   92POP    O10 4742   8.916   7.905   5.642  0.6026  0.0716 -0.0546
   92POP    O11 4743   8.707   7.861   5.734 -0.0860  0.5801  0.7074
   92POP    C12 4744   8.640   7.794   5.845 -0.3236  0.9623  0.3673
   92POP    C13 4745   8.486   7.785   5.836 -0.2201  0.4596 -0.2546
   92POP    O14 4746   8.432   7.697   5.728  0.3511 -0.1972 -0.4299
   92POP    C15 4747   8.470   7.567   5.729  0.6286 -0.1945  0.1518
   92POP    O16 4748   8.552   7.528   5.817 -0.2802  0.3259 -0.5632
   92POP    C17 4749   8.401   7.471   5.632  0.3601 -0.1048  0.2596
   92POP    C18 4750   8.472   7.483   5.501 -0.3211 -0.1443  1.0415
   92POP    C19 4751   8.384   7.451   5.385 -0.2461 -0.2828 -0.5336
   92POP    C20 4752   8.470   7.464   5.256 -0.8611 -0.4711 -0.3914
   92POP    C21 4753   8.385   7.438   5.131  0.1622  0.0186  0.6007
   92POP    C22 4754   8.474   7.468   5.014  0.2624 -0.5435  0.6132
   92POP    C23 4755   8.393   7.452   4.884  1.3387  0.0422  0.1818
   92POP    C24 4756   8.436   7.560   4.791  0.2001  0.2120 -0.5111
   92POP    C25 4757   8.384   7.583   4.667  0.3816 -0.3564 -0.1040
   92POP    C26 4758   8.261   7.501   4.615  0.2255 -1.2887  0.3169
   92POP    C27 4759   8.193   7.572   4.490 -0.0172 -0.0827  0.1082
   92POP    C28 4760   8.162   7.712   4.528 -0.0276  0.2674 -0.6409
   92POP    C29 4761   8.108   7.779   4.403 -0.8058 -0.5661 -0.0414
   92POP    C30 4762   8.179   7.921   4.378 -0.2951 -0.2348 -0.7151
   92POP    C31 4763   8.110   7.990   4.259  0.7732 -0.0395 -0.3729
   92POP    C32 4764   8.453   7.933   5.801  0.3230 -0.1099  0.8798
   92POP    O33 4765   8.321   7.983   5.783 -0.1333  0.3602 -0.1602
   92POP    C34 4766   8.329   8.117   5.767 -0.5624  0.4470 -0.2330
   92POP    O35 4767   8.415   8.180   5.827  0.0707 -0.7173 -0.2950
   92POP    C36 4768   8.201   8.177   5.710 -0.3743  0.9451 -0.0702
   92POP    C37 4769   8.254   8.290   5.617  0.2481  0.0423 -0.0936
   92POP    C38 4770   8.146   8.393   5.568  0.2471 -0.3289  0.4075
   92POP    C39 4771   8.193   8.531   5.533 -0.6372  0.1677 -0.2700
   92POP    C40 4772   8.094   8.596   5.434  0.4622 -0.1857  0.8203
   92POP    C41 4773   8.085   8.517   5.302 -0.3006 -0.5769 -0.3352
   92POP    C42 4774   7.961   8.561   5.218  0.0838  0.4689  0.2042
   92POP    C43 4775   7.956   8.475   5.094  0.0539 -0.5250  0.5851
   92POP    C44 4776   7.833   8.506   5.016  0.3990  0.5009  0.7489
   92POP    C45 4777   7.834   8.431   4.882 -0.0069  0.1251  0.4926
   92POP    C46 4778   7.771   8.509   4.771  0.2756  0.1025 -0.3948
   92POP    C47 4779   7.769   8.420   4.643  0.1404 -0.3831 -0.1916
   92POP    C48 4780   7.702   8.484   4.521 -0.0308 -0.6274 -0.1467
   92POP    C49 4781   7.701   8.385   4.410 -0.0869  0.0861 -0.3120
   92POP    C50 4782   7.621   8.449   4.296 -0.0442 -0.0552 -0.7145
   92POP    CA1 4783   8.147   8.134   4.254  0.4233 -0.2256  0.3978
   92POP    CA2 4784   8.126   8.202   4.387 -0.1116  0.3226  0.3044
   93POP     C1 4785   5.188   6.632   6.385 -0.0834 -0.3249 -0.0135
   93POP     C2 4786   5.405   6.588   6.474 -0.4395 -0.8416  0.1861
   93POP     C3 4787   5.375   6.706   6.258 -0.3548 -0.3029 -0.1324
   93POP     N4 4788   5.323   6.687   6.400 -0.2562  0.1118 -0.7876
   93POP     C5 4789   5.319   6.819   6.467  0.0067 -0.1212 -0.8997
   93POP     C6 4790   5.449   6.906   6.490 -0.4725 -0.4369 -0.6757
   93POP     O7 4791   5.528   6.929   6.379 -0.0941 -0.0919  0.5846
   93POP     P8 4792   5.662   6.958   6.450  0.0275 -0.0490 -0.2486
   93POP     O9 4793   5.693   6.870   6.562  0.4468 -0.2308  0.1013
   93POP    O10 4794   5.677   7.101   6.467 -0.1702  0.4384 -0.1197
   93POP    O11 4795   5.757   6.899   6.339 -0.0987 -0.4969 -0.6035
   93POP    C12 4796   5.748   6.974   6.223  0.4446  0.0445  0.0842
   93POP    C13 4797   5.800   6.889   6.111  0.3520 -0.0212 -0.2074
   93POP    O14 4798   5.833   6.978   6.003  0.0364 -0.3256  0.2430
   93POP    C15 4799   5.956   6.965   5.945  0.0071  0.2384  0.0949
   93POP    O16 4800   6.055   6.934   6.009  0.6785  0.5535 -0.6542
   93POP    C17 4801   5.974   7.020   5.804 -0.3820  0.0251  0.3497
   93POP    C18 4802   5.932   6.929   5.693 -0.1010  0.4791  0.2942
   93POP    C19 4803   5.955   6.989   5.557  0.4388  0.3736  0.7201
   93POP    C20 4804   5.888   6.913   5.450 -0.1394 -0.0554  0.1286
   93POP    C21 4805   5.924   6.966   5.317  0.1405  0.5359  0.3038
   93POP    C22 4806   5.932   6.870   5.195 -0.3763  0.2165 -0.0274
   93POP    C23 4807   5.963   6.951   5.070 -0.4533 -0.7517  0.1774
   93POP    C24 4808   5.911   6.876   4.946  0.1192  0.4601  0.0385
   93POP    C25 4809   5.935   6.907   4.813 -0.6830  0.2491  0.6466
   93POP    C26 4810   6.027   7.025   4.788 -0.4152 -0.5573  0.6696
   93POP    C27 4811   5.972   7.083   4.653  0.2529  0.5278 -0.8818
   93POP    C28 4812   5.962   6.977   4.538  0.5918  0.0081  0.3393
   93POP    C29 4813   5.939   7.046   4.406  0.0749  0.4239  0.2495
   93POP    C30 4814   5.901   6.951   4.290 -0.0147 -0.1034 -0.4185
   93POP    C31 4815   5.874   7.042   4.168 -0.3713 -0.1051 -0.2478
   93POP    C32 4816   5.692   6.790   6.072 -0.0875  0.8940 -0.2962
   93POP    O33 4817   5.746   6.709   5.962  0.1374 -0.1110  0.2943
   93POP    C34 4818   5.662   6.618   5.911  0.5254 -0.2806  0.9767
   93POP    O35 4819   5.559   6.593   5.966 -0.5628 -0.1360 -0.4463
   93POP    C36 4820   5.712   6.535   5.792  0.2119  0.2412  0.5436
   93POP    C37 4821   5.652   6.580   5.656 -0.3072 -0.0884  0.2640
   93POP    C38 4822   5.735   6.526   5.539  0.0259  0.0086 -0.8374
   93POP    C39 4823   5.672   6.574   5.412 -0.0267 -0.5276  0.4213
   93POP    C40 4824   5.705   6.503   5.282 -0.8682  0.4048  0.3539
   93POP    C41 4825   5.630   6.575   5.168  0.2724 -0.1532 -0.4397
   93POP    C42 4826   5.677   6.535   5.029 -0.3880  0.5607  0.1582
   93POP    C43 4827   5.585   6.590   4.922  0.2950 -0.0649  0.1429
   93POP    C44 4828   5.660   6.569   4.790 -0.1117 -0.3596 -0.2915
   93POP    C45 4829   5.561   6.610   4.682 -0.1724 -0.2189  0.1426
   93POP    C46 4830   5.612   6.587   4.537 -0.1528  0.4924  0.2420
   93POP    C47 4831   5.512   6.649   4.443 -0.4473  0.1487 -0.2772
   93POP    C48 4832   5.550   6.626   4.298  0.3980 -0.3635 -0.3548
   93POP    C49 4833   5.470   6.709   4.198  0.3066 -0.0780  0.4423
   93POP    C50 4834   5.549   6.690   4.063  0.1733 -0.3974  0.1697
   93POP    CA1 4835   5.810   6.976   4.046 -0.7891  0.0304  0.2577
   93POP    CA2 4836   5.869   7.029   3.917 -0.2666  0.0522 -0.3162
   94POP     C1 4837   5.826   8.340   6.371  0.0312  0.1764 -0.4430
   94POP     C2 4838   5.886   8.319   6.594  0.5949 -0.2214 -0.0856
   94POP     C3 4839   5.663   8.276   6.527  0.3207  0.3995 -0.1959
   94POP     N4 4840   5.804   8.258   6.489 -0.0378  0.1723 -1.1819
   94POP     C5 4841   5.843   8.119   6.450 -0.2716 -0.7393  0.0934
   94POP     C6 4842   5.988   8.079   6.445 -0.5078  0.2369 -0.0723
   94POP     O7 4843   6.081   8.171   6.386  0.6570 -0.2238 -0.2201
   94POP     P8 4844   6.227   8.120   6.406  0.4398 -0.2526  0.2738
   94POP     O9 4845   6.314   8.225   6.353  0.1125 -0.5948  0.4573
   94POP    O10 4846   6.232   8.081   6.545 -0.0923  0.5585 -0.1105
   94POP    O11 4847   6.240   7.995   6.317 -0.1711 -0.2326  0.1303
   94POP    C12 4848   6.257   8.047   6.184  0.3162 -0.2044 -0.3974
   94POP    C13 4849   6.283   7.942   6.071  0.4174  0.2295  0.8032
   94POP    O14 4850   6.291   8.005   5.946 -0.2238  0.0520  0.3842
   94POP    C15 4851   6.419   8.018   5.904  0.1313  0.6278  0.5309
   94POP    O16 4852   6.506   7.947   5.953 -0.3790  0.1880  0.1034
   94POP    C17 4853   6.456   8.097   5.781 -0.5593  0.1751  0.1730
   94POP    C18 4854   6.542   8.021   5.674 -0.5475 -0.5019 -0.1939
   94POP    C19 4855   6.472   7.889   5.624  0.2482 -0.4133 -0.2697
   94POP    C20 4856   6.548   7.821   5.504  0.6247 -0.2438 -0.4702
   94POP    C21 4857   6.482   7.693   5.462 -0.7179  0.0037 -0.8008
   94POP    C22 4858   6.566   7.619   5.362  0.7196  0.2773 -0.0237
   94POP    C23 4859   6.581   7.693   5.231 -0.4427 -0.2965  0.1387
   94POP    C24 4860   6.677   7.620   5.142  0.8878 -0.0407 -0.7635
   94POP    C25 4861   6.678   7.655   5.006  0.6061  0.0603 -0.2382
   94POP    C26 4862   6.580   7.765   4.958 -0.3180  0.5992 -0.0973
   94POP    C27 4863   6.614   7.763   4.810 -0.9726 -0.5556  0.6302
   94POP    C28 4864   6.533   7.855   4.721  0.3358 -0.9753  0.5885
   94POP    C29 4865   6.580   7.853   4.572 -0.3243  0.3048  0.2449
   94POP    C30 4866   6.498   7.940   4.470  0.2297 -0.1411 -0.0595
   94POP    C31 4867   6.528   7.897   4.324  0.2407  0.1466  0.5920
   94POP    C32 4868   6.179   7.827   6.088 -0.6193 -0.2913  0.0815
   94POP    O33 4869   6.049   7.875   6.099 -0.8588 -0.5106  0.2673
   94POP    C34 4870   5.960   7.787   6.150  0.1215 -0.6064 -0.3361
   94POP    O35 4871   6.003   7.688   6.215  0.1908 -0.6504 -0.4612
   94POP    C36 4872   5.815   7.834   6.146 -0.0937  0.1262  0.1475
   94POP    C37 4873   5.719   7.769   6.041  0.2779  0.6422 -0.0968
   94POP    C38 4874   5.747   7.821   5.893  0.3587  0.0480 -0.5147
   94POP    C39 4875   5.656   7.770   5.783 -0.1139  0.6533  0.1259
   94POP    C40 4876   5.703   7.805   5.640  0.5336 -0.0889 -0.1064
   94POP    C41 4877   5.591   7.758   5.541 -0.3265 -0.3309  0.7271
   94POP    C42 4878   5.629   7.799   5.399  0.0917  0.7688 -0.4012
   94POP    C43 4879   5.550   7.721   5.297 -0.7317  0.1019 -0.3722
   94POP    C44 4880   5.611   7.759   5.162 -0.3952  0.1673  0.2293
   94POP    C45 4881   5.533   7.675   5.060  0.4634 -0.3226 -0.7423
   94POP    C46 4882   5.541   7.708   4.913 -0.4995 -0.6382 -0.0149
   94POP    C47 4883   5.460   7.606   4.833 -0.0638 -0.3448 -1.0276
   94POP    C48 4884   5.453   7.657   4.687 -0.2282 -0.3357 -0.2518
   94POP    C49 4885   5.340   7.574   4.617 -0.5520  0.3293 -0.1271
   94POP    C50 4886   5.303   7.630   4.482  0.4764  0.0112  0.2531
   94POP    CA1 4887   6.485   7.998   4.215 -0.5152  0.3246  0.2034
   94POP    CA2 4888   6.540   8.136   4.243  0.1050 -0.3184  0.1503
   95POP     C1 4889   7.246   8.687   6.987  0.0243  0.2742  0.3471
   95POP     C2 4890   7.106   8.485   6.978  0.7192  0.3619  0.1706
   95POP     C3 4891   7.083   8.667   6.826  0.2815 -0.2952 -0.1164
   95POP     N4 4892   7.179   8.586   6.897 -0.4927 -0.2480 -0.7749
   95POP     C5 4893   7.279   8.509   6.825  0.6122  0.1050  0.0309
   95POP     C6 4894   7.383   8.588   6.743 -0.0262  0.5598  0.5216
   95POP     O7 4895   7.439   8.512   6.632 -0.3728  0.6564  0.0559
   95POP     P8 4896   7.479   8.610   6.515 -0.0847  0.5128 -0.3693
   95POP     O9 4897   7.536   8.513   6.426 -0.1507 -0.7116 -0.4453
   95POP    O10 4898   7.561   8.707   6.588 -0.8410  0.0617 -0.2262
   95POP    O11 4899   7.340   8.650   6.472  0.4155 -0.0126 -0.2880
   95POP    C12 4900   7.291   8.558   6.371 -0.3964  0.0636  0.7211
   95POP    C13 4901   7.134   8.559   6.367 -0.8405 -0.4480 -0.1683
   95POP    O14 4902   7.087   8.470   6.257 -0.3172 -0.1188 -0.4174
   95POP    C15 4903   6.968   8.398   6.279  0.2642 -0.0990  0.2743
   95POP    O16 4904   6.878   8.441   6.352 -0.3957 -0.2109 -0.3898
   95POP    C17 4905   6.950   8.263   6.210 -0.1853 -1.0512  0.4668
   95POP    C18 4906   6.943   8.262   6.057 -0.7931 -0.4144  0.2037
   95POP    C19 4907   6.833   8.348   5.997 -0.6801  0.1536  0.1438
   95POP    C20 4908   6.826   8.341   5.846 -0.1062 -0.3552 -0.0316
   95POP    C21 4909   6.698   8.381   5.778  0.1812 -0.0324  0.2880
   95POP    C22 4910   6.698   8.351   5.630 -0.2833 -0.0209  0.3493
   95POP    C23 4911   6.573   8.409   5.556 -0.0713 -0.0724  0.6775
   95POP    C24 4912   6.587   8.379   5.411 -0.2698  0.0499 -0.6484
   95POP    C25 4913   6.478   8.382   5.323 -0.7755  0.1143 -0.2193
   95POP    C26 4914   6.344   8.414   5.382  0.1333  0.0534 -0.1334
   95POP    C27 4915   6.250   8.466   5.272  0.1395 -1.0187  0.0884
   95POP    C28 4916   6.136   8.544   5.339  0.4775  0.2007  0.1995
   95POP    C29 4917   6.029   8.586   5.238 -0.6148  0.3120 -0.1617
   95POP    C30 4918   5.917   8.666   5.301 -0.1854  0.1233 -0.7815
   95POP    C31 4919   5.854   8.585   5.419 -0.9355  0.0703  0.3296
   95POP    C32 4920   7.093   8.706   6.338 -0.5879 -0.5421 -0.1987
   95POP    O33 4921   7.149   8.758   6.220  0.0993 -0.2325  0.4107
   95POP    C34 4922   7.124   8.890   6.189 -0.0919 -0.0323 -0.1026
   95POP    O35 4923   7.037   8.958   6.238  0.1298  0.3494 -0.3754
   95POP    C36 4924   7.194   8.944   6.065 -0.3818 -0.7318 -0.1319
   95POP    C37 4925   7.105   8.990   5.948 -0.3248  0.4222  0.2889
   95POP    C38 4926   7.186   9.110   5.886  0.2382  0.0603 -0.3859
   95POP    C39 4927   7.105   9.180   5.782 -0.2701  0.6596  0.0308
   95POP    C40 4928   7.188   9.302   5.728  0.2346  0.1189  0.2822
   95POP    C41 4929   7.135   9.366   5.604  0.3880  0.0402 -1.2489
   95POP    C42 4930   7.200   9.489   5.535 -0.4898 -0.4785 -0.2751
   95POP    C43 4931   7.114   9.530   5.418  0.2894 -0.8486  0.1762
   95POP    C44 4932   7.163   9.668   5.377  0.0749  0.3422  0.0635
   95POP    C45 4933   7.075   9.705   5.260 -0.5157 -0.1515 -0.5041
   95POP    C46 4934   7.128   9.640   5.127  0.3201  0.8319 -0.2816
   95POP    C47 4935   7.015   9.666   5.023  0.6832  0.6261  0.2229
   95POP    C48 4936   7.041   9.620   4.880 -0.0468  0.1883 -0.5856
   95POP    C49 4937   6.927   9.682   4.803 -0.4426 -0.2416  0.3870
   95POP    C50 4938   6.794   9.619   4.854 -0.1758  0.4738  0.2313
   95POP    CA1 4939   5.733   8.652   5.488  0.1237  0.2198  0.8722
   95POP    CA2 4940   5.698   8.579   5.614  0.2117 -0.3312  0.0021
   96POP     C1 4941   6.981   5.409   6.705 -0.0147  0.1644 -0.5621
   96POP     C2 4942   6.884   5.280   6.876 -0.0238  0.1465  0.1049
   96POP     C3 4943   7.116   5.270   6.863 -0.0419 -0.0638 -0.3401
   96POP     N4 4944   6.994   5.285   6.779 -0.2165  0.6794 -0.3494
   96POP     C5 4945   6.989   5.170   6.680  0.6260 -0.2801 -0.1884
   96POP     C6 4946   6.855   5.148   6.603  0.2106  0.5593  0.2906
   96POP     O7 4947   6.824   5.237   6.493 -0.4045  0.3077  0.1130
   96POP     P8 4948   6.678   5.213   6.438 -0.4216  0.3149 -0.4685
   96POP     O9 4949   6.613   5.207   6.566 -0.2087 -0.1662  0.2819
   96POP    O10 4950   6.686   5.331   6.343  0.6490  0.0547 -0.4501
   96POP    O11 4951   6.710   5.071   6.380 -0.4080  0.3458  0.2186
   96POP    C12 4952   6.761   5.083   6.252 -0.6869  0.4852  0.0746
   96POP    C13 4953   6.801   4.953   6.176  0.1392  0.2979 -0.0444
   96POP    O14 4954   6.874   4.969   6.048 -0.5571  0.0477  0.3069
   96POP    C15 4955   6.897   4.849   5.980  0.3781 -0.1404  0.4331
   96POP    O16 4956   6.904   4.747   6.047 -0.0760 -0.1874  0.5024
   96POP    C17 4957   6.959   4.867   5.845 -0.5965 -0.3140 -0.1800
   96POP    C18 4958   6.835   4.889   5.751  0.0568  0.2005 -0.0668
   96POP    C19 4959   6.728   4.775   5.736 -0.1750 -0.2230  0.3872
   96POP    C20 4960   6.784   4.642   5.688  0.4882 -0.4363 -0.5189
   96POP    C21 4961   6.678   4.559   5.607  0.1158  0.3057  1.0280
   96POP    C22 4962   6.742   4.425   5.565 -0.8150  0.2206  0.0703
   96POP    C23 4963   6.682   4.377   5.437  0.1933  0.0060 -0.2545
   96POP    C24 4964   6.705   4.471   5.322  0.0170  0.0820  0.1764
   96POP    C25 4965   6.643   4.472   5.199  0.4848 -0.4322 -0.0012
   96POP    C26 4966   6.527   4.377   5.164  0.2130  0.0295  0.2953
   96POP    C27 4967   6.477   4.409   5.024 -0.3840  0.4773 -0.4862
   96POP    C28 4968   6.387   4.296   4.973 -0.3093  0.1641  0.0013
   96POP    C29 4969   6.321   4.339   4.843  0.2668 -0.0853 -0.0897
   96POP    C30 4970   6.241   4.232   4.770  0.7112  0.1555  0.0977
   96POP    C31 4971   6.198   4.286   4.630  0.0312 -0.0049  0.2601
   96POP    C32 4972   6.664   4.885   6.171  0.0227  0.4293  1.2615
   96POP    O33 4973   6.576   4.976   6.105 -0.5133  0.1885 -0.1121
   96POP    C34 4974   6.462   4.911   6.072  0.6075  0.3406  0.3250
   96POP    O35 4975   6.452   4.791   6.110 -0.1820  0.3110 -0.0513
   96POP    C36 4976   6.373   4.988   5.966 -0.2696 -0.3805  0.3222
   96POP    C37 4977   6.420   4.975   5.818  0.1215  0.3246  0.0050
   96POP    C38 4978   6.314   5.040   5.728  0.4147 -0.3106 -0.5156
   96POP    C39 4979   6.361   5.054   5.584 -0.0571 -0.0220  1.0092
   96POP    C40 4980   6.394   4.920   5.526 -0.2206  0.4630  0.7000
   96POP    C41 4981   6.442   4.940   5.382 -0.0158  0.3580 -0.2421
   96POP    C42 4982   6.499   4.821   5.299 -0.3548  0.7762 -0.9195
   96POP    C43 4983   6.497   4.842   5.147 -0.7216 -0.8301 -0.3038
   96POP    C44 4984   6.385   4.764   5.099 -0.2856  0.9025  0.4878
   96POP    C45 4985   6.362   4.788   4.952  0.2591  0.4061  0.2947
   96POP    C46 4986   6.229   4.735   4.914  0.4107 -0.0032  0.1465
   96POP    C47 4987   6.228   4.735   4.761 -0.1135 -0.8137 -0.1031
   96POP    C48 4988   6.092   4.702   4.695  0.5245 -0.2119  0.2201
   96POP    C49 4989   6.127   4.700   4.550  0.2205  0.0964  0.8609
   96POP    C50 4990   6.005   4.678   4.457 -0.1177 -0.0440  0.2954
   96POP    CA1 4991   6.114   4.179   4.551  0.9701 -0.0185  0.3725
   96POP    CA2 4992   6.075   4.224   4.406  0.0028 -0.6425 -0.2294
   97POP     C1 4993  11.471   4.069   0.172 -0.1275  0.7943 -0.4138
   97POP     C2 4994  11.295   3.928   0.126 -0.1669 -0.1041  0.5433
   97POP     C3 4995  11.517   3.857   0.083  0.3885 -0.0883 -0.3784
   97POP     N4 4996  11.434   3.927   0.186  0.2269  0.2950  0.2157
   97POP     C5 4997  11.445   3.883   0.331 -0.4621 -0.7654 -0.0816
   97POP     C6 4998  11.380   3.967   0.441  0.5627 -0.1496 -0.5776
   97POP     O7 4999  11.394   3.898   0.565  0.2677 -0.1534 -0.2624
   97POP     P8 5000  11.360   3.999   0.680 -0.1191 -0.1626 -0.2086
   97POP     O9 5001  11.228   4.060   0.645 -0.2892 -0.1214  0.0177
   97POP    O10 5002  11.363   3.901   0.788  0.2484  0.4460  0.4552
   97POP    O11 5003  11.489   4.087   0.678  0.0103  0.1413  0.6669
   97POP    C12 5004  11.587   4.010   0.749 -0.1389  0.0932  0.7055
   97POP    C13 5005  11.732   4.049   0.722  0.0119  0.3944 -0.1865
   97POP    O14 5006  11.813   3.951   0.789  0.4683  0.4067 -1.0034
   97POP    C15 5007  11.948   3.970   0.801 -0.1019 -1.0911  0.4326
   97POP    O16 5008  12.008   4.057   0.737  0.3432  0.0535  0.1627
   97POP    C17 5009  12.025   3.876   0.894 -0.3917  0.0810  0.3303
   97POP    C18 5010  11.986   3.877   1.040  0.4225  0.2610 -0.4089
   97POP    C19 5011  11.838   3.860   1.077 -0.1481 -0.0424  0.0941
   97POP    C20 5012  11.814   3.856   1.226  0.4166  0.3210 -0.2977
   97POP    C21 5013  11.694   3.769   1.259  0.0021 -0.8108  0.2123
   97POP    C22 5014  11.623   3.820   1.386  0.3198  0.1249  0.2348
   97POP    C23 5015  11.502   3.735   1.404 -0.6124  0.4819  0.0510
   97POP    C24 5016  11.403   3.761   1.288 -0.1245 -0.2265  0.1668
   97POP    C25 5017  11.284   3.691   1.295  0.2214 -0.0803  0.1904
   97POP    C26 5018  11.260   3.590   1.400 -0.4984 -0.3154 -0.7543
   97POP    C27 5019  11.141   3.501   1.382 -0.2514 -0.2086 -0.3069
   97POP    C28 5020  11.098   3.440   1.516  0.0843 -0.0840  0.0023
   97POP    C29 5021  10.972   3.339   1.505 -0.0440 -0.0085  0.1811
   97POP    C30 5022  10.941   3.294   1.648  0.4027  0.2032  0.6081
   97POP    C31 5023  10.824   3.188   1.640  0.5105  0.7079  0.1009
   97POP    C32 5024  11.751   4.192   0.764 -0.2658 -0.0730  0.1533
   97POP    O33 5025  11.763   4.218   0.903 -0.1556  0.7753 -0.1771
   97POP    C34 5026  11.768   4.344   0.938  0.0519 -0.2875 -0.1267
   97POP    O35 5027  11.766   4.434   0.852  0.1832  0.3642  0.2809
   97POP    C36 5028  11.768   4.382   1.082  0.5329  0.7862 -0.0877
   97POP    C37 5029  11.716   4.524   1.101  0.4289 -0.2419 -0.1337
   97POP    C38 5030  11.790   4.613   1.207 -0.5370 -0.0049 -0.2202
   97POP    C39 5031  11.709   4.731   1.252 -0.4697 -0.2697 -0.0697
   97POP    C40 5032  11.799   4.839   1.315  0.2241  0.0997  0.0224
   97POP    C41 5033  11.859   4.775   1.440  0.1144 -0.3090 -0.4622
   97POP    C42 5034  11.914   4.883   1.532 -0.3988 -1.0263 -0.9741
   97POP    C43 5035  11.996   4.802   1.637 -0.0344  0.5174 -0.0272
   97POP    C44 5036  12.037   4.885   1.754 -0.0692 -0.0085  0.1317
   97POP    C45 5037  12.109   4.826   1.874 -0.0611 -0.2684 -0.6624
   97POP    C46 5038  12.030   4.717   1.942 -0.4718 -0.2349 -0.7583
   97POP    C47 5039  12.088   4.658   2.071 -0.3869 -0.2080  0.1465
   97POP    C48 5040  12.215   4.575   2.038 -0.9075 -0.4791  0.5122
   97POP    C49 5041  12.254   4.504   2.166 -0.6747 -0.1079 -0.1587
   97POP    C50 5042  12.394   4.447   2.153  0.3090 -0.2446 -0.5373
   97POP    CA1 5043  10.681   3.244   1.633  0.3609 -0.1629  0.1307
   97POP    CA2 5044  10.564   3.140   1.663  0.1681  0.0499 -0.0834
   98POP     C1 5045  12.254   4.512   0.299 -0.7559 -0.2858 -0.6397
   98POP     C2 5046  12.113   4.410   0.464 -0.3673  0.2793 -0.2920
   98POP     C3 5047  12.023   4.461   0.245 -0.3406  0.3686 -0.4479
   98POP     N4 5048  12.112   4.505   0.354 -0.5045  0.3334  0.3692
   98POP     C5 5049  12.073   4.631   0.419 -0.2753 -0.0855 -0.0257
   98POP     C6 5050  12.075   4.759   0.332 -0.1848  0.2810  0.2105
   98POP     O7 5051  12.203   4.813   0.315  0.4745 -0.4285  0.1469
   98POP     P8 5052  12.195   4.928   0.214 -0.1257  0.7283 -0.0668
   98POP     O9 5053  12.321   5.005   0.209 -0.0943 -0.3465  0.5758
   98POP    O10 5054  12.154   4.852   0.096  0.0224 -0.2503  0.1733
   98POP    O11 5055  12.075   5.013   0.268 -0.2053  0.2008  0.0184
   98POP    C12 5056  12.132   5.112   0.354 -0.3005  0.0160 -0.2648
   98POP    C13 5057  12.011   5.186   0.414  0.6174 -0.2200 -0.0528
   98POP    O14 5058  12.043   5.313   0.490 -0.4033 -0.5929  0.4441
   98POP    C15 5059  12.051   5.424   0.415  0.4422 -0.0958 -0.4488
   98POP    O16 5060  12.050   5.418   0.289 -0.0704 -0.3274 -0.2353
   98POP    C17 5061  12.058   5.561   0.488  0.0180 -0.6362  0.3147
   98POP    C18 5062  12.158   5.564   0.607  0.6854  0.5513  0.2755
   98POP    C19 5063  12.183   5.707   0.642 -0.8120 -0.3803  0.4215
   98POP    C20 5064  12.278   5.727   0.760  0.3780  1.0125  0.5413
   98POP    C21 5065  12.269   5.870   0.799  0.0857 -0.0016 -0.6152
   98POP    C22 5066  12.332   5.880   0.943  0.3104 -0.5525  0.4057
   98POP    C23 5067  12.314   6.019   1.007 -0.0122 -0.3684  0.8475
   98POP    C24 5068  12.380   6.136   0.927  0.4310 -0.8048  0.0770
   98POP    C25 5069  12.376   6.268   0.972 -0.3327  0.0534 -1.3763
   98POP    C26 5070  12.290   6.296   1.095 -0.0943  0.6937 -0.5538
   98POP    C27 5071  12.372   6.313   1.226  0.2444  0.0912 -0.1531
   98POP    C28 5072  12.286   6.364   1.340 -0.4516  0.6244  0.0580
   98POP    C29 5073  12.380   6.414   1.451  0.1374 -0.2177 -0.3648
   98POP    C30 5074  12.297   6.452   1.574  0.3995 -0.7733 -0.3886
   98POP    C31 5075  12.368   6.541   1.676 -0.6514 -0.0172 -0.7179
   98POP    C32 5076  11.930   5.084   0.495 -0.5438 -0.3439  0.2010
   98POP    O33 5077  12.001   4.977   0.565 -0.0548 -0.7264  0.0229
   98POP    C34 5078  11.941   4.927   0.676  0.0104 -0.5971  0.3845
   98POP    O35 5079  11.827   4.957   0.709  0.6988  0.2532  0.2792
   98POP    C36 5080  12.039   4.849   0.761  0.5832 -0.4911  0.7919
   98POP    C37 5081  11.965   4.738   0.835 -0.0607  0.2145 -0.0669
   98POP    C38 5082  12.064   4.641   0.903 -0.1906 -0.7779  0.2536
   98POP    C39 5083  12.132   4.707   1.024 -0.0606 -0.4007 -0.3731
   98POP    C40 5084  12.215   4.602   1.097 -0.4908  0.1635  0.3339
   98POP    C41 5085  12.283   4.656   1.227 -0.3260 -0.0663  0.4832
   98POP    C42 5086  12.360   4.546   1.302 -0.7609 -0.1827  0.4674
   98POP    C43 5087  12.407   4.616   1.428  0.2419 -0.8023 -0.6202
   98POP    C44 5088  12.498   4.517   1.499 -0.2492 -0.0621  0.1679
   98POP    C45 5089  12.520   4.563   1.641 -0.7528  0.7773  0.1677
   98POP    C46 5090  12.579   4.450   1.724  0.1808  0.0931  0.1715
   98POP    C47 5091  12.477   4.339   1.746  0.9623  0.2969  0.1295
   98POP    C48 5092  12.546   4.221   1.812 -0.0532  0.4882  0.2906
   98POP    C49 5093  12.479   4.085   1.793 -0.1661 -0.3265  0.0114
   98POP    C50 5094  12.545   3.959   1.847 -0.5076 -0.9757  0.2403
   98POP    CA1 5095  12.268   6.554   1.787 -0.2751 -0.3033 -0.3878
   98POP    CA2 5096  12.332   6.649   1.890  0.4482 -0.1992  0.0526
   99POP     C1 5097  11.658   7.246  12.127  0.7289 -0.5957  0.0724
   99POP     C2 5098  11.708   7.321  11.904 -0.0098 -0.4588 -0.8074
   99POP     C3 5099  11.655   7.104  11.941 -0.7257  0.2076  0.0214
   99POP     N4 5100  11.724   7.211  12.001 -0.9555  0.0981 -0.5995
   99POP     C5 5101  11.868   7.188  12.023 -0.0436 -0.6672  0.3256
   99POP     C6 5102  11.916   7.054  12.086  0.0588 -0.3557 -0.6390
   99POP     O7 5103  12.057   7.053  12.100 -0.0736 -0.7052  0.2863
   99POP     P8 5104  12.094   6.922  12.195 -0.0130 -0.2845  0.0728
   99POP     O9 5105  12.233   6.880  12.183  0.3518 -0.0019 -0.0890
   99POP    O10 5106  11.996   6.817  12.172  0.0424  0.3564  0.4739
   99POP    O11 5107  12.065   6.971   0.108 -0.1391 -0.3985 -0.2235
   99POP    C12 5108  12.163   7.022   0.199  0.3555  0.2329 -0.4514
   99POP    C13 5109  12.153   7.173   0.230 -0.4137  0.6690 -0.2763
   99POP    O14 5110  12.276   7.236   0.288  0.2842  0.1144 -1.2382
   99POP    C15 5111  12.316   7.340   0.216 -0.0511  0.0806  0.6250
   99POP    O16 5112  12.259   7.354   0.111  0.5364  0.3109 -0.5623
   99POP    C17 5113  12.420   7.436   0.265 -0.3503 -0.0492  0.8361
   99POP    C18 5114  12.423   7.451   0.418 -0.4100 -0.0744 -0.4625
   99POP    C19 5115  12.299   7.515   0.475  0.1995 -0.3635  0.0525
   99POP    C20 5116  12.305   7.537   0.625 -0.0166 -0.4079 -0.5045
   99POP    C21 5117  12.161   7.543   0.674  0.3510 -0.6551  0.0705
   99POP    C22 5118  12.162   7.565   0.826 -0.2978 -0.3099 -0.4253
   99POP    C23 5119  12.019   7.581   0.873  0.6389  0.1297 -0.7822
   99POP    C24 5120  11.952   7.708   0.815 -0.6047 -0.4335 -0.3093
   99POP    C25 5121  11.883   7.774   0.913 -0.2651 -0.2379 -0.5176
   99POP    C26 5122  11.874   7.722   1.060  0.4353 -0.4174  0.6567
   99POP    C27 5123  11.830   7.831   1.157  0.0202  0.1626 -0.2193
   99POP    C28 5124  11.853   7.799   1.306  0.3564 -0.2175 -0.4832
   99POP    C29 5125  11.993   7.830   1.361  0.5742 -0.2658 -0.2484
   99POP    C30 5126  11.994   7.778   1.506  0.3131  0.1304  0.4589
   99POP    C31 5127  12.132   7.816   1.556 -0.5841 -0.2622  0.6431
   99POP    C32 5128  12.041   7.188   0.331 -0.4185 -0.5366  0.4022
   99POP    O33 5129  12.054   7.113   0.451  0.7552 -0.0050  0.6569
   99POP    C34 5130  11.959   7.124   0.544  0.1475 -0.2203  0.0766
   99POP    O35 5131  11.877   7.220   0.535  0.3152 -0.3309  0.0408
   99POP    C36 5132  11.972   7.029   0.667  0.1670 -0.7045  0.5291
   99POP    C37 5133  11.959   7.105   0.796 -0.5007 -0.0463 -0.7638
   99POP    C38 5134  12.020   7.016   0.903 -0.1179 -0.0446 -0.7575
   99POP    C39 5135  11.988   7.077   1.040  0.0182 -0.5429  0.2803
   99POP    C40 5136  12.015   6.976   1.143  0.8624 -0.7554 -0.3074
   99POP    C41 5137  11.976   7.013   1.282 -0.3279  0.6601  0.3651
   99POP    C42 5138  12.018   6.925   1.396 -0.5803  0.4238 -0.0935
   99POP    C43 5139  11.991   7.001   1.523 -0.3546 -0.6333  0.0823
   99POP    C44 5140  12.019   6.905   1.641 -0.4333  0.1863 -0.1458
   99POP    C45 5141  11.977   6.981   1.766 -0.1409 -0.1737 -0.0982
   99POP    C46 5142  12.009   6.891   1.883 -0.4084 -0.0509 -0.7141
   99POP    C47 5143  11.978   6.956   2.014  0.7872 -0.0674 -0.2243
   99POP    C48 5144  11.834   7.014   2.012  0.6364  0.1703  0.2020
   99POP    C49 5145  11.804   7.077   2.150 -0.0315  0.5768  0.2556
   99POP    C50 5146  11.657   7.108   2.154 -0.1040 -0.2615  0.3101
   99POP    CA1 5147  12.176   7.765   1.693  0.0456  0.2013 -0.4361
   99POP    CA2 5148  12.328   7.798   1.704 -0.9092 -0.2995  0.0310
  100POP     C1 5149  11.421   2.353   0.566  1.0293  0.9401  0.0884
  100POP     C2 5150  11.597   2.284   0.715 -0.1651  0.7488  0.0617
  100POP     C3 5151  11.555   2.161   0.520  0.4398 -0.0573  0.2642
  100POP     N4 5152  11.557   2.303   0.577 -0.7393  0.2377 -0.5442
  100POP     C5 5153  11.662   2.363   0.492 -0.5802 -0.6427  0.1104
  100POP     C6 5154  11.695   2.514   0.520 -0.3326  0.3207 -0.0411
  100POP     O7 5155  11.810   2.515   0.616  0.1942  0.2362 -0.1451
  100POP     P8 5156  11.831   2.663   0.667  0.2323 -0.1783  0.1629
  100POP     O9 5157  11.976   2.677   0.660  0.2969  0.3928 -0.2303
  100POP    O10 5158  11.735   2.751   0.597  0.5483 -0.0802 -0.2839
  100POP    O11 5159  11.789   2.652   0.818  0.0168  0.0676  0.2590
  100POP    C12 5160  11.904   2.593   0.882 -0.7911 -0.5413 -0.2540
  100POP    C13 5161  11.886   2.559   1.033  1.1621 -0.0779 -0.2382
  100POP    O14 5162  11.829   2.426   1.051 -0.8546 -0.5816 -0.1685
  100POP    C15 5163  11.898   2.315   1.017 -0.1448  1.5135 -0.1684
  100POP    O16 5164  12.018   2.318   0.992  0.3213  0.1116  0.0589
  100POP    C17 5165  11.820   2.185   1.035 -0.0381  0.4597  0.0326
  100POP    C18 5166  11.911   2.067   1.077 -0.1923  0.1410 -0.3139
  100POP    C19 5167  11.952   2.091   1.222  0.2315 -0.0545 -0.0505
  100POP    C20 5168  12.036   1.980   1.289  0.0926 -0.2132  0.5033
  100POP    C21 5169  12.081   2.003   1.435 -0.3166 -0.4934 -0.1389
  100POP    C22 5170  12.186   2.109   1.435 -0.0316 -0.7062 -0.1292
  100POP    C23 5171  12.256   2.153   1.564  0.1439  0.2412  0.5556
  100POP    C24 5172  12.346   2.274   1.538  0.8698  0.3752  0.5633
  100POP    C25 5173  12.417   2.327   1.640  0.3596 -0.2977  0.2622
  100POP    C26 5174  12.410   2.271   1.786 -0.2909 -0.2832 -0.4708
  100POP    C27 5175  12.507   2.334   1.882 -0.6289  0.1328  0.5195
  100POP    C28 5176  12.474   2.293   2.025 -0.1762  0.0509  0.4505
  100POP    C29 5177  12.579   2.347   2.119  0.2957 -0.1280  0.6316
  100POP    C30 5178  12.561   2.280   2.253  0.7450 -0.5043 -0.9323
  100POP    C31 5179  12.644   2.351   2.354 -0.5512 -0.2203 -0.5728
  100POP    C32 5180  11.801   2.671   1.089  0.6001  0.2696 -0.2366
  100POP    O33 5181  11.867   2.786   1.120 -0.0914 -0.3086  0.0829
  100POP    C34 5182  11.785   2.898   1.126 -0.2224  0.0595  0.0476
  100POP    O35 5183  11.673   2.887   1.076 -0.2527  0.7778  0.2373
  100POP    C36 5184  11.850   3.035   1.135 -0.4162  0.2743  0.0748
  100POP    C37 5185  11.974   3.036   1.228  0.2069 -0.4876  0.5768
  100POP    C38 5186  12.043   3.172   1.243 -0.2428 -0.1488  0.6875
  100POP    C39 5187  12.187   3.146   1.288  0.6569 -0.2512 -0.3051
  100POP    C40 5188  12.239   3.279   1.342 -1.3178  0.5081 -0.1262
  100POP    C41 5189  12.365   3.271   1.427 -0.0950  0.3579 -0.3296
  100POP    C42 5190  12.419   3.411   1.461  0.5794 -0.0955  0.2804
  100POP    C43 5191  12.548   3.390   1.538  0.1271 -0.5763 -0.5701
  100POP    C44 5192  12.641   3.292   1.474  0.1683  0.2500  0.1562
  100POP    C45 5193  12.758   3.239   1.557  0.0255 -0.2792  0.5735
  100POP    C46 5194  12.713   3.152   1.670  0.3229 -0.5847 -0.4350
  100POP    C47 5195  12.815   3.051   1.726  0.3965  0.0755 -0.6991
  100POP    C48 5196  12.748   2.974   1.842 -0.4751 -0.0713 -0.0833
  100POP    C49 5197  12.829   2.847   1.868  0.0083  0.1491 -0.5311
  100POP    C50 5198  12.762   2.759   1.974 -0.4142  0.2906  0.4818
  100POP    CA1 5199  12.592   2.486   2.412 -0.0665 -0.7276  0.6268
  100POP    CA2 5200  12.682   2.542   2.515 -0.1432 -0.2143 -0.1484
  101POP     C1 5201   9.578   3.741   1.033  0.2374 -0.4032  0.0877
  101POP     C2 5202   9.746   3.821   1.171  0.2830  0.7383 -0.7336
  101POP     C3 5203   9.577   3.651   1.249 -0.0590  0.0812 -0.1409
  101POP     N4 5204   9.606   3.775   1.171 -0.2973 -0.3101  0.1356
  101POP     C5 5205   9.511   3.898   1.202  0.2098 -0.2649  0.1181
  101POP     C6 5206   9.361   3.877   1.248  0.0069 -0.5774  0.2035
  101POP     O7 5207   9.292   4.003   1.251 -0.6452 -0.4228 -1.0394
  101POP     P8 5208   9.140   3.989   1.237 -0.2490 -0.8788 -0.0854
  101POP     O9 5209   9.078   4.118   1.244 -0.2612 -0.5700  0.4888
  101POP    O10 5210   9.131   3.881   1.130  0.4182 -0.8042 -0.5108
  101POP    O11 5211   9.140   3.917   1.370 -0.6713 -0.0523 -0.3629
  101POP    C12 5212   9.135   4.014   1.475  0.5954 -0.4520  1.1125
  101POP    C13 5213   9.104   3.940   1.606 -0.2472 -0.4185 -0.5973
  101POP    O14 5214   9.111   4.034   1.721  0.7715  0.0344  0.3545
  101POP    C15 5215   9.033   3.995   1.830  0.6345 -0.7088 -0.5459
  101POP    O16 5216   8.913   3.992   1.809 -0.3034 -0.0032 -0.1749
  101POP    C17 5217   9.107   4.023   1.963  0.2355 -0.0898 -0.1911
  101POP    C18 5218   9.238   3.953   1.959  0.6508 -0.4033  0.5306
  101POP    C19 5219   9.326   4.003   2.070  0.1853 -0.2543  0.1004
  101POP    C20 5220   9.398   4.133   2.018  0.2981  0.0760 -0.7497
  101POP    C21 5221   9.481   4.196   2.129  0.5053 -0.0823 -0.7249
  101POP    C22 5222   9.549   4.320   2.074  0.4331 -0.4198  0.1981
  101POP    C23 5223   9.625   4.392   2.186  0.8725 -0.5354  0.3593
  101POP    C24 5224   9.694   4.516   2.142 -0.2506 -0.5408 -0.1891
  101POP    C25 5225   9.808   4.561   2.212 -0.4683  0.6561 -0.7182
  101POP    C26 5226   9.859   4.457   2.317 -0.1977 -0.2401 -0.1857
  101POP    C27 5227   9.958   4.514   2.416 -0.4739  0.1433  0.7207
  101POP    C28 5228  10.029   4.415   2.507 -0.0949 -0.8632 -0.7762
  101POP    C29 5229  10.131   4.470   2.597  0.5151 -0.5323 -0.0755
  101POP    C30 5230  10.167   4.378   2.716  0.6137  0.2607 -0.2241
  101POP    C31 5231  10.256   4.458   2.812  0.5753  0.1876  0.1230
  101POP    C32 5232   9.193   3.814   1.619  0.9858 -0.3483 -0.3182
  101POP    O33 5233   9.170   3.731   1.735 -0.3804  0.1569 -0.0484
  101POP    C34 5234   9.246   3.620   1.728  0.0751  0.7222 -0.3057
  101POP    O35 5235   9.320   3.595   1.638 -0.7866 -0.0475  0.1756
  101POP    C36 5236   9.239   3.531   1.849  0.1649 -0.4547  0.3512
  101POP    C37 5237   9.367   3.458   1.884 -0.7514  0.0511  0.1305
  101POP    C38 5238   9.345   3.347   1.981 -0.0042 -0.7963  0.8110
  101POP    C39 5239   9.471   3.304   2.066  0.5116 -0.7419  0.1226
  101POP    C40 5240   9.440   3.199   2.179  0.4876 -0.0768  0.0579
  101POP    C41 5241   9.554   3.197   2.280  1.1632  0.3104 -0.2073
  101POP    C42 5242   9.692   3.192   2.217  0.5676  0.2908  0.1169
  101POP    C43 5243   9.794   3.187   2.332  0.0909  0.0982 -0.5541
  101POP    C44 5244   9.926   3.164   2.271  0.9127 -0.2323 -0.6111
  101POP    C45 5245  10.016   3.157   2.390 -0.4955 -0.1440  0.0661
  101POP    C46 5246  10.153   3.111   2.339  0.4858  0.3637 -0.1686
  101POP    C47 5247  10.265   3.115   2.445 -0.0689 -0.1248 -0.1726
  101POP    C48 5248  10.386   3.044   2.387 -0.4270 -0.4710  0.1096
  101POP    C49 5249  10.493   3.055   2.496 -0.1616 -0.3794  0.2806
  101POP    C50 5250  10.621   2.986   2.454  0.4180  0.4942  0.2769
  101POP    CA1 5251  10.269   4.397   2.954 -0.6089  0.6125 -0.1870
  101POP    CA2 5252  10.367   4.468   3.045 -0.1095  0.0159 -0.5642
  102POP     C1 5253   7.555   4.838   1.760 -0.2658  0.4024  0.4932
  102POP     C2 5254   7.669   4.738   1.587  0.0968 -0.0252  0.3413
  102POP     C3 5255   7.704   4.975   1.609  0.2160  1.1306 -0.7724
  102POP     N4 5256   7.683   4.850   1.684 -0.5299  0.5150 -0.0012
  102POP     C5 5257   7.789   4.829   1.790 -0.5975 -0.1614 -0.1545
  102POP     C6 5258   7.934   4.871   1.764 -0.6423 -0.2018 -0.2150
  102POP     O7 5259   7.967   4.994   1.831  0.1595 -0.5487 -0.3108
  102POP     P8 5260   8.122   5.035   1.824  0.3212 -0.0317 -0.4382
  102POP     O9 5261   8.161   5.014   1.682 -0.4175 -0.2795 -0.2032
  102POP    O10 5262   8.140   5.162   1.898 -0.8048 -0.1708  0.3329
  102POP    O11 5263   8.170   4.915   1.906  0.1237 -0.6465  0.1426
  102POP    C12 5264   8.136   4.926   2.045  0.3730 -0.0274 -0.3474
  102POP    C13 5265   8.155   4.801   2.132  0.0771 -0.0948  0.1992
  102POP    O14 5266   8.098   4.812   2.267  0.5005 -0.0614  0.3585
  102POP    C15 5267   7.969   4.784   2.292 -0.8621  0.1282 -0.3137
  102POP    O16 5268   7.900   4.737   2.201 -0.2885 -0.0559  0.0118
  102POP    C17 5269   7.902   4.834   2.417  0.6087 -0.8366  0.1856
  102POP    C18 5270   7.909   4.731   2.528 -0.2878 -0.5055  0.7101
  102POP    C19 5271   8.047   4.688   2.573 -1.0707 -0.4187  0.6787
  102POP    C20 5272   8.116   4.797   2.654 -0.4963  0.1564 -0.1461
  102POP    C21 5273   8.260   4.754   2.677  0.1878 -0.6215 -0.3607
  102POP    C22 5274   8.344   4.862   2.726 -0.5693 -0.4253 -0.1382
  102POP    C23 5275   8.291   4.891   2.873  0.9031 -0.0447 -0.4542
  102POP    C24 5276   8.406   4.978   2.930  0.5860 -0.5765  0.3425
  102POP    C25 5277   8.412   5.002   3.066  0.6491  0.1832  1.0918
  102POP    C26 5278   8.310   4.940   3.167 -0.7923 -0.4306 -0.0330
  102POP    C27 5279   8.329   4.975   3.315  0.2880 -0.4441 -0.3808
  102POP    C28 5280   8.256   4.881   3.407 -0.1389  0.2058 -0.4238
  102POP    C29 5281   8.254   4.935   3.551  0.2596 -0.7487  0.4405
  102POP    C30 5282   8.174   4.850   3.647  0.1120 -0.0401  0.7378
  102POP    C31 5283   8.205   4.707   3.614  0.1311 -0.0044  0.0850
  102POP    C32 5284   8.314   4.793   2.129 -0.1573 -0.0466 -0.1888
  102POP    O33 5285   8.389   4.908   2.167 -0.3396 -0.3136 -0.1399
  102POP    C34 5286   8.522   4.916   2.133  0.4902 -0.2539  0.0773
  102POP    O35 5287   8.565   4.861   2.032 -0.0923 -0.0168 -0.1505
  102POP    C36 5288   8.595   5.039   2.197 -0.4493  0.0881 -0.5075
  102POP    C37 5289   8.690   5.000   2.311  0.5054  0.2143  0.0912
  102POP    C38 5290   8.714   5.096   2.426 -0.7988 -0.1688 -0.4951
  102POP    C39 5291   8.826   5.045   2.520 -0.2480  0.1600 -0.2594
  102POP    C40 5292   8.816   5.120   2.655  0.1359  0.2996  0.4062
  102POP    C41 5293   8.856   5.266   2.647  0.0835 -0.4202  0.3048
  102POP    C42 5294   8.834   5.324   2.789  0.5029 -0.3343  0.5919
  102POP    C43 5295   8.882   5.472   2.785  0.4654  0.4212  0.2169
  102POP    C44 5296   8.884   5.519   2.939 -0.4904  0.3131 -0.3771
  102POP    C45 5297   8.740   5.517   2.998 -0.3401  0.0271 -0.2144
  102POP    C46 5298   8.754   5.582   3.131 -0.1502  0.2881 -0.3900
  102POP    C47 5299   8.742   5.734   3.109  0.4074  0.6024  0.1233
  102POP    C48 5300   8.772   5.812   3.237 -0.3776  0.5072  0.1992
  102POP    C49 5301   8.647   5.807   3.331 -0.3865  0.4702  0.4954
  102POP    C50 5302   8.656   5.879   3.465  0.3330 -0.4974  0.6763
  102POP    CA1 5303   8.162   4.621   3.733  0.1924 -0.3835  0.7688
  102POP    CA2 5304   8.126   4.480   3.682 -0.6054  0.2401  0.2329
  103POP     C1 5305  12.199   3.619   0.011  0.8193  0.3407  0.5181
  103POP     C2 5306  12.080   3.689   0.213 -0.1928  0.1911  1.0340
  103POP     C3 5307  12.286   3.559   0.219  1.0406  0.1010 -0.1726
  103POP     N4 5308  12.216   3.667   0.151  0.2980 -0.6307  0.0588
  103POP     C5 5309  12.291   3.787   0.141 -0.0834 -0.3790  0.4743
  103POP     C6 5310  12.325   3.870   0.269  0.2243 -0.0448 -0.0598
  103POP     O7 5311  12.421   3.804   0.349 -0.2730 -0.2931  0.3439
  103POP     P8 5312  12.467   3.900   0.458 -0.4366  0.0876 -0.1318
  103POP     O9 5313  12.502   4.020   0.382 -0.3896  0.2137  0.3602
  103POP    O10 5314  12.355   3.904   0.552 -0.4563  0.3475  0.4387
  103POP    O11 5315  12.586   3.812   0.501  0.3215 -0.1497  0.2583
  103POP    C12 5316  12.560   3.777   0.644  0.2025 -0.4722  0.6032
  103POP    C13 5317  12.694   3.721   0.708 -0.0282 -0.3235  0.3353
  103POP    O14 5318  12.683   3.658   0.836 -0.1128  0.1529  0.1204
  103POP    C15 5319  12.637   3.530   0.837 -0.4139  1.0620  0.4718
  103POP    O16 5320  12.591   3.476   0.734  0.5517  0.2493 -0.7603
  103POP    C17 5321  12.635   3.459   0.972 -0.1946  0.0277 -0.6399
  103POP    C18 5322  12.770   3.489   1.040  0.1463  0.1427  0.0596
  103POP    C19 5323  12.782   3.428   1.187 -0.0211 -0.3862 -0.4726
  103POP    C20 5324  12.893   3.502   1.263 -0.4754  0.0159  0.1191
  103POP    C21 5325  12.839   3.642   1.291 -0.6950 -0.5261 -0.7796
  103POP    C22 5326  12.925   3.718   1.388  0.3883  0.4186  0.3232
  103POP    C23 5327  12.949   3.628   1.511  0.0146  0.1865 -0.0422
  103POP    C24 5328  13.069   3.680   1.590 -0.4004  0.1868  0.3307
  103POP    C25 5329  13.131   3.593   1.681  0.0101 -0.1063  0.2375
  103POP    C26 5330  13.060   3.462   1.713 -0.9433 -0.2828 -0.2140
  103POP    C27 5331  13.137   3.385   1.823  0.6928 -0.0635 -0.0870
  103POP    C28 5332  13.278   3.350   1.775 -0.2164  0.3358  0.4138
  103POP    C29 5333  13.359   3.276   1.877  0.0970  0.7618 -0.4559
  103POP    C30 5334  13.293   3.155   1.935  0.0166 -0.3699  0.0088
  103POP    C31 5335  13.368   3.098   2.054  0.5560  0.3599  0.1290
  103POP    C32 5336  12.797   3.830   0.709  0.2633  0.2090 -0.0813
  103POP    O33 5337  12.741   3.956   0.761 -0.3430  0.2114 -0.0792
  103POP    C34 5338  12.828   4.054   0.769  0.3639 -0.6326  1.0890
  103POP    O35 5339  12.935   4.042   0.712 -0.0054  0.1400 -0.2717
  103POP    C36 5340  12.805   4.164   0.866 -0.6045  0.1962  0.5271
  103POP    C37 5341  12.875   4.137   0.994  0.0076  0.0703 -0.3922
  103POP    C38 5342  12.867   4.247   1.100  0.4843  0.3307  0.3222
  103POP    C39 5343  12.959   4.200   1.218  0.3001  0.5021  0.2698
  103POP    C40 5344  13.112   4.194   1.176 -0.2502  0.0883  0.0318
  103POP    C41 5345  13.205   4.175   1.300  0.3637  0.4348  0.3289
  103POP    C42 5346  13.209   4.294   1.397 -0.0080 -0.5782 -0.2049
  103POP    C43 5347  13.258   4.243   1.529  0.3618 -0.0600  0.1504
  103POP    C44 5348  13.243   4.340   1.647 -0.0267  0.1401  0.5270
  103POP    C45 5349  13.097   4.381   1.638 -0.2674 -0.3155  0.5814
  103POP    C46 5350  13.049   4.491   1.737  0.0534 -0.1170  0.1494
  103POP    C47 5351  13.017   4.447   1.872  0.2885 -0.0938  0.8091
  103POP    C48 5352  12.886   4.369   1.875 -0.2824 -0.3016  0.2933
  103POP    C49 5353  12.872   4.311   2.008  0.4049  0.5062 -0.3526
  103POP    C50 5354  12.847   4.407   2.125  0.0657 -0.0545  0.1585
  103POP    CA1 5355  13.521   3.088   2.029  0.0511 -0.3037 -0.3534
  103POP    CA2 5356  13.613   3.071   2.148  0.0308 -0.4802  0.3050
  104POP     C1 5357  10.671   6.077   0.327 -0.3640  0.1905 -0.9135
  104POP     C2 5358  10.762   5.948   0.144 -0.9018  0.5330  0.1665
  104POP     C3 5359  10.719   5.838   0.351 -0.4842  0.1334  0.1678
  104POP     N4 5360  10.766   5.970   0.290  0.0849  0.2267  0.0475
  104POP     C5 5361  10.896   5.991   0.347 -0.6361 -0.6398 -0.1222
  104POP     C6 5362  11.025   5.917   0.285  0.0171  0.4134 -0.3201
  104POP     O7 5363  11.154   5.974   0.323  0.3486  0.3580  0.2266
  104POP     P8 5364  11.267   5.894   0.252 -0.5963  0.3945 -0.3556
  104POP     O9 5365  11.214   5.871   0.121 -0.1060  0.3645 -0.0270
  104POP    O10 5366  11.394   5.966   0.260 -0.1472 -0.0696 -0.1085
  104POP    O11 5367  11.264   5.772   0.354  0.0454 -0.5514 -0.4224
  104POP    C12 5368  11.316   5.819   0.473 -0.7809 -0.4190 -0.1434
  104POP    C13 5369  11.270   5.742   0.594 -0.0625  0.4351  0.1113
  104POP    O14 5370  11.275   5.807   0.719  0.4425 -0.2127  0.0956
  104POP    C15 5371  11.223   5.924   0.743 -0.0283 -0.3022 -0.3644
  104POP    O16 5372  11.143   5.980   0.668  0.1671  0.1286  0.0862
  104POP    C17 5373  11.249   5.981   0.888 -0.0644 -0.1902 -0.9146
  104POP    C18 5374  11.113   5.992   0.964 -0.2835 -0.5530  0.6385
  104POP    C19 5375  11.145   6.025   1.112  0.5836 -0.4751 -0.1598
  104POP    C20 5376  11.011   6.058   1.184  0.3590 -0.3799 -0.5165
  104POP    C21 5377  11.043   6.041   1.334 -1.0093 -0.0593  0.2604
  104POP    C22 5378  11.079   5.894   1.371 -0.3378 -0.1917 -0.1927
  104POP    C23 5379  11.083   5.880   1.522 -0.2948  0.5795 -0.5388
  104POP    C24 5380  10.949   5.937   1.577 -0.5069  0.1677  0.0347
  104POP    C25 5381  10.922   5.925   1.716 -0.0110 -0.1718 -0.2547
  104POP    C26 5382  11.029   5.859   1.811  0.4690 -0.1231  0.5384
  104POP    C27 5383  10.978   5.830   1.949 -0.1506  1.0553 -0.2772
  104POP    C28 5384  11.085   5.777   2.041  0.1937 -0.4786  0.0534
  104POP    C29 5385  11.021   5.760   2.181  0.4938 -0.0401 -0.0955
  104POP    C30 5386  11.119   5.693   2.277  0.7009 -0.0704  0.2253
  104POP    C31 5387  11.249   5.777   2.258  0.5443  0.3215 -0.8466
  104POP    C32 5388  11.323   5.600   0.575 -0.1067  0.0063 -0.1707
  104POP    O33 5389  11.467   5.575   0.586  0.0723 -0.2839  0.8371
  104POP    C34 5390  11.509   5.448   0.577 -0.4013  0.1073  0.2299
  104POP    O35 5391  11.432   5.362   0.545 -0.4426 -0.1389 -0.0215
  104POP    C36 5392  11.657   5.406   0.602  0.0521 -0.0475 -0.0821
  104POP    C37 5393  11.685   5.386   0.754  0.1527  0.6060  0.2300
  104POP    C38 5394  11.829   5.330   0.776 -0.2756 -0.1489 -0.3312
  104POP    C39 5395  11.847   5.266   0.912  0.2087  0.6548  0.1693
  104POP    C40 5396  11.992   5.260   0.962  0.0600 -0.4039 -0.4388
  104POP    C41 5397  11.999   5.207   1.102  0.2671 -0.0967 -0.3634
  104POP    C42 5398  12.144   5.153   1.132  0.1775 -0.0207  0.3601
  104POP    C43 5399  12.149   5.077   1.266  0.5498  0.0914  1.2413
  104POP    C44 5400  12.294   5.046   1.294 -0.6640 -0.5803 -1.0177
  104POP    C45 5401  12.313   5.017   1.447  0.2333  0.4797 -0.0990
  104POP    C46 5402  12.450   4.976   1.481 -0.6687  0.4154 -1.1436
  104POP    C47 5403  12.451   4.941   1.629 -0.0483 -0.7163 -0.1108
  104POP    C48 5404  12.409   5.065   1.702 -0.2804  0.0139 -0.0091
  104POP    C49 5405  12.452   5.051   1.849  0.3484  0.1828  0.6106
  104POP    C50 5406  12.588   4.990   1.868  0.1077  0.2312 -0.1023
  104POP    CA1 5407  11.360   5.702   2.335  0.1527  0.6690  0.1589
  104POP    CA2 5408  11.496   5.765   2.313  0.3550 -0.0489 -0.1967
  105POP     C1 5409  12.264   7.554  11.896  0.3017 -0.2468  0.1132
  105POP     C2 5410  12.486   7.482  11.868  0.1416  0.0887  0.5771
  105POP     C3 5411  12.445   7.701  11.929  0.4380  0.2343 -0.7536
  105POP     N4 5412  12.396   7.564  11.951  0.2217  0.5626  0.2271
  105POP     C5 5413  12.397   7.519  12.094 -0.7720 -0.7312 -0.6182
  105POP     C6 5414  12.303   7.606  12.188  0.0395  0.7875 -0.6131
  105POP     O7 5415  12.372   7.726   0.020 -0.3180  0.3340  0.1329
  105POP     P8 5416  12.251   7.828   0.043 -0.2178  0.3607  0.0601
  105POP     O9 5417  12.230   7.927  12.162  0.1368 -0.0533  0.9285
  105POP    O10 5418  12.138   7.750   0.097  0.7748  0.0774 -0.2026
  105POP    O11 5419  12.305   7.915   0.163 -0.1271 -0.3054  0.2552
  105POP    C12 5420  12.277   7.849   0.292 -0.4963 -0.4825  0.5740
  105POP    C13 5421  12.347   7.920   0.408 -0.2748 -0.2348  0.2406
  105POP    O14 5422  12.270   8.018   0.482  0.2766  0.3707  0.2652
  105POP    C15 5423  12.181   7.965   0.569 -0.3517 -0.3443 -0.6518
  105POP    O16 5424  12.129   7.854   0.562 -0.6958  0.3947  0.4826
  105POP    C17 5425  12.105   8.071   0.644 -0.0504 -0.4942  0.0832
  105POP    C18 5426  12.160   8.120   0.782 -0.0747 -0.4297 -0.8311
  105POP    C19 5427  12.236   8.012   0.868 -0.3179  0.0399  0.3807
  105POP    C20 5428  12.346   8.077   0.957 -0.3153 -0.0467  0.2500
  105POP    C21 5429  12.412   7.968   1.039 -0.3576  0.4247 -0.0719
  105POP    C22 5430  12.543   8.006   1.100 -0.6357  0.4826 -0.3620
  105POP    C23 5431  12.507   8.098   1.215 -0.3311 -0.4743 -0.0716
  105POP    C24 5432  12.495   8.015   1.346 -0.5312  0.0773 -0.1450
  105POP    C25 5433  12.452   8.067   1.461 -0.3568 -0.1565 -0.2354
  105POP    C26 5434  12.381   8.205   1.469  0.5923 -0.2453 -0.2248
  105POP    C27 5435  12.334   8.254   1.606  0.3671  0.5334  0.3603
  105POP    C28 5436  12.261   8.386   1.594 -0.3943 -0.0738 -0.3770
  105POP    C29 5437  12.353   8.494   1.537 -0.1675 -0.2453 -0.7535
  105POP    C30 5438  12.278   8.623   1.524 -0.0368 -0.1109  0.1032
  105POP    C31 5439  12.207   8.663   1.653 -0.1340  0.2673  0.3822
  105POP    C32 5440  12.478   7.986   0.359  0.1857  0.0986 -0.0164
  105POP    O33 5441  12.586   7.900   0.357 -0.6356  1.1593  0.3862
  105POP    C34 5442  12.704   7.950   0.315  0.6424 -0.7405  0.0811
  105POP    O35 5443  12.701   8.045   0.237 -0.3095  0.4435  0.2693
  105POP    C36 5444  12.827   7.858   0.306  0.1595  0.7787 -0.5714
  105POP    C37 5445  12.891   7.831   0.440  0.0831 -0.1963  0.4572
  105POP    C38 5446  13.006   7.737   0.422  0.3495 -0.1379 -0.1382
  105POP    C39 5447  13.101   7.719   0.541  0.9798  1.2606  0.0077
  105POP    C40 5448  13.171   7.849   0.576  0.5616  0.0580  0.2615
  105POP    C41 5449  13.266   7.842   0.693 -0.0483  0.2195  0.0884
  105POP    C42 5450  13.356   7.968   0.706 -0.5180  0.5908 -1.1945
  105POP    C43 5451  13.464   7.945   0.816  0.0002  0.7445 -0.4136
  105POP    C44 5452  13.522   8.084   0.851 -0.6621  0.8632  0.4425
  105POP    C45 5453  13.606   8.079   0.975  0.1562  0.1770 -0.2552
  105POP    C46 5454  13.532   8.008   1.088  0.0960 -0.0437 -0.4393
  105POP    C47 5455  13.633   7.984   1.202  0.4779 -0.6532 -0.0316
  105POP    C48 5456  13.573   7.923   1.327  0.3269  0.6188 -0.1237
  105POP    C49 5457  13.655   7.974   1.441  0.2283 -0.2377 -0.3064
  105POP    C50 5458  13.655   7.875   1.554  0.0310  0.0097  0.1413
  105POP    CA1 5459  12.107   8.779   1.628 -0.7887 -0.6671  0.4901
  105POP    CA2 5460  12.184   8.908   1.606  0.0212  0.9177  0.5059
  106POP     C1 5461  12.604   6.718  11.780  0.7517 -0.9016 -0.2848
  106POP     C2 5462  12.394   6.780  11.884  0.3976  0.4736 -0.8554
  106POP     C3 5463  12.383   6.714  11.663 -0.3487  0.1832 -0.3630
  106POP     N4 5464  12.473   6.787  11.759  0.1007 -0.7467 -0.2284
  106POP     C5 5465  12.506   6.918  11.706  0.0113 -0.1765  0.2906
  106POP     C6 5466  12.575   7.032  11.791  0.8857 -0.0151 -0.0603
  106POP     O7 5467  12.715   7.026  11.812  0.8695 -0.0763  0.1195
  106POP     P8 5468  12.752   7.149  11.904  0.4604 -0.6692  0.3117
  106POP     O9 5469  12.726   7.264  11.816  0.4131 -0.4607 -0.2537
  106POP    O10 5470  12.682   7.134  12.030 -0.1893 -0.1289 -0.2197
  106POP    O11 5471  12.906   7.139  11.925  0.2381  0.0175  0.0106
  106POP    C12 5472  12.927   7.081  12.056  0.0274  0.6426 -0.3386
  106POP    C13 5473  13.072   7.041  12.089  0.4267  0.0334  0.2824
  106POP    O14 5474  13.090   6.963  12.213  0.1990  0.1233 -0.5244
  106POP    C15 5475  13.074   6.830  12.215  0.6222 -0.6203 -0.8936
  106POP    O16 5476  13.026   6.768  12.120 -0.3471  0.1595  0.1016
  106POP    C17 5477  13.102   6.777   0.128  0.3232  0.3023 -1.1239
  106POP    C18 5478  12.986   6.798   0.231  0.6688 -0.0400 -0.3833
  106POP    C19 5479  13.036   6.760   0.378  0.3574 -0.2712  0.5564
  106POP    C20 5480  12.922   6.752   0.487 -0.3628 -0.2876 -0.3787
  106POP    C21 5481  12.959   6.835   0.611 -0.1585  0.2193  0.2978
  106POP    C22 5482  12.852   6.819   0.715  0.3159 -0.1437 -0.2715
  106POP    C23 5483  12.874   6.911   0.839  0.4795  0.2617 -0.0410
  106POP    C24 5484  12.785   6.851   0.953 -0.8397 -0.0763 -0.3125
  106POP    C25 5485  12.761   6.906   1.082 -0.0018 -0.1431  0.2483
  106POP    C26 5486  12.816   7.047   1.129 -0.1154  0.4146  0.5219
  106POP    C27 5487  12.784   7.069   1.278  0.6654  0.0997  0.2257
  106POP    C28 5488  12.813   7.215   1.306 -0.0030 -0.2756  0.1168
  106POP    C29 5489  12.776   7.252   1.452 -0.0998 -0.9717  0.1198
  106POP    C30 5490  12.789   7.405   1.444 -0.2870 -0.6305  0.1713
  106POP    C31 5491  12.703   7.473   1.555 -0.5726  0.6803 -0.3038
  106POP    C32 5492  13.163   7.169  12.071  0.1146 -0.5265 -0.2402
  106POP    O33 5493  13.134   7.297  12.126 -0.4560 -0.4215 -0.4583
  106POP    C34 5494  13.215   7.397  12.087  0.6477  0.5240 -0.5401
  106POP    O35 5495  13.308   7.396  12.003  0.5573  0.2802  0.1677
  106POP    C36 5496  13.168   7.530  12.150  0.7459 -0.5819 -0.4983
  106POP    C37 5497  13.176   7.532   0.074  0.0871  0.0685  0.8266
  106POP    C38 5498  13.319   7.535   0.124 -0.2815  0.2475 -0.1586
  106POP    C39 5499  13.396   7.668   0.086  0.2113  0.5237 -0.1205
  106POP    C40 5500  13.327   7.792   0.131  0.2413  0.5419 -0.2256
  106POP    C41 5501  13.442   7.885   0.157 -0.1048  0.2751  0.8294
  106POP    C42 5502  13.400   8.007   0.237  0.7523  0.1536  0.4648
  106POP    C43 5503  13.517   8.089   0.285 -0.3109 -0.2416  0.1217
  106POP    C44 5504  13.604   8.001   0.374 -0.3361  0.3532 -0.0879
  106POP    C45 5505  13.709   8.083   0.440  0.4857  0.1353  0.1911
  106POP    C46 5506  13.776   8.007   0.557 -0.2788 -0.1234  0.1898
  106POP    C47 5507  13.895   8.091   0.602 -0.1961 -0.0048 -0.2809
  106POP    C48 5508  13.855   8.200   0.697  0.3108 -0.3747  0.0108
  106POP    C49 5509  13.973   8.299   0.721  0.2992 -0.3359  0.6414
  106POP    C50 5510  13.936   8.418   0.812 -0.3112 -0.1563  0.0838
  106POP    CA1 5511  12.700   7.629   1.532 -0.3860 -1.0859 -0.9164
  106POP    CA2 5512  12.596   7.662   1.424 -0.4535 -0.3754  0.1336
  107POP     C1 5513  13.257   5.914  11.505  0.0448 -0.1075  0.6231
  107POP     C2 5514  13.079   6.085  11.438  0.1083  0.1332  0.1033
  107POP     C3 5515  13.066   5.956  11.628 -0.6190 -0.0002 -0.3924
  107POP     N4 5516  13.160   6.021  11.541 -0.6786  0.0236 -0.3018
  107POP     C5 5517  13.226   6.125  11.620 -0.0334 -0.0005 -0.2354
  107POP     C6 5518  13.340   6.209  11.554 -0.5562  0.7597 -0.0354
  107POP     O7 5519  13.407   6.281  11.657 -0.9245 -0.3683 -0.1940
  107POP     P8 5520  13.511   6.377  11.583 -0.3461 -0.0421  0.1726
  107POP     O9 5521  13.443   6.512  11.585  0.0141  0.9380  0.3260
  107POP    O10 5522  13.545   6.315  11.454  0.0537 -0.2352 -0.1568
  107POP    O11 5523  13.632   6.382  11.691  0.2446 -1.0190 -0.2433
  107POP    C12 5524  13.631   6.484  11.786  0.0032 -0.5707 -0.4745
  107POP    C13 5525  13.726   6.465  11.904 -0.4794 -0.3599 -0.1716
  107POP    O14 5526  13.855   6.541  11.884  0.0396 -0.1426  0.2983
  107POP    C15 5527  13.855   6.677  11.895  0.2653  0.0883  0.3305
  107POP    O16 5528  13.748   6.738  11.883  0.1299 -0.0311  0.4619
  107POP    C17 5529  13.992   6.741  11.892 -0.1917 -0.1316 -0.3549
  107POP    C18 5530  14.022   6.869  11.963  0.1958  1.2357  0.0509
  107POP    C19 5531  14.019   6.849  12.116 -0.1105 -0.9983  0.5831
  107POP    C20 5532  14.124   6.933  12.187  0.4801 -0.1250 -0.8112
  107POP    C21 5533  14.110   6.896   0.111 -0.0316  0.0928 -0.6211
  107POP    C22 5534  14.210   6.973   0.198 -0.2435  0.0202 -0.6540
  107POP    C23 5535  14.201   6.927   0.345  0.5253 -0.1409 -0.0009
  107POP    C24 5536  14.057   6.941   0.399 -0.7126  0.1892 -0.7217
  107POP    C25 5537  14.021   6.909   0.529 -0.1920 -0.2481  0.2924
  107POP    C26 5538  14.122   6.843   0.620 -0.1131  0.2203  0.0616
  107POP    C27 5539  14.061   6.833   0.758 -0.4179 -0.0361  0.4275
  107POP    C28 5540  14.169   6.782   0.862  0.1461 -0.3063  0.0578
  107POP    C29 5541  14.102   6.768   0.996  0.1447 -0.1898  0.7402
  107POP    C30 5542  14.211   6.750   1.103 -0.6385  0.1222  0.5306
  107POP    C31 5543  14.150   6.769   1.243  0.7396  0.2054 -0.2521
  107POP    C32 5544  13.739   6.312  11.918 -0.6995 -0.1424  0.2170
  107POP    O33 5545  13.636   6.260  12.014  0.1764 -0.6418  0.0627
  107POP    C34 5546  13.637   6.123  12.023  0.7760 -0.4389  0.0503
  107POP    O35 5547  13.712   6.052  11.960 -0.6952  0.0678  0.2220
  107POP    C36 5548  13.550   6.051  12.125 -0.6712  0.6239  0.0833
  107POP    C37 5549  13.641   6.040   0.022  0.3843  0.3157 -0.1955
  107POP    C38 5550  13.566   5.965   0.132 -0.8743  0.0803 -0.1597
  107POP    C39 5551  13.656   5.949   0.258 -0.2457 -0.4503 -0.7187
  107POP    C40 5552  13.685   6.080   0.336 -0.0318  0.1939  0.2765
  107POP    C41 5553  13.765   6.049   0.461  0.7696  0.4248 -0.7540
  107POP    C42 5554  13.821   6.174   0.527  0.2366 -0.1399 -0.1040
  107POP    C43 5555  13.891   6.270   0.429 -0.4368 -0.2342  0.0942
  107POP    C44 5556  13.964   6.381   0.508  0.1623 -0.0933  0.2927
  107POP    C45 5557  14.036   6.491   0.435 -0.4191 -0.2025 -0.2457
  107POP    C46 5558  14.148   6.435   0.353 -0.0933  0.0811  0.2209
  107POP    C47 5559  14.237   6.536   0.283  0.0782 -0.2518 -0.2285
  107POP    C48 5560  14.361   6.476   0.215 -0.6916  0.6871 -0.5670
  107POP    C49 5561  14.426   6.575   0.116  0.6360  0.3751  0.5950
  107POP    C50 5562  14.341   6.624   0.001  0.2162 -0.2078 -0.0870
  107POP    CA1 5563  14.264   6.757   1.344  0.0092 -0.5303  0.7641
  107POP    CA2 5564  14.202   6.770   1.485 -0.2541  0.7538  0.1204
  108POP     C1 5565  13.502   5.115  11.617 -0.8674 -0.1051  0.0839
  108POP     C2 5566  13.298   5.136  11.496  0.3515 -0.2559 -0.1802
  108POP     C3 5567  13.506   5.249  11.426  0.5301  0.3964  0.2714
  108POP     N4 5568  13.424   5.199  11.538 -0.1210  0.1320 -0.5287
  108POP     C5 5569  13.372   5.313  11.617 -0.1696  0.0761  0.7190
  108POP     C6 5570  13.480   5.419  11.668  0.9717  0.3049 -0.0239
  108POP     O7 5571  13.418   5.550  11.675 -0.3217  0.2422  0.4253
  108POP     P8 5572  13.538   5.637  11.722 -0.1096  0.0095  0.0581
  108POP     O9 5573  13.652   5.593  11.640  0.5208 -0.3800  0.0325
  108POP    O10 5574  13.511   5.780  11.745  0.5098  0.3622  1.2185
  108POP    O11 5575  13.573   5.588  11.868 -0.2163  0.7360  0.6090
  108POP    C12 5576  13.466   5.635  11.955 -0.3666 -0.0801 -0.0821
  108POP    C13 5577  13.485   5.608  12.102 -0.2481 -0.0717 -1.2250
  108POP    O14 5578  13.418   5.712  12.189  0.2339 -0.4695 -0.4443
  108POP    C15 5579  13.289   5.679  12.222 -0.8111 -0.0374 -0.2822
  108POP    O16 5580  13.229   5.583  12.175  0.1152 -0.1070 -0.5631
  108POP    C17 5581  13.212   5.773   0.096  0.8455 -0.9158  0.8071
  108POP    C18 5582  13.193   5.702   0.224  1.1455 -0.7053 -0.3766
  108POP    C19 5583  13.133   5.806   0.321 -0.6920 -0.0932 -0.1993
  108POP    C20 5584  13.242   5.895   0.375  0.6290  0.1273 -0.4890
  108POP    C21 5585  13.205   5.962   0.509 -0.1585  0.4539 -0.2263
  108POP    C22 5586  13.197   5.873   0.640 -0.4936  0.0492 -0.0379
  108POP    C23 5587  13.159   5.947   0.764  0.3748  0.1137 -0.0849
  108POP    C24 5588  13.281   6.003   0.830  0.7740  0.0217  0.3902
  108POP    C25 5589  13.264   6.061   0.957  0.5080 -0.3233  0.0607
  108POP    C26 5590  13.116   6.068   1.008 -0.7087 -0.4346 -0.3675
  108POP    C27 5591  13.118   6.161   1.135  0.5878 -0.2595  0.2224
  108POP    C28 5592  13.175   6.300   1.111 -0.4130 -0.0442  0.4835
  108POP    C29 5593  13.169   6.378   1.236 -0.0128 -0.4790  0.5066
  108POP    C30 5594  13.209   6.531   1.213 -0.0642  0.2755  0.0502
  108POP    C31 5595  13.126   6.616   1.307 -0.5339  0.0757 -0.3096
  108POP    C32 5596  13.635   5.631  12.124 -0.6698  0.4264  0.2672
  108POP    O33 5597  13.692   5.572   0.019  0.4855  0.0342  0.2010
  108POP    C34 5598  13.823   5.599   0.027  0.1270 -0.6296 -0.0416
  108POP    O35 5599  13.878   5.678  12.176  0.3433  0.1218 -0.8490
  108POP    C36 5600  13.902   5.539   0.141 -0.2214 -0.8577 -0.5830
  108POP    C37 5601  13.887   5.614   0.270  0.3272  0.3460  0.0567
  108POP    C38 5602  14.005   5.587   0.359  0.0536  0.3380  0.8511
  108POP    C39 5603  14.015   5.650   0.498 -0.1098  0.4126 -0.0664
  108POP    C40 5604  14.154   5.633   0.563 -0.2225  0.1085 -0.1869
  108POP    C41 5605  14.152   5.666   0.711 -0.0637  0.3002  0.1264
  108POP    C42 5606  14.286   5.677   0.776 -0.2387 -0.3881  0.0979
  108POP    C43 5607  14.350   5.532   0.790  0.5332  0.4123 -0.0325
  108POP    C44 5608  14.467   5.540   0.889  0.1868  0.2479 -0.0170
  108POP    C45 5609  14.539   5.409   0.898 -0.5708  0.4154 -0.3455
  108POP    C46 5610  14.433   5.303   0.937  0.1702  0.0694  0.0438
  108POP    C47 5611  14.494   5.168   0.967 -0.1635  0.0588 -0.1116
  108POP    C48 5612  14.378   5.082   1.019 -0.7645 -0.1215  0.2350
  108POP    C49 5613  14.438   4.948   1.063  0.7178  0.3534  0.2157
  108POP    C50 5614  14.335   4.861   1.136 -0.6672  0.4546 -0.2800
  108POP    CA1 5615  13.144   6.761   1.265 -0.2899  0.2996 -0.4415
  108POP    CA2 5616  13.096   6.856   1.374  0.5425  0.4291  0.0631
  109POP     C1 5617  10.542   3.367   0.642 -0.2763 -0.4171 -0.2274
  109POP     C2 5618  10.687   3.416   0.818 -0.2476 -0.5278  0.7343
  109POP     C3 5619  10.472   3.467   0.838 -0.1147 -0.5071  0.4373
  109POP     N4 5620  10.556   3.363   0.785 -0.1702 -0.4611  0.1417
  109POP     C5 5621  10.529   3.229   0.843  0.6941  0.0292 -0.0570
  109POP     C6 5622  10.386   3.167   0.871  0.5405 -0.0651 -0.1973
  109POP     O7 5623  10.328   3.231   0.987  0.3960  0.1797 -0.4928
  109POP     P8 5624  10.162   3.228   1.001  0.3585  0.4041 -0.0682
  109POP     O9 5625  10.116   3.232   0.857 -0.4135  1.0058  0.2553
  109POP    O10 5626  10.145   3.109   1.090  0.8624  0.0787  0.2646
  109POP    O11 5627  10.157   3.367   1.058 -0.1315 -0.2366 -0.1740
  109POP    C12 5628  10.241   3.380   1.177 -0.1311 -0.2207  0.2939
  109POP    C13 5629  10.241   3.515   1.255 -0.5741  0.6556  0.2347
  109POP    O14 5630  10.340   3.514   1.359 -0.3321  0.0929  0.1803
  109POP    C15 5631  10.472   3.509   1.320  0.4296  0.4917 -0.2926
  109POP    O16 5632  10.511   3.526   1.208 -0.2323  0.1805 -0.0519
  109POP    C17 5633  10.560   3.504   1.443 -0.0056 -0.0508 -0.4264
  109POP    C18 5634  10.639   3.637   1.458  0.4047 -0.1279  0.0401
  109POP    C19 5635  10.557   3.765   1.469  0.7295 -0.4642  0.3470
  109POP    C20 5636  10.661   3.880   1.481  0.2843  0.5492 -0.2305
  109POP    C21 5637  10.732   3.924   1.354 -0.0413 -0.1866 -0.2838
  109POP    C22 5638  10.810   4.049   1.391 -0.3092  0.3049  0.0677
  109POP    C23 5639  10.911   4.102   1.295  0.3606  0.0363  0.0504
  109POP    C24 5640  10.994   4.225   1.345  0.0967  0.1986  0.4766
  109POP    C25 5641  11.088   4.211   1.449  0.6272 -0.0087 -0.3412
  109POP    C26 5642  11.108   4.073   1.516 -0.4872 -0.1751 -0.1014
  109POP    C27 5643  11.211   4.090   1.625  0.4121  0.4543 -0.2968
  109POP    C28 5644  11.240   3.952   1.685  0.5410 -0.3823 -0.5658
  109POP    C29 5645  11.118   3.869   1.710 -0.6035 -0.0050  0.4186
  109POP    C30 5646  11.048   3.910   1.836  0.4416 -0.7467  0.4941
  109POP    C31 5647  10.964   3.789   1.878  0.5234  0.3363  0.2732
  109POP    C32 5648  10.102   3.557   1.299  0.2380  0.3781  0.2813
  109POP    O33 5649  10.045   3.459   1.393 -0.7380 -0.0701  0.0602
  109POP    C34 5650   9.928   3.508   1.445  0.1104  0.6217  0.3332
  109POP    O35 5651   9.871   3.606   1.393 -0.0561 -0.2260  0.3536
  109POP    C36 5652   9.866   3.439   1.569 -0.4275 -0.4504 -0.0632
  109POP    C37 5653   9.711   3.428   1.560 -0.3384  0.3368 -0.2989
  109POP    C38 5654   9.666   3.355   1.687  0.6462  0.5442 -0.2116
  109POP    C39 5655   9.736   3.217   1.692  0.2072  0.0367  0.8849
  109POP    C40 5656   9.689   3.134   1.806 -0.6487  0.2702 -0.3255
  109POP    C41 5657   9.772   3.001   1.810  0.1500  0.3083  0.8455
  109POP    C42 5658   9.748   2.931   1.939  0.2076  0.4978  0.0465
  109POP    C43 5659   9.795   2.787   1.943  0.0522 -0.6602  0.0367
  109POP    C44 5660   9.748   2.723   2.078  0.2930 -0.1355 -0.4346
  109POP    C45 5661   9.791   2.577   2.079  0.5833 -0.7342  0.3491
  109POP    C46 5662   9.768   2.522   2.224 -0.1379  0.3121 -0.4396
  109POP    C47 5663   9.618   2.506   2.255  0.0484  0.2986  0.3192
  109POP    C48 5664   9.606   2.449   2.392  0.3036  0.5592 -0.2739
  109POP    C49 5665   9.459   2.459   2.443 -0.4791 -0.1635  0.8272
  109POP    C50 5666   9.430   2.373   2.563  0.0349 -0.3412  0.0197
  109POP    CA1 5667  10.865   3.759   1.765  0.2699  0.4725  0.1067
  109POP    CA2 5668  10.806   3.623   1.787  0.3821 -0.1410 -0.1005
  110POP     C1 5669  10.532   0.484   5.115 -0.3315  0.0031  0.2697
  110POP     C2 5670  10.732   0.363   5.078  0.1070  0.5777  0.3370
  110POP     C3 5671  10.579   0.419   4.902 -0.0875 -0.3054 -0.3213
  110POP     N4 5672  10.589   0.368   5.042 -0.3540  0.3143  1.0528
  110POP     C5 5673  10.517   0.239   5.067 -0.2873  0.2092  0.3854
  110POP     C6 5674  10.370   0.217   5.036 -0.8872 -0.1436  0.1425
  110POP     O7 5675  10.266   0.296   5.088 -0.2304 -0.3047  0.0527
  110POP     P8 5676  10.129   0.280   5.008  0.2473  0.1771  0.2919
  110POP     O9 5677  10.108   0.135   4.997 -0.0561 -0.0829  0.4855
  110POP    O10 5678  10.049   0.369   5.095 -0.3517 -0.1341  0.1740
  110POP    O11 5679  10.175   0.346   4.877  0.2953 -0.5106 -0.5093
  110POP    C12 5680  10.047   0.363   4.827  0.2553  1.0155  0.1534
  110POP    C13 5681  10.039   0.481   4.732  0.0155  0.0553  0.1638
  110POP    O14 5682   9.905   0.525   4.691  0.6839  0.4067 -0.0916
  110POP    C15 5683   9.826   0.606   4.772 -0.5847  0.7328  0.7634
  110POP    O16 5684   9.874   0.633   4.882 -0.0658  0.1836 -0.4087
  110POP    C17 5685   9.679   0.619   4.727 -0.0830 -0.1961 -0.1651
  110POP    C18 5686   9.670   0.707   4.605  0.0027 -0.4403 -0.5330
  110POP    C19 5687   9.538   0.690   4.526  0.0802  0.1031  0.6037
  110POP    C20 5688   9.555   0.716   4.376 -0.1739 -0.2662  0.3180
  110POP    C21 5689   9.430   0.686   4.294 -0.9038 -0.2971  0.2191
  110POP    C22 5690   9.445   0.719   4.143 -0.4979 -0.3966  0.4213
  110POP    C23 5691   9.328   0.670   4.064  0.2619 -0.5434  0.2528
  110POP    C24 5692   9.358   0.707   3.922 -0.7834  0.4686  0.2555
  110POP    C25 5693   9.256   0.697   3.820 -0.0861 -0.0996  0.4931
  110POP    C26 5694   9.114   0.656   3.854  0.0771  0.3438 -1.0893
  110POP    C27 5695   9.016   0.670   3.737  0.0940  0.4377 -0.4452
  110POP    C28 5696   9.053   0.589   3.615  0.1377  0.0022  0.0137
  110POP    C29 5697   8.951   0.599   3.503  0.3111  0.2900  0.3904
  110POP    C30 5698   8.996   0.501   3.399 -0.2973 -0.7506  0.0706
  110POP    C31 5699   8.920   0.503   3.270  0.5680 -0.3885  0.7443
  110POP    C32 5700  10.126   0.448   4.606 -0.2289 -0.1596  0.0033
  110POP    O33 5701  10.101   0.320   4.544  0.2926  0.4703 -0.4823
  110POP    C34 5702  10.191   0.274   4.461  0.0039 -0.1271  0.3036
  110POP    O35 5703  10.297   0.328   4.444  0.2791  0.0754  0.1068
  110POP    C36 5704  10.155   0.151   4.377 -0.0439  0.1274 -0.1850
  110POP    C37 5705  10.054   0.189   4.272 -0.3353  0.2006 -0.0732
  110POP    C38 5706  10.049   0.097   4.154 -0.6916  0.0559  0.2202
  110POP    C39 5707   9.942   0.129   4.054 -0.1714  0.2707 -0.7036
  110POP    C40 5708   9.926   0.024   3.948  0.0058 -0.2082 -0.2209
  110POP    C41 5709   9.810   0.062   3.857  0.2034  0.5454  0.8362
  110POP    C42 5710   9.800  10.040   3.736 -0.2969 -0.5157  0.4239
  110POP    C43 5711   9.680   0.001   3.642 -0.2627  0.1101  0.3552
  110POP    C44 5712   9.665   9.968   3.529  0.1135 -0.1801 -0.7814
  110POP    C45 5713   9.561  10.017   3.431  0.1410  0.7008 -0.0159
  110POP    C46 5714   9.562   9.930   3.309  0.4057  0.0396 -0.0642
  110POP    C47 5715   9.464   9.986   3.206  0.2509  0.4794  0.8689
  110POP    C48 5716   9.441   9.880   3.101  0.2389  0.0064 -0.0030
  110POP    C49 5717   9.324   9.909   3.011  0.0616 -0.2770  0.4967
  110POP    C50 5718   9.338  10.041   2.942  0.1221 -0.1860 -0.0337
  110POP    CA1 5719   8.954   0.389   3.174 -0.2364 -0.3967 -0.0532
  110POP    CA2 5720   8.901   0.262   3.236  0.0516 -0.4703 -0.4459
  111POP     C1 5721   8.702   9.321   6.080 -0.5389 -0.0952  0.2013
  111POP     C2 5722   8.654   9.549   6.086  0.0322  0.6463 -0.0850
  111POP     C3 5723   8.473   9.416   6.094 -0.6996 -0.9823  0.1038
  111POP     N4 5724   8.604   9.424   6.036  0.8800  0.4140  0.2147
  111POP     C5 5725   8.610   9.446   5.895  0.5140  0.3877 -0.2679
  111POP     C6 5726   8.582   9.326   5.795  0.1261 -0.3717  0.3621
  111POP     O7 5727   8.443   9.284   5.799  0.0206  0.3073 -0.5676
  111POP     P8 5728   8.430   9.156   5.704  0.6137 -0.0713 -0.1291
  111POP     O9 5729   8.550   9.072   5.701  1.3975  0.3055  0.3462
  111POP    O10 5730   8.296   9.090   5.705 -0.7694  0.1131 -0.0797
  111POP    O11 5731   8.453   9.238   5.569 -0.3738 -0.0381  0.0638
  111POP    C12 5732   8.333   9.264   5.508 -0.3099 -0.1283  0.7078
  111POP    C13 5733   8.344   9.339   5.377  0.9146 -0.6700  0.0439
  111POP    O14 5734   8.209   9.367   5.323  0.2184 -0.0296  0.0032
  111POP    C15 5735   8.181   9.470   5.241 -0.4838  0.3025 -0.3607
  111POP    O16 5736   8.271   9.509   5.166 -0.6904  0.7691  0.0578
  111POP    C17 5737   8.034   9.482   5.215 -0.6710 -0.2713  0.1792
  111POP    C18 5738   7.972   9.345   5.198 -0.5631  0.2934 -0.3605
  111POP    C19 5739   7.855   9.334   5.096 -0.1729 -0.3280 -0.1250
  111POP    C20 5740   7.915   9.357   4.963 -0.2820  0.3738  0.2658
  111POP    C21 5741   7.793   9.359   4.871 -0.0299  0.2154 -0.0337
  111POP    C22 5742   7.831   9.384   4.726  0.2138 -0.1299  0.6151
  111POP    C23 5743   7.710   9.390   4.631 -0.2415 -0.4863  0.2189
  111POP    C24 5744   7.765   9.390   4.490 -0.1135 -0.3302 -0.5062
  111POP    C25 5745   7.681   9.444   4.395  0.1084 -0.1856  0.2840
  111POP    C26 5746   7.536   9.490   4.422 -0.0712 -0.6513  0.2162
  111POP    C27 5747   7.480   9.512   4.282  0.2098 -0.2959  0.4432
  111POP    C28 5748   7.479   9.381   4.207  0.3766  0.3872 -0.7454
  111POP    C29 5749   7.423   9.387   4.064 -1.0790 -0.2876 -0.2076
  111POP    C30 5750   7.456   9.265   3.978 -0.1397  0.4251 -0.0517
  111POP    C31 5751   7.603   9.265   3.952  0.1551  0.0174  0.4319
  111POP    C32 5752   8.421   9.238   5.297  0.1465 -0.3057  0.2554
  111POP    O33 5753   8.367   9.106   5.275  0.2221  0.4436  0.5478
  111POP    C34 5754   8.449   9.029   5.202 -0.3014  0.6714  0.4856
  111POP    O35 5755   8.570   9.056   5.205 -0.5595 -0.2295  0.0542
  111POP    C36 5756   8.387   8.889   5.160  0.0031  0.4609  0.6163
  111POP    C37 5757   8.312   8.897   5.025  0.0639  0.3918 -0.4622
  111POP    C38 5758   8.300   8.758   4.959  0.6186  0.1200  0.1459
  111POP    C39 5759   8.230   8.779   4.826  0.4385  0.2703  0.2457
  111POP    C40 5760   8.199   8.647   4.750 -0.5662  0.4794 -0.5804
  111POP    C41 5761   8.148   8.702   4.614  0.4388  0.2199 -0.1537
  111POP    C42 5762   8.119   8.585   4.519  0.3002 -0.5434  0.2963
  111POP    C43 5763   8.072   8.625   4.375 -1.0055  1.0632 -0.6968
  111POP    C44 5764   8.173   8.707   4.294  0.4254 -0.2222  0.1223
  111POP    C45 5765   8.118   8.740   4.157 -0.5588 -0.5554  0.6389
  111POP    C46 5766   8.226   8.806   4.077  0.2226 -0.4406 -0.0572
  111POP    C47 5767   8.168   8.850   3.939  0.7256  0.1905  0.1606
  111POP    C48 5768   8.252   8.928   3.838 -0.2845 -0.4673 -0.0883
  111POP    C49 5769   8.174   8.916   3.699 -0.7187 -0.4510  0.6743
  111POP    C50 5770   8.245   8.979   3.575 -0.3184 -0.5881 -0.7280
  111POP    CA1 5771   7.647   9.133   3.873  0.4280 -0.6865  0.4592
  111POP    CA2 5772   7.789   9.136   3.828 -0.5540  0.5917  0.9402
  112POP     C1 5773   5.728   0.451   6.991  0.0003  0.0864  0.1155
  112POP     C2 5774   5.767   0.336   6.789  0.2867  0.1359 -0.2196
  112POP     C3 5775   5.878   0.277   6.995  0.4171 -0.0094 -0.1560
  112POP     N4 5776   5.834   0.388   6.911 -1.1586 -0.1103 -0.0667
  112POP     C5 5777   5.933   0.497   6.882  0.0470 -0.2679 -0.4885
  112POP     C6 5778   6.041   0.461   6.784 -0.2214  0.3256 -0.1237
  112POP     O7 5779   6.014   0.435   6.642  0.0737  0.8544  0.4872
  112POP     P8 5780   6.138   0.486   6.549 -0.4372  0.2944 -0.1922
  112POP     O9 5781   6.202   0.600   6.602  0.1520  0.5710 -0.8335
  112POP    O10 5782   6.216   0.368   6.516  1.3668  0.1227  0.0047
  112POP    O11 5783   6.063   0.543   6.424 -0.4331  0.0957  0.7961
  112POP    C12 5784   6.035   0.430   6.333  0.5068 -0.5938 -0.2698
  112POP    C13 5785   5.877   0.409   6.321 -1.0613  1.1293 -0.2228
  112POP    O14 5786   5.850   0.292   6.229  0.3137  0.1078  0.3261
  112POP    C15 5787   5.719   0.257   6.218 -0.4297 -0.3879 -0.2266
  112POP    O16 5788   5.647   0.274   6.312  0.5027  0.0557 -0.9149
  112POP    C17 5789   5.678   0.154   6.123  0.0046 -0.0974  0.9976
  112POP    C18 5790   5.796   0.052   6.092 -0.4707  0.5597 -0.8956
  112POP    C19 5791   5.765  10.023   5.984 -0.2017 -0.1415 -0.1318
  112POP    C20 5792   5.886   9.929   5.969 -0.1733  0.5652  0.1101
  112POP    C21 5793   5.867   9.829   5.854  0.1029  0.2051  0.1422
  112POP    C22 5794   5.743   9.739   5.880 -0.0720 -0.3181  0.2765
  112POP    C23 5795   5.729   9.634   5.768 -0.0794  0.3796  0.2531
  112POP    C24 5796   5.859   9.559   5.753 -0.2859  0.8741  0.0633
[truncated: 10,172,909 more chars]
