# Supplementary material for: Absorption of Phosphonium Cations and Dications into a Hydrated POPC Phospholipid Bilayer: A Computational Study
Source: J Phys Chem B. 2022 Jun 6;126(23):4272–88. doi: 10.1021/acs.jpcb.2c02212 (PMC9207913; doi:10.1021/acs.jpcb.2c02212)
Supplement: Supplementary file 2 — jp2c02212_si_002.zip [file jp2c02212_si_002.zip › Inputs/SampleIV/conf.gro]

POPC Pair
151153
    1POP     C1    1   0.825   1.865  11.669  0.5366  0.5089 -0.0215
    1POP     C2    2   0.706   1.717  11.833  0.3818  0.0610 -0.9272
    1POP     C3    3   0.588   1.869  11.696 -0.6607 -0.4637  0.0043
    1POP     N4    4   0.717   1.847  11.773  0.4848 -0.0175  0.2852
    1POP     C5    5   0.728   1.945  11.887  0.6026 -0.5812 -0.1282
    1POP     C6    6   0.868   1.966  11.945  0.3508  0.3571 -0.0969
    1POP     O7    7   0.882   2.085  12.027  0.2051 -0.4132 -0.2029
    1POP     P8    8   1.025   2.104  12.095 -0.0718 -0.1510 -0.1246
    1POP     O9    9   1.058   2.244  12.094 -1.0365  0.6585  0.1780
    1POP    O10   10   1.121   2.008  12.033  0.0896 -0.0561  0.5069
    1POP    O11   11   1.001   2.032   0.062 -0.2090  0.7321 -0.4714
    1POP    C12   12   0.939   2.134   0.145 -0.0122  0.3198  0.1324
    1POP    C13   13   0.927   2.101   0.293  0.2435 -1.0437 -0.5136
    1POP    O14   14   0.924   2.221   0.381  0.5254 -0.4258 -0.7228
    1POP    C15   15   0.804   2.285   0.402  0.0024  0.0521 -1.3561
    1POP    O16   16   0.710   2.258   0.327  0.1037 -0.2773 -0.2780
    1POP    C17   17   0.802   2.366   0.537  0.2472 -0.8019  0.2107
    1POP    C18   18   0.848   2.288   0.655  0.6701 -0.4049 -0.5573
    1POP    C19   19   0.833   2.365   0.787  0.8372 -0.7565 -0.4246
    1POP    C20   20   0.905   2.302   0.906  0.4026  1.1875 -0.4779
    1POP    C21   21   0.860   2.366   1.038 -0.6181  0.4227  0.4707
    1POP    C22   22   0.721   2.311   1.070 -0.6090  0.1221  0.0690
    1POP    C23   23   0.662   2.331   1.205  0.0452 -0.1854 -0.0797
    1POP    C24   24   0.530   2.248   1.217  0.7263 -1.1064  1.1512
    1POP    C25   25   0.453   2.249   1.334 -0.4842  0.2008  0.0357
    1POP    C26   26   0.504   2.337   1.448 -0.4761  0.8706 -0.0903
    1POP    C27   27   0.401   2.322   1.563 -0.3771 -0.2901 -0.3010
    1POP    C28   28   0.428   2.382   1.697 -0.1967 -0.0006  0.3512
    1POP    C29   29   0.426   2.541   1.697  0.2149  0.6274 -0.3989
    1POP    C30   30   0.451   2.592   1.833  0.1757 -0.1756 -0.3809
    1POP    C31   31   0.459   2.739   1.829  0.3628 -0.8421  0.1440
    1POP    C32   32   1.029   1.989   0.316 -0.4220  0.7038 -0.6639
    1POP    O33   33   1.002   1.921   0.443  0.3561 -0.3303 -0.3376
    1POP    C34   34   1.064   1.804   0.449 -0.4361  0.6620 -0.1349
    1POP    O35   35   1.149   1.781   0.367 -0.1924  0.2099 -0.1896
    1POP    C36   36   1.038   1.716   0.570 -0.5823 -0.1011 -0.3199
    1POP    C37   37   1.120   1.770   0.690 -0.9518 -0.4105  0.3748
    1POP    C38   38   1.063   1.720   0.829  0.0632  0.0840 -0.0807
    1POP    C39   39   1.133   1.788   0.947  0.0961 -0.1274  0.0188
    1POP    C40   40   1.081   1.735   1.078  0.1131 -0.2182 -0.7818
    1POP    C41   41   1.159   1.792   1.201 -0.0820 -0.0352 -0.7715
    1POP    C42   42   1.109   1.720   1.329  0.0378  0.2377 -0.5539
    1POP    C43   43   1.195   1.770   1.445 -0.5174 -0.6775  0.2241
    1POP    C44   44   1.173   1.709   1.581 -0.7653 -0.4285  0.2302
    1POP    C45   45   1.278   1.779   1.666  0.0700  0.3410  0.6548
    1POP    C46   46   1.285   1.719   1.808  0.1590  0.1305  0.1718
    1POP    C47   47   1.143   1.701   1.861  0.4465 -0.5679 -0.4670
    1POP    C48   48   1.137   1.681   2.010  0.7242 -0.0882 -0.4216
    1POP    C49   49   0.994   1.682   2.069  0.0025  0.4065  0.4382
    1POP    C50   50   0.997   1.616   2.208  0.9621  0.2812  0.1883
    1POP    CA1   51   0.556   2.791   1.725  0.5528  0.4035  0.3706
    1POP    CA2   52   0.573   2.940   1.735 -0.1053  0.1994 -0.2129
    2POP     C1   53  11.519   3.607   1.238 -0.2599 -0.1408  0.1747
    2POP     C2   54  11.628   3.691   1.425 -0.2564  1.1053 -0.3056
    2POP     C3   55  11.718   3.735   1.198  0.0507  0.5799  0.1671
    2POP     N4   56  11.597   3.724   1.284  0.2917  0.8452 -0.1046
    2POP     C5   57  11.524   3.853   1.276  0.1329  0.0867  0.1292
    2POP     C6   58  11.389   3.857   1.354 -0.4740 -0.4572  0.0196
    2POP     O7   59  11.324   3.987   1.371  0.2061  0.0042  0.0520
    2POP     P8   60  11.199   3.972   1.456  0.2459 -0.2050 -0.1383
    2POP     O9   61  11.134   4.106   1.468  0.4500  0.6647  0.0359
    2POP    O10   62  11.122   3.866   1.386  0.2589  0.1063 -0.2152
    2POP    O11   63  11.259   3.923   1.591  0.1268 -0.3223 -0.6365
    2POP    C12   64  11.328   4.030   1.650 -0.0044 -0.7302 -0.1169
    2POP    C13   65  11.371   4.002   1.793 -0.0207  0.4392 -0.0503
    2POP    O14   66  11.475   3.899   1.802 -0.6964  0.0432  0.3836
    2POP    C15   67  11.608   3.930   1.795  0.4977 -0.6015  0.3869
    2POP    O16   68  11.641   4.046   1.770  0.1341 -0.5499  0.4534
    2POP    C17   69  11.703   3.816   1.818 -0.4481  0.2071 -0.6986
    2POP    C18   70  11.744   3.798   1.969 -0.6277  0.4387  0.2585
    2POP    C19   71  11.860   3.688   1.981  0.4882 -0.6502  0.1847
    2POP    C20   72  11.889   3.698   2.128  0.4677  0.5635  0.0471
    2POP    C21   73  12.004   3.609   2.167  0.1342  0.2163 -0.4196
    2POP    C22   74  12.055   3.654   2.300 -0.2889  0.0740 -0.2133
    2POP    C23   75  12.165   3.562   2.350 -0.2357  0.1071 -0.5519
    2POP    C24   76  12.115   3.418   2.357  0.6445  0.2473  0.0236
    2POP    C25   77  12.212   3.318   2.367  0.3078  0.2297 -0.0400
    2POP    C26   78  12.358   3.364   2.378  0.0392  0.1020 -0.2904
    2POP    C27   79  12.449   3.251   2.347  0.3666  0.0012 -0.8870
    2POP    C28   80  12.441   3.218   2.194  0.2854 -0.0521  0.4273
    2POP    C29   81  12.495   3.075   2.186 -0.2942  0.0996  0.4151
    2POP    C30   82  12.640   3.073   2.210  0.2893 -0.0910 -0.2947
    2POP    C31   83  12.685   2.946   2.278  0.5889  0.2743 -0.5939
    2POP    C32   84  11.243   3.964   1.874  0.9206  0.0334  0.0857
    2POP    O33   85  11.143   4.073   1.848  0.1851  0.3915  0.5717
    2POP    C34   86  11.026   4.061   1.911 -0.1410  0.4060  0.3939
    2POP    O35   87  11.015   3.956   1.980  0.2570 -0.0615 -0.1492
    2POP    C36   88  10.925   4.177   1.918 -0.5077  1.0818  0.7533
    2POP    C37   89  10.879   4.196   2.065  0.1219 -1.1949  0.9903
    2POP    C38   90  10.987   4.216   2.169  0.4620 -0.3775  0.0511
    2POP    C39   91  10.924   4.205   2.309 -0.2392  0.2739 -0.3559
    2POP    C40   92  11.023   4.218   2.422 -0.3228 -0.0315 -0.2627
    2POP    C41   93  10.949   4.198   2.554 -0.3838  0.1310  0.2602
    2POP    C42   94  11.036   4.239   2.666 -0.4400  0.2040 -0.9133
    2POP    C43   95  10.976   4.215   2.804 -0.2016  0.1847  0.6047
    2POP    C44   96  11.064   4.273   2.914 -0.1989 -0.0344 -0.0866
    2POP    C45   97  11.168   4.169   2.951 -0.3413 -0.0966 -0.1073
    2POP    C46   98  11.244   4.207   3.078 -0.5314  0.6120  0.1750
    2POP    C47   99  11.135   4.273   3.165  0.0497  0.8289  0.0191
    2POP    C48  100  11.187   4.273   3.308  0.8930  0.0476  0.8138
    2POP    C49  101  11.078   4.326   3.403  0.8313  0.2557 -0.0294
    2POP    C50  102  11.101   4.474   3.426  0.5856  0.2204 -0.5219
    2POP    CA1  103  12.839   2.950   2.287  0.1843 -0.4798 -0.1735
    2POP    CA2  104  12.893   2.827   2.360 -0.8073 -0.4513  0.1896
    3POP     C1  105  16.608   8.357   0.388 -0.6360  0.3457  0.5537
    3POP     C2  106  16.713   8.444   0.208 -0.0007  0.3419  0.0058
    3POP     C3  107  16.638   8.206   0.201  0.2816 -0.1655 -0.3423
    3POP     N4  108  16.606   8.345   0.242 -0.4777 -0.2765  0.3059
    3POP     C5  109  16.473   8.381   0.179 -0.0814 -0.1220  0.2079
    3POP     C6  110  16.429   8.534   0.188 -0.3445  0.2526 -0.7189
    3POP     O7  111  16.438   8.600   0.319  0.8241 -0.4701  0.1302
    3POP     P8  112  16.451   8.751   0.282 -0.1942  0.2524 -0.3357
    3POP     O9  113  16.575   8.774   0.211  0.3280  0.1579  0.3136
    3POP    O10  114  16.328   8.769   0.196 -0.1432  0.0659  0.0689
    3POP    O11  115  16.454   8.805   0.432  0.5361 -0.1508  0.2095
    3POP    C12  116  16.584   8.794   0.473  0.2357 -0.3880  0.2495
    3POP    C13  117  16.598   8.868   0.609 -0.3419 -0.0930 -0.2012
    3POP    O14  118  16.728   8.827   0.666 -0.2444  0.3234  0.6277
    3POP    C15  119  16.842   8.894   0.628  0.7937 -0.3535 -0.3054
    3POP    O16  120  16.849   8.965   0.530 -0.8172 -0.1150 -0.4801
    3POP    C17  121  16.971   8.845   0.709  0.2489 -0.1970  0.0918
    3POP    C18  122  17.062   8.958   0.762  0.1238 -0.0203  0.4130
    3POP    C19  123  17.107   8.927   0.906  0.0697  0.0321 -0.1841
    3POP    C20  124  17.160   9.055   0.975 -0.0102 -0.7573 -0.6611
    3POP    C21  125  17.184   9.037   1.125 -0.0520 -0.1403  0.1209
    3POP    C22  126  17.069   8.982   1.209 -0.3777 -1.0487  0.0278
    3POP    C23  127  17.094   8.999   1.359  0.1996 -0.2902 -0.0174
    3POP    C24  128  17.073   9.139   1.420  0.1515 -0.3782  0.6826
    3POP    C25  129  17.115   9.178   1.548 -0.6010 -0.3589 -0.3614
    3POP    C26  130  17.201   9.094   1.650 -0.3585 -0.9028  0.8010
    3POP    C27  131  17.138   9.095   1.791  0.0773 -0.6898 -0.7569
    3POP    C28  132  17.219   9.033   1.899 -0.2968 -0.2313 -0.1473
    3POP    C29  133  17.173   9.065   2.043  0.4694  0.4045 -0.0946
    3POP    C30  134  17.280   9.023   2.145  0.0888  0.0258  0.3140
    3POP    C31  135  17.342   8.885   2.131 -0.2311 -0.2736  0.7640
    3POP    C32  136  16.482   8.832   0.701 -0.0747  0.0525 -0.5152
    3POP    O33  137  16.490   8.695   0.751  0.4294  0.5114  0.8269
    3POP    C34  138  16.457   8.669   0.883  0.5848  0.4071 -0.0230
    3POP    O35  139  16.353   8.718   0.927  0.4389  0.2163  0.3285
    3POP    C36  140  16.518   8.541   0.935 -0.5850  0.1796 -0.7214
    3POP    C37  141  16.651   8.568   1.003  0.2383  0.1190  0.4504
    3POP    C38  142  16.632   8.649   1.133  0.1919  0.1020 -0.1158
    3POP    C39  143  16.769   8.664   1.207 -0.0383  0.4732  0.5314
    3POP    C40  144  16.768   8.718   1.349  0.0828 -0.5210 -0.0689
    3POP    C41  145  16.865   8.642   1.444  0.3607  0.5346 -0.3260
    3POP    C42  146  16.893   8.740   1.557  0.1573 -0.0075 -0.2264
    3POP    C43  147  16.976   8.692   1.676  0.1560 -0.0139  0.3289
    3POP    C44  148  17.124   8.667   1.640 -0.0294  0.1798  0.6872
    3POP    C45  149  17.228   8.640   1.742 -0.0219  0.0043 -0.0539
    3POP    C46  150  17.367   8.581   1.698 -0.0984  0.0292 -0.8246
    3POP    C47  151  17.456   8.567   1.828  0.5361 -0.1873 -0.3964
    3POP    C48  152  17.606   8.546   1.801 -0.3965  0.3646  0.3972
    3POP    C49  153  17.683   8.513   1.927  0.0241  0.0230  0.0331
    3POP    C50  154  17.831   8.542   1.900  0.1324  0.1994 -0.4619
    3POP    CA1  155  17.429   8.862   2.256 -0.3704  0.3439 -0.1963
    3POP    CA2  156  17.480   8.718   2.253  0.4155  0.4012 -0.2331
    4POP     C1  157  18.063   2.863  11.938  0.5150  0.7832 -0.1846
    4POP     C2  158  18.063   2.924  11.719 -0.2451  0.2719  0.3655
    4POP     C3  159  17.883   2.790  11.800  0.4272  0.3014 -0.2135
    4POP     N4  160  18.027   2.812  11.807 -0.0386  1.0681 -0.4324
    4POP     C5  161  18.095   2.684  11.776  0.5522 -0.2479 -0.1936
    4POP     C6  162  18.254   2.690  11.783  0.4002  0.2484 -0.3002
    4POP     O7  163  18.326   2.577  11.742 -0.1012  0.2493  0.5996
    4POP     P8  164  18.473   2.610  11.710 -0.1114  0.0153  0.2227
    4POP     O9  165  18.519   2.481  11.651  0.0413  0.3478 -0.0665
    4POP    O10  166  18.463   2.734  11.627 -0.3454 -0.0176 -0.4007
    4POP    O11  167  18.536   2.630  11.848 -0.5716 -0.5630 -0.2832
    4POP    C12  168  18.553   2.504  11.910  0.2081  0.6917  0.4053
    4POP    C13  169  18.599   2.494  12.060  0.0469 -0.8802 -0.0924
    4POP    O14  170  18.617   2.358  12.106 -0.2497  0.5305 -0.0820
    4POP    C15  171  18.741   2.325  12.146 -0.2640 -0.0477 -0.2556
    4POP    O16  172  18.837   2.365  12.081 -0.1606 -0.2809 -0.4222
    4POP    C17  173  18.749   2.236   0.100  0.2188 -0.0710  0.0892
    4POP    C18  174  18.616   2.224   0.168 -0.3090  0.1841  0.3228
    4POP    C19  175  18.619   2.164   0.311  0.0463 -0.1055  0.4546
    4POP    C20  176  18.709   2.246   0.408  0.5369  0.5706  0.6352
    4POP    C21  177  18.702   2.207   0.552 -0.6198 -0.0958  0.0011
    4POP    C22  178  18.786   2.309   0.626 -0.3461 -0.5889 -0.6209
    4POP    C23  179  18.792   2.271   0.771 -0.3563 -0.0225 -0.4662
    4POP    C24  180  18.826   2.399   0.847  0.4080  0.2181  0.3110
    4POP    C25  181  18.902   2.397   0.962  0.0749 -0.2889 -0.1737
    4POP    C26  182  18.969   2.264   0.993  0.5459 -0.3862  0.6054
    4POP    C27  183  19.013   2.260   1.140 -0.1057  0.4213 -0.4624
    4POP    C28  184  19.076   2.122   1.168 -0.2838 -0.1177 -0.9719
    4POP    C29  185  19.160   2.130   1.297  0.0445 -0.3605  0.4145
    4POP    C30  186  19.092   2.180   1.419  0.1151 -0.0223  0.3955
    4POP    C31  187  19.182   2.156   1.544  0.5621 -0.9177  0.3785
    4POP    C32  188  18.495   2.568  12.141  0.1505  0.0496 -0.3735
    4POP    O33  189  18.540   2.586   0.107  1.0613  0.2869 -0.2898
    4POP    C34  190  18.634   2.679   0.138  0.2327  0.2450  0.4158
    4POP    O35  191  18.675   2.749   0.042  0.3107  0.2351 -0.0339
    4POP    C36  192  18.717   2.667   0.266  0.3776  0.4115  0.1585
    4POP    C37  193  18.845   2.588   0.235  0.5471 -0.0731  0.3217
    4POP    C38  194  18.929   2.581   0.365 -0.3254  0.4631  0.0197
    4POP    C39  195  18.934   2.721   0.426  0.4318 -0.4323  0.0370
    4POP    C40  196  19.000   2.718   0.566  0.1895  0.1008 -0.1797
    4POP    C41  197  19.008   2.864   0.614 -0.2443  0.2471  0.1208
    4POP    C42  198  19.069   2.875   0.753 -0.3018  0.3270 -0.2773
    4POP    C43  199  19.205   2.812   0.760 -0.3132 -0.1654  0.2127
    4POP    C44  200  19.283   2.816   0.893  0.0057 -1.1342  0.4868
    4POP    C45  201  19.193   2.748   0.992  0.3742 -0.2634 -0.0293
    4POP    C46  202  19.273   2.723   1.121  0.2224 -0.4872  0.4342
    4POP    C47  203  19.195   2.635   1.218 -0.8883  0.5176 -0.6673
    4POP    C48  204  19.280   2.630   1.347 -0.1215 -0.0393 -0.1033
    4POP    C49  205  19.208   2.535   1.447  0.4696  0.3642  0.3780
    4POP    C50  206  19.294   2.520   1.568 -0.7401 -0.0857 -0.3360
    4POP    CA1  207  19.101   2.114   1.666  0.1021 -0.3251  0.0436
    4POP    CA2  208  19.202   2.063   1.774 -0.3056  0.1001  0.0524
    5POP     C1  209   7.698   9.912   6.243  0.5718  0.3167  0.8388
    5POP     C2  210   7.472   9.866   6.157  0.8797 -0.0026  0.5394
    5POP     C3  211   7.587   0.040   6.089 -0.0180 -0.8798  0.6025
    5POP     N4  212   7.607   9.924   6.127  0.0626  0.1307  0.1325
    5POP     C5  213   7.675   9.844   6.019 -0.4405  0.2050  0.1999
    5POP     C6  214   7.599   9.816   5.890  0.5166  0.2028 -0.2505
    5POP     O7  215   7.662   9.712   5.812  0.4490 -0.3945 -0.0126
    5POP     P8  216   7.553   9.663   5.708  0.3191 -0.4194 -0.0234
    5POP     O9  217   7.497   9.761   5.611  0.0003 -0.4145  0.1329
    5POP    O10  218   7.447   9.601   5.790 -0.1737 -0.0604  0.4220
    5POP    O11  219   7.652   9.552   5.649 -0.8706  0.9927 -0.1517
    5POP    C12  220   7.729   9.602   5.536 -0.0073  0.2320 -0.0091
    5POP    C13  221   7.806   9.499   5.457 -0.9084  0.0072 -0.4969
    5POP    O14  222   7.917   9.532   5.368  0.2045  0.5144 -0.2754
    5POP    C15  223   8.026   9.534   5.444  0.1475 -0.4894  0.1791
    5POP    O16  224   8.022   9.492   5.563 -0.0596  0.0696  0.1315
    5POP    C17  225   8.157   9.566   5.369  0.1748  0.2121  0.4879
    5POP    C18  226   8.165   9.488   5.240 -0.2887 -0.0403 -0.0023
    5POP    C19  227   8.300   9.493   5.168 -0.6045 -0.1398  0.0222
    5POP    C20  228   8.278   9.428   5.031 -0.1685 -0.5788 -0.3844
    5POP    C21  229   8.407   9.400   4.952 -0.3944  0.7514  0.0211
    5POP    C22  230   8.375   9.385   4.806 -0.0703  0.5523  0.0654
    5POP    C23  231   8.497   9.412   4.717 -0.2456 -0.1073  0.7117
    5POP    C24  232   8.529   9.561   4.748  0.4718 -0.3120  0.8288
    5POP    C25  233   8.604   9.641   4.664 -1.1696  0.1878 -0.5713
    5POP    C26  234   8.662   9.584   4.539  0.3833 -0.2690  0.3901
    5POP    C27  235   8.759   9.682   4.476 -0.3358  0.5037 -0.1496
    5POP    C28  236   8.852   9.614   4.367  0.4847  0.3293  0.0155
    5POP    C29  237   8.778   9.613   4.231  0.4485  0.3346 -0.2045
    5POP    C30  238   8.853   9.525   4.130 -0.1568 -0.0329  0.2736
    5POP    C31  239   8.980   9.590   4.087  0.2985 -0.0282 -0.0560
    5POP    C32  240   7.695   9.429   5.381 -0.2071 -0.3085  0.3149
    5POP    O33  241   7.622   9.520   5.299 -0.2505  0.1730  0.6674
    5POP    C34  242   7.490   9.491   5.281 -0.2251 -0.6850  0.3652
    5POP    O35  243   7.436   9.389   5.316 -0.5750 -0.2019 -0.2402
    5POP    C36  244   7.410   9.592   5.205  0.0472  0.1979  0.5960
    5POP    C37  245   7.412   9.556   5.056  0.9782  0.9562 -0.3814
    5POP    C38  246   7.352   9.655   4.961  0.9186 -0.0210  0.1760
    5POP    C39  247   7.376   9.605   4.817  0.2678 -0.0408  0.1296
    5POP    C40  248   7.313   9.711   4.721  0.3602  0.2373  0.1262
    5POP    C41  249   7.324   9.658   4.582 -0.7367 -0.6100 -0.0412
    5POP    C42  250   7.294   9.773   4.487  0.6001  0.0059  0.2673
    5POP    C43  251   7.283   9.719   4.346  0.6014 -0.1201 -0.4195
    5POP    C44  252   7.412   9.645   4.313 -0.0710 -0.8928  0.1361
    5POP    C45  253   7.409   9.586   4.175 -0.2628  0.1010 -0.0258
    5POP    C46  254   7.394   9.706   4.079 -0.0341  0.4349 -0.6569
    5POP    C47  255   7.374   9.657   3.938 -0.4082  0.3975 -0.6653
    5POP    C48  256   7.370   9.756   3.820 -0.0514 -0.2867  0.3952
    5POP    C49  257   7.317   9.680   3.696  0.4219  0.2694  0.3360
    5POP    C50  258   7.311   9.741   3.561  1.0379  0.3602 -0.0006
    5POP    CA1  259   9.063   9.491   4.003  0.7793  0.1756  0.3888
    5POP    CA2  260   9.201   9.542   3.962  0.3130 -0.4257  0.1857
    6POP     C1  261   1.233   2.839   4.337 -0.3122  0.1580 -0.8295
    6POP     C2  262   1.155   2.834   4.112 -0.5094 -0.0096 -0.5912
    6POP     C3  263   1.174   2.634   4.216  0.2755  0.2361  0.3403
    6POP     N4  264   1.138   2.771   4.246 -0.3112 -0.7927  0.6841
    6POP     C5  265   1.007   2.798   4.324  0.5166  0.6681  0.3596
    6POP     C6  266   0.870   2.760   4.261 -0.1023 -0.6922 -0.5310
    6POP     O7  267   0.823   2.840   4.149 -0.3947  0.1672  0.0183
    6POP     P8  268   0.698   2.779   4.071 -0.2065 -0.0108  0.3250
    6POP     O9  269   0.644   2.866   3.968 -0.0976  0.8118  0.2859
    6POP    O10  270   0.616   2.711   4.166  0.5122  0.1880  0.2600
    6POP    O11  271   0.802   2.675   4.010 -0.4855  0.1001  0.3502
    6POP    C12  272   0.825   2.686   3.872  0.6646 -0.1812 -0.0477
    6POP    C13  273   0.918   2.576   3.824  0.2488 -0.0413 -0.4069
    6POP    O14  274   0.991   2.610   3.702 -0.4012 -0.0481 -0.6701
    6POP    C15  275   1.127   2.622   3.709 -0.5841  0.4090 -0.0591
    6POP    O16  276   1.191   2.620   3.816  0.6523 -0.6209 -0.2629
    6POP    C17  277   1.204   2.645   3.576 -0.1710  0.5189  0.2650
    6POP    C18  278   1.148   2.780   3.534  0.0375 -0.0796 -0.1716
    6POP    C19  279   1.184   2.807   3.386 -0.1193  0.4866 -0.7632
    6POP    C20  280   1.098   2.920   3.336 -0.5056 -0.0891  0.4717
    6POP    C21  281   1.139   2.977   3.201  0.5335  0.0353 -0.7029
    6POP    C22  282   1.137   2.858   3.104 -0.4267  0.1666  0.0658
    6POP    C23  283   1.151   2.892   2.956 -0.7709  0.0721 -0.2859
    6POP    C24  284   1.190   2.759   2.895 -0.8458  0.3279 -0.7342
    6POP    C25  285   1.173   2.753   2.755  0.8126  0.2550 -0.5330
    6POP    C26  286   1.125   2.880   2.684 -0.2292  0.8604  0.4463
    6POP    C27  287   1.101   2.836   2.538  0.1255 -0.1863 -0.1754
    6POP    C28  288   1.240   2.785   2.491 -0.0969  0.2236  1.1860
    6POP    C29  289   1.245   2.800   2.335 -0.0530  0.5310  0.1787
    6POP    C30  290   1.392   2.766   2.302 -0.5554  0.5801  0.0050
    6POP    C31  291   1.393   2.717   2.162 -0.5922 -0.2128  0.0318
    6POP    C32  292   0.845   2.441   3.837 -0.0709  0.3780  0.4490
    6POP    O33  293   0.721   2.430   3.764  0.7167  0.0823 -0.0439
    6POP    C34  294   0.680   2.305   3.734  0.5224 -0.4955  0.1916
    6POP    O35  295   0.754   2.214   3.757  0.2796 -0.3775 -0.4164
    6POP    C36  296   0.571   2.296   3.629  0.0558  0.4726 -0.2931
    6POP    C37  297   0.623   2.315   3.484  0.6680  0.1585 -0.0602
    6POP    C38  298   0.667   2.457   3.455  0.3566  0.2633 -0.1445
    6POP    C39  299   0.755   2.459   3.333  0.0756 -0.0712  0.5189
    6POP    C40  300   0.791   2.602   3.293 -0.1707 -0.1220 -0.1979
    6POP    C41  301   0.881   2.607   3.170 -0.5698 -0.3163  0.4289
    6POP    C42  302   0.801   2.549   3.049  0.3921  0.0005  0.4829
    6POP    C43  303   0.881   2.563   2.917 -0.3154 -0.3052 -0.6996
    6POP    C44  304   0.799   2.526   2.799 -0.3774 -0.1949 -0.4589
    6POP    C45  305   0.874   2.530   2.672 -0.0354  0.3120 -0.1360
    6POP    C46  306   0.787   2.486   2.552 -0.1356 -0.5841 -0.2187
    6POP    C47  307   0.871   2.504   2.421 -0.4053  0.3805  0.2376
    6POP    C48  308   0.773   2.490   2.305  0.4285 -0.6833 -0.5916
    6POP    C49  309   0.839   2.551   2.178 -0.2192 -0.0705 -0.0706
    6POP    C50  310   0.765   2.538   2.045  0.3009  0.0140 -0.3628
    6POP    CA1  311   1.345   2.842   2.084 -0.1681  0.0987 -0.3268
    6POP    CA2  312   1.458   2.946   2.079  0.0239  0.7530 -0.1224
    7POP     C1  313  11.204   1.090   6.095 -0.1054  0.7278 -0.4248
    7POP     C2  314  11.118   1.320   6.112 -0.2066  0.6653  0.2575
    7POP     C3  315  11.241   1.243   5.926  0.5168 -0.7626 -0.4015
    7POP     N4  316  11.143   1.203   6.025  0.4144 -0.4190 -0.6070
    7POP     C5  317  11.005   1.174   5.967  0.2916  0.3285  0.2537
    7POP     C6  318  10.991   1.075   5.848 -0.4124 -0.1248  0.2594
    7POP     O7  319  11.025   1.130   5.718 -0.1607  0.1634 -0.5224
    7POP     P8  320  10.993   1.046   5.596 -0.0946 -0.4250 -0.2431
    7POP     O9  321  11.127   1.012   5.547  0.0247 -0.0155 -0.4317
    7POP    O10  322  10.891   0.955   5.651  0.6215 -0.1017 -0.2462
    7POP    O11  323  10.925   1.149   5.504 -0.0588 -0.2340 -0.0442
    7POP    C12  324  10.783   1.139   5.501  0.2270 -0.1349 -0.1637
    7POP    C13  325  10.723   1.283   5.514  0.9985  0.2117 -0.3963
    7POP    O14  326  10.580   1.289   5.529  0.5948  0.1046 -0.0074
    7POP    C15  327  10.528   1.266   5.654 -0.2898  0.4479  0.1526
    7POP    O16  328  10.598   1.288   5.752 -0.0309 -0.7078  0.5343
    7POP    C17  329  10.383   1.223   5.659  0.0690 -0.4117 -0.1427
    7POP    C18  330  10.295   1.290   5.555  0.4832  0.1173 -0.7085
    7POP    C19  331  10.151   1.243   5.566 -0.3591  0.3596  0.2058
    7POP    C20  332  10.050   1.306   5.471  0.1168  0.2303 -0.2736
    7POP    C21  333  10.075   1.301   5.322 -0.7088 -0.6187  0.0629
    7POP    C22  334   9.962   1.369   5.246  0.0908 -0.2038 -0.1043
    7POP    C23  335   9.968   1.356   5.095  0.2367  0.2958  0.1046
    7POP    C24  336   9.870   1.461   5.043  0.0498  0.1115 -0.6441
    7POP    C25  337   9.834   1.468   4.905  0.1118 -0.1463 -0.0255
    7POP    C26  338   9.878   1.353   4.814  0.3234 -0.2961  0.6405
    7POP    C27  339   9.813   1.358   4.675 -0.0284  0.8909  0.5155
    7POP    C28  340   9.824   1.230   4.592  0.0898  0.0496 -0.3898
    7POP    C29  341   9.748   1.234   4.461  0.4084 -0.3115  0.1004
    7POP    C30  342   9.785   1.349   4.362  0.3012  0.4466  0.4356
    7POP    C31  343   9.711   1.342   4.227  0.0715  0.2383 -0.1318
    7POP    C32  344  10.787   1.379   5.410  0.0453  0.1399 -0.3771
    7POP    O33  345  10.757   1.337   5.280 -0.9104 -0.2948 -0.1893
    7POP    C34  346  10.814   1.400   5.179  0.3835  0.5305  0.8073
    7POP    O35  347  10.906   1.477   5.202 -0.4702  0.5150 -0.4447
    7POP    C36  348  10.787   1.344   5.038  0.1792  0.1271  0.0206
    7POP    C37  349  10.798   1.446   4.925  0.3122 -0.4403  0.5425
    7POP    C38  350  10.812   1.375   4.792 -0.0987 -0.1940  0.2992
    7POP    C39  351  10.886   1.477   4.696  0.6533  0.1772 -0.2123
    7POP    C40  352  10.894   1.456   4.547 -0.1835  0.6484  0.1348
    7POP    C41  353  10.953   1.575   4.477  0.2231  0.1330 -0.2579
    7POP    C42  354  10.970   1.548   4.328  0.1138 -0.2521  0.7287
    7POP    C43  355  11.077   1.440   4.296  0.0625  0.2670  0.9517
    7POP    C44  356  11.106   1.437   4.148 -0.9525  0.6597 -0.1676
    7POP    C45  357  11.203   1.322   4.113  0.3977 -0.3528 -0.8191
    7POP    C46  358  11.163   1.179   4.153 -0.3090  0.3190  0.4429
    7POP    C47  359  11.277   1.085   4.106  0.1817  0.5415  0.2543
    7POP    C48  360  11.234   0.933   4.110 -0.1138 -0.3768  0.4803
    7POP    C49  361  11.332   0.857   4.019  0.5981 -0.3067 -0.1130
    7POP    C50  362  11.311   0.873   3.866 -0.1924  0.7216  0.6788
    7POP    CA1  363   9.764   1.442   4.127  0.0171 -0.3539 -0.3433
    7POP    CA2  364   9.694   1.448   3.993 -0.3217  0.5385  0.2058
    8POP     C1  365  20.037   8.646  12.014 -0.4759 -0.5882 -0.3352
    8POP     C2  366  20.102   8.611  11.800 -0.2873  0.0970  0.3792
    8POP     C3  367   0.000   8.749  11.941  0.3365  0.3565  0.3060
    8POP     N4  368  20.154   8.625  11.936  0.2057  0.2355  0.4382
    8POP     C5  369   0.009   8.515  11.990  0.2727 -0.3023  0.1224
    8POP     C6  370  20.186   8.367  11.972 -0.7892  0.4505  0.4052
    8POP     O7  371  20.075   8.330  12.050  0.1995  0.3459  0.1283
    8POP     P8  372  20.026   8.182  12.036 -0.1678  0.1845 -0.3459
    8POP     O9  373  19.901   8.182  12.117  0.6880 -0.2779 -0.2719
    8POP    O10  374  20.036   8.146  11.894  0.1872  0.0963 -0.3077
    8POP    O11  375  20.152   8.128  12.116  0.3929 -0.6478  0.2772
    8POP    C12  376  20.112   8.093   0.073  0.6289 -0.9967  0.3131
    8POP    C13  377  20.171   7.972   0.148 -0.4607  0.6212  0.4912
    8POP    O14  378  20.092   7.920   0.268 -0.7282  0.5827 -0.1956
    8POP    C15  379  19.984   7.836   0.249 -0.4344 -0.1220 -0.2240
    8POP    O16  380  19.942   7.821   0.134  0.1980  0.2096  0.5548
    8POP    C17  381  19.904   7.779   0.371  1.3202 -0.6802 -0.0866
    8POP    C18  382  19.775   7.856   0.390 -0.4358  0.7908 -0.1448
    8POP    C19  383  19.702   7.804   0.515  0.6734 -0.3356 -0.6859
    8POP    C20  384  19.779   7.821   0.642  0.2588 -0.0144  0.7529
    8POP    C21  385  19.695   7.759   0.751 -0.0027  0.3253  0.1449
    8POP    C22  386  19.573   7.852   0.759  0.4235 -0.2172 -0.2727
    8POP    C23  387  19.627   7.959   0.854  0.3620  0.1936  0.1558
    8POP    C24  388  19.507   8.052   0.875 -0.2593  0.5646  0.1550
    8POP    C25  389  19.497   8.136   0.989  0.0498  0.1020 -0.5751
    8POP    C26  390  19.600   8.113   1.097  0.3204  0.1564  0.0583
    8POP    C27  391  19.623   8.224   1.195 -0.6161 -0.2269 -0.5623
    8POP    C28  392  19.663   8.350   1.121 -0.2243  0.4180  0.1239
    8POP    C29  393  19.792   8.331   1.040 -0.3030  0.4714  0.1735
    8POP    C30  394  19.808   8.446   0.950  0.1337 -0.4319  0.4389
    8POP    C31  395  19.948   8.447   0.880 -0.1964 -0.0730 -0.3305
    8POP    C32  396   0.099   7.982   0.176 -0.0498  0.1501  0.6682
    8POP    O33  397   0.143   8.106   0.227 -0.1948  0.1326  0.7000
    8POP    C34  398   0.279   8.125   0.247  0.2557  0.1337  0.3127
    8POP    O35  399   0.361   8.069   0.169 -0.3695 -0.0957  0.2815
    8POP    C36  400   0.323   8.221   0.354  0.0574  0.2866 -0.2635
    8POP    C37  401   0.297   8.167   0.496 -0.1586 -0.3218 -0.3510
    8POP    C38  402   0.361   8.026   0.514 -0.7882 -0.4034 -0.3891
    8POP    C39  403   0.330   7.970   0.658  0.1787 -1.4011  0.0684
    8POP    C40  404   0.379   8.078   0.760  0.1873  0.3945 -0.0806
    8POP    C41  405   0.306   8.087   0.892  0.1626  0.3061  0.0249
    8POP    C42  406   0.316   7.965   0.976  0.0662  0.1291 -0.8673
    8POP    C43  407   0.224   7.995   1.097  0.0285 -0.0326 -0.4173
    8POP    C44  408   0.312   8.059   1.207 -0.1873  0.9319 -0.4001
    8POP    C45  409   0.225   8.130   1.300  0.2714  0.5003  0.1960
    8POP    C46  410   0.315   8.193   1.406 -0.3966 -0.9304 -0.1024
    8POP    C47  411   0.232   8.241   1.530  0.0748 -0.5078 -0.1972
    8POP    C48  412   0.322   8.301   1.641  0.2002  0.0907  0.7750
    8POP    C49  413   0.270   8.276   1.779  0.0823  0.0613  0.2448
    8POP    C50  414   0.342   8.341   1.891 -0.2641  0.1437  0.7487
    8POP    CA1  415  19.955   8.542   0.757 -0.0079  0.3141  0.3637
    8POP    CA2  416  20.093   8.553   0.704  0.2548  0.5217  0.1041
    9POP     C1  417   1.352   6.968  11.943 -0.6466 -0.5475  0.2614
    9POP     C2  418   1.255   6.885  12.141 -0.1851 -0.1160  0.1439
    9POP     C3  419   1.131   6.836  11.938  0.0508  0.0996  0.0219
    9POP     N4  420   1.219   6.933  12.007 -0.9128 -0.3050 -0.0875
    9POP     C5  421   1.142   7.060  12.031 -0.1135  0.3410 -0.6664
    9POP     C6  422   1.161   7.188  11.952  0.7386  0.0829 -0.5726
    9POP     O7  423   1.260   7.273  12.007  0.3435  0.9355  0.0995
    9POP     P8  424   1.220   7.417  11.959 -0.3578  0.0714  0.0316
    9POP     O9  425   1.343   7.498  11.968 -0.2767 -0.2689  0.1215
    9POP    O10  426   1.131   7.411  11.844  0.0116 -0.1434  0.2386
    9POP    O11  427   1.125   7.478  12.072  0.6953 -0.1437 -0.1800
    9POP    C12  428   1.189   7.493   0.025  0.2009  0.1356  0.3452
    9POP    C13  429   1.087   7.527   0.135  0.4525 -0.0415  0.1505
    9POP    O14  430   1.144   7.527   0.269 -0.1156  0.1703 -0.2052
    9POP    C15  431   1.176   7.645   0.322  0.2482 -1.4871  0.3282
    9POP    O16  432   1.197   7.743   0.251  0.4852  0.4260 -0.2093
    9POP    C17  433   1.217   7.644   0.467 -0.2179 -0.5530 -0.0123
    9POP    C18  434   1.375   7.663   0.478  0.0368 -0.3672  0.3132
    9POP    C19  435   1.413   7.721   0.613 -0.0537  0.7197  0.0459
    9POP    C20  436   1.562   7.732   0.637 -0.6682  0.2433  0.3423
    9POP    C21  437   1.593   7.847   0.742  0.0597  0.4346  0.3933
    9POP    C22  438   1.731   7.904   0.710  0.1793  0.1461 -1.1616
    9POP    C23  439   1.757   8.011   0.823 -0.3091  0.5737  0.3356
    9POP    C24  440   1.889   8.082   0.806 -0.3267  0.6536  0.0437
    9POP    C25  441   1.929   8.181   0.899 -0.5787 -0.0114  0.1389
    9POP    C26  442   1.815   8.228   0.994  0.7130 -0.0485  0.1013
    9POP    C27  443   1.863   8.329   1.090  0.4303  0.0096 -0.1645
    9POP    C28  444   1.809   8.288   1.230 -0.7108  0.1559 -0.6116
    9POP    C29  445   1.871   8.393   1.322  0.2546  0.2473  0.7391
    9POP    C30  446   1.803   8.385   1.459  0.3433 -0.4004  0.0307
    9POP    C31  447   1.848   8.476   1.578 -0.6955  0.5309 -0.5996
    9POP    C32  448   0.975   7.421   0.124 -0.1139 -0.0838  0.1752
    9POP    O33  449   1.002   7.286   0.150 -0.0301  0.4101 -0.1095
    9POP    C34  450   0.910   7.191   0.135 -0.4214  0.4606 -0.4362
    9POP    O35  451   0.846   7.169   0.035 -0.3327 -0.5436 -0.1263
    9POP    C36  452   0.935   7.063   0.216  0.1797 -0.5778 -0.0717
    9POP    C37  453   0.943   7.108   0.367  0.0245  0.3697 -0.1341
    9POP    C38  454   0.816   7.175   0.424 -0.3827 -0.5491 -0.4909
    9POP    C39  455   0.832   7.218   0.572  0.0136 -0.0221  0.1552
    9POP    C40  456   0.694   7.262   0.629 -0.0517  0.4741  0.7480
    9POP    C41  457   0.703   7.271   0.784  0.1455 -0.2729 -0.8123
    9POP    C42  458   0.838   7.330   0.819 -0.2252 -0.1002  0.3298
    9POP    C43  459   0.876   7.319   0.961 -0.0960  0.1800 -0.1591
    9POP    C44  460   1.012   7.385   0.983  0.1055  0.0375 -0.1145
    9POP    C45  461   1.058   7.395   1.125 -0.5920 -0.3317 -0.7667
    9POP    C46  462   0.960   7.474   1.211  0.3219 -0.0254 -0.2315
    9POP    C47  463   1.032   7.489   1.341  0.6325 -0.3030  0.7503
    9POP    C48  464   0.945   7.550   1.451 -0.4244  0.1392  0.1470
    9POP    C49  465   1.010   7.541   1.592 -0.2109  0.0378  0.4200
    9POP    C50  466   0.929   7.616   1.697  0.1063 -0.3867  0.5367
    9POP    CA1  467   2.000   8.486   1.604  0.0085 -0.3704 -0.1197
    9POP    CA2  468   2.034   8.597   1.706  0.0797 -0.3702  0.3187
   10POP     C1  469   5.521   3.971   4.668  0.1599 -0.0965  0.1236
   10POP     C2  470   5.643   3.802   4.785  0.4641  0.0979  0.6212
   10POP     C3  471   5.419   3.744   4.728 -0.3526  0.0294 -0.4780
   10POP     N4  472   5.536   3.821   4.686 -0.5349  0.0592  0.1098
   10POP     C5  473   5.600   3.752   4.567 -0.0956  0.4545  0.0179
   10POP     C6  474   5.521   3.742   4.438 -0.1241  0.0026 -0.2652
   10POP     O7  475   5.555   3.644   4.347 -0.1145 -0.0946 -0.3043
   10POP     P8  476   5.460   3.652   4.220 -0.3402  0.0864 -0.2337
   10POP     O9  477   5.351   3.554   4.238  0.2429 -0.5279 -0.1019
   10POP    O10  478   5.433   3.796   4.205  0.3942  0.4955 -0.3452
   10POP    O11  479   5.562   3.611   4.116  0.0269  0.2418  0.5779
   10POP    C12  480   5.656   3.716   4.113 -0.4452 -0.1064 -0.0566
   10POP    C13  481   5.788   3.677   4.052  0.0519 -0.2861 -0.0629
   10POP    O14  482   5.888   3.768   4.100 -0.5362 -0.2584  0.0130
   10POP    C15  483   6.024   3.743   4.072 -0.1894  0.3740 -0.4484
   10POP    O16  484   6.056   3.628   4.043 -0.1662  0.5865  0.3021
   10POP    C17  485   6.120   3.859   4.081 -0.6832 -0.1341  0.4365
   10POP    C18  486   6.085   3.975   3.981  0.0899 -0.1923 -0.0791
   10POP    C19  487   6.113   3.941   3.840 -0.4021  0.0406  0.2820
   10POP    C20  488   6.072   4.054   3.751  0.2893  0.1518 -0.4725
   10POP    C21  489   6.140   4.044   3.614 -0.2825  0.0826  0.0070
   10POP    C22  490   6.088   4.139   3.505  0.1158 -0.2158  0.3356
   10POP    C23  491   6.166   4.124   3.372  0.6359  0.3203 -0.4202
   10POP    C24  492   6.178   3.973   3.343  0.1638 -0.8490  0.3724
   10POP    C25  493   6.252   3.934   3.234  1.0413 -0.9751  0.4232
   10POP    C26  494   6.308   4.052   3.147 -0.0277 -0.0445  0.6112
   10POP    C27  495   6.388   3.987   3.030 -0.0076  0.4804  0.0672
   10POP    C28  496   6.489   3.887   3.088  0.2631  0.5207 -0.5207
   10POP    C29  497   6.625   3.914   3.035  0.3615  0.4968  0.0574
   10POP    C30  498   6.630   3.870   2.885  0.4880  0.6531  0.6068
   10POP    C31  499   6.751   3.944   2.821  0.4068 -0.2261 -0.1632
   10POP    C32  500   5.762   3.648   3.903 -0.2979 -0.2816  0.0876
   10POP    O33  501   5.708   3.763   3.835  0.2329  0.4073  0.8753
   10POP    C34  502   5.699   3.751   3.700 -0.4218  0.0099  0.3941
   10POP    O35  503   5.737   3.653   3.645 -0.0856 -0.6137  0.2113
   10POP    C36  504   5.618   3.859   3.626  0.1319  0.6186 -0.0002
   10POP    C37  505   5.707   3.978   3.588 -0.0540 -0.3051  0.5876
   10POP    C38  506   5.612   4.079   3.518  0.1311  0.7314 -0.2865
   10POP    C39  507   5.599   4.054   3.365  0.2947 -0.1400  0.3920
   10POP    C40  508   5.744   4.061   3.307 -0.1742  0.1578  0.1442
   10POP    C41  509   5.745   4.047   3.156 -0.3386  0.4670  0.4036
   10POP    C42  510   5.887   4.021   3.099  0.3711  0.0601 -0.3874
   10POP    C43  511   5.884   4.036   2.946  0.9258  0.5923  0.1576
   10POP    C44  512   6.017   4.018   2.866  0.1068  0.9850 -0.6740
   10POP    C45  513   5.986   4.005   2.719 -0.3407  0.4152  0.1501
   10POP    C46  514   6.116   3.991   2.644 -0.2589 -0.0234 -0.5167
   10POP    C47  515   6.136   3.854   2.590 -0.2392 -0.7790 -0.3832
   10POP    C48  516   6.117   3.867   2.439  0.3839  0.3388  0.5531
   10POP    C49  517   6.141   3.724   2.380  0.4681 -0.7186 -0.2052
   10POP    C50  518   6.267   3.712   2.292 -0.2165  0.4263  0.1859
   10POP    CA1  519   6.884   3.873   2.842  0.4222  0.1122  0.3238
   10POP    CA2  520   6.985   3.902   2.729  0.9768  0.1603  0.4639
   11POP     C1  521   8.142   0.447   5.933  0.5781 -0.3455  0.5845
   11POP     C2  522   8.282   0.349   6.084 -0.4387 -0.2105  0.0917
   11POP     C3  523   8.351   0.366   5.857  0.2777  0.1188 -0.2151
   11POP     N4  524   8.285   0.437   5.969  0.1016 -0.3316 -0.0462
   11POP     C5  525   8.342   0.572   6.001 -0.1421  0.0795  0.2203
   11POP     C6  526   8.324   0.692   5.910 -0.5926  0.1341  0.3859
   11POP     O7  527   8.389   0.681   5.778  0.5125 -0.8240  0.6565
   11POP     P8  528   8.338   0.799   5.685 -0.3182 -0.5788  0.2290
   11POP     O9  529   8.312   0.907   5.781  0.2859 -0.1071 -0.2673
   11POP    O10  530   8.442   0.810   5.579  0.6281 -0.3236 -0.5962
   11POP    O11  531   8.209   0.709   5.662  0.2070 -0.0605  0.2861
   11POP    C12  532   8.253   0.604   5.578 -0.3285 -0.2580 -0.2115
   11POP    C13  533   8.152   0.496   5.540  0.1330 -0.1724  0.4631
   11POP    O14  534   8.205   0.392   5.454 -0.2268 -0.1162 -0.6186
   11POP    C15  535   8.138   0.277   5.428 -0.0856  0.3424  0.4343
   11POP    O16  536   8.031   0.264   5.486 -0.4298 -0.4852  0.0020
   11POP    C17  537   8.209   0.172   5.350 -0.2821 -0.7339  0.1434
   11POP    C18  538   8.214   0.222   5.205 -0.0469  0.0909 -0.2878
   11POP    C19  539   8.290   0.116   5.122  0.0893 -0.8985  0.4532
   11POP    C20  540   8.172   0.039   5.054  0.1161 -0.7588 -0.4061
   11POP    C21  541   8.241   9.961   4.967  0.0912  1.2669  0.3076
   11POP    C22  542   8.138   9.893   4.883 -0.0924  0.3014 -0.5474
   11POP    C23  543   8.200   9.787   4.788 -0.2308 -0.5518  0.3491
   11POP    C24  544   8.100   9.676   4.750  0.0157 -0.2882 -0.0660
   11POP    C25  545   8.116   9.600   4.637  0.8598  0.5902 -0.4880
   11POP    C26  546   8.238   9.628   4.547  0.8767  0.1930  0.3292
   11POP    C27  547   8.239   9.539   4.421  0.5429 -0.1067 -0.0135
   11POP    C28  548   8.361   9.568   4.329 -0.4754 -0.0966  0.8212
   11POP    C29  549   8.360   9.717   4.289 -0.4398 -0.2789 -1.0707
   11POP    C30  550   8.474   9.760   4.197 -0.4103 -0.2628 -0.3292
   11POP    C31  551   8.429   9.723   4.056  0.2480 -0.2845 -0.2753
   11POP    C32  552   8.036   0.577   5.480 -0.1264  0.7594 -0.1999
   11POP    O33  553   8.079   0.635   5.352 -0.2256 -0.1777  0.4027
   11POP    C34  554   7.980   0.690   5.275  0.0528  0.1256 -0.5204
   11POP    O35  555   7.857   0.679   5.307 -0.1784  0.3666 -0.2796
   11POP    C36  556   8.032   0.709   5.132 -0.1426  0.4378  0.5649
   11POP    C37  557   8.000   0.859   5.096  0.3574  0.5333 -0.2272
   11POP    C38  558   8.064   0.879   4.962  0.1661  0.6695  0.3210
   11POP    C39  559   8.031   0.769   4.864  0.2814  0.6517 -0.0808
   11POP    C40  560   8.073   0.802   4.720  0.1875 -0.0948  0.2620
   11POP    C41  561   7.995   0.709   4.625 -0.9745  0.1450  0.2020
   11POP    C42  562   8.014   0.732   4.471 -0.4309  0.3160 -0.6467
   11POP    C43  563   7.953   0.637   4.375 -0.5919  0.2237 -0.0657
   11POP    C44  564   7.996   0.676   4.235  0.0564  0.2056  0.1581
   11POP    C45  565   7.915   0.612   4.120 -0.0197 -0.5680 -0.2794
   11POP    C46  566   7.995   0.623   3.990  0.3160 -0.9945 -0.1633
   11POP    C47  567   7.925   0.561   3.868 -0.7247 -0.2048  0.0720
   11POP    C48  568   8.012   0.600   3.755  0.2269  0.3614 -0.1571
   11POP    C49  569   7.956   0.528   3.636 -0.6518 -0.1180 -0.8095
   11POP    C50  570   8.042   0.546   3.515 -0.3412 -0.3741  0.6928
   11POP    CA1  571   8.550   9.749   3.966 -0.0547 -0.4886  0.1081
   11POP    CA2  572   8.502   9.726   3.827 -0.6811  0.7196  0.1944
   12POP     C1  573   7.435   7.169   6.287 -0.2049 -0.3990 -0.0890
   12POP     C2  574   7.300   6.981   6.231  0.2729  0.3827 -0.4270
   12POP     C3  575   7.421   7.093   6.057  0.0785  0.3143  0.0624
   12POP     N4  576   7.344   7.111   6.180  0.1351 -0.4267 -0.8795
   12POP     C5  577   7.223   7.195   6.162  0.1202  0.5127 -0.0305
   12POP     C6  578   7.133   7.153   6.042 -0.3146  0.2128 -0.9223
   12POP     O7  579   7.172   7.221   5.913  0.2493 -0.6677 -0.1562
   12POP     P8  580   7.086   7.158   5.796 -0.1246 -0.6110 -0.6354
   12POP     O9  581   7.102   7.011   5.804  0.0196 -0.0601  0.6236
   12POP    O10  582   6.955   7.225   5.799  0.1879 -0.1691  0.1329
   12POP    O11  583   7.184   7.226   5.703 -0.2238 -0.2546 -0.0969
   12POP    C12  584   7.114   7.319   5.616 -0.1538 -0.0066 -0.0695
   12POP    C13  585   7.204   7.402   5.524  0.0944 -0.9062 -0.0534
   12POP    O14  586   7.132   7.514   5.462 -0.1474 -0.8106 -0.0482
   12POP    C15  587   7.139   7.637   5.528 -0.2446  0.1097 -0.1653
   12POP    O16  588   7.222   7.666   5.613 -0.0593 -0.4567  0.0220
   12POP    C17  589   7.044   7.745   5.484 -0.0057  0.1222  0.2245
   12POP    C18  590   7.101   7.815   5.362  0.7466  0.2579 -0.0905
   12POP    C19  591   6.996   7.912   5.297 -0.0751  0.1863  0.6358
   12POP    C20  592   7.074   8.024   5.218  0.0932  0.2010 -0.2052
   12POP    C21  593   7.172   7.960   5.116 -0.3012  0.8339  0.7710
   12POP    C22  594   7.201   8.068   5.012  0.5427  0.1135 -0.1354
   12POP    C23  595   7.285   8.021   4.896 -0.2532  0.1785 -0.7478
   12POP    C24  596   7.426   8.014   4.945  0.3022 -0.1361 -0.0010
   12POP    C25  597   7.526   7.975   4.859 -0.1124 -0.0295 -0.0344
   12POP    C26  598   7.482   7.918   4.724  0.0603  0.2162 -0.0164
   12POP    C27  599   7.610   7.868   4.647  0.3938  0.3580  0.0700
   12POP    C28  600   7.570   7.822   4.504  0.3755  0.5359 -0.3290
   12POP    C29  601   7.677   7.743   4.433 -0.4155 -0.0479 -0.2944
   12POP    C30  602   7.616   7.664   4.312 -0.2530  0.1712  0.2911
   12POP    C31  603   7.735   7.609   4.222  0.5700 -0.1182 -0.4182
   12POP    C32  604   7.256   7.296   5.423 -0.6299 -0.4677 -0.2273
   12POP    O33  605   7.388   7.320   5.365  0.7803  0.6447  0.4712
   12POP    C34  606   7.427   7.204   5.306 -1.0073 -0.1706 -0.3694
   12POP    O35  607   7.370   7.097   5.336 -0.6267  0.7995  0.8581
   12POP    C36  608   7.557   7.213   5.216  0.2699 -0.1698 -0.2606
   12POP    C37  609   7.565   7.135   5.087  0.0630  0.9683  0.0056
   12POP    C38  610   7.696   7.155   5.017  0.9936 -0.5463  0.3830
   12POP    C39  611   7.675   7.243   4.889  0.0785  0.2310 -0.3613
   12POP    C40  612   7.813   7.267   4.823  0.2232  0.7026 -0.0709
   12POP    C41  613   7.806   7.336   4.684  0.2268 -0.4497  0.2237
   12POP    C42  614   7.948   7.352   4.637 -0.4610 -0.2204  1.0978
   12POP    C43  615   7.957   7.449   4.522 -0.7592 -0.1807 -0.1386
   12POP    C44  616   8.098   7.473   4.467 -0.3143  0.2770  0.5299
   12POP    C45  617   8.102   7.580   4.360 -0.4975  0.2325  0.1173
   12POP    C46  618   8.239   7.592   4.297 -0.3476  0.2531 -0.2841
   12POP    C47  619   8.259   7.702   4.197  0.0093 -0.2114  0.0686
   12POP    C48  620   8.410   7.722   4.155  0.3218  0.4388 -0.0547
   12POP    C49  621   8.454   7.603   4.077 -0.0215  0.0271  0.2242
   12POP    C50  622   8.601   7.626   4.052 -0.6152 -0.0499  0.0478
   12POP    CA1  623   7.685   7.529   4.102  0.2037 -0.6693  0.0983
   12POP    CA2  624   7.588   7.611   4.012  0.0502  0.1548  0.4374
   13POP     C1  625   6.502   7.573   6.005  0.0373  0.1135  0.0755
   13POP     C2  626   6.519   7.698   6.198 -0.0707 -0.1926 -0.5791
   13POP     C3  627   6.297   7.652   6.097 -0.6859 -0.3423  0.0136
   13POP     N4  628   6.438   7.683   6.077 -0.3432  0.5002 -0.2104
   13POP     C5  629   6.458   7.810   6.003  0.7461  0.1824 -0.2742
   13POP     C6  630   6.376   7.832   5.868  0.0372 -0.7781  0.0138
   13POP     O7  631   6.424   7.949   5.798  0.4604  0.6011 -0.1776
   13POP     P8  632   6.328   7.961   5.671 -0.0307  0.2536 -0.1429
   13POP     O9  633   6.189   8.001   5.717 -0.4248  0.2005  0.3359
   13POP    O10  634   6.412   8.052   5.596 -0.0088  0.2365 -0.2024
   13POP    O11  635   6.357   7.817   5.612  0.1299  0.2181  0.1024
   13POP    C12  636   6.426   7.811   5.493 -0.1813 -0.3634 -0.8359
   13POP    C13  637   6.449   7.669   5.438  0.4652 -0.0040  0.1020
   13POP    O14  638   6.556   7.663   5.336  0.5606  0.4213  0.0718
   13POP    C15  639   6.657   7.572   5.336  0.2281  0.7496 -0.0789
   13POP    O16  640   6.671   7.495   5.433  0.0418 -0.5748 -0.5289
   13POP    C17  641   6.755   7.581   5.223  0.6557  0.1744  0.1296
   13POP    C18  642   6.877   7.495   5.238  0.5323 -0.2178  0.6769
   13POP    C19  643   6.947   7.479   5.106  0.0344 -0.1597  0.7605
   13POP    C20  644   6.849   7.440   4.990 -0.1884  0.1564  0.1326
   13POP    C21  645   6.925   7.417   4.862 -0.4526 -0.1812  0.2723
   13POP    C22  646   6.844   7.467   4.746  0.6326 -0.2716 -0.1791
   13POP    C23  647   6.918   7.448   4.609  0.1375  0.0672  0.4821
   13POP    C24  648   6.851   7.507   4.487  0.1832  0.0952  1.0087
   13POP    C25  649   6.894   7.486   4.354  0.3910 -0.4873  0.2104
   13POP    C26  650   7.011   7.400   4.310  0.8852 -0.6216  0.4307
   13POP    C27  651   7.023   7.414   4.161 -0.3813 -0.3672  0.1089
   13POP    C28  652   7.134   7.326   4.106 -0.4102  0.3708  0.7045
   13POP    C29  653   7.154   7.374   3.959 -0.1602 -0.4487  0.0185
   13POP    C30  654   7.231   7.260   3.898 -0.3203 -0.0545  0.0579
   13POP    C31  655   7.257   7.269   3.752  0.2865 -0.6541  0.2718
   13POP    C32  656   6.318   7.621   5.371  0.6081 -0.3967 -0.3636
   13POP    O33  657   6.270   7.712   5.276 -0.3162 -0.2361  0.5789
   13POP    C34  658   6.186   7.668   5.182  0.3042 -0.0509 -0.2863
   13POP    O35  659   6.127   7.561   5.213  0.2751  0.2655 -0.4425
   13POP    C36  660   6.147   7.752   5.058 -0.0979  0.4151  0.0596
   13POP    C37  661   6.265   7.777   4.963  0.4126 -0.1407 -0.1706
   13POP    C38  662   6.220   7.883   4.857  0.2584 -0.5161 -0.4288
   13POP    C39  663   6.316   7.906   4.744 -0.8378 -0.0845 -0.1509
   13POP    C40  664   6.366   7.778   4.677 -0.2897  0.4497  0.6306
   13POP    C41  665   6.442   7.803   4.551 -0.1497  0.0933 -0.1217
   13POP    C42  666   6.468   7.686   4.464  0.1898 -0.0008 -0.4818
   13POP    C43  667   6.512   7.742   4.327  0.5666 -0.2215  0.8989
   13POP    C44  668   6.550   7.623   4.228 -0.6888  0.5280  0.1245
   13POP    C45  669   6.556   7.669   4.084  0.5322  0.1773  0.5624
   13POP    C46  670   6.656   7.584   4.013  0.4463  0.2071 -0.6566
   13POP    C47  671   6.653   7.616   3.863 -0.1399 -0.2225 -0.7758
   13POP    C48  672   6.766   7.549   3.786 -0.3327 -0.0571  0.5807
   13POP    C49  673   6.863   7.657   3.754 -0.5401 -0.1326 -0.2769
   13POP    C50  674   6.995   7.615   3.694  0.3722 -0.2186 -0.4918
   13POP    CA1  675   7.325   7.151   3.691  0.4573 -0.2028 -0.3835
   13POP    CA2  676   7.367   7.171   3.555 -0.4156 -0.7122 -0.4283
   14POP     C1  677   7.243   0.471   5.664 -0.0610  0.4851 -0.3683
   14POP     C2  678   7.202   0.253   5.577 -0.1673  0.0604  0.0567
   14POP     C3  679   7.421   0.349   5.540  0.6438  0.0029 -0.3020
   14POP     N4  680   7.274   0.379   5.551 -1.0706  0.1384 -0.3346
   14POP     C5  681   7.239   0.425   5.415  0.0178  0.0712  0.4556
   14POP     C6  682   7.331   0.535   5.345 -0.1276  0.1714 -0.3792
   14POP     O7  683   7.299   0.560   5.207 -0.1213  0.3139 -0.4041
   14POP     P8  684   7.354   0.702   5.162 -0.0180  0.1863  0.2820
   14POP     O9  685   7.326   0.722   5.019 -0.0477 -0.6372  0.0509
   14POP    O10  686   7.290   0.796   5.261  0.0636 -0.0898  0.6557
   14POP    O11  687   7.504   0.667   5.200 -0.2931 -0.1427  0.4697
   14POP    C12  688   7.568   0.618   5.079  0.4273  0.1258 -0.3216
   14POP    C13  689   7.655   0.499   5.103  0.2819 -0.0937  0.7491
   14POP    O14  690   7.753   0.483   4.992  0.0732  0.3139  0.6693
   14POP    C15  691   7.857   0.398   5.019  0.3426 -0.6268 -0.5854
   14POP    O16  692   7.865   0.340   5.129  0.0613  0.1898 -0.0031
   14POP    C17  693   7.951   0.383   4.898  0.0355  0.0780  0.1405
   14POP    C18  694   7.937   0.233   4.856 -0.0901 -1.0407 -0.5766
   14POP    C19  695   8.003   0.227   4.714 -0.6059  0.4909  0.3312
   14POP    C20  696   8.159   0.227   4.707  0.5530 -0.4750 -0.6847
   14POP    C21  697   8.174   0.224   4.554  0.1567 -0.4601 -0.3255
   14POP    C22  698   8.103   0.099   4.496 -0.0755 -0.0904  0.3018
   14POP    C23  699   8.109   0.109   4.341  0.3862  0.5429  0.2556
   14POP    C24  700   8.089  10.000   4.278  0.2960 -0.3773  0.1157
   14POP    C25  701   8.119   9.995   4.143 -0.0066  0.3266  0.1051
   14POP    C26  702   8.153   0.097   4.065  0.0903  0.2055 -0.1517
   14POP    C27  703   8.178   0.055   3.923 -0.2140  0.5024 -0.3405
   14POP    C28  704   8.225   0.176   3.857  0.4915 -0.3892  0.3104
   14POP    C29  705   8.236   0.172   3.707  0.0732 -0.0296  0.1367
   14POP    C30  706   8.307   0.046   3.669 -0.0909  0.5058  0.5633
   14POP    C31  707   8.317   0.026   3.513 -0.1124 -0.2908 -0.5158
   14POP    C32  708   7.566   0.375   5.121  0.0339 -0.1948  0.0442
   14POP    O33  709   7.464   0.358   5.011  0.1857 -0.0471  0.5150
   14POP    C34  710   7.389   0.240   5.008 -0.4185  0.2363 -0.2040
   14POP    O35  711   7.386   0.177   5.112 -0.1023 -0.0064 -0.3139
   14POP    C36  712   7.324   0.207   4.876  0.4605  0.1618 -0.5526
   14POP    C37  713   7.355   0.061   4.835  0.5199  0.2185 -0.3778
   14POP    C38  714   7.254   0.036   4.720 -0.9429 -0.7031 -0.0953
   14POP    C39  715   7.312   0.104   4.597 -0.5238 -0.1068 -0.3143
   14POP    C40  716   7.202   0.099   4.484 -0.6020  0.4928 -0.5764
   14POP    C41  717   7.267   0.167   4.366  0.6007 -0.3198  0.3738
   14POP    C42  718   7.178   0.185   4.242  0.6667  0.5078  0.2268
   14POP    C43  719   7.252   0.284   4.156  0.2082 -0.6165  0.9957
   14POP    C44  720   7.314   0.406   4.233 -0.4702  0.5555 -0.4136
   14POP    C45  721   7.306   0.532   4.153 -0.4052 -0.3636 -0.8007
   14POP    C46  722   7.356   0.651   4.244 -0.2060  0.3597 -0.1918
   14POP    C47  723   7.367   0.784   4.169  0.1998 -0.0574  0.1704
   14POP    C48  724   7.408   0.892   4.270 -0.0501 -0.0143 -0.2220
   14POP    C49  725   7.540   0.860   4.334  0.1291 -0.4112 -0.2042
   14POP    C50  726   7.654   0.843   4.234 -1.1445  0.0368  0.3761
   14POP    CA1  727   8.392   9.923   3.498 -0.1415 -0.0305 -0.1321
   14POP    CA2  728   8.540   9.934   3.522 -0.1150  0.1130 -0.3720
   15POP     C1  729   6.339   9.317   5.585  0.3541 -0.3544 -0.2654
   15POP     C2  730   6.150   9.270   5.722 -1.1386  0.3534 -0.0021
   15POP     C3  731   6.128   9.303   5.484  0.2680  0.0269  0.0410
   15POP     N4  732   6.211   9.245   5.593  0.3554 -0.1553  0.7320
   15POP     C5  733   6.232   9.101   5.560  0.2969  0.2241  0.2337
   15POP     C6  734   6.318   9.000   5.643 -0.3682 -0.0602 -0.3288
   15POP     O7  735   6.459   8.994   5.609  0.0516  0.3577  0.1942
   15POP     P8  736   6.516   8.907   5.719 -0.0451  0.5714 -0.6593
   15POP     O9  737   6.661   8.907   5.726  0.2770 -0.1951 -0.6093
   15POP    O10  738   6.437   8.879   5.844 -0.9505  0.2757  0.1921
   15POP    O11  739   6.496   8.770   5.637 -0.1772  0.6931 -0.1430
   15POP    C12  740   6.619   8.724   5.578  0.1227  0.6889 -0.1184
   15POP    C13  741   6.593   8.593   5.503  0.2583  0.5040  0.2200
   15POP    O14  742   6.704   8.547   5.436  0.7564  0.3809 -0.3559
   15POP    C15  743   6.696   8.435   5.354 -0.8460  0.6035 -0.6028
   15POP    O16  744   6.620   8.347   5.391 -0.0508 -0.1844  1.0642
   15POP    C17  745   6.816   8.411   5.257  0.2854 -0.0220 -0.0099
   15POP    C18  746   6.775   8.318   5.140 -0.8275  0.2076 -1.4107
   15POP    C19  747   6.657   8.395   5.068 -0.0610 -0.4911  0.2567
   15POP    C20  748   6.591   8.320   4.952 -0.3323 -0.3089 -0.2016
   15POP    C21  749   6.662   8.363   4.823  0.2131  0.0943  0.6392
   15POP    C22  750   6.618   8.276   4.705 -0.0846 -0.1015 -0.0123
   15POP    C23  751   6.705   8.295   4.581  0.1088 -0.3905  0.5621
   15POP    C24  752   6.650   8.205   4.476  0.2952  0.4477 -0.0906
   15POP    C25  753   6.724   8.173   4.363 -0.2645 -0.1191 -0.4878
   15POP    C26  754   6.865   8.233   4.349 -0.9376  0.4263 -0.2093
   15POP    C27  755   6.892   8.233   4.202  0.1425 -0.8373 -0.1151
   15POP    C28  756   7.041   8.249   4.164 -0.0096 -0.0033  0.2168
   15POP    C29  757   7.047   8.241   4.014 -0.0906  0.0780  0.9602
   15POP    C30  758   7.191   8.270   3.972 -0.5351 -0.1731 -0.0074
   15POP    C31  759   7.201   8.279   3.818  0.4416  0.6480  0.1855
   15POP    C32  760   6.477   8.627   5.410 -0.1346  0.5511 -0.7009
   15POP    O33  761   6.519   8.724   5.316  0.0936 -0.3024  0.2570
   15POP    C34  762   6.424   8.749   5.218  0.2419  0.0900  0.1313
   15POP    O35  763   6.307   8.761   5.245 -0.5649  0.0162 -0.4198
   15POP    C36  764   6.494   8.805   5.099 -0.2850  0.4330 -0.1405
   15POP    C37  765   6.468   8.715   4.979  0.2425  0.6280  0.8125
   15POP    C38  766   6.523   8.789   4.858 -0.2474  0.1961 -0.5537
   15POP    C39  767   6.525   8.693   4.747 -0.1963  0.4203 -0.5197
   15POP    C40  768   6.594   8.739   4.620  0.3250  0.6287  0.1764
   15POP    C41  769   6.586   8.644   4.502 -0.2708 -0.1514 -0.0455
   15POP    C42  770   6.681   8.695   4.391 -0.0831  0.2663 -0.1412
   15POP    C43  771   6.690   8.592   4.274  0.0105  0.3381  0.3564
   15POP    C44  772   6.775   8.634   4.154 -0.7526 -0.2821 -0.2686
   15POP    C45  773   6.783   8.527   4.049  0.7536  0.2602 -0.4960
   15POP    C46  774   6.857   8.576   3.929 -0.1800 -0.2264  0.5319
   15POP    C47  775   6.813   8.498   3.806 -0.3240 -0.4430  0.1649
   15POP    C48  776   6.904   8.539   3.684  0.0940 -0.2643 -0.0617
   15POP    C49  777   6.852   8.460   3.563  0.1019  0.7762  0.6696
   15POP    C50  778   6.926   8.490   3.424  0.7395 -0.0318 -0.7739
   15POP    CA1  779   7.343   8.325   3.770 -0.3889 -0.1987  0.6347
   15POP    CA2  780   7.345   8.332   3.618  0.2000 -0.6840 -0.3122
   16POP     C1  781   9.641   4.617   5.890 -0.3602 -0.4308 -0.0338
   16POP     C2  782   9.855   4.525   5.937  0.3553  0.1348  0.1049
   16POP     C3  783   9.740   4.645   6.107 -0.3099 -0.7676  0.5333
   16POP     N4  784   9.717   4.551   5.995 -1.0816 -0.2825 -0.9418
   16POP     C5  785   9.663   4.423   6.051  0.3963  0.2883 -0.5548
   16POP     C6  786   9.594   4.308   5.968 -0.4890  0.5329 -0.1475
   16POP     O7  787   9.470   4.358   5.910  0.0998 -0.3295  0.5285
   16POP     P8  788   9.398   4.234   5.852 -0.0183 -0.1787 -0.4467
   16POP     O9  789   9.398   4.139   5.958 -0.0373 -0.3721 -0.8014
   16POP    O10  790   9.272   4.289   5.805  0.2201 -0.2569 -0.5038
   16POP    O11  791   9.508   4.214   5.741 -0.4018  0.0382 -0.1344
   16POP    C12  792   9.463   4.305   5.639  0.1138 -0.3811  0.0637
   16POP    C13  793   9.583   4.333   5.546 -0.7335  0.2290 -0.1486
   16POP    O14  794   9.571   4.453   5.463 -0.7158  0.5546  0.1811
   16POP    C15  795   9.553   4.574   5.508 -0.5007 -0.4819  0.6457
   16POP    O16  796   9.487   4.602   5.609 -0.5502  0.0382  0.3901
   16POP    C17  797   9.580   4.684   5.390 -0.0326 -0.0386 -0.1716
   16POP    C18  798   9.625   4.816   5.438 -0.3186 -0.1486  0.1751
   16POP    C19  799   9.554   4.915   5.346  0.2430 -0.3033 -0.1308
   16POP    C20  800   9.588   4.871   5.207  0.2339  0.3040  0.8046
   16POP    C21  801   9.494   4.929   5.108  0.3504  0.8992  0.3153
   16POP    C22  802   9.510   4.847   4.982 -0.6214 -0.5422  0.7582
   16POP    C23  803   9.442   4.911   4.863  0.4993  0.2781  0.1180
   16POP    C24  804   9.470   4.827   4.742  0.6918  0.5169 -0.3234
   16POP    C25  805   9.458   4.873   4.607  0.2701 -0.0009  0.2189
   16POP    C26  806   9.426   5.020   4.571 -0.1414  0.0185  0.5746
   16POP    C27  807   9.451   5.043   4.424 -0.0000  0.0205 -0.2910
   16POP    C28  808   9.351   4.959   4.342  0.0957  0.5719  0.2425
   16POP    C29  809   9.409   4.933   4.203 -0.3123  0.6052  0.4572
   16POP    C30  810   9.405   4.779   4.179 -0.3097 -0.2389  0.2951
   16POP    C31  811   9.461   4.738   4.037  0.6635 -0.2835 -0.4743
   16POP    C32  812   9.607   4.205   5.464  0.1389 -0.4271  0.2019
   16POP    O33  813   9.502   4.171   5.372 -0.0351 -0.2041 -0.4850
   16POP    C34  814   9.544   4.080   5.282 -0.4688 -0.3579 -0.2751
   16POP    O35  815   9.644   4.017   5.294  0.1299  0.1757 -0.2134
   16POP    C36  816   9.437   4.038   5.183 -0.0116  0.4987 -0.1614
   16POP    C37  817   9.474   4.079   5.040  0.1372  0.4603 -0.2740
   16POP    C38  818   9.370   4.039   4.931  0.3831 -0.0713  0.0988
   16POP    C39  819   9.431   4.052   4.792  0.0172  0.2821  0.0871
   16POP    C40  820   9.327   4.034   4.680 -0.3439 -0.1625  0.6259
   16POP    C41  821   9.377   4.067   4.539  0.0839 -0.2830  0.1035
   16POP    C42  822   9.248   4.095   4.455  0.6931 -0.3299 -0.3207
   16POP    C43  823   9.174   3.968   4.415  0.2567  0.6514 -0.2388
   16POP    C44  824   9.033   3.984   4.351  0.6914  0.7634 -0.0805
   16POP    C45  825   9.013   3.842   4.298  0.1864  0.1142  1.1824
   16POP    C46  826   8.870   3.821   4.235 -0.1916  0.0559 -0.6994
   16POP    C47  827   8.875   3.788   4.081  0.3370  0.1125 -0.0013
   16POP    C48  828   8.732   3.732   4.052  0.0410  0.3686 -0.2750
   16POP    C49  829   8.724   3.737   3.901 -0.2144 -0.1174 -0.3012
   16POP    C50  830   8.824   3.644   3.839  0.3670  0.0051  0.3593
   16POP    CA1  831   9.438   4.588   4.023 -0.0934  0.1142 -0.0212
   16POP    CA2  832   9.336   4.556   3.911 -0.6873  0.0317  0.4181
   17POP     C1  833   7.172   9.090   5.611  0.1324  0.5838 -0.0295
   17POP     C2  834   7.205   9.323   5.536  0.3170 -0.2509 -0.1652
   17POP     C3  835   7.146   9.169   5.386  0.0665  0.6854 -0.4181
   17POP     N4  836   7.222   9.179   5.506  0.4420  0.0359  0.1079
   17POP     C5  837   7.363   9.146   5.476 -0.9391 -0.9480 -0.0066
   17POP     C6  838   7.462   9.151   5.608 -0.2594  0.4252  0.5836
   17POP     O7  839   7.593   9.121   5.557 -0.5380  0.2147  0.0375
   17POP     P8  840   7.652   9.006   5.649 -0.2122  0.2306  0.2624
   17POP     O9  841   7.796   9.037   5.677  0.4219 -0.3405 -0.6596
   17POP    O10  842   7.564   8.972   5.761 -0.4124  0.5438  0.5951
   17POP    O11  843   7.640   8.893   5.546  0.0685 -0.2876 -0.0996
   17POP    C12  844   7.736   8.924   5.440 -0.3104 -0.1822  0.1354
   17POP    C13  845   7.717   8.813   5.334 -0.1884 -0.2917  0.5507
   17POP    O14  846   7.820   8.818   5.227  0.5638 -0.1357 -0.2744
   17POP    C15  847   7.844   8.712   5.148  0.0037 -0.0022  0.1155
   17POP    O16  848   7.790   8.602   5.171  0.1633 -0.2639  0.2197
   17POP    C17  849   7.961   8.736   5.046 -0.1663 -0.2954  0.2143
   17POP    C18  850   7.903   8.800   4.913  0.0068 -0.2935  0.0517
   17POP    C19  851   8.014   8.824   4.805  0.0773 -1.1286 -0.0115
   17POP    C20  852   7.956   8.882   4.676 -0.1361  0.0959 -0.1849
   17POP    C21  853   8.063   8.869   4.568  0.0988 -0.1200  0.5973
   17POP    C22  854   8.013   8.924   4.434  0.9356  0.3830 -0.2048
   17POP    C23  855   8.112   8.933   4.319  0.6705 -1.1051  0.4866
   17POP    C24  856   8.038   9.015   4.212  0.0068  0.1269 -0.3690
   17POP    C25  857   8.090   9.077   4.096  0.4841 -0.5212  0.5608
   17POP    C26  858   8.233   9.049   4.063 -0.2579  0.2541  0.0912
   17POP    C27  859   8.283   9.139   3.951 -0.2365 -0.3885 -0.3796
   17POP    C28  860   8.423   9.099   3.899  0.1785 -0.0461  0.1912
   17POP    C29  861   8.469   9.204   3.798  0.3323  0.0014 -0.5952
   17POP    C30  862   8.617   9.175   3.775 -0.1607  0.4968  1.0315
   17POP    C31  863   8.697   9.293   3.698 -0.0960  0.0714  0.5201
   17POP    C32  864   7.576   8.832   5.277 -0.0119 -0.0869 -0.5930
   17POP    O33  865   7.545   8.967   5.226 -0.7179  0.1495 -0.4979
   17POP    C34  866   7.434   8.967   5.150 -0.7208 -0.0871  0.4776
   17POP    O35  867   7.346   8.882   5.165 -0.1063  0.1974 -0.4520
   17POP    C36  868   7.419   9.102   5.066  0.1226  0.0375 -0.4628
   17POP    C37  869   7.297   9.102   4.973 -0.8598 -0.3878 -0.3061
   17POP    C38  870   7.335   9.202   4.869  0.8663  0.3454  0.5210
   17POP    C39  871   7.474   9.179   4.805 -0.3439  0.4836 -0.3352
   17POP    C40  872   7.512   9.276   4.691 -0.4670  0.0577 -0.2693
   17POP    C41  873   7.650   9.254   4.632 -0.3432  0.0618  0.1526
   17POP    C42  874   7.667   9.362   4.520  0.0538  0.4601 -0.0760
   17POP    C43  875   7.795   9.349   4.437 -0.1359  0.1710  0.3799
   17POP    C44  876   7.796   9.456   4.321  0.3131  0.3757 -0.9926
   17POP    C45  877   7.919   9.447   4.225  0.5599 -0.1954  0.0862
   17POP    C46  878   7.906   9.563   4.119  0.4289  0.6070  0.1583
   17POP    C47  879   8.024   9.568   4.024 -0.2731 -0.0703  0.6161
   17POP    C48  880   7.997   9.662   3.907  0.2015  0.1079  0.2848
   17POP    C49  881   8.105   9.653   3.796 -0.6123 -0.6208  0.1188
   17POP    C50  882   8.080   9.758   3.685  0.1183  0.6252  0.1078
   17POP    CA1  883   8.630   9.345   3.569  1.0194 -0.3518 -0.0425
   17POP    CA2  884   8.716   9.455   3.509  0.0363 -0.3968  0.2148
   18POP     C1  885   5.877   1.600   5.242 -0.0086  0.0002 -0.1920
   18POP     C2  886   6.093   1.702   5.253  0.1550 -0.3476 -0.1386
   18POP     C3  887   6.016   1.573   5.433 -0.1294 -0.0442 -0.3450
   18POP     N4  888   6.019   1.583   5.286  0.9738 -0.8147  0.5622
   18POP     C5  889   6.069   1.465   5.210 -0.4640 -0.2874  0.0242
   18POP     C6  890   6.218   1.427   5.224 -0.3446  0.5237  0.4465
   18POP     O7  891   6.259   1.345   5.117 -0.0296  0.0184  0.4824
   18POP     P8  892   6.407   1.294   5.153  0.0650 -0.1819 -0.3624
   18POP     O9  893   6.512   1.389   5.128 -0.2790  0.1208  0.6639
   18POP    O10  894   6.396   1.237   5.287  0.3094  0.0669  0.9810
   18POP    O11  895   6.416   1.174   5.050 -0.2858  0.6682 -0.3306
   18POP    C12  896   6.494   1.212   4.941 -0.0181  0.2518  0.5001
   18POP    C13  897   6.492   1.110   4.827  1.1301  0.3860 -0.3497
   18POP    O14  898   6.596   1.128   4.727  0.0449 -0.0490  0.0051
   18POP    C15  899   6.711   1.072   4.764 -0.3959  0.6143  0.5827
   18POP    O16  900   6.715   1.032   4.882 -0.3187 -0.5959 -0.5953
   18POP    C17  901   6.824   1.067   4.664 -0.1971 -0.0598 -0.5034
   18POP    C18  902   6.771   1.063   4.514  0.9155 -0.3855 -0.4662
   18POP    C19  903   6.898   1.049   4.421 -0.3207  0.3667  0.2986
   18POP    C20  904   6.980   1.170   4.447 -0.3807 -0.3896 -0.4874
   18POP    C21  905   7.098   1.161   4.352 -0.2183 -0.0871  0.3592
   18POP    C22  906   7.050   1.154   4.207 -0.1955 -0.2135 -0.1866
   18POP    C23  907   7.179   1.162   4.117  0.1634 -0.5905  0.5815
   18POP    C24  908   7.144   1.113   3.980 -0.2783 -0.0707  1.1209
   18POP    C25  909   7.231   1.122   3.872  0.0369  0.2438 -0.6970
   18POP    C26  910   7.373   1.177   3.894 -0.1157 -0.1488 -0.2960
   18POP    C27  911   7.451   1.191   3.760  0.0121 -0.2509  0.2226
   18POP    C28  912   7.588   1.225   3.816 -0.4922  0.2072  0.9430
   18POP    C29  913   7.585   1.337   3.919  0.2195  0.3065 -0.2389
   18POP    C30  914   7.718   1.362   3.991  0.3628  0.2321 -0.5716
   18POP    C31  915   7.824   1.409   3.894 -0.6650 -0.2400 -0.1351
   18POP    C32  916   6.348   1.100   4.766 -0.5270 -0.2600 -0.2156
   18POP    O33  917   6.299   1.223   4.705 -0.2434  0.1727 -0.8361
   18POP    C34  918   6.209   1.219   4.609 -0.0028 -0.7773 -0.0381
   18POP    O35  919   6.147   1.116   4.592 -0.0015 -0.2312  0.2439
   18POP    C36  920   6.191   1.337   4.515 -0.0367 -0.2831  0.0527
   18POP    C37  921   6.320   1.377   4.443 -0.0972  0.1023 -0.2583
   18POP    C38  922   6.388   1.255   4.381  0.7475  0.7647 -0.1025
   18POP    C39  923   6.487   1.302   4.276  0.3375 -0.2047  0.0880
   18POP    C40  924   6.555   1.181   4.208  0.1014  0.1761 -0.6640
   18POP    C41  925   6.572   1.220   4.063  0.2761 -0.3112 -0.0386
   18POP    C42  926   6.672   1.134   3.993  0.5714 -0.9773  0.2942
   18POP    C43  927   6.659   1.128   3.842 -0.1622 -0.0603 -0.0126
   18POP    C44  928   6.792   1.067   3.799  0.0153 -0.1201  0.2367
   18POP    C45  929   6.799   1.035   3.655  0.2814  0.0619 -0.0849
   18POP    C46  930   6.940   0.993   3.610  0.0595  0.3356  0.6319
   18POP    C47  931   6.940   0.963   3.462  0.4264  0.6615  0.7446
   18POP    C48  932   7.074   0.900   3.431 -0.3704 -0.4293 -0.1775
   18POP    C49  933   7.193   0.999   3.455 -0.0074 -0.0917 -0.2714
   18POP    C50  934   7.333   0.952   3.422 -0.2505 -0.0452  0.0760
   18POP    CA1  935   7.949   1.409   3.985 -0.3431 -0.1179 -0.1985
   18POP    CA2  936   8.057   1.511   3.945 -0.4003 -0.4970  0.7237
   19POP     C1  937   6.053   8.303   5.654  0.0130  0.6943 -0.7715
   19POP     C2  938   5.833   8.416   5.648  0.5956  0.1779  0.2552
   19POP     C3  939   5.930   8.320   5.460  0.2497 -0.4320 -0.4837
   19POP     N4  940   5.914   8.298   5.605  0.0086 -0.0272  0.0333
   19POP     C5  941   5.844   8.175   5.653 -0.7807 -0.0263 -0.1485
   19POP     C6  942   5.914   8.047   5.599  0.8172  0.3348 -0.1265
   19POP     O7  943   5.880   8.011   5.467 -0.4988  0.1166 -0.8900
   19POP     P8  944   5.998   7.920   5.410  0.1086 -0.5535  0.0029
   19POP     O9  945   6.018   7.827   5.524  0.0285  0.0676 -0.0325
   19POP    O10  946   5.949   7.865   5.284 -0.1511 -0.6716 -0.4332
   19POP    O11  947   6.100   8.040   5.409  0.3411  0.0651  0.0719
   19POP    C12  948   6.157   8.046   5.279  0.1142  0.4122  0.3925
   19POP    C13  949   6.233   8.173   5.235  0.5072  0.2156  0.6279
   19POP    O14  950   6.168   8.235   5.121 -0.2793 -0.1226  0.3167
   19POP    C15  951   6.226   8.349   5.084  0.9665 -1.0573 -0.6220
   19POP    O16  952   6.304   8.422   5.153  0.4753  0.0517  0.4823
   19POP    C17  953   6.171   8.406   4.956 -0.0204 -0.1398  0.0687
   19POP    C18  954   6.246   8.346   4.845  0.2235  0.5430 -0.0331
   19POP    C19  955   6.163   8.383   4.718  0.2487 -1.0135  0.4969
   19POP    C20  956   6.214   8.311   4.592 -0.6992 -0.0678 -0.3526
   19POP    C21  957   6.231   8.402   4.476  0.9868  0.0510  0.9041
   19POP    C22  958   6.314   8.338   4.358 -0.1096  0.2754  0.0924
   19POP    C23  959   6.337   8.445   4.247  0.4729 -0.3495 -0.4874
   19POP    C24  960   6.406   8.374   4.127 -0.6206  0.0780  0.1396
   19POP    C25  961   6.425   8.458   4.015  0.1783 -0.6311  0.1323
   19POP    C26  962   6.385   8.606   4.034 -0.2435  0.0668 -0.7635
   19POP    C27  963   6.405   8.694   3.914  0.2103  0.2329  0.0673
   19POP    C28  964   6.369   8.838   3.948  0.2046  0.0923  0.4599
   19POP    C29  965   6.384   8.929   3.831 -0.1563  0.0341 -0.2637
   19POP    C30  966   6.336   9.072   3.865  0.5523 -0.6660  0.4386
   19POP    C31  967   6.356   9.177   3.751  0.3094  0.3552  0.0693
   19POP    C32  968   6.383   8.129   5.229 -0.1068 -0.1991 -0.2273
   19POP    O33  969   6.420   8.019   5.146  0.2627 -0.1147  0.3126
   19POP    C34  970   6.551   7.995   5.154  0.0425 -0.3234 -0.0174
   19POP    O35  971   6.607   8.009   5.259  0.1915  0.1022  0.2929
   19POP    C36  972   6.610   7.896   5.053 -0.2408  0.3400  0.0751
   19POP    C37  973   6.719   7.966   4.965  0.1226 -0.3300 -0.5874
   19POP    C38  974   6.778   7.876   4.851  0.1338 -0.3041 -0.5163
   19POP    C39  975   6.876   7.961   4.774  0.3468 -0.3380 -0.4412
   19POP    C40  976   6.951   7.865   4.683 -0.1185 -0.5103  0.0649
   19POP    C41  977   7.030   7.925   4.567  0.2610  0.3680 -0.6716
   19POP    C42  978   7.082   7.810   4.484  0.3565  0.7370 -0.0219
   19POP    C43  979   7.149   7.862   4.353  0.2891  0.0771 -0.0428
   19POP    C44  980   7.221   7.750   4.282  0.1319 -0.2326  0.0463
   19POP    C45  981   7.286   7.812   4.161 -0.3996  0.7365 -0.4523
   19POP    C46  982   7.170   7.856   4.066 -0.4534 -0.5538 -0.1108
   19POP    C47  983   7.215   7.916   3.933 -0.1028  0.8834  0.3123
   19POP    C48  984   7.295   7.814   3.845 -0.1122 -1.0995 -0.5527
   19POP    C49  985   7.298   7.865   3.702 -0.8666  0.6090 -0.1896
   19POP    C50  986   7.380   7.757   3.638 -0.4461 -0.3202 -0.3007
   19POP    CA1  987   6.245   9.150   3.645  0.3149  0.3122 -0.0867
   19POP    CA2  988   6.221   9.266   3.555 -0.1644 -0.0049 -0.0638
   20POP     C1  989   6.315   7.073   5.725  0.1478  0.0825  0.8565
   20POP     C2  990   6.159   6.939   5.864  0.0200  0.4636  0.0152
   20POP     C3  991   6.352   6.834   5.775 -0.3683 -0.2643  0.0089
   20POP     N4  992   6.250   6.935   5.743  0.7169  0.7513 -0.2671
   20POP     C5  993   6.157   6.889   5.636 -0.2392 -0.1728  0.5268
   20POP     C6  994   6.209   6.901   5.490  0.0794 -0.5625 -0.0973
   20POP     O7  995   6.325   6.831   5.464  0.1776  0.1465  0.0082
   20POP     P8  996   6.383   6.882   5.330 -0.0615 -0.2620  0.0003
   20POP     O9  997   6.502   6.791   5.304  0.3047 -0.3203  0.6797
   20POP    O10  998   6.274   6.903   5.237 -0.8028 -0.3492  0.9713
   20POP    O11  999   6.444   7.009   5.385  0.1155  0.1706  0.4064
   20POP    C12 1000   6.512   7.061   5.267  0.2799  0.1819 -0.6102
   20POP    C13 1001   6.567   7.197   5.309 -0.1903 -0.4612 -0.0568
   20POP    O14 1002   6.578   7.292   5.197  0.4014 -0.4262  0.6453
   20POP    C15 1003   6.463   7.343   5.148 -0.0236  0.0415 -0.0263
   20POP    O16 1004   6.365   7.338   5.219 -0.3444  0.4702 -0.3644
   20POP    C17 1005   6.482   7.428   5.027 -0.0400 -0.2644  0.0861
   20POP    C18 1006   6.460   7.329   4.909  0.3319  0.1035 -0.2639
   20POP    C19 1007   6.460   7.393   4.777  0.9083 -0.0224  0.3915
   20POP    C20 1008   6.415   7.284   4.669  0.7116  0.1586 -0.0186
   20POP    C21 1009   6.459   7.315   4.521 -0.8119 -0.1539  0.4034
   20POP    C22 1010   6.425   7.197   4.427  0.0619 -0.4546  0.5830
   20POP    C23 1011   6.512   7.216   4.302 -0.6114  0.0287  0.1723
   20POP    C24 1012   6.650   7.161   4.330 -0.1649  0.0038 -0.3220
   20POP    C25 1013   6.735   7.134   4.222 -0.1849  0.0613 -0.1026
   20POP    C26 1014   6.688   7.150   4.075 -0.4007 -0.2432  0.3809
   20POP    C27 1015   6.787   7.089   3.972  0.1923 -0.0522 -0.4143
   20POP    C28 1016   6.722   7.098   3.832 -0.5269 -0.5878  0.4051
   20POP    C29 1017   6.828   7.066   3.724 -0.7079  0.0808  0.0319
   20POP    C30 1018   6.781   7.122   3.590  0.3874 -0.0067 -0.7236
   20POP    C31 1019   6.903   7.091   3.501  0.1628  0.1133 -0.0945
   20POP    C32 1020   6.698   7.170   5.389  0.4393  0.0994  0.4554
   20POP    O33 1021   6.807   7.123   5.303 -0.4954 -0.2104  0.1100
   20POP    C34 1022   6.925   7.089   5.355  0.2365  0.2551  0.3642
   20POP    O35 1023   6.944   7.107   5.473  0.0896  0.3157 -0.0636
   20POP    C36 1024   7.030   7.033   5.261  0.8086  0.1063 -0.0144
   20POP    C37 1025   7.015   7.083   5.116  0.7220 -0.2869  0.3914
   20POP    C38 1026   7.134   7.017   5.048  0.4073  0.3855 -0.0700
   20POP    C39 1027   7.157   7.068   4.908 -0.3960  0.2378 -0.5112
   20POP    C40 1028   7.302   7.018   4.875  0.6433  0.7475  0.3104
   20POP    C41 1029   7.338   7.036   4.731  0.4403  0.1878 -0.2729
   20POP    C42 1030   7.237   6.965   4.635  0.0889  0.1632 -0.3777
   20POP    C43 1031   7.267   6.983   4.489  0.5887  0.3335  0.0310
   20POP    C44 1032   7.167   6.915   4.391  0.3122  0.1673 -0.6130
   20POP    C45 1033   7.188   6.945   4.245 -0.5495  0.4159 -0.1564
   20POP    C46 1034   7.111   6.850   4.149 -0.2914  0.6908  0.3128
   20POP    C47 1035   7.134   6.899   4.006  0.0851  0.0989  0.2768
   20POP    C48 1036   7.074   6.810   3.897  0.2670 -0.5675  0.2131
   20POP    C49 1037   7.118   6.856   3.756 -0.4400  0.3259 -0.1919
   20POP    C50 1038   7.040   6.780   3.653  0.9069  0.0086  0.2370
   20POP    CA1 1039   6.903   7.161   3.367  0.0670  1.1261 -0.2180
   20POP    CA2 1040   7.011   7.266   3.360 -0.0457 -0.7948 -0.3103
   21POP     C1 1041   7.177   1.746   5.634 -0.1016 -0.0670 -0.1006
   21POP     C2 1042   7.032   1.638   5.776  0.0507 -0.3639  0.4471
   21POP     C3 1043   7.039   1.878   5.776  0.0314 -0.1291 -0.2580
   21POP     N4 1044   7.039   1.754   5.686  0.1241 -0.6546  0.3139
   21POP     C5 1045   6.930   1.749   5.584  0.4752  0.0125 -0.7208
   21POP     C6 1046   6.921   1.875   5.496  0.5423 -0.3248  0.1306
   21POP     O7 1047   7.033   1.887   5.413 -0.2136  0.1336 -0.1539
   21POP     P8 1048   7.011   2.008   5.319 -0.2662 -0.3254  0.3608
   21POP     O9 1049   6.967   2.109   5.412  0.1670  0.3502 -0.0611
   21POP    O10 1050   7.128   2.022   5.227  0.2122  0.1027  0.1046
   21POP    O11 1051   6.882   1.966   5.247 -0.4226 -0.2882  0.4414
   21POP    C12 1052   6.912   1.857   5.160 -0.3729 -0.1375 -0.5910
   21POP    C13 1053   6.795   1.776   5.120  0.4235  0.7208  0.5668
   21POP    O14 1054   6.810   1.663   5.023  0.2517  0.2092 -0.0569
   21POP    C15 1055   6.867   1.547   5.056  0.0106  0.6275 -0.3575
   21POP    O16 1056   6.887   1.532   5.177 -0.7395 -0.1128 -0.3196
   21POP    C17 1057   6.905   1.446   4.950  0.0718  0.3420 -0.2187
   21POP    C18 1058   7.036   1.489   4.892 -0.2885  0.4751  0.9962
   21POP    C19 1059   7.076   1.366   4.811 -0.4240  0.1414 -0.4219
   21POP    C20 1060   7.204   1.377   4.726  0.1284  0.3022 -0.0241
   21POP    C21 1061   7.194   1.491   4.628  0.6012  0.0394 -0.5004
   21POP    C22 1062   7.308   1.472   4.531  0.3106  0.1428  0.0392
   21POP    C23 1063   7.315   1.563   4.400  0.8004  0.5161  0.0249
   21POP    C24 1064   7.440   1.556   4.318 -0.5455 -0.3863  0.4313
   21POP    C25 1065   7.451   1.624   4.202  0.2028  0.1931 -0.3241
   21POP    C26 1066   7.339   1.724   4.162  0.6571 -0.1194  0.3623
   21POP    C27 1067   7.368   1.768   4.017  0.2221  0.2029  0.9011
   21POP    C28 1068   7.364   1.648   3.921  0.1728  0.1331 -1.1407
   21POP    C29 1069   7.374   1.679   3.772  1.0375 -0.3565  0.0476
   21POP    C30 1070   7.508   1.736   3.729 -0.4185 -0.3325  0.4126
   21POP    C31 1071   7.533   1.782   3.583  0.8065  0.0432  0.6042
   21POP    C32 1072   6.693   1.873   5.067 -0.2247 -0.2486  0.4051
   21POP    O33 1073   6.746   1.947   4.957  0.6909 -0.5426 -0.0856
   21POP    C34 1074   6.672   2.050   4.913 -0.3418 -0.4179  0.1035
   21POP    O35 1075   6.602   2.113   4.987  0.2151 -0.1554 -0.0037
   21POP    C36 1076   6.700   2.100   4.770 -0.0567  0.4279  0.1272
   21POP    C37 1077   6.607   2.025   4.675 -0.6357 -0.1684  0.2798
   21POP    C38 1078   6.668   2.012   4.537 -0.4852  0.4031 -0.4946
   21POP    C39 1079   6.674   2.137   4.448  0.7514  0.1873 -0.0850
   21POP    C40 1080   6.725   2.094   4.309  0.2708  0.0504  0.0441
   21POP    C41 1081   6.686   2.190   4.196  0.4553 -0.2531  0.0585
   21POP    C42 1082   6.733   2.136   4.058  0.3688 -0.3045  0.5271
   21POP    C43 1083   6.697   2.230   3.939 -0.6335 -0.5834  0.2811
   21POP    C44 1084   6.753   2.183   3.804  0.5510 -0.4005  0.3879
   21POP    C45 1085   6.724   2.289   3.696 -0.2998  0.1975 -0.1963
   21POP    C46 1086   6.752   2.238   3.553  0.0353  0.6816 -0.3629
   21POP    C47 1087   6.735   2.345   3.445 -1.2168 -0.2118  0.0642
   21POP    C48 1088   6.740   2.286   3.304 -0.0228 -0.0793 -0.4709
   21POP    C49 1089   6.736   2.384   3.184  0.1327  0.3279  0.2941
   21POP    C50 1090   6.598   2.450   3.178 -0.7487 -0.4169  0.1297
   21POP    CA1 1091   7.681   1.803   3.541  0.4867 -1.4649 -0.3893
   21POP    CA2 1092   7.776   1.693   3.583 -0.3532  0.3764 -0.1943
   22POP     C1 1093   5.806   9.898   5.002  0.0689  0.4158 -0.2398
   22POP     C2 1094   5.731   0.088   5.077 -0.3117  0.1229  0.4091
   22POP     C3 1095   5.647   0.004   4.877 -0.5697 -0.0619 -0.0974
   22POP     N4 1096   5.766   0.007   4.959 -0.2011  0.0749 -0.3547
   22POP     C5 1097   5.877   0.072   4.883 -0.3521  0.2236  0.0093
   22POP     C6 1098   5.857   0.199   4.807 -0.0341  0.8934 -0.6816
   22POP     O7 1099   5.969   0.234   4.743 -0.4178 -0.1858  0.1150
   22POP     P8 1100   5.949   0.373   4.673 -0.0809  0.0596 -0.4406
   22POP     O9 1101   5.881   0.445   4.786  0.4375 -0.0575  0.1751
   22POP    O10 1102   6.092   0.400   4.636 -0.1579 -0.2721 -0.6347
   22POP    O11 1103   5.867   0.294   4.564 -0.5506 -0.4080  0.0021
   22POP    C12 1104   5.966   0.208   4.496  0.4050  0.4997  0.0416
   22POP    C13 1105   5.904   0.087   4.425  0.4814 -0.2045 -0.1129
   22POP    O14 1106   6.000  10.013   4.383 -0.0346 -0.1133  0.3735
   22POP    C15 1107   6.039   9.922   4.473 -0.3033  0.3056 -0.4541
   22POP    O16 1108   6.005   9.938   4.588 -1.2681 -0.0196  0.3187
   22POP    C17 1109   6.126   9.809   4.428 -0.1607  0.1883 -0.0726
   22POP    C18 1110   6.270   9.854   4.405 -0.4515 -0.3949 -0.1024
   22POP    C19 1111   6.368   9.742   4.359 -0.5048  0.1887 -0.0337
   22POP    C20 1112   6.327   9.695   4.218 -0.3699  0.0200 -0.2179
   22POP    C21 1113   6.368   9.552   4.184 -0.5926  0.5210 -0.1567
   22POP    C22 1114   6.337   9.500   4.045  0.0827 -0.0842  0.0805
   22POP    C23 1115   6.409   9.594   3.946 -0.5023  0.5686 -0.2445
   22POP    C24 1116   6.409   9.552   3.796  0.1768 -0.6462 -0.0019
   22POP    C25 1117   6.439   9.640   3.697  0.2307 -0.5515  0.2189
   22POP    C26 1118   6.463   9.783   3.736  0.1928 -0.1742  0.1445
   22POP    C27 1119   6.509   9.853   3.607  0.0398 -0.0344  0.1622
   22POP    C28 1120   6.654   9.811   3.585  0.3915 -0.3896  0.2606
   22POP    C29 1121   6.711   9.903   3.471 -0.3581 -0.3264 -0.2254
   22POP    C30 1122   6.863   9.881   3.462 -0.4344  1.5218  0.2755
   22POP    C31 1123   6.929   9.936   3.334  0.2273  0.5293 -0.2222
   22POP    C32 1124   5.795   0.144   4.328  0.1153  0.7463 -0.5633
   22POP    O33 1125   5.823   0.247   4.242 -0.0944  0.3534  0.0084
   22POP    C34 1126   5.716   0.302   4.178 -0.0998 -0.8136 -0.1187
   22POP    O35 1127   5.599   0.278   4.196 -0.3367 -0.0918  0.0528
   22POP    C36 1128   5.758   0.401   4.065 -0.2438 -0.4367 -0.7491
   22POP    C37 1129   5.684   0.400   3.931 -0.4470 -0.7725 -0.3460
   22POP    C38 1130   5.762   0.475   3.820 -0.7247 -0.4179  0.6626
   22POP    C39 1131   5.895   0.403   3.808  0.2836 -0.4071  0.3222
   22POP    C40 1132   5.994   0.474   3.727  0.6098 -0.3520  0.0250
   22POP    C41 1133   6.111   0.391   3.692 -0.6181 -0.5547  0.9496
   22POP    C42 1134   6.171   0.435   3.557 -0.2958 -0.3300  0.4174
   22POP    C43 1135   6.243   0.318   3.483 -0.1158 -1.1694  0.0260
   22POP    C44 1136   6.293   0.364   3.345  0.2783 -0.7287  0.0449
   22POP    C45 1137   6.360   0.260   3.263 -0.5555 -0.8629  0.0225
   22POP    C46 1138   6.423   0.312   3.136 -0.4141  0.0657 -0.0101
   22POP    C47 1139   6.468   0.206   3.036  0.5948 -0.0399 -0.2308
   22POP    C48 1140   6.561   0.260   2.926  0.2056 -0.8001 -0.3245
   22POP    C49 1141   6.628   0.140   2.856 -0.3448  0.1923 -0.8553
   22POP    C50 1142   6.743   0.092   2.946 -0.1818  0.0606 -0.3802
   22POP    CA1 1143   7.079   9.896   3.325  0.5333  0.7257  0.7935
   22POP    CA2 1144   7.132   9.955   3.193 -1.2094 -0.4407  0.2375
   23POP     C1 1145   5.263   0.230   4.916  1.2112 -0.1067 -0.2960
   23POP     C2 1146   5.032   0.235   4.902 -0.0429 -0.5376  0.4207
   23POP     C3 1147   5.140   0.132   4.728 -0.7417 -0.2134  0.0423
   23POP     N4 1148   5.153   0.247   4.820 -0.4979 -0.5475 -0.1025
   23POP     C5 1149   5.164   0.373   4.740 -0.1521 -0.4673  0.3576
   23POP     C6 1150   5.306   0.423   4.701  0.4765 -0.3532 -0.9139
   23POP     O7 1151   5.375   0.331   4.623  0.3363  0.6847 -0.0229
   23POP     P8 1152   5.531   0.333   4.629  0.0107 -0.0061 -0.4823
   23POP     O9 1153   5.555   0.303   4.773  0.3748 -0.4776 -1.1799
   23POP    O10 1154   5.566   0.233   4.526 -1.0995 -0.6358  0.2259
   23POP    O11 1155   5.574   0.473   4.590  0.5662  0.3459  0.2647
   23POP    C12 1156   5.546   0.496   4.449  0.0609 -1.1546 -0.0855
   23POP    C13 1157   5.566   0.646   4.414  0.0441 -0.1522 -0.3451
   23POP    O14 1158   5.525   0.672   4.272 -0.0483 -0.2856 -0.3495
   23POP    C15 1159   5.395   0.683   4.237  0.1067 -0.2189  0.0114
   23POP    O16 1160   5.311   0.660   4.322 -0.6014 -0.0267 -0.0436
   23POP    C17 1161   5.377   0.686   4.091 -0.1873  0.5138 -0.0388
   23POP    C18 1162   5.285   0.575   4.047 -0.1011 -0.1039 -0.1109
   23POP    C19 1163   5.324   0.535   3.905  0.3278  0.1635 -0.0078
   23POP    C20 1164   5.294   0.647   3.805  0.2267  1.0227  0.1440
   23POP    C21 1165   5.313   0.601   3.667 -0.3171  0.5395 -0.2847
   23POP    C22 1166   5.463   0.594   3.619  0.6937  0.1424  0.2410
   23POP    C23 1167   5.463   0.580   3.472 -0.1914  0.0824  0.1175
   23POP    C24 1168   5.383   0.461   3.419  0.5765 -1.0428  0.0376
   23POP    C25 1169   5.389   0.448   3.277 -0.0729  0.3455 -0.5591
   23POP    C26 1170   5.462   0.552   3.189 -0.2163 -0.0663  0.3759
   23POP    C27 1171   5.427   0.528   3.039  0.1746 -0.3234 -0.0560
   23POP    C28 1172   5.482   0.642   2.954 -0.2219  0.0646 -0.2885
   23POP    C29 1173   5.634   0.653   2.971 -0.1308  0.4497 -0.9082
   23POP    C30 1174   5.694   0.559   2.864  0.5481 -0.4322  0.1863
   23POP    C31 1175   5.650   0.600   2.722 -0.2147 -0.6033 -0.3611
   23POP    C32 1176   5.713   0.676   4.430 -0.2362 -0.3268  0.4001
   23POP    O33 1177   5.812   0.597   4.350 -0.2582 -0.0063  0.2166
   23POP    C34 1178   5.937   0.627   4.387  0.2188  0.0220  0.3035
   23POP    O35 1179   5.960   0.699   4.484  0.3150 -0.1366  0.0999
   23POP    C36 1180   6.048   0.567   4.299  0.0784 -0.2835 -0.0864
   23POP    C37 1181   6.082   0.662   4.179 -0.1457 -0.1048  0.2110
   23POP    C38 1182   6.199   0.607   4.093  0.0203 -0.6135 -0.2736
   23POP    C39 1183   6.242   0.692   3.976 -0.3004 -0.2263 -0.0926
   23POP    C40 1184   6.349   0.628   3.888 -0.4748  0.4394  0.4229
   23POP    C41 1185   6.381   0.686   3.745  0.5502  0.7456 -0.5326
   23POP    C42 1186   6.514   0.635   3.687 -0.0610 -0.4016 -0.3676
   23POP    C43 1187   6.525   0.694   3.547 -0.3497  0.5076 -0.2707
   23POP    C44 1188   6.644   0.636   3.481 -0.4248 -0.1422 -0.1734
   23POP    C45 1189   6.668   0.694   3.343  0.1866  0.2119  0.2611
   23POP    C46 1190   6.778   0.611   3.272  0.0094  0.4209  0.5167
   23POP    C47 1191   6.815   0.658   3.133  0.9602 -0.0130  0.6120
   23POP    C48 1192   6.891   0.793   3.125  0.4200  0.7443  0.3385
   23POP    C49 1193   6.917   0.835   2.980  0.2651  0.0576  0.9371
   23POP    C50 1194   6.953   0.983   2.983  0.3953  0.1341 -0.1474
   23POP    CA1 1195   5.743   0.544   2.614  0.0003  0.1050  0.2963
   23POP    CA2 1196   5.706   0.588   2.473  0.0728 -0.0867  0.0174
   24POP     C1 1197   5.765   7.603   5.261 -0.0446 -0.9141  0.1796
   24POP     C2 1198   5.922   7.526   5.433 -0.2469  0.0732  0.1428
   24POP     C3 1199   5.754   7.669   5.480  0.3129 -0.1595 -0.3039
   24POP     N4 1200   5.780   7.552   5.399  0.2671  0.2529  0.1646
   24POP     C5 1201   5.685   7.458   5.434  0.0106  0.3601 -0.3000
   24POP     C6 1202   5.707   7.305   5.428 -0.3213  0.1092 -0.3930
   24POP     O7 1203   5.736   7.270   5.293  0.9074  0.1532 -0.4205
   24POP     P8 1204   5.846   7.159   5.284 -0.2193 -0.1183 -0.4291
   24POP     O9 1205   5.893   7.119   5.417 -0.0537 -0.2702  0.0363
   24POP    O10 1206   5.805   7.066   5.175  0.0650 -0.0793  0.2148
   24POP    O11 1207   5.956   7.249   5.224 -0.3443 -0.1793 -0.4212
   24POP    C12 1208   5.924   7.270   5.091  0.3054 -0.3411  0.0400
   24POP    C13 1209   6.020   7.342   5.002 -0.4015  0.0290  0.5112
   24POP    O14 1210   5.968   7.375   4.868  0.2927 -0.2209  0.2267
   24POP    C15 1211   5.912   7.496   4.858 -0.2268  0.2232  0.0468
   24POP    O16 1212   5.887   7.562   4.957  0.6425  0.4160  0.3786
   24POP    C17 1213   5.885   7.539   4.715 -0.1609 -0.3331 -0.1191
   24POP    C18 1214   5.988   7.625   4.649 -0.0577  0.0380 -0.1752
   24POP    C19 1215   5.969   7.638   4.497  0.9323 -0.3784  0.4829
   24POP    C20 1216   6.045   7.531   4.422 -0.3334  0.1817 -0.2783
   24POP    C21 1217   6.028   7.555   4.273 -0.7305  1.0000 -0.6557
   24POP    C22 1218   6.117   7.461   4.199 -0.3071  0.8683  1.5128
   24POP    C23 1219   6.120   7.490   4.051  0.6100  0.1209  0.2128
   24POP    C24 1220   6.233   7.411   4.000 -0.3581  0.5113 -0.3745
   24POP    C25 1221   6.279   7.433   3.871  0.3502  0.7060  0.4029
   24POP    C26 1222   6.225   7.555   3.790 -0.2480 -0.1193  0.6466
   24POP    C27 1223   6.242   7.532   3.640  0.1350 -0.2878 -0.4095
   24POP    C28 1224   6.375   7.491   3.576 -0.4124  0.1464 -0.1836
   24POP    C29 1225   6.354   7.494   3.426 -0.3383  0.1525  0.0545
   24POP    C30 1226   6.486   7.456   3.362  0.0432 -0.2012 -0.6433
   24POP    C31 1227   6.590   7.568   3.390 -0.2985 -0.4239 -0.2376
   24POP    C32 1228   6.135   7.247   4.990 -0.0239 -0.0706 -0.0957
   24POP    O33 1229   6.101   7.109   4.956  0.5440 -0.6746 -0.3839
   24POP    C34 1230   6.199   7.015   4.964  0.3065 -0.0262  0.1280
   24POP    O35 1231   6.312   7.049   5.000  0.3274  0.4232  0.0255
   24POP    C36 1232   6.162   6.879   4.910  0.0470  0.4230  0.4020
   24POP    C37 1233   6.199   6.858   4.756  0.1147  0.7027 -0.4712
   24POP    C38 1234   6.343   6.809   4.753  0.4847 -0.2806 -0.0798
   24POP    C39 1235   6.403   6.818   4.615  0.5225  0.0567  0.0479
   24POP    C40 1236   6.520   6.723   4.604 -0.3023  0.2149 -1.0566
   24POP    C41 1237   6.598   6.760   4.480  0.2457 -0.2960 -0.6089
   24POP    C42 1238   6.510   6.744   4.361 -0.7368 -0.2740 -0.3104
   24POP    C43 1239   6.596   6.748   4.238  0.0631  0.2971  0.2997
   24POP    C44 1240   6.521   6.714   4.106 -0.3422 -0.0644 -0.1910
   24POP    C45 1241   6.619   6.697   3.993 -0.1674  0.0205  0.3898
   24POP    C46 1242   6.548   6.650   3.866 -0.7916  0.1664 -0.9221
   24POP    C47 1243   6.654   6.636   3.758  0.1383  0.6175  0.1813
   24POP    C48 1244   6.595   6.637   3.613 -0.5163  0.0442 -0.0118
   24POP    C49 1245   6.694   6.592   3.510 -0.1581 -0.1984  0.0249
   24POP    C50 1246   6.614   6.556   3.387 -0.0700 -0.2416  0.3412
   24POP    CA1 1247   6.717   7.553   3.299  0.2192  0.1421  0.2330
   24POP    CA2 1248   6.669   7.578   3.157  0.5476 -0.2337 -0.3478
   25POP     C1 1249  20.143   2.707  11.658 -0.1609  0.2820  0.3566
   25POP     C2 1250  19.917   2.698  11.585 -0.0918 -0.3429  0.3502
   25POP     C3 1251  20.065   2.517  11.619 -0.3942 -0.1846 -0.0262
   25POP     N4 1252  20.017   2.642  11.679 -0.2979 -0.0132  0.2678
   25POP     C5 1253  19.963   2.628  11.819  0.2972 -0.4112 -0.1862
   25POP     C6 1254  20.027   2.537  11.927 -0.6190 -0.3023  0.2204
   25POP     O7 1255  20.004   2.399  11.910 -0.3043  0.5259 -0.1987
   25POP     P8 1256  20.030   2.320  12.042  0.2735 -0.2741 -0.3968
   25POP     O9 1257  19.972   2.400  12.157  0.3382 -0.0530 -0.2880
   25POP    O10 1258  19.983   2.180  12.024  0.3795  0.6241  0.1922
   25POP    O11 1259  20.189   2.327  12.046  0.4671 -0.4536 -1.1564
   25POP    C12 1260  20.212   2.299   0.015  0.0430  0.4222 -0.6676
   25POP    C13 1261   0.132   2.335   0.055 -0.0633 -0.1800  0.5313
   25POP    O14 1262   0.165   2.295   0.191 -0.2938  0.1515  0.3654
   25POP    C15 1263   0.295   2.290   0.228  0.3041  0.2743  0.0302
   25POP    O16 1264   0.379   2.287   0.139 -0.0057 -0.8873 -0.1090
   25POP    C17 1265   0.310   2.228   0.367 -0.1703 -0.2274  0.1675
   25POP    C18 1266   0.193   2.261   0.456 -0.0895  0.3864 -0.1579
   25POP    C19 1267   0.206   2.237   0.604  0.0982  0.2848  0.1014
   25POP    C20 1268   0.072   2.255   0.678  0.6945 -0.6213 -0.6045
   25POP    C21 1269   0.088   2.232   0.826  0.3602 -0.4169 -0.0090
   25POP    C22 1270  20.188   2.273   0.894  0.8434 -0.5996 -0.3878
   25POP    C23 1271  20.191   2.260   1.044 -0.0203 -0.1155 -0.4824
   25POP    C24 1272  20.056   2.301   1.107  0.2635 -0.0835  0.5908
   25POP    C25 1273  20.049   2.316   1.245  0.6637 -0.0444  0.2685
   25POP    C26 1274  20.169   2.299   1.336 -0.3389  0.6920  0.4827
   25POP    C27 1275  20.137   2.264   1.477  0.1507 -0.3409 -0.2894
   25POP    C28 1276   0.034   2.255   1.571 -0.8792  0.2790 -0.0421
   25POP    C29 1277  20.207   2.217   1.710  0.2088 -0.1206  0.1507
   25POP    C30 1278   0.099   2.213   1.805  0.6503 -0.3918 -0.2011
   25POP    C31 1279   0.040   2.169   1.939 -1.3321 -0.0906  0.4706
   25POP    C32 1280   0.159   2.488   0.027 -0.4235  0.3267 -0.8291
   25POP    O33 1281   0.056   2.565   0.080 -0.3596  0.0504  0.2418
   25POP    C34 1282   0.057   2.700   0.063  0.3614 -0.0147 -1.4597
   25POP    O35 1283   0.106   2.746  12.134 -0.2986 -0.2152  0.0361
   25POP    C36 1284  20.173   2.772   0.141  0.2874 -0.8600  0.6426
   25POP    C37 1285   0.017   2.894   0.200 -0.4410  0.2475  0.0980
   25POP    C38 1286  20.167   2.931   0.330  0.0492  0.0314  0.3855
   25POP    C39 1287   0.049   2.951   0.434  0.2727  0.0242  0.0153
   25POP    C40 1288   0.129   3.075   0.408  0.5364 -0.4454 -0.6229
   25POP    C41 1289   0.237   3.107   0.513 -0.6220 -0.7367  0.3255
   25POP    C42 1290   0.195   3.134   0.651  0.3786 -0.1496 -0.2795
   25POP    C43 1291   0.315   3.151   0.742  0.0081 -0.1050 -0.0949
   25POP    C44 1292   0.280   3.163   0.888  0.4763 -0.0238  0.4217
   25POP    C45 1293   0.207   3.293   0.930  0.0198  0.0406  0.0549
   25POP    C46 1294   0.133   3.288   1.066 -0.0768 -0.2810 -0.3870
   25POP    C47 1295   0.038   3.170   1.069 -0.4501 -0.0880 -0.6797
   25POP    C48 1296  20.188   3.140   1.200 -0.2430  0.0389 -0.0018
   25POP    C49 1297  20.082   3.026   1.175 -0.4651 -0.0995 -0.7803
   25POP    C50 1298  19.988   3.022   1.293  0.3369  0.2327 -0.5402
   25POP    CA1 1299  20.203   2.030   1.930  0.1158  0.0383  0.0758
   25POP    CA2 1300  20.140   1.982   2.061 -0.2101  0.6259 -0.3489
   26POP     C1 1301  20.160   5.522  11.384 -0.2896  0.4081 -0.2744
   26POP     C2 1302   0.078   5.691  11.486  0.0034 -1.1594 -0.0595
   26POP     C3 1303  20.062   5.724  11.474  0.4752  0.0431 -0.2905
   26POP     N4 1304  20.169   5.626  11.487 -0.0631  0.3521  0.3117
   26POP     C5 1305  20.172   5.557  11.620  0.2482 -0.0876 -0.3041
   26POP     C6 1306  20.047   5.497  11.692 -0.2720 -0.2509  0.1321
   26POP     O7 1307  20.094   5.463  11.822 -0.4321 -0.2556 -0.4224
   26POP     P8 1308  19.972   5.462  11.923 -0.1388 -0.4933  0.1030
   26POP     O9 1309  19.847   5.485  11.839 -0.0735 -0.3765  0.0213
   26POP    O10 1310  19.986   5.344  12.011 -0.1564 -0.0937 -0.1353
   26POP    O11 1311  20.008   5.593  12.005 -0.4406  0.0287 -0.2877
   26POP    C12 1312  20.088   5.548  12.116 -0.2087 -0.0165 -0.2752
   26POP    C13 1313   0.006   5.508  12.086 -0.1352  0.5513  0.7987
   26POP    O14 1314   0.071   5.410   0.010 -0.1726  0.5614 -0.1718
   26POP    C15 1315   0.155   5.315  12.136 -0.5120 -0.5161 -0.3258
   26POP    O16 1316   0.181   5.322  12.017 -0.1640 -0.8029 -0.0006
   26POP    C17 1317   0.210   5.215   0.067 -0.3784  0.3197  0.2595
   26POP    C18 1318   0.316   5.273   0.163 -0.3076  0.0786  0.6699
   26POP    C19 1319   0.360   5.157   0.250 -0.4027 -0.7079  0.1909
   26POP    C20 1320   0.404   5.037   0.165  0.3915  0.0079  0.7382
   26POP    C21 1321   0.441   4.917   0.261  0.4043 -0.5452  0.5937
   26POP    C22 1322   0.553   4.973   0.355  0.1882 -0.0304  0.3744
   26POP    C23 1323   0.615   4.874   0.452  0.2825  0.9283 -0.7002
   26POP    C24 1324   0.742   4.923   0.523  0.1653  0.2581  0.1816
   26POP    C25 1325   0.801   4.851   0.625  0.2004 -0.0466  0.0376
   26POP    C26 1326   0.729   4.721   0.671  0.6239  0.2044  0.5181
   26POP    C27 1327   0.806   4.661   0.784  0.2608 -0.3419  0.2627
   26POP    C28 1328   0.726   4.566   0.871 -0.3603 -0.6353 -0.2330
   26POP    C29 1329   0.804   4.537   0.995 -0.7260  0.6335 -0.5353
   26POP    C30 1330   0.719   4.431   1.061  0.5979 -0.0835 -0.5297
   26POP    C31 1331   0.586   4.499   1.105  1.2327 -0.3221 -0.3079
   26POP    C32 1332   0.084   5.626  12.033 -0.3277  0.7690 -0.0718
   26POP    O33 1333   0.066   5.739  12.119 -0.1171  0.2153  0.6514
   26POP    C34 1334   0.135   5.855  12.093  0.2709 -0.5223  0.2367
   26POP    O35 1335   0.201   5.858  11.994 -0.1182  0.3927 -0.3661
   26POP    C36 1336   0.111   5.980   0.008 -0.1837  0.1579 -0.3723
   26POP    C37 1337   0.092   5.952   0.158 -0.3225  0.3175 -0.4935
   26POP    C38 1338   0.086   6.082   0.237 -0.4496 -0.2263  0.8170
   26POP    C39 1339   0.013   6.087   0.373 -0.5999 -0.5381 -0.8869
   26POP    C40 1340  20.203   6.235   0.414  0.5741 -0.2584  0.6734
   26POP    C41 1341  20.108   6.245   0.528 -0.2994 -0.1023 -0.3646
   26POP    C42 1342  20.160   6.159   0.641 -0.1031 -0.3907 -0.7197
   26POP    C43 1343  20.092   6.185   0.779  0.8277 -0.1830 -0.1429
   26POP    C44 1344  20.196   6.147   0.887  0.6338  0.1993  0.0005
   26POP    C45 1345  20.142   6.199   1.019 -0.5547 -0.3960  0.6164
   26POP    C46 1346   0.010   6.180   1.135  0.0532 -0.0558 -0.8766
   26POP    C47 1347  20.160   6.175   1.264 -0.1800 -0.2506  0.0461
   26POP    C48 1348  20.058   6.066   1.289  0.0062  0.2704 -0.5185
   26POP    C49 1349  19.968   6.103   1.404  0.0690  0.0405  0.1573
   26POP    C50 1350  19.863   5.994   1.417  0.3854 -0.0459  0.4799
   26POP    CA1 1351   0.483   4.399   1.149 -0.0527  0.3832  0.2155
   26POP    CA2 1352   0.349   4.457   1.182 -0.3940  0.1675 -0.8657
   27POP     C1 1353   0.323   3.993  11.772  0.3830  0.0503 -0.7461
   27POP     C2 1354   0.414   3.902  11.955  0.2996  0.2587  0.4134
   27POP     C3 1355   0.252   3.787  11.812 -0.5683  0.1126  0.9413
   27POP     N4 1356   0.287   3.911  11.883 -0.3425 -0.0101 -0.2630
   27POP     C5 1357   0.184   3.970  11.968  0.3873  0.1446  0.2772
   27POP     C6 1358   0.106   3.879  12.057  0.3813  0.1735  0.0662
   27POP     O7 1359   0.181   3.771  12.122  0.4749  0.6441  0.6009
   27POP     P8 1360   0.096   3.690   0.045 -0.1961 -0.2141 -0.0671
   27POP     O9 1361   0.186   3.582   0.105  0.2149  0.0592  0.1985
   27POP    O10 1362  20.198   3.654  12.138 -0.1644 -0.3578 -0.2841
   27POP    O11 1363   0.074   3.802   0.153  0.2363 -0.2776 -0.6600
   27POP    C12 1364   0.165   3.791   0.267  0.6442 -0.4482 -0.2322
   27POP    C13 1365   0.167   3.926   0.343  0.4243 -0.2534 -0.0178
   27POP    O14 1366   0.255   3.938   0.455  0.1021  0.0774  0.4673
   27POP    C15 1367   0.390   3.950   0.444 -0.2590  0.0957 -0.1137
   27POP    O16 1368   0.439   3.945   0.334  0.4681  0.2444  0.2096
   27POP    C17 1369   0.465   3.960   0.572  1.4528  0.2651 -0.1333
   27POP    C18 1370   0.504   4.100   0.627 -0.1645  0.0651  0.0593
   27POP    C19 1371   0.389   4.203   0.651 -0.1282  0.0241  0.3041
   27POP    C20 1372   0.434   4.332   0.717  0.2732  0.2756 -0.3008
   27POP    C21 1373   0.310   4.422   0.726 -0.4539 -0.2104  0.5058
   27POP    C22 1374   0.338   4.561   0.767 -0.2948 -0.2913 -0.0557
   27POP    C23 1375   0.202   4.626   0.803  0.1552 -0.3483 -0.0453
   27POP    C24 1376   0.215   4.785   0.801 -0.3807  0.0225 -0.4055
   27POP    C25 1377   0.107   4.864   0.822 -0.4120  0.1006 -0.7693
   27POP    C26 1378  20.193   4.811   0.856 -0.0568  0.5843  0.1455
   27POP    C27 1379  20.087   4.928   0.857 -0.0730  0.7264 -0.8789
   27POP    C28 1380  20.070   4.982   0.723 -0.3214  0.3198  0.3574
   27POP    C29 1381  19.928   4.960   0.674 -0.0169  0.2238  0.2692
   27POP    C30 1382  19.819   5.034   0.754  0.2351  0.0891 -0.3280
   27POP    C31 1383  19.690   4.996   0.680 -0.0590  0.5431 -0.2938
   27POP    C32 1384   0.016   3.962   0.380  0.3527  0.3287  0.1526
   27POP    O33 1385  20.163   3.856   0.443  1.2903  0.5528 -0.3124
   27POP    C34 1386  20.040   3.905   0.484 -0.5130  0.0953 -0.0788
   27POP    O35 1387  20.021   4.025   0.469 -0.7966 -0.5145 -0.3696
   27POP    C36 1388  19.958   3.814   0.580 -0.9659 -0.4923 -0.2490
   27POP    C37 1389  20.005   3.808   0.725  0.2481  0.2298  0.3271
   27POP    C38 1390  19.927   3.725   0.826 -0.0460  0.5860 -0.3334
   27POP    C39 1391  20.008   3.710   0.956 -0.3016 -0.6178 -0.2626
   27POP    C40 1392  19.929   3.635   1.052 -0.1185  0.4191 -0.3531
   27POP    C41 1393  20.019   3.633   1.180  0.4393  0.3335  0.4689
   27POP    C42 1394  19.954   3.537   1.278  0.3338 -0.3195 -0.0787
   27POP    C43 1395  20.049   3.524   1.393  0.4104  0.3260 -0.1492
   27POP    C44 1396  19.989   3.428   1.499 -0.1455  0.5007  0.2383
   27POP    C45 1397  20.097   3.360   1.586 -0.0889  0.1885  0.1736
   27POP    C46 1398  20.015   3.272   1.683 -0.0269 -0.4897  0.3120
   27POP    C47 1399  19.944   3.147   1.619 -0.1222  0.1987 -0.1626
   27POP    C48 1400  19.836   3.087   1.710 -0.1952  0.1426  0.3172
   27POP    C49 1401  19.753   2.984   1.629  0.1787 -0.8620 -0.2493
   27POP    C50 1402  19.633   2.942   1.711 -0.4067 -0.6749 -0.2006
   27POP    CA1 1403  19.560   5.026   0.749  0.3810  0.1927  0.6763
   27POP    CA2 1404  19.428   4.977   0.695  0.4694  0.4463  0.2827
   28POP     C1 1405  17.535   9.954   0.019  0.2419  0.2950  0.0146
   28POP     C2 1406  17.344   0.022   0.082  0.3348 -0.3678  0.0490
   28POP     C3 1407  17.439   9.882   0.222 -0.4556  0.1735  0.0791
   28POP     N4 1408  17.413   9.916   0.081  0.6804  0.0792 -0.0667
   28POP     C5 1409  17.336   9.807   0.009 -1.1163  0.0714  0.2963
   28POP     C6 1410  17.206   9.757   0.055  0.3631 -0.5236  0.5954
   28POP     O7 1411  17.106   9.860   0.084 -0.0804 -0.3074 -0.1611
   28POP     P8 1412  16.979   9.774   0.117 -0.4905 -0.1485  0.0999
   28POP     O9 1413  16.961   9.697  12.161  0.2387  0.0012  0.1505
   28POP    O10 1414  17.024   9.709   0.237  0.3057  0.2666  0.3149
   28POP    O11 1415  16.876   9.877   0.155 -0.2263  0.3037  0.2433
   28POP    C12 1416  16.934   9.949   0.266  0.4840  0.4854  0.5835
   28POP    C13 1417  16.829   0.015   0.336 -0.7617 -0.4654  0.0499
   28POP    O14 1418  16.882   0.088   0.442 -0.3818 -0.4948 -0.1755
   28POP    C15 1419  16.830   0.208   0.489 -0.0370  1.0077 -0.1069
   28POP    O16 1420  16.763   0.275   0.419 -0.1212 -0.3177  0.6345
   28POP    C17 1421  16.876   0.257   0.620  1.0285  0.1716 -0.1691
   28POP    C18 1422  16.801   0.384   0.678 -0.0633  0.3767 -0.5372
   28POP    C19 1423  16.813   0.396   0.830 -0.7773  0.0664  0.1000
   28POP    C20 1424  16.698   0.472   0.895  0.5999  0.1986  0.4949
   28POP    C21 1425  16.720   0.494   1.043  0.2250  0.0172  0.4652
   28POP    C22 1426  16.788   0.630   1.055 -0.4660  0.5108 -0.5881
   28POP    C23 1427  16.784   0.675   1.201  0.3254 -0.0687 -0.4253
   28POP    C24 1428  16.646   0.704   1.249 -0.3767 -0.0420 -0.7050
   28POP    C25 1429  16.630   0.714   1.383  0.1966  0.6096 -0.3476
   28POP    C26 1430  16.751   0.705   1.472 -0.7350 -0.8152 -0.2749
   28POP    C27 1431  16.715   0.708   1.625  0.1769  0.2471  0.1041
   28POP    C28 1432  16.837   0.747   1.713 -0.4575  0.4244  0.2574
   28POP    C29 1433  16.832   0.689   1.854  0.3887  0.2827  0.4510
   28POP    C30 1434  16.936   0.581   1.891  0.5936 -0.3564 -0.6972
   28POP    C31 1435  16.929   0.561   2.040 -0.3190 -0.7131 -0.6659
   28POP    C32 1436  16.716   9.949   0.388 -0.5135  0.3784 -0.4660
   28POP    O33 1437  16.754   9.854   0.493 -0.3652 -0.7156 -0.0158
   28POP    C34 1438  16.659   9.758   0.518 -0.4169  0.3592  0.3169
   28POP    O35 1439  16.545   9.748   0.472 -0.2138  0.0927  0.0846
   28POP    C36 1440  16.703   9.664   0.636  0.2682 -0.0307 -0.2055
   28POP    C37 1441  16.600   9.668   0.746 -0.1776 -0.0151 -0.3429
   28POP    C38 1442  16.637   9.580   0.861 -0.8614  0.0064 -0.8926
   28POP    C39 1443  16.526   9.609   0.956 -0.0047  0.3158  0.0524
   28POP    C40 1444  16.544   9.543   1.096  0.7380 -0.5487  0.1301
   28POP    C41 1445  16.424   9.564   1.191 -0.3950  0.2751  0.0921
   28POP    C42 1446  16.454   9.489   1.323  0.7910  0.6141  0.0790
   28POP    C43 1447  16.581   9.537   1.385  0.1202 -0.4742  0.2805
   28POP    C44 1448  16.609   9.481   1.525  0.6599 -0.3557  0.3362
   28POP    C45 1449  16.723   9.552   1.594 -0.5967  0.3516  0.6758
   28POP    C46 1450  16.860   9.510   1.530  0.4583 -0.2763  0.2340
   28POP    C47 1451  16.974   9.544   1.626 -0.1509 -0.1007 -0.2695
   28POP    C48 1452  16.961   9.488   1.766 -0.3043 -0.2626 -0.5009
   28POP    C49 1453  17.077   9.491   1.856  0.6661 -0.0296 -1.2538
   28POP    C50 1454  17.058   9.472   2.008  0.1340  0.2589 -0.3822
   28POP    CA1 1455  17.051   0.472   2.069 -0.1920  0.3282 -0.7590
   28POP    CA2 1456  17.070   0.438   2.218  0.3422 -0.6346  0.3625
   29POP     C1 1457  13.942   4.492   0.145 -0.4397 -0.3633  0.1234
   29POP     C2 1458  13.944   4.655  12.149  0.7217 -0.4041 -0.4302
   29POP     C3 1459  13.761   4.651   0.126 -0.6240 -0.4477 -0.0618
   29POP     N4 1460  13.905   4.632   0.120 -0.5820  0.3845  0.6974
   29POP     C5 1461  13.988   4.738   0.188  0.1725 -0.4322 -0.7374
   29POP     C6 1462  14.006   4.722   0.344  0.0189 -0.2275  0.3765
   29POP     O7 1463  13.888   4.678   0.410 -0.0198 -0.0681 -0.4184
   29POP     P8 1464  13.928   4.644   0.555 -0.1834 -0.1051  0.2747
   29POP     O9 1465  13.807   4.574   0.604 -0.0729  0.3965 -0.6525
   29POP    O10 1466  14.062   4.588   0.553 -0.2815  0.2631 -0.0529
   29POP    O11 1467  13.923   4.783   0.618 -0.3599 -0.4485  0.3176
   29POP    C12 1468  13.996   4.784   0.737  0.0174 -0.1113 -0.4516
   29POP    C13 1469  14.003   4.911   0.820  0.4582  0.3306 -0.1773
   29POP    O14 1470  14.099   4.910   0.926  0.1525  0.5473  0.6260
   29POP    C15 1471  14.124   5.028   0.984 -0.5042  0.5709 -0.5811
   29POP    O16 1472  14.083   5.137   0.939 -0.6641 -0.3643 -0.5234
   29POP    C17 1473  14.219   5.031   1.102 -0.7990  0.2575  0.2565
   29POP    C18 1474  14.357   5.080   1.053  0.7794 -0.6743 -0.6381
   29POP    C19 1475  14.454   5.112   1.163 -0.1080 -0.2136 -0.0033
   29POP    C20 1476  14.607   5.101   1.143 -0.0461 -0.6906  0.0377
   29POP    C21 1477  14.675   5.156   1.267 -0.2137 -0.1789 -0.1298
   29POP    C22 1478  14.831   5.147   1.243 -0.3073  0.2442  0.0154
   29POP    C23 1479  14.898   5.184   1.375  0.6484 -1.0586 -0.6295
   29POP    C24 1480  15.052   5.172   1.391  0.1024  0.1261  0.2221
   29POP    C25 1481  15.114   5.211   1.512  0.6039 -0.2396 -0.0536
   29POP    C26 1482  15.033   5.253   1.635  0.3558 -0.0864 -0.5939
   29POP    C27 1483  15.127   5.282   1.749  0.8654 -0.6518  0.5456
   29POP    C28 1484  15.196   5.413   1.703  0.6428 -0.1994 -0.7403
   29POP    C29 1485  15.301   5.454   1.806  0.1637 -0.0794  0.1999
   29POP    C30 1486  15.248   5.512   1.943  0.5772  0.2379  0.7135
   29POP    C31 1487  15.367   5.550   2.023  0.4245  0.6539 -0.2870
   29POP    C32 1488  13.866   4.932   0.879  0.4346 -0.5607  0.2775
   29POP    O33 1489  13.811   4.815   0.951  0.1455 -0.4878  0.4815
   29POP    C34 1490  13.680   4.833   0.987  0.0759 -0.6276  0.1255
   29POP    O35 1491  13.605   4.927   0.943 -0.1146 -0.0241 -0.0648
   29POP    C36 1492  13.620   4.719   1.069  0.3571  0.0852  0.1531
   29POP    C37 1493  13.708   4.690   1.195 -0.2276  0.3366 -0.3262
   29POP    C38 1494  13.721   4.810   1.292  0.4629 -0.2234 -0.8431
   29POP    C39 1495  13.823   4.786   1.405 -0.1268 -0.1153  0.4551
   29POP    C40 1496  13.962   4.834   1.361 -0.5235  0.6558 -0.1400
   29POP    C41 1497  14.048   4.836   1.488  0.4012  0.2573  0.2788
   29POP    C42 1498  14.186   4.891   1.461 -0.4252 -1.4214 -0.2358
   29POP    C43 1499  14.246   4.902   1.601 -0.2225 -0.1026  0.1702
   29POP    C44 1500  14.396   4.902   1.599  0.1096 -0.5560  0.5946
   29POP    C45 1501  14.438   4.902   1.743 -0.8513  0.3414 -0.5379
   29POP    C46 1502  14.395   5.032   1.815 -0.3957 -0.1910  0.3904
   29POP    C47 1503  14.435   5.024   1.962  0.1390  0.2345  0.0498
   29POP    C48 1504  14.432   5.160   2.037 -0.3616  0.5010  0.6036
   29POP    C49 1505  14.484   5.139   2.175 -0.6450 -0.0963 -0.1193
   29POP    C50 1506  14.468   5.270   2.243  0.7026  0.5202 -0.2696
   29POP    CA1 1507  15.328   5.615   2.159  0.5901  0.1833  0.0793
   29POP    CA2 1508  15.267   5.497   2.235 -0.3610  0.1249 -0.5500
   30POP     C1 1509  15.452   0.439   0.360  0.5641 -0.0696  0.6959
   30POP     C2 1510  15.494   0.600   0.529  0.1780 -0.7150  0.2821
   30POP     C3 1511  15.666   0.534   0.377 -0.2679 -0.4852  0.5879
   30POP     N4 1512  15.519   0.568   0.388  0.2386 -0.8769  0.3596
   30POP     C5 1513  15.489   0.679   0.293 -0.5032  0.1097  0.0529
   30POP     C6 1514  15.344   0.734   0.271 -0.3571 -0.2937  0.0481
   30POP     O7 1515  15.261   0.631   0.227  0.4402  0.1318 -0.4221
   30POP     P8 1516  15.118   0.684   0.251  0.2320 -0.4244  0.4750
   30POP     O9 1517  15.111   0.835   0.247 -0.0704  0.5563 -0.3831
   30POP    O10 1518  15.018   0.594   0.193 -0.6483  0.1266  0.0399
   30POP    O11 1519  15.115   0.664   0.403 -0.1172 -0.2890 -0.3912
   30POP    C12 1520  15.002   0.726   0.451 -0.2123 -0.2511  0.4318
   30POP    C13 1521  14.995   0.724   0.600 -0.1895 -0.3472  0.2566
   30POP    O14 1522  15.039   0.851   0.662 -0.6331 -0.0747  0.5375
   30POP    C15 1523  14.952   0.959   0.654 -0.0192  0.9703 -0.2999
   30POP    O16 1524  14.848   0.969   0.596 -0.0391  0.0441  0.5853
   30POP    C17 1525  14.992   1.070   0.760  0.0064 -0.0165  0.5189
   30POP    C18 1526  15.012   1.010   0.904 -0.3247  0.6083  0.6612
   30POP    C19 1527  15.062   1.102   1.019  0.0051 -0.2926 -0.0866
   30POP    C20 1528  15.116   1.027   1.142 -0.0290 -0.4485 -0.0560
   30POP    C21 1529  15.131   1.114   1.269  0.3383 -0.3685  0.3909
   30POP    C22 1530  15.156   1.033   1.395 -0.0269 -0.0054 -0.2700
   30POP    C23 1531  15.134   1.113   1.522 -0.5772 -0.1869 -0.0255
   30POP    C24 1532  14.988   1.163   1.534  0.1845 -0.5755 -0.1531
   30POP    C25 1533  14.946   1.272   1.613 -0.5182  0.9484 -0.1488
   30POP    C26 1534  15.067   1.329   1.688  0.4160  0.9978  0.0018
   30POP    C27 1535  15.039   1.438   1.790 -0.1146 -0.0784 -0.4443
   30POP    C28 1536  15.174   1.476   1.852  0.1655 -0.1823  0.5027
   30POP    C29 1537  15.167   1.611   1.922  0.4643  0.2830 -0.2371
   30POP    C30 1538  15.096   1.586   2.056 -0.0803 -0.9497  0.2331
   30POP    C31 1539  15.093   1.694   2.165 -0.6279  0.3106 -0.0677
   30POP    C32 1540  15.069   0.602   0.656  0.3221  0.2011  0.2209
   30POP    O33 1541  15.020   0.561   0.782  0.2854 -0.2335 -0.1410
   30POP    C34 1542  15.106   0.475   0.845 -0.4355  0.8906 -0.3665
   30POP    O35 1543  15.158   0.381   0.786  0.7478 -0.0838  0.5204
   30POP    C36 1544  15.076   0.456   0.991 -0.0556  0.1988 -0.1997
   30POP    C37 1545  15.029   0.595   1.046 -0.0946 -0.6680  0.3529
   30POP    C38 1546  15.001   0.578   1.196  0.2437  0.0561 -0.3994
   30POP    C39 1547  14.961   0.708   1.263 -0.2068 -0.3554  0.0424
   30POP    C40 1548  14.931   0.699   1.420 -0.3740  0.5686 -0.1115
   30POP    C41 1549  15.063   0.702   1.499  0.5984  0.4304  0.6153
   30POP    C42 1550  15.033   0.710   1.652 -0.3074  0.0050 -0.2188
   30POP    C43 1551  15.161   0.712   1.730  0.0586  0.1630 -0.5450
   30POP    C44 1552  15.121   0.735   1.878 -0.2840 -0.0412 -0.1662
   30POP    C45 1553  15.248   0.735   1.956  0.2414 -0.1384 -0.0791
   30POP    C46 1554  15.224   0.733   2.111 -0.3320 -0.3048 -0.3531
   30POP    C47 1555  15.362   0.762   2.176 -0.0137 -0.0924 -0.4308
   30POP    C48 1556  15.342   0.739   2.326  0.1698 -0.3278  0.0911
   30POP    C49 1557  15.482   0.753   2.392  0.1906 -0.0856  0.7469
   30POP    C50 1558  15.482   0.759   2.541 -0.3228 -0.7118 -0.5769
   30POP    CA1 1559  15.041   1.631   2.295 -0.1248 -0.5158 -0.1162
   30POP    CA2 1560  15.063   1.728   2.415  0.3999  0.4765  0.5601
   31POP     C1 1561   3.211   8.255  11.887  0.3206 -0.7455  0.3430
   31POP     C2 1562   3.303   8.136  12.061  0.4862  0.0724  0.0238
   31POP     C3 1563   3.260   8.038  11.838  0.1930 -0.3233 -0.6498
   31POP     N4 1564   3.209   8.122  11.950 -0.4244 -0.2521  0.1601
   31POP     C5 1565   3.066   8.095  11.981  0.6886 -0.1871 -0.0113
   31POP     C6 1566   3.025   7.963  12.049 -0.1652 -1.1264 -0.2180
   31POP     O7 1567   2.892   7.953  12.081 -0.0946  0.5892  0.5700
   31POP     P8 1568   2.880   7.826  12.170 -0.2378 -0.1693 -0.2400
   31POP     O9 1569   2.812   7.735  12.069 -0.1611 -0.1956 -0.2459
   31POP    O10 1570   3.005   7.791   0.064  0.3222  0.0642  0.0557
   31POP    O11 1571   2.787   7.903   0.091 -0.1961 -0.5361 -0.6558
   31POP    C12 1572   2.853   7.985   0.192 -0.3145 -0.1530 -0.0395
   31POP    C13 1573   2.757   8.098   0.228 -0.1733  0.4855 -0.5510
   31POP    O14 1574   2.797   8.190   0.325 -0.1043 -0.2374 -0.0584
   31POP    C15 1575   2.791   8.326   0.299 -0.3496  0.6689  1.0419
   31POP    O16 1576   2.769   8.367   0.187  0.0218  0.2719  0.0643
   31POP    C17 1577   2.866   8.410   0.400 -0.3184  0.1189  0.1024
   31POP    C18 1578   2.777   8.480   0.499  0.2268 -0.5427  0.0083
   31POP    C19 1579   2.857   8.577   0.581  0.3853  0.0625 -0.4611
   31POP    C20 1580   2.788   8.623   0.715  0.0186 -0.1360 -0.9647
   31POP    C21 1581   2.655   8.704   0.689  0.0094  0.2846 -0.2577
   31POP    C22 1582   2.608   8.759   0.823  0.0268 -0.0815  0.6753
   31POP    C23 1583   2.484   8.849   0.805  0.1735  0.1351  0.4488
   31POP    C24 1584   2.445   8.875   0.945 -0.0130  0.4721 -0.1898
   31POP    C25 1585   2.339   8.960   0.980 -0.4521  1.1056 -0.5344
   31POP    C26 1586   2.265   9.038   0.877 -0.0949 -0.1622  0.0484
   31POP    C27 1587   2.119   9.068   0.921  0.1474  0.5811  0.5044
   31POP    C28 1588   2.121   9.180   1.026  0.2103  0.2427 -0.7820
   31POP    C29 1589   1.994   9.182   1.107 -0.2033 -0.0292  0.0236
   31POP    C30 1590   1.954   9.314   1.175  0.7069  0.6517 -0.2250
   31POP    C31 1591   1.816   9.297   1.239 -0.1783  0.1866  0.0662
   31POP    C32 1592   2.653   8.007   0.295  0.5624 -0.2684 -0.0069
   31POP    O33 1593   2.707   7.930   0.404 -0.0211 -0.3080  0.1178
   31POP    C34 1594   2.603   7.856   0.453  0.9168 -0.5849  0.4648
   31POP    O35 1595   2.489   7.884   0.422  0.9541 -0.9396  0.2062
   31POP    C36 1596   2.640   7.763   0.569 -0.8946 -0.2788 -0.4275
   31POP    C37 1597   2.569   7.791   0.692 -0.5210 -0.4700  0.1854
   31POP    C38 1598   2.655   7.893   0.779  0.1579 -0.2814 -0.0268
   31POP    C39 1599   2.597   7.930   0.920 -0.5398 -0.0254  0.4177
   31POP    C40 1600   2.702   8.028   0.987  0.2072 -0.4977  0.6395
   31POP    C41 1601   2.643   8.059   1.127  0.0651  0.7500  0.0388
   31POP    C42 1602   2.749   8.135   1.207  0.3256  0.5213  0.0838
   31POP    C43 1603   2.690   8.178   1.342 -0.1033  0.4846 -0.3382
   31POP    C44 1604   2.787   8.257   1.428 -0.0748 -0.2142 -0.7924
   31POP    C45 1605   2.718   8.301   1.554 -0.0246 -0.1129 -0.6303
   31POP    C46 1606   2.787   8.410   1.636  0.5286 -0.2709 -0.7113
   31POP    C47 1607   2.743   8.392   1.784  0.0573  0.5579  0.1405
   31POP    C48 1608   2.818   8.487   1.873 -0.1569 -0.2439  0.0299
   31POP    C49 1609   2.777   8.479   2.018  0.3435 -0.0820 -0.0689
   31POP    C50 1610   2.797   8.337   2.079  0.1351 -0.3291 -0.1311
   31POP    CA1 1611   1.775   9.424   1.317 -0.1593  0.7343 -0.3623
   31POP    CA2 1612   1.676   9.394   1.426  0.7922 -0.0021  0.5784
   32POP     C1 1613  19.135   5.352   0.004 -0.5415  0.4427 -0.8791
   32POP     C2 1614  19.157   5.443  11.958 -0.4841  0.0735 -0.4777
   32POP     C3 1615  18.997   5.518  12.118  0.0549 -0.2215  0.2944
   32POP     N4 1616  19.136   5.474  12.101 -0.5642 -0.3546  0.6055
   32POP     C5 1617  19.228   5.577  12.152 -0.3401 -0.4733 -0.0380
   32POP     C6 1618  19.376   5.557  12.119 -0.1212  0.7626 -0.0501
   32POP     O7 1619  19.448   5.459   0.023 -0.4417 -1.0861 -0.2798
   32POP     P8 1620  19.587   5.431  12.130  0.0592 -0.1790  0.0603
   32POP     O9 1621  19.653   5.337   0.038 -0.1596  0.3014  0.3433
   32POP    O10 1622  19.555   5.411  11.990  0.0103 -0.5329  0.6020
   32POP    O11 1623  19.663   5.576  12.149 -0.3839  0.1807  0.1160
   32POP    C12 1624  19.681   5.599   0.121 -0.1801  0.4230 -0.1234
   32POP    C13 1625  19.739   5.735   0.172  0.1130  0.1473 -0.1798
   32POP    O14 1626  19.835   5.724   0.289  0.5902 -0.4580  0.3880
   32POP    C15 1627  19.922   5.824   0.309 -0.2148  0.1395 -0.5200
   32POP    O16 1628  19.931   5.912   0.218 -0.1469  0.4273 -0.0818
   32POP    C17 1629  20.004   5.818   0.440  0.2495  0.5020 -0.4517
   32POP    C18 1630  19.914   5.792   0.560 -0.1516 -0.6464  0.1480
   32POP    C19 1631  19.983   5.769   0.696 -0.1082 -0.2005  0.5061
   32POP    C20 1632  20.081   5.659   0.656  0.0068  0.0003  0.1947
   32POP    C21 1633  20.197   5.641   0.751 -0.2872  0.2099  0.5508
   32POP    C22 1634   0.057   5.768   0.759  0.7349  0.5082 -0.1292
   32POP    C23 1635   0.177   5.747   0.844  0.1218  0.5537  0.1433
   32POP    C24 1636   0.274   5.867   0.836  0.5489 -0.6694 -0.5067
   32POP    C25 1637   0.374   5.874   0.932  0.0396 -0.5052 -0.4794
   32POP    C26 1638   0.391   5.786   1.057 -0.0475  0.4147 -0.4807
   32POP    C27 1639   0.493   5.844   1.158  0.2794 -0.1824  0.5821
   32POP    C28 1640   0.634   5.853   1.088  0.1673 -0.1643 -0.7557
   32POP    C29 1641   0.725   5.933   1.172 -0.5492  0.8815 -0.4919
   32POP    C30 1642   0.864   5.936   1.107 -0.1929  0.9444  0.0866
   32POP    C31 1643   0.959   6.006   1.207  0.4883 -0.0867  0.6968
   32POP    C32 1644  19.624   5.840   0.161 -0.1296  0.3850 -0.3873
   32POP    O33 1645  19.512   5.770   0.212  0.5245 -0.3876  0.3899
   32POP    C34 1646  19.409   5.850   0.244 -0.1026  0.3600  0.3751
   32POP    O35 1647  19.374   5.954   0.182  0.5161 -0.2964 -0.1430
   32POP    C36 1648  19.301   5.770   0.322 -0.4902  0.0372 -0.1863
   32POP    C37 1649  19.245   5.833   0.450  0.1048 -0.1356  0.2592
   32POP    C38 1650  19.352   5.819   0.556  0.1888 -0.2713  0.5083
   32POP    C39 1651  19.308   5.872   0.694  0.9500  0.7601  0.4854
   32POP    C40 1652  19.185   5.792   0.742  0.1354  0.3054  0.1770
   32POP    C41 1653  19.149   5.835   0.880 -0.1030 -0.0122  0.0762
   32POP    C42 1654  19.102   5.722   0.965  0.3734 -0.5321  0.6789
   32POP    C43 1655  19.079   5.789   1.103 -0.1590 -0.3547  0.2158
   32POP    C44 1656  19.045   5.678   1.200  0.2017 -0.2465  0.3301
   32POP    C45 1657  18.981   5.734   1.328  0.0362 -0.4601  1.3084
   32POP    C46 1658  18.932   5.633   1.424 -0.9221 -0.2271 -0.8733
   32POP    C47 1659  18.869   5.706   1.542  0.2854  0.3668  0.1609
   32POP    C48 1660  18.803   5.613   1.650  0.1481 -0.3690  0.3020
   32POP    C49 1661  18.709   5.696   1.741  0.4172  0.1710  0.4845
   32POP    C50 1662  18.649   5.598   1.844 -0.0923  0.0412 -0.4653
   32POP    CA1 1663   0.982   5.920   1.328  0.5002  0.6872  0.2452
   32POP    CA2 1664   1.083   5.988   1.423 -0.3768  0.1293 -0.0755
   33POP     C1 1665  20.043   1.600  11.703  0.2295 -0.0785  0.0524
   33POP     C2 1666  20.016   1.829  11.712  0.5478  0.7856 -0.2771
   33POP     C3 1667  19.812   1.698  11.706  0.0578 -0.1369  0.0694
   33POP     N4 1668  19.955   1.702  11.761 -0.1357  0.1896 -0.0273
   33POP     C5 1669  19.949   1.700  11.911  0.1673 -0.3289  0.1230
   33POP     C6 1670  19.867   1.796  12.010 -0.3825 -0.1287  0.5729
   33POP     O7 1671  19.728   1.765  12.019 -0.2525  0.1432  0.0393
   33POP     P8 1672  19.669   1.849  12.135 -0.4454  0.4598  0.6057
   33POP     O9 1673  19.700   1.983  12.101 -0.3311 -0.3225 -0.0410
   33POP    O10 1674  19.533   1.804  12.157  0.0036 -0.1241  0.4111
   33POP    O11 1675  19.763   1.797   0.085  0.4798  0.0224  0.2201
   33POP    C12 1676  19.673   1.727   0.174  0.3682  0.1611  0.0069
   33POP    C13 1677  19.737   1.680   0.301  0.0674 -0.2538 -0.4277
   33POP    O14 1678  19.629   1.647   0.401  0.2196 -0.1871 -0.3120
   33POP    C15 1679  19.655   1.559   0.498 -0.5274 -0.2264 -0.0121
   33POP    O16 1680  19.761   1.497   0.505 -1.0498  0.2277  0.4530
   33POP    C17 1681  19.544   1.547   0.597  0.2938  0.4127 -0.3331
   33POP    C18 1682  19.570   1.654   0.704  0.0445 -0.0618 -0.2913
   33POP    C19 1683  19.474   1.643   0.822 -0.4775 -0.5308  0.2809
   33POP    C20 1684  19.505   1.746   0.939  0.4196  0.0461  0.0174
   33POP    C21 1685  19.398   1.752   1.047 -0.0853 -0.1810 -0.7162
   33POP    C22 1686  19.371   1.615   1.105 -0.4165 -0.3876 -0.2817
   33POP    C23 1687  19.262   1.626   1.213 -0.0708 -0.0462  0.2262
   33POP    C24 1688  19.202   1.494   1.260  0.4366  0.6268  0.1944
   33POP    C25 1689  19.082   1.507   1.337 -0.3842 -0.3084  0.0261
   33POP    C26 1690  19.024   1.646   1.360  0.0689  0.2532  0.0695
   33POP    C27 1691  18.893   1.626   1.436 -0.1232  0.2345  0.4867
   33POP    C28 1692  18.821   1.748   1.489 -0.5604  0.0356  0.7080
   33POP    C29 1693  18.687   1.711   1.556 -0.1540  0.0923 -0.4146
   33POP    C30 1694  18.622   1.828   1.640  0.1018  0.5735  0.1392
   33POP    C31 1695  18.707   1.837   1.770  0.2144 -0.1117 -0.2035
   33POP    C32 1696  19.818   1.802   0.345 -0.0337 -0.1446 -0.3417
   33POP    O33 1697  19.756   1.927   0.373  0.8970 -0.2329  0.2773
   33POP    C34 1698  19.825   2.001   0.458 -0.0886 -0.0229  0.2985
   33POP    O35 1699  19.938   1.962   0.489  0.6987 -0.3144 -0.1180
   33POP    C36 1700  19.749   2.122   0.509  0.3806 -0.1743  0.1894
   33POP    C37 1701  19.683   2.084   0.645  0.3156  0.0190 -0.1423
   33POP    C38 1702  19.795   2.069   0.747 -0.0450  0.1821 -0.0771
   33POP    C39 1703  19.738   2.036   0.881 -0.1616 -0.6167 -0.6758
   33POP    C40 1704  19.850   1.988   0.967  0.2574  0.0109 -0.9525
   33POP    C41 1705  19.786   1.927   1.087  0.0964  0.7084  0.3293
   33POP    C42 1706  19.877   1.841   1.177  0.1664 -0.2541  0.1881
   33POP    C43 1707  19.813   1.790   1.305  0.6108  0.3901  0.2020
   33POP    C44 1708  19.912   1.698   1.374  0.5880 -0.8374 -0.4429
   33POP    C45 1709  19.889   1.649   1.520  0.5618  0.1019 -0.3281
   33POP    C46 1710  19.996   1.546   1.577 -0.2001 -0.1901  0.4938
   33POP    C47 1711  20.001   1.529   1.727  0.3522 -0.0879 -0.5639
   33POP    C48 1712  19.878   1.454   1.772 -0.3368 -0.2185  0.7360
   33POP    C49 1713  19.891   1.430   1.920 -0.2097 -0.2804  0.0738
   33POP    C50 1714  20.025   1.366   1.965 -0.1187  0.7199  0.1929
   33POP    CA1 1715  18.689   1.965   1.849  0.2629 -0.0534  0.8443
   33POP    CA2 1716  18.785   1.957   1.969  0.1332  0.8071  0.1873
   34POP     C1 1717  18.087   5.727  11.717  0.1440 -0.1176 -0.2463
   34POP     C2 1718  18.220   5.623  11.878 -0.0131 -0.3682  0.0272
   34POP     C3 1719  18.309   5.798  11.746  0.3314  0.3084  0.1677
   34POP     N4 1720  18.189   5.752  11.817 -0.1640 -0.1107  0.3614
   34POP     C5 1721  18.142   5.864  11.900  0.0406 -0.0447  0.2368
   34POP     C6 1722  18.176   5.868  12.050 -0.6020 -0.2443  0.5681
   34POP     O7 1723  18.109   5.771  12.132 -0.4213 -0.1198  0.0116
   34POP     P8 1724  18.131   5.783   0.118  0.2946 -0.3229 -0.0379
   34POP     O9 1725  18.057   5.668   0.176 -0.3104  0.3677 -0.0857
   34POP    O10 1726  18.104   5.920   0.167 -0.2138  0.2874  0.2568
   34POP    O11 1727  18.284   5.755   0.128  0.0785  0.1922  0.4694
   34POP    C12 1728  18.300   5.670   0.238 -0.3900  0.7136  0.0079
   34POP    C13 1729  18.444   5.690   0.283 -0.0803 -0.4511 -0.5196
   34POP    O14 1730  18.496   5.594   0.375 -0.0879  0.5216  0.0753
   34POP    C15 1731  18.632   5.586   0.405 -0.2701  0.1660 -0.2969
   34POP    O16 1732  18.710   5.659   0.345 -0.4396 -0.5656  0.4104
   34POP    C17 1733  18.679   5.469   0.494 -0.0798  0.1267  0.2021
   34POP    C18 1734  18.740   5.510   0.624 -0.1834 -0.2173  0.2420
   34POP    C19 1735  18.783   5.394   0.712  0.7420 -0.1660 -0.5086
   34POP    C20 1736  18.765   5.422   0.862 -0.3824  0.4312  0.1717
   34POP    C21 1737  18.836   5.326   0.956 -0.2612  0.4222 -0.2662
   34POP    C22 1738  18.823   5.368   1.101 -0.1462 -0.8855 -0.7088
   34POP    C23 1739  18.685   5.323   1.168  0.0754  0.3796 -0.0360
   34POP    C24 1740  18.677   5.386   1.312 -0.7400  0.8357  0.0771
   34POP    C25 1741  18.556   5.382   1.383  0.1295  0.1669  0.0480
   34POP    C26 1742  18.435   5.316   1.323  0.0366  0.1896  0.6563
   34POP    C27 1743  18.314   5.334   1.421 -0.7425 -0.0003  0.2034
   34POP    C28 1744  18.187   5.284   1.361 -0.2824 -0.4226  0.3991
   34POP    C29 1745  18.068   5.292   1.460 -0.3873 -0.1414  0.1090
   34POP    C30 1746  17.941   5.244   1.390  0.2916  0.1899  0.0386
   34POP    C31 1747  17.832   5.254   1.498 -0.0549 -0.1041 -0.2502
   34POP    C32 1748  18.443   5.836   0.335  0.3638 -0.0999  0.0620
   34POP    O33 1749  18.349   5.867   0.438  0.4367  0.4212 -0.3370
   34POP    C34 1750  18.346   5.993   0.483 -0.4689  0.3707 -0.1229
   34POP    O35 1751  18.412   6.076   0.430  0.0028 -0.1986 -0.1988
   34POP    C36 1752  18.251   6.019   0.598  1.2721 -0.0056 -0.3889
   34POP    C37 1753  18.282   5.936   0.725  0.0213 -0.3377  0.5650
   34POP    C38 1754  18.194   5.974   0.844  0.3075 -1.0226 -0.0112
   34POP    C39 1755  18.242   6.085   0.937 -0.1025  0.0288 -0.1058
   34POP    C40 1756  18.120   6.104   1.026  0.5441  0.1747  0.1241
   34POP    C41 1757  18.162   6.217   1.117 -0.3278 -0.0913 -0.5025
   34POP    C42 1758  18.096   6.197   1.254  0.5923  0.1936  0.1962
   34POP    C43 1759  18.145   6.282   1.370 -0.4667 -0.3206 -0.7979
   34POP    C44 1760  18.060   6.269   1.495  0.0721 -0.4701 -0.0604
   34POP    C45 1761  18.069   6.386   1.599  0.1509  0.1205 -0.1528
   34POP    C46 1762  18.009   6.336   1.731 -0.1452  0.5309  0.0011
   34POP    C47 1763  18.028   6.451   1.827  0.2655 -0.0855 -0.3388
   34POP    C48 1764  17.981   6.410   1.967  0.3010 -0.1149 -0.0936
   34POP    C49 1765  18.054   6.282   2.008 -0.1724  0.2111  0.0123
   34POP    C50 1766  17.997   6.227   2.138 -0.6160  0.1239 -0.3547
   34POP    CA1 1767  17.698   5.219   1.432  0.2378  0.3878  0.0543
   34POP    CA2 1768  17.589   5.209   1.543  0.3860 -0.1999 -0.0344
   35POP     C1 1769  17.807   7.871  11.884  0.1389  0.9478 -0.3102
   35POP     C2 1770  17.764   8.063  11.742  0.5998  0.5411  0.8018
   35POP     C3 1771  17.913   7.911  11.672 -0.2643  0.2309 -0.1061
   35POP     N4 1772  17.867   7.975  11.797 -0.1558 -0.3268  0.5223
   35POP     C5 1773  17.958   8.064  11.875 -0.0303  0.0270  0.2415
   35POP     C6 1774  18.068   7.987  11.951 -0.4927 -0.3584 -0.0253
   35POP     O7 1775  18.159   8.069  12.028  0.1144 -0.1986  0.3444
   35POP     P8 1776  18.305   8.013  12.033 -0.3433  0.0378 -0.2367
   35POP     O9 1777  18.309   7.948  11.899 -0.2687 -0.0297 -0.2434
   35POP    O10 1778  18.375   8.137  12.067  0.0316 -0.5939 -0.5478
   35POP    O11 1779  18.259   7.915  12.144  0.6323 -0.4776  0.1755
   35POP    C12 1780  18.208   7.987   0.092  0.0699  0.1263 -0.5641
   35POP    C13 1781  18.166   7.883   0.194 -0.2110 -0.5076 -0.5296
   35POP    O14 1782  18.082   7.930   0.310 -0.5805 -0.1664 -0.6356
   35POP    C15 1783  17.959   7.974   0.294 -1.1100 -0.4984  0.3376
   35POP    O16 1784  17.903   7.945   0.190  0.5457  0.2677  1.1094
   35POP    C17 1785  17.889   8.054   0.411 -0.3818  0.1125 -0.5602
   35POP    C18 1786  17.910   7.997   0.552 -0.0697 -0.5539  0.1490
   35POP    C19 1787  17.815   8.056   0.655  0.2769 -0.3506 -0.0062
   35POP    C20 1788  17.906   8.105   0.767 -0.3597 -0.0680  0.2129
   35POP    C21 1789  17.899   8.256   0.771 -0.9380 -0.4443  0.8697
   35POP    C22 1790  17.993   8.309   0.877  0.6851 -0.2840 -0.3871
   35POP    C23 1791  17.969   8.252   1.016  0.2669  0.0326 -0.2215
   35POP    C24 1792  18.092   8.296   1.103  0.5739 -0.2198  0.3649
   35POP    C25 1793  18.086   8.287   1.241  0.5782 -0.0204 -0.3938
   35POP    C26 1794  17.959   8.239   1.309  0.4877  0.3754 -0.0766
   35POP    C27 1795  17.963   8.219   1.462  0.0689  0.1594 -0.3447
   35POP    C28 1796  17.823   8.186   1.514 -1.0135 -0.2969 -0.0108
   35POP    C29 1797  17.821   8.182   1.670  0.2940 -0.2896 -0.6507
   35POP    C30 1798  17.905   8.075   1.738  0.3342  0.3537 -0.6732
   35POP    C31 1799  17.876   8.080   1.885 -0.1846  0.0105  0.6392
   35POP    C32 1800  18.288   7.800   0.233 -0.1684  0.2865 -0.0594
   35POP    O33 1801  18.403   7.875   0.286 -0.2679 -0.1742 -0.6461
   35POP    C34 1802  18.492   7.803   0.347  0.1013 -0.4007 -0.3565
   35POP    O35 1803  18.489   7.679   0.332 -0.1850 -0.4859 -0.3885
   35POP    C36 1804  18.595   7.883   0.428  0.1345 -0.1739 -0.2593
   35POP    C37 1805  18.717   7.803   0.455 -0.2612 -0.2253  0.3718
   35POP    C38 1806  18.805   7.885   0.556 -0.0466  0.0856  0.2531
   35POP    C39 1807  18.738   7.882   0.693 -0.1225 -0.4059  0.6528
   35POP    C40 1808  18.737   7.744   0.758 -0.3969 -0.5723 -1.0190
   35POP    C41 1809  18.665   7.737   0.892 -0.7599 -0.7433  0.0683
   35POP    C42 1810  18.633   7.597   0.941 -0.4296  0.0278 -0.0914
   35POP    C43 1811  18.571   7.584   1.083  0.0206 -0.3151 -0.0839
   35POP    C44 1812  18.524   7.442   1.110  0.2878  0.4206 -0.1844
   35POP    C45 1813  18.483   7.422   1.251  0.1950 -0.4982  0.0028
   35POP    C46 1814  18.594   7.475   1.342 -0.2727  1.1173  0.1786
   35POP    C47 1815  18.554   7.474   1.490  0.1176 -0.1548 -0.2838
   35POP    C48 1816  18.658   7.560   1.559 -0.1651  0.3559 -0.1200
   35POP    C49 1817  18.634   7.572   1.710  0.8843  0.4932 -0.9575
   35POP    C50 1818  18.763   7.626   1.761 -0.0578 -0.4481  0.0656
   35POP    CA1 1819  17.735   8.027   1.914 -0.5183 -0.1231 -0.4491
   35POP    CA2 1820  17.712   8.022   2.066 -0.0391  0.2037  0.2214
   36POP     C1 1821  19.517   0.361   0.063  0.4288 -0.3699 -0.3292
   36POP     C2 1822  19.702   0.415   0.212  0.3413 -0.1565  1.0389
   36POP     C3 1823  19.694   0.524  12.170  0.1701 -0.0895 -0.2433
   36POP     N4 1824  19.659   0.394   0.068 -0.1479  0.0977 -0.0050
   36POP     C5 1825  19.726   0.298  12.159  0.5359  0.0300 -0.1954
   36POP     C6 1826  19.743   0.158   0.053 -0.5585  0.6070  0.0786
   36POP     O7 1827  19.630   0.066   0.038 -0.6452  0.0484  0.2128
   36POP     P8 1828  19.651   9.937   0.063  0.0341 -0.1099 -0.7088
   36POP     O9 1829  19.608   9.862  12.117 -0.2794  0.0683 -0.1478
   36POP    O10 1830  19.783   9.925   0.119  0.2538  0.4939 -0.0598
   36POP    O11 1831  19.554   9.927   0.190 -0.0498 -0.0576 -0.1271
   36POP    C12 1832  19.599   9.994   0.311  0.8830  0.2370  0.2799
   36POP    C13 1833  19.484   0.068   0.355 -0.0535 -0.4298 -0.8850
   36POP    O14 1834  19.530   0.165   0.447  0.0768  0.3929 -0.5154
   36POP    C15 1835  19.470   0.284   0.469  1.0944 -1.1501  0.0782
   36POP    O16 1836  19.376   0.311   0.393  0.0127 -0.0133  0.1279
   36POP    C17 1837  19.534   0.394   0.554  0.6966 -0.9380 -0.2183
   36POP    C18 1838  19.479   0.377   0.694 -0.3098 -0.4317 -0.6909
   36POP    C19 1839  19.519   0.492   0.790  0.4605 -0.5423  0.8633
   36POP    C20 1840  19.478   0.457   0.928  0.2538 -0.4825 -0.1673
   36POP    C21 1841  19.513   0.559   1.036  0.1325 -0.4271 -1.0092
   36POP    C22 1842  19.458   0.509   1.169 -0.5814  0.0878 -0.5094
   36POP    C23 1843  19.480   0.615   1.276  0.0881  0.0716  0.0680
   36POP    C24 1844  19.431   0.561   1.408  0.1416 -0.1153  0.1344
   36POP    C25 1845  19.426   0.647   1.519  0.2376  0.6279  0.1851
   36POP    C26 1846  19.458   0.791   1.510 -0.3048  0.6706 -0.2102
   36POP    C27 1847  19.460   0.853   1.650  0.4776 -0.3404 -0.1999
   36POP    C28 1848  19.581   0.806   1.724  0.2278 -0.1462 -0.1056
   36POP    C29 1849  19.602   0.842   1.868  0.3265 -0.0093 -0.3969
   36POP    C30 1850  19.715   0.754   1.928 -0.1266  0.2234 -0.4463
   36POP    C31 1851  19.731   0.802   2.072  0.4097  0.2663 -0.8416
   36POP    C32 1852  19.370   9.997   0.397  0.1676 -0.1567 -0.3020
   36POP    O33 1853  19.405   9.868   0.451  0.2950  0.4740  0.1809
   36POP    C34 1854  19.302   9.786   0.464 -0.3175 -0.3132  0.6047
   36POP    O35 1855  19.187   9.819   0.463  0.4447  0.1038 -0.1762
   36POP    C36 1856  19.334   9.641   0.505  0.1097  0.4039  0.2115
   36POP    C37 1857  19.433   9.640   0.624 -0.2717 -0.4357  0.2464
   36POP    C38 1858  19.364   9.664   0.763 -0.5760  0.1184  0.1236
   36POP    C39 1859  19.445   9.656   0.900 -0.2377 -0.5118 -0.0665
   36POP    C40 1860  19.363   9.708   1.017  1.0246 -0.2012  0.5265
   36POP    C41 1861  19.458   9.720   1.136  0.5484 -0.1879  0.0994
   36POP    C42 1862  19.383   9.774   1.255  0.0006 -0.1164  0.1056
   36POP    C43 1863  19.476   9.792   1.376 -0.1751 -0.3015 -0.1076
   36POP    C44 1864  19.403   9.811   1.506  0.0083  0.2769 -0.4720
   36POP    C45 1865  19.500   9.832   1.622 -0.0544  0.0398 -0.0118
   36POP    C46 1866  19.425   9.861   1.754  0.2746 -0.2160 -0.5018
   36POP    C47 1867  19.529   9.895   1.862 -0.6202 -0.4775  0.2670
   36POP    C48 1868  19.463   9.907   2.000  0.4355  0.3635 -0.8897
   36POP    C49 1869  19.335   9.981   1.986  0.1119 -0.2150  0.5164
   36POP    C50 1870  19.270  10.013   2.121  0.3313  0.0451 -0.0089
   36POP    CA1 1871  19.615   0.753   2.146 -0.0301  0.0774  0.0659
   36POP    CA2 1872  19.617   0.779   2.295  0.1306 -0.1080 -0.3208
   37POP     C1 1873  19.284   6.837  11.736 -0.2211 -0.3032 -0.6541
   37POP     C2 1874  19.498   6.880  11.700  0.1247  0.4136  0.3070
   37POP     C3 1875  19.435   6.725  11.874 -0.3797 -0.5291  0.2204
   37POP     N4 1876  19.408   6.855  11.809 -0.3605  1.0750 -0.1525
   37POP     C5 1877  19.410   6.953  11.916  0.6107  0.0537  0.0880
   37POP     C6 1878  19.384   7.102  11.886 -0.4955  0.2882  0.1002
   37POP     O7 1879  19.248   7.132  11.883  0.4225  0.0499  0.3563
   37POP     P8 1880  19.229   7.279  11.921  0.1869 -0.4327 -0.3054
   37POP     O9 1881  19.336   7.351  11.849  0.4905 -0.2183  0.2011
   37POP    O10 1882  19.088   7.317  11.917 -0.2315 -0.6474 -0.0613
   37POP    O11 1883  19.271   7.271  12.070 -0.0159 -0.2194  0.8487
   37POP    C12 1884  19.178   7.205  12.155  0.2443  0.1009 -0.0763
   37POP    C13 1885  19.243   7.144   0.106 -0.5919 -0.7498 -0.7658
   37POP    O14 1886  19.149   7.091   0.203  0.5575 -0.6436  0.5253
   37POP    C15 1887  19.092   6.969   0.170  0.3897  0.0631  0.1212
   37POP    O16 1888  19.094   6.925   0.054 -0.1029  0.6448  0.0378
   37POP    C17 1889  19.017   6.897   0.279 -0.7061 -0.0320 -0.4584
   37POP    C18 1890  18.867   6.875   0.241  0.4346 -0.0577  0.7286
   37POP    C19 1891  18.782   6.815   0.351 -0.2455  0.5740  1.0887
   37POP    C20 1892  18.848   6.682   0.387 -0.2659 -0.0133  0.7108
   37POP    C21 1893  18.778   6.600   0.491 -0.0165 -0.7242 -0.0039
   37POP    C22 1894  18.826   6.453   0.498  0.3782  0.3669  0.1682
   37POP    C23 1895  18.759   6.380   0.613  0.2696 -0.1137 -0.4923
   37POP    C24 1896  18.608   6.359   0.620 -0.6840  0.0101  0.1235
   37POP    C25 1897  18.560   6.299   0.736 -0.5843 -0.3027 -0.0190
   37POP    C26 1898  18.657   6.265   0.849  0.2866  0.6161 -0.2062
   37POP    C27 1899  18.580   6.211   0.970  0.1735 -0.0171 -0.1182
   37POP    C28 1900  18.671   6.167   1.080  0.5617  0.0577  0.0511
   37POP    C29 1901  18.597   6.127   1.211  0.0967 -0.1411  0.1960
   37POP    C30 1902  18.706   6.105   1.325 -0.5122 -0.2498 -0.0078
   37POP    C31 1903  18.639   6.088   1.455  0.5564 -0.1503 -0.0257
   37POP    C32 1904  19.338   7.261   0.146  0.3569 -0.3194 -0.2417
   37POP    O33 1905  19.274   7.355   0.232  0.1120 -0.1073  0.0689
   37POP    C34 1906  19.330   7.479   0.230 -0.1648  0.2391  0.0245
   37POP    O35 1907  19.429   7.510   0.168 -0.0449 -0.1904  0.8184
   37POP    C36 1908  19.273   7.576   0.328 -0.1339 -0.0281 -0.4833
   37POP    C37 1909  19.346   7.704   0.333 -0.1043 -0.2919 -0.4159
   37POP    C38 1910  19.277   7.808   0.416 -0.4418  0.0992 -0.4968
   37POP    C39 1911  19.279   7.769   0.564  0.2956  0.4154 -0.0895
   37POP    C40 1912  19.207   7.873   0.639 -0.1593 -0.1479 -0.1999
   37POP    C41 1913  19.195   7.849   0.795  0.7206 -0.1114  0.1947
   37POP    C42 1914  19.099   7.951   0.864 -0.1342  0.0149  0.8559
   37POP    C43 1915  19.096   7.912   1.015  0.3003 -0.0317  0.3436
   37POP    C44 1916  19.241   7.893   1.065  0.3319 -0.1329  0.2076
   37POP    C45 1917  19.231   7.861   1.217  0.1474  0.0955 -0.3016
   37POP    C46 1918  19.373   7.832   1.263 -0.2988 -0.0378  0.1458
   37POP    C47 1919  19.385   7.804   1.413 -0.7247  0.1281  0.2233
   37POP    C48 1920  19.375   7.940   1.489 -0.2840 -0.5802 -0.2677
   37POP    C49 1921  19.345   7.895   1.628  0.1338 -0.3861 -0.0050
   37POP    C50 1922  19.204   7.847   1.637  0.7827 -0.3062 -0.4411
   37POP    CA1 1923  18.544   6.205   1.474 -0.1233 -0.3534  0.1247
   37POP    CA2 1924  18.461   6.180   1.597  0.4617  0.0420 -0.4352
   38POP     C1 1925  14.843   1.788   0.804 -0.1165  0.0554 -0.3411
   38POP     C2 1926  14.835   2.012   0.854 -0.3521  0.6431  0.1275
   38POP     C3 1927  15.043   1.926   0.866  0.8972 -0.2189 -0.1947
   38POP     N4 1928  14.919   1.907   0.792 -0.0835 -0.0195 -0.1888
   38POP     C5 1929  14.952   1.943   0.657 -1.2041  0.1395  0.1556
   38POP     C6 1930  15.016   1.838   0.559 -0.2281 -0.1298 -0.1177
   38POP     O7 1931  15.152   1.818   0.590 -0.2605 -0.4640 -0.4771
   38POP     P8 1932  15.219   1.728   0.483 -0.2032 -0.5223 -0.1558
   38POP     O9 1933  15.125   1.728   0.368  0.1050 -0.3521  0.4090
   38POP    O10 1934  15.362   1.741   0.470 -0.3113  0.1479 -0.2092
   38POP    O11 1935  15.182   1.595   0.545 -0.6999 -0.1166 -0.0175
   38POP    C12 1936  15.225   1.591   0.676  0.6765  0.7804 -0.2340
   38POP    C13 1937  15.227   1.448   0.726 -1.3508  0.5649  0.0236
   38POP    O14 1938  15.225   1.431   0.866 -0.1101 -0.0265 -0.2305
   38POP    C15 1939  15.108   1.448   0.927 -0.2799  0.6195  0.3068
   38POP    O16 1940  15.013   1.497   0.864  0.0483  0.0950  0.0280
   38POP    C17 1941  15.112   1.465   1.081  0.4505  0.1314  0.0646
   38POP    C18 1942  15.144   1.603   1.138  0.4169 -0.4672 -0.2566
   38POP    C19 1943  15.120   1.618   1.290 -0.0754  0.5287 -0.1270
   38POP    C20 1944  15.128   1.763   1.331 -0.1103 -0.2633  0.0333
   38POP    C21 1945  15.105   1.785   1.486 -0.4620 -0.6601  0.0403
   38POP    C22 1946  15.118   1.931   1.523 -1.4958 -0.3102  0.2354
   38POP    C23 1947  15.103   1.954   1.667 -0.0624 -0.0535 -0.1497
   38POP    C24 1948  15.086   2.098   1.713  0.1631  0.0571  0.7075
   38POP    C25 1949  15.050   2.122   1.839  0.4538 -0.1073  0.0499
   38POP    C26 1950  15.021   2.012   1.939 -0.4397  0.1325 -0.4949
   38POP    C27 1951  14.989   2.059   2.082  0.1893  0.0391  0.8033
   38POP    C28 1952  15.102   2.132   2.146  0.0787 -0.3242 -0.0613
   38POP    C29 1953  15.046   2.188   2.282 -0.0777 -0.2167 -0.7194
   38POP    C30 1954  15.146   2.281   2.350 -0.0723  0.1487  0.0391
   38POP    C31 1955  15.099   2.371   2.465 -0.3604  0.0050 -0.0245
   38POP    C32 1956  15.343   1.384   0.655 -0.0461  0.0414  0.3435
   38POP    O33 1957  15.471   1.444   0.695  0.0151  0.7103 -0.4797
   38POP    C34 1958  15.590   1.415   0.637  0.2985 -0.2120 -0.6604
   38POP    O35 1959  15.599   1.312   0.569  0.5944 -0.5017  0.0341
   38POP    C36 1960  15.709   1.502   0.678 -0.5949 -0.2897 -0.3827
   38POP    C37 1961  15.767   1.465   0.811 -0.2238  0.3123  0.8007
   38POP    C38 1962  15.903   1.541   0.843 -0.1325 -0.1929 -0.3374
   38POP    C39 1963  15.905   1.593   0.984  0.6817 -0.0200 -0.4065
   38POP    C40 1964  15.902   1.493   1.102  0.2645  0.7409  0.1245
   38POP    C41 1965  15.905   1.583   1.229 -0.0958 -0.2082 -1.1514
   38POP    C42 1966  15.929   1.497   1.352 -0.2309  0.4418  0.2170
   38POP    C43 1967  15.944   1.594   1.473  0.1299  0.7195  0.6118
   38POP    C44 1968  15.995   1.525   1.602  0.0988 -0.1881 -0.1327
   38POP    C45 1969  15.962   1.613   1.721 -0.5711 -0.0092 -0.3266
   38POP    C46 1970  16.018   1.543   1.842  0.3880 -0.1290  0.2909
   38POP    C47 1971  16.006   1.653   1.948 -0.2621 -0.2817 -0.0269
   38POP    C48 1972  16.038   1.612   2.092  0.5217  0.0838 -0.3942
   38POP    C49 1973  16.048   1.727   2.190 -0.2577  0.1073  0.5139
   38POP    C50 1974  16.090   1.690   2.327 -0.4148  0.7442 -0.6080
   38POP    CA1 1975  15.208   2.446   2.533 -0.3421 -0.1702 -0.1446
   38POP    CA2 1976  15.160   2.590   2.561  0.0379  0.9490 -0.2526
   39POP     C1 1977   1.641   0.322  11.610  0.1567  0.3071 -0.6473
   39POP     C2 1978   1.844   0.213  11.590 -0.3869 -0.0844  0.1513
   39POP     C3 1979   1.650   0.126  11.484  0.5314  0.0568 -0.5654
   39POP     N4 1980   1.701   0.187  11.606 -0.2415  0.3069 -0.2133
   39POP     C5 1981   1.669   0.084  11.705  0.9071 -0.1419 -0.5548
   39POP     C6 1982   1.722   0.082  11.847 -0.4548  0.2934  0.2099
   39POP     O7 1983   1.696   0.207  11.910 -0.2667 -0.2682  0.3173
   39POP     P8 1984   1.731   0.205  12.062  0.0495 -0.3502  0.0554
   39POP     O9 1985   1.863   0.148  12.053 -0.4170  0.4122  0.5073
   39POP    O10 1986   1.719   0.349  12.092 -0.3323 -0.0644 -0.1790
   39POP    O11 1987   1.627   0.106  12.114 -0.4562 -0.0103 -0.8143
   39POP    C12 1988   1.566   0.148   0.066 -0.2672 -0.6516  0.3615
   39POP    C13 1989   1.548   0.034   0.167  0.0569 -0.0926  0.1861
   39POP    O14 1990   1.481   0.076   0.293 -0.2476  0.0942  0.7539
   39POP    C15 1991   1.352   0.035   0.306 -0.7395 -0.5344  0.3458
   39POP    O16 1992   1.286   0.020   0.206 -0.0094  0.0270 -0.1412
   39POP    C17 1993   1.279   0.026   0.442 -0.4954  0.2536  0.6485
   39POP    C18 1994   1.176   9.932   0.434 -0.0153  0.0671 -0.1442
   39POP    C19 1995   1.123   9.900   0.575  0.7510  0.1217  0.1314
   39POP    C20 1996   1.018   9.787   0.561 -0.0329 -0.1549 -0.3158
   39POP    C21 1997   0.939   9.740   0.681 -0.9892  0.0999 -0.5780
   39POP    C22 1998   1.036   9.700   0.787  0.1807 -0.1673  0.4136
   39POP    C23 1999   0.965   9.655   0.914 -0.0948  0.3736  0.0697
   39POP    C24 2000   0.878   9.531   0.890 -0.4810 -0.4081 -0.0878
   39POP    C25 2001   0.819   9.478   1.004  0.4861  0.1459  0.6397
   39POP    C26 2002   0.827   9.553   1.137 -0.2371 -0.3412 -0.0098
   39POP    C27 2003   0.757   9.487   1.256 -0.4929  0.3070  0.9185
   39POP    C28 2004   0.777   9.568   1.382  0.9143 -0.3589 -0.0150
   39POP    C29 2005   0.866   9.480   1.473  0.2681 -0.0824 -0.4118
   39POP    C30 2006   0.892   9.547   1.611 -0.6119 -0.4606  0.5038
   39POP    C31 2007   0.776   9.508   1.700 -0.0182 -0.0080  0.1189
   39POP    C32 2008   1.699  10.015   0.191  0.7981 -0.6678  0.8970
   39POP    O33 2009   1.778   0.116   0.203  0.1744 -0.2496  0.2092
   39POP    C34 2010   1.905   0.102   0.243  0.1867 -0.0542 -0.0859
   39POP    O35 2011   1.961  10.016   0.234  0.3142  0.4502  0.4893
   39POP    C36 2012   1.986   0.233   0.238  0.6713 -0.1322  0.0513
   39POP    C37 2013   1.910   0.363   0.255  0.2065  0.1402  0.1225
   39POP    C38 2014   1.853   0.398   0.396  0.8094  0.1801  0.2572
   39POP    C39 2015   1.782   0.537   0.407  0.9089  0.2532  0.5012
   39POP    C40 2016   1.744   0.567   0.556  0.4208  0.3434 -0.5333
   39POP    C41 2017   1.667   0.695   0.572  0.2514 -0.2620 -1.0201
   39POP    C42 2018   1.670   0.717   0.723 -0.5845 -0.1153 -0.4937
   39POP    C43 2019   1.593   0.618   0.799 -0.3872 -0.3892 -0.2970
   39POP    C44 2020   1.623   0.655   0.947 -0.3789 -0.5636  0.4389
   39POP    C45 2021   1.592   0.543   1.042  0.0475  0.2377  0.8326
   39POP    C46 2022   1.606   0.596   1.187 -0.3131 -0.1325  0.1784
   39POP    C47 2023   1.544   0.508   1.297  0.2797  0.7161 -0.0385
   39POP    C48 2024   1.585   0.573   1.424 -0.5826  0.0616 -0.1753
   39POP    C49 2025   1.512   0.497   1.535  0.0401 -0.0025  0.3449
   39POP    C50 2026   1.568   0.515   1.677  0.4273 -0.5212 -0.4442
   39POP    CA1 2027   0.781   9.568   1.837 -0.0102  0.2992 -0.4914
   39POP    CA2 2028   0.635   9.593   1.879  0.5878  0.0929  0.6082
   40POP     C1 2029   6.363   0.744   5.387  0.1732 -0.0381 -0.4036
   40POP     C2 2030   6.462   0.834   5.588 -0.5322 -0.9866 -0.2317
   40POP     C3 2031   6.330   0.630   5.589 -0.3351 -0.2299  0.3233
   40POP     N4 2032   6.426   0.710   5.512  0.1932  0.1870 -0.6610
   40POP     C5 2033   6.554   0.642   5.467 -0.3422 -0.0360  0.1115
   40POP     C6 2034   6.565   0.491   5.423  0.0342 -0.5189  0.0492
   40POP     O7 2035   6.490   0.465   5.304  0.3083 -0.3653 -0.0214
   40POP     P8 2036   6.517   0.325   5.241 -0.0238 -0.2628  0.0668
   40POP     O9 2037   6.594   0.252   5.350  0.1507 -0.1622 -0.4758
   40POP    O10 2038   6.389   0.275   5.198  0.1952  0.4456 -0.5937
   40POP    O11 2039   6.600   0.382   5.125  0.1235 -0.1805 -0.3135
   40POP    C12 2040   6.516   0.392   5.014  0.4724  0.1713 -0.4750
   40POP    C13 2041   6.557   0.482   4.899  0.0780 -0.0672 -0.2567
   40POP    O14 2042   6.465   0.506   4.784 -0.7303 -0.5206 -0.2029
   40POP    C15 2043   6.488   0.607   4.697 -0.6875 -0.0601  0.4088
   40POP    O16 2044   6.593   0.676   4.710  0.3461 -0.1426 -0.4617
   40POP    C17 2045   6.363   0.641   4.614  0.3231  0.0360  0.1584
   40POP    C18 2046   6.379   0.663   4.469  0.3196  0.0877  0.1942
   40POP    C19 2047   6.454   0.795   4.450 -0.3163 -0.0648  0.1895
   40POP    C20 2048   6.448   0.852   4.305 -0.1383  0.2160 -0.1210
   40POP    C21 2049   6.526   0.754   4.223 -0.8139  0.2957  0.1675
   40POP    C22 2050   6.672   0.793   4.234  0.2509  0.0089  0.6252
   40POP    C23 2051   6.749   0.744   4.114  0.2248 -0.0193  0.0710
   40POP    C24 2052   6.893   0.795   4.095 -0.0372 -0.0360  0.0861
   40POP    C25 2053   6.980   0.767   3.987 -0.4931  1.1576 -0.5243
   40POP    C26 2054   6.937   0.679   3.869  0.2398 -0.4200  0.4642
   40POP    C27 2055   7.070   0.621   3.811 -0.5433 -0.4313  0.6162
   40POP    C28 2056   7.175   0.732   3.785  0.4892 -0.0012 -0.3370
   40POP    C29 2057   7.315   0.675   3.754 -0.2627 -0.2401  0.0941
   40POP    C30 2058   7.421   0.779   3.786  1.0376  0.4767 -0.4788
   40POP    C31 2059   7.561   0.721   3.742  0.1972 -0.0567  0.1130
   40POP    C32 2060   6.692   0.413   4.862  0.4648  0.3433  0.5052
   40POP    O33 2061   6.681   0.272   4.821 -0.2544 -0.3147 -0.5622
   40POP    C34 2062   6.785   0.225   4.755  0.4079 -0.3211 -0.3626
   40POP    O35 2063   6.881   0.292   4.726 -0.3846  0.0357 -0.1307
   40POP    C36 2064   6.754   0.088   4.703 -0.0049 -0.8560  0.1472
   40POP    C37 2065   6.775   0.070   4.553 -0.2465 -0.0011  0.1577
   40POP    C38 2066   6.693   9.983   4.492  0.1240 -0.7809  0.8226
   40POP    C39 2067   6.706   9.982   4.336 -0.2093 -0.4501  0.1928
   40POP    C40 2068   6.853   9.964   4.305 -0.1000 -0.6719  0.7922
   40POP    C41 2069   6.873   9.920   4.154  0.1740  0.1506  0.3326
   40POP    C42 2070   6.809  10.008   4.041 -0.2890 -0.3014 -0.0831
   40POP    C43 2071   6.858   9.958   3.908 -0.0824 -0.4323 -0.1127
   40POP    C44 2072   7.017   9.971   3.899  0.5060  0.1247 -0.0306
   40POP    C45 2073   7.055   0.038   3.776  0.4729 -1.0270 -0.1911
   40POP    C46 2074   7.211   0.051   3.774  0.3640 -0.5466 -0.9387
   40POP    C47 2075   7.269   0.116   3.648 -0.2661 -0.3756 -0.3463
   40POP    C48 2076   7.412   0.160   3.654 -0.2435  0.2057 -0.0013
   40POP    C49 2077   7.453   0.186   3.512 -0.4374  0.6675  0.0343
   40POP    C50 2078   7.596   0.243   3.510  0.9976 -0.1117  0.4607
   40POP    CA1 2079   7.658   0.842   3.732 -0.4013  0.5985 -0.3310
   40POP    CA2 2080   7.722   0.864   3.867 -0.2543  0.5116  0.1828
   41POP     C1 2081   7.640   1.831   5.468  0.0973  0.1445  0.2629
   41POP     C2 2082   7.605   1.772   5.240 -0.1932  0.5024 -0.2787
   41POP     C3 2083   7.426   1.874   5.360  0.2543  0.0554 -0.1694
   41POP     N4 2084   7.570   1.869   5.342  0.4116  0.4584 -0.3311
   41POP     C5 2085   7.596   2.007   5.303  0.5902  0.0269 -0.0963
   41POP     C6 2086   7.734   2.075   5.323 -0.0269  0.9769  0.9890
   41POP     O7 2087   7.812   1.989   5.242 -0.2915 -0.2919 -0.1818
   41POP     P8 2088   7.950   2.053   5.195 -0.0326  0.0438 -0.4092
   41POP     O9 2089   8.011   2.088   5.322  0.0027 -0.0595  0.9866
   41POP    O10 2090   8.009   1.947   5.112  0.0513 -0.7268 -0.0025
   41POP    O11 2091   7.901   2.173   5.119 -0.5113  0.7342 -0.4340
   41POP    C12 2092   7.848   2.130   4.997 -0.1990 -0.4581  0.3290
   41POP    C13 2093   7.720   2.201   4.957 -0.3080  0.7939 -0.5576
   41POP    O14 2094   7.655   2.125   4.852  0.2129  0.0082  0.4399
   41POP    C15 2095   7.547   2.053   4.876  0.0951 -0.1179  0.1535
   41POP    O16 2096   7.495   2.070   4.986 -0.4489 -0.5302 -0.3040
   41POP    C17 2097   7.494   1.957   4.771  0.1116 -0.1094 -0.2527
   41POP    C18 2098   7.456   2.026   4.643 -0.1493 -0.3675  0.3954
   41POP    C19 2099   7.563   2.024   4.538 -0.0487 -0.3546  0.1115
   41POP    C20 2100   7.584   1.887   4.472  0.6864 -0.5000  0.3326
   41POP    C21 2101   7.708   1.902   4.376  0.0059  0.4133  1.0994
   41POP    C22 2102   7.652   1.998   4.263  0.1652  0.2618  0.1150
   41POP    C23 2103   7.739   2.007   4.140 -0.5143 -0.4312 -0.2043
   41POP    C24 2104   7.777   1.873   4.088  0.1092 -0.0375 -0.9556
   41POP    C25 2105   7.863   1.853   3.982 -0.1880  0.5580 -0.0303
   41POP    C26 2106   7.916   1.970   3.900 -0.3280  0.6243  0.1599
   41POP    C27 2107   7.987   1.915   3.779  0.0296  0.2384 -0.1989
   41POP    C28 2108   8.054   2.032   3.708 -0.5460  0.2047 -0.3134
   41POP    C29 2109   8.129   1.977   3.580  0.2019  0.2870  0.5044
   41POP    C30 2110   8.172   2.094   3.488 -0.7136 -0.2017 -0.1026
   41POP    C31 2111   8.243   2.030   3.369 -0.6380  0.0639 -0.0755
   41POP    C32 2112   7.760   2.345   4.927  1.0888  0.8919 -0.5930
   41POP    O33 2113   7.855   2.377   4.818  0.4622 -0.0470  0.2500
   41POP    C34 2114   7.890   2.510   4.823  0.8547  0.7218 -1.2002
   41POP    O35 2115   7.860   2.585   4.919 -0.5789  0.1180 -0.0258
   41POP    C36 2116   7.974   2.564   4.702  0.1868  0.3060 -1.0949
   41POP    C37 2117   8.107   2.628   4.750  0.1818  0.0396  0.3623
   41POP    C38 2118   8.182   2.706   4.643 -0.0769  0.0964 -0.0121
   41POP    C39 2119   8.306   2.780   4.685  0.7549 -0.4653 -0.1562
   41POP    C40 2120   8.385   2.841   4.570 -0.0912  1.3379  0.4645
   41POP    C41 2121   8.472   2.727   4.521 -0.0859 -0.6118  0.7617
   41POP    C42 2122   8.556   2.782   4.403  0.1886  0.6067 -0.6868
   41POP    C43 2123   8.589   2.672   4.300  0.3880  0.1694 -0.7837
   41POP    C44 2124   8.696   2.729   4.206  0.2728  0.4889  0.0286
   41POP    C45 2125   8.652   2.740   4.057  0.4439  0.4125 -0.4331
   41POP    C46 2126   8.603   2.608   4.000 -0.0334  0.6201 -0.3110
   41POP    C47 2127   8.586   2.606   3.851  0.0172  0.0889 -0.1064
   41POP    C48 2128   8.525   2.474   3.800  1.3652 -0.0452  0.4726
   41POP    C49 2129   8.592   2.348   3.853  0.2043 -0.3035 -0.1199
   41POP    C50 2130   8.513   2.221   3.829  0.0259 -0.2699  0.0073
   41POP    CA1 2131   8.304   2.134   3.281  0.0376 -0.8888 -0.2135
   41POP    CA2 2132   8.394   2.229   3.361 -0.0795 -0.8215  0.2733
   42POP     C1 2133   9.093   0.500   6.146  0.1247  0.4943 -0.8478
   42POP     C2 2134   9.221   0.366   6.279  0.0341  0.6083 -0.3599
   42POP     C3 2135   9.174   0.325   6.034  0.2155 -0.5742  0.5010
   42POP     N4 2136   9.121   0.361   6.172 -0.0988  0.4745  0.3171
   42POP     C5 2137   8.995   0.295   6.225 -0.7932 -0.3461  0.5871
   42POP     C6 2138   8.864   0.285   6.139  1.1404 -0.2544 -0.0794
   42POP     O7 2139   8.860   0.174   6.049  0.5960 -0.3029 -0.2821
   42POP     P8 2140   8.716   0.162   5.994 -0.1135 -0.1725 -0.1944
   42POP     O9 2141   8.689   0.027   5.950  0.6765 -0.4720  0.4867
   42POP    O10 2142   8.620   0.240   6.072  0.6842  0.2319 -0.0050
   42POP    O11 2143   8.758   0.232   5.857 -0.6546 -0.1468 -0.6158
   42POP    C12 2144   8.846   0.151   5.778  0.0470  0.0585 -0.9772
   42POP    C13 2145   8.782   0.120   5.640 -0.9413  0.5856  0.6599
   42POP    O14 2146   8.884   0.061   5.556  0.1225 -0.0639  0.0226
   42POP    C15 2147   8.903   9.949   5.541  0.3585  0.7519 -0.5279
   42POP    O16 2148   8.851   9.866   5.616  0.6886 -0.3122 -0.1221
   42POP    C17 2149   9.014   9.902   5.439 -0.3018  0.2269 -0.2436
   42POP    C18 2150   8.960   9.786   5.359  0.0337  0.1268 -0.6873
   42POP    C19 2151   9.035   9.771   5.227 -0.4743 -0.1344 -0.3787
   42POP    C20 2152   8.996   9.647   5.154 -0.9211  0.4758  0.0361
   42POP    C21 2153   9.064   9.654   5.018  0.4009 -0.1150  0.5870
   42POP    C22 2154   9.042   9.517   4.947 -0.1391  0.3518 -0.3995
   42POP    C23 2155   9.080   9.530   4.799  0.1760  0.3589  0.0807
   42POP    C24 2156   9.228   9.572   4.779 -0.8552 -0.9666 -0.1916
   42POP    C25 2157   9.279   9.575   4.644 -0.5163  0.0424  0.2543
   42POP    C26 2158   9.207   9.515   4.524  0.2054  0.1781 -0.0348
   42POP    C27 2159   9.300   9.538   4.406  0.5282 -0.6634 -0.3526
   42POP    C28 2160   9.439   9.482   4.432  0.2599  0.1073 -0.2365
   42POP    C29 2161   9.534   9.530   4.325 -0.0743  0.4916  0.1068
   42POP    C30 2162   9.668   9.462   4.332  0.1153 -0.0693  0.2394
   42POP    C31 2163   9.757   9.505   4.216  0.2487  0.0159 -0.1404
   42POP    C32 2164   8.742   0.259   5.596 -0.5175 -0.2105  0.0230
   42POP    O33 2165   8.660   0.249   5.485  0.1091 -0.6525  0.2577
   42POP    C34 2166   8.608   0.372   5.442  0.8914  0.2555 -0.1559
   42POP    O35 2167   8.601   0.463   5.529 -0.0772  0.0347  0.3980
   42POP    C36 2168   8.522   0.367   5.315  0.4849 -0.6304 -0.7001
   42POP    C37 2169   8.610   0.411   5.198 -0.8759  0.0658  0.5490
   42POP    C38 2170   8.534   0.439   5.068  0.2865 -0.2463  0.0969
   42POP    C39 2171   8.400   0.518   5.082  0.0147  0.1659 -0.5479
   42POP    C40 2172   8.330   0.527   4.949 -0.3847  0.1368 -0.2126
   42POP    C41 2173   8.423   0.577   4.840  0.5219 -0.3707 -0.3926
   42POP    C42 2174   8.362   0.546   4.709  0.0301 -0.1721  0.8251
   42POP    C43 2175   8.453   0.595   4.593 -0.6813  0.0242  0.6848
   42POP    C44 2176   8.387   0.574   4.455  0.1909 -0.5926  0.6636
   42POP    C45 2177   8.473   0.628   4.341  0.1905  0.7431 -0.3470
   42POP    C46 2178   8.404   0.585   4.212 -0.0267  0.6525 -0.1158
   42POP    C47 2179   8.481   0.642   4.093 -1.0110 -0.5645 -0.2600
   42POP    C48 2180   8.403   0.638   3.958 -0.5702 -0.0115 -0.1876
   42POP    C49 2181   8.486   0.708   3.845  0.2466 -0.1748 -0.8137
   42POP    C50 2182   8.451   0.695   3.701  0.1035  0.2752  0.2672
   42POP    CA1 2183   9.891   9.437   4.206  0.1146 -0.0020 -0.3873
   42POP    CA2 2184   9.966   9.485   4.082  0.4130  0.1382 -0.1445
   43POP     C1 2185   7.654   1.170   5.791 -0.6259  0.2480 -0.2504
   43POP     C2 2186   7.562   1.233   5.982 -0.0542  0.0715 -0.0775
   43POP     C3 2187   7.780   1.274   5.966  0.1388  0.4841  0.0366
   43POP     N4 2188   7.683   1.175   5.937  0.1885  0.3654  0.0810
   43POP     C5 2189   7.708   1.045   6.006 -0.3747 -0.6627  0.5670
   43POP     C6 2190   7.826   0.960   5.958  0.0602  0.7422 -0.1480
   43POP     O7 2191   7.801   0.863   5.848 -0.4947  0.1362  0.4215
   43POP     P8 2192   7.935   0.776   5.812  0.0793 -0.4774  0.4402
   43POP     O9 2193   8.021   0.749   5.924  0.0007  0.4888  0.0802
   43POP    O10 2194   7.873   0.670   5.733 -0.3529 -0.3838 -0.2185
   43POP    O11 2195   7.974   0.906   5.733  0.5402 -0.4607  0.0051
   43POP    C12 2196   7.915   0.890   5.603  0.2826 -0.0261 -0.2572
   43POP    C13 2197   7.912   1.021   5.532  0.4797  0.0269  0.2818
   43POP    O14 2198   7.829   1.013   5.410 -0.0178 -0.1028  0.3605
   43POP    C15 2199   7.744   1.103   5.365 -0.1515  0.3381 -0.0623
   43POP    O16 2200   7.727   1.206   5.425 -0.2420  0.0398 -0.2607
   43POP    C17 2201   7.634   1.055   5.262  0.5066  0.5807 -0.1826
   43POP    C18 2202   7.694   1.099   5.127 -0.2869  0.3381 -0.5810
   43POP    C19 2203   7.590   1.056   5.022  0.3455  0.2351 -0.0388
   43POP    C20 2204   7.673   1.052   4.891  0.9235  0.8027 -0.1467
   43POP    C21 2205   7.565   1.007   4.789 -0.2408  0.4654  0.8938
   43POP    C22 2206   7.622   0.999   4.648 -0.4850 -0.6174  0.2694
   43POP    C23 2207   7.631   1.140   4.595  0.2406 -0.5408  0.2545
   43POP    C24 2208   7.730   1.130   4.481  0.6856 -0.1295 -0.6134
   43POP    C25 2209   7.760   1.245   4.406  0.6292 -0.1529 -0.0489
   43POP    C26 2210   7.730   1.390   4.444  0.5667  0.6111 -0.1077
   43POP    C27 2211   7.773   1.484   4.334  0.4829 -0.4812 -0.3550
   43POP    C28 2212   7.928   1.505   4.325 -0.1441 -0.5457  0.1563
   43POP    C29 2213   7.945   1.615   4.433 -0.3243 -0.8135 -0.2480
   43POP    C30 2214   8.085   1.680   4.443  0.4226 -0.1316 -0.1045
   43POP    C31 2215   8.102   1.762   4.309  0.2485 -0.5465  0.1544
   43POP    C32 2216   8.059   1.067   5.513 -0.0360  0.1810 -0.4714
   43POP    O33 2217   8.142   0.979   5.429  0.3354  0.1543 -0.1986
   43POP    C34 2218   8.266   1.013   5.395 -0.2072 -0.8547 -0.0519
   43POP    O35 2219   8.326   1.095   5.461 -0.4540  0.3166 -0.0688
   43POP    C36 2220   8.332   0.937   5.284  0.5703  0.2139 -0.4621
   43POP    C37 2221   8.350   1.031   5.166  0.7077 -0.3869  0.5732
   43POP    C38 2222   8.403   0.957   5.046 -0.6414  0.0985  0.4461
   43POP    C39 2223   8.400   1.041   4.917  0.4307 -0.2296  0.1515
   43POP    C40 2224   8.451   0.973   4.789 -0.1758  0.3892  0.1181
   43POP    C41 2225   8.461   1.073   4.679 -0.6998 -0.1628  0.2287
   43POP    C42 2226   8.488   0.989   4.556  0.1701 -0.0625 -0.3101
   43POP    C43 2227   8.514   1.085   4.431  0.9582  0.0988 -0.5970
   43POP    C44 2228   8.533   0.992   4.316 -0.6168 -0.3142 -0.6347
   43POP    C45 2229   8.589   1.069   4.192  0.5260 -0.2736 -0.4824
   43POP    C46 2230   8.723   1.139   4.196 -0.2270 -0.4547  0.2344
   43POP    C47 2231   8.777   1.190   4.059  0.5904  0.1547  0.0697
   43POP    C48 2232   8.899   1.284   4.071 -0.1394  0.3641 -0.0955
   43POP    C49 2233   8.922   1.378   3.952  0.0121 -0.2091 -0.3759
   43POP    C50 2234   9.055   1.451   3.974 -0.7899 -0.4133 -0.1031
   43POP    CA1 2235   8.247   1.816   4.287 -0.0509  0.9395 -1.0727
   43POP    CA2 2236   8.252   1.902   4.164  0.1233  0.5705  0.3020
   44POP     C1 2237   5.448   2.254   4.356  0.1375  0.0423  0.2452
   44POP     C2 2238   5.598   2.356   4.516 -0.6633 -0.1995  0.0854
   44POP     C3 2239   5.456   2.503   4.400 -0.1838  0.0371 -0.2638
   44POP     N4 2240   5.530   2.374   4.387  0.5338  0.5656  0.0532
   44POP     C5 2241   5.644   2.382   4.300 -0.5376  0.4520 -0.2897
   44POP     C6 2242   5.625   2.413   4.153  0.0598 -0.5581 -0.0447
   44POP     O7 2243   5.734   2.429   4.062 -0.1449 -0.2432 -0.5712
   44POP     P8 2244   5.697   2.525   3.936  0.2635  0.3818 -0.2062
   44POP     O9 2245   5.663   2.425   3.833 -0.5902  0.7607 -0.1717
   44POP    O10 2246   5.608   2.629   3.991  0.7055  0.9094 -0.4107
   44POP    O11 2247   5.837   2.590   3.923 -0.0962 -0.1876  0.8277
   44POP    C12 2248   5.917   2.512   3.838 -0.0922  0.0312  0.0954
   44POP    C13 2249   6.057   2.560   3.804  0.1980  0.1144  0.1807
   44POP    O14 2250   6.115   2.513   3.677 -0.0011  0.1543 -0.5777
   44POP    C15 2251   6.063   2.583   3.574 -1.0367 -0.0419  0.1270
   44POP    O16 2252   5.952   2.635   3.566  0.1784 -0.0224  0.0486
   44POP    C17 2253   6.136   2.545   3.444  0.4071 -0.3821 -0.6198
   44POP    C18 2254   6.096   2.631   3.321 -0.2512  0.2008  0.0876
   44POP    C19 2255   6.200   2.605   3.211  0.4215  0.0101 -0.1299
   44POP    C20 2256   6.157   2.659   3.077  0.5003 -0.9342  0.1945
   44POP    C21 2257   6.280   2.654   2.990 -0.0124 -0.2578  0.6706
   44POP    C22 2258   6.235   2.699   2.850 -0.0809 -0.6308 -0.0167
   44POP    C23 2259   6.117   2.605   2.805  0.1898 -0.6209 -0.1860
   44POP    C24 2260   6.076   2.657   2.662 -0.4158  0.3110 -0.5298
   44POP    C25 2261   5.970   2.604   2.588  0.2357 -0.2182  0.6442
   44POP    C26 2262   5.866   2.507   2.645 -0.2478  0.4839  0.0168
   44POP    C27 2263   5.747   2.509   2.553  0.7096 -0.1926 -0.2208
   44POP    C28 2264   5.637   2.413   2.615 -0.4762  0.1164  0.0400
   44POP    C29 2265   5.521   2.408   2.514 -0.2636 -0.5508 -0.3937
   44POP    C30 2266   5.459   2.548   2.484 -0.2041 -0.1633 -0.2668
   44POP    C31 2267   5.370   2.518   2.371  0.2614  1.2401 -0.1038
   44POP    C32 2268   6.133   2.520   3.937  0.4331  0.0011  0.0328
   44POP    O33 2269   6.117   2.378   3.959 -0.7394 -0.2915  0.0459
   44POP    C34 2270   6.194   2.327   4.054  0.0429 -1.5608  0.5491
   44POP    O35 2271   6.263   2.390   4.131 -0.4534 -0.0406  0.3041
   44POP    C36 2272   6.191   2.176   4.085 -0.8359 -0.2901 -0.1272
   44POP    C37 2273   6.302   2.111   4.006  0.1105 -0.3465 -0.6050
   44POP    C38 2274   6.266   2.114   3.853  0.5648 -0.0243  0.1590
   44POP    C39 2275   6.394   2.082   3.772 -0.1177  0.2791  0.0529
   44POP    C40 2276   6.375   2.084   3.621  0.1282 -0.2655  0.5573
   44POP    C41 2277   6.356   2.214   3.537 -0.0469 -0.4011 -0.5141
   44POP    C42 2278   6.338   2.169   3.393  0.4025 -0.3176  0.2517
   44POP    C43 2279   6.196   2.152   3.347 -0.3500  0.5951  0.5525
   44POP    C44 2280   6.203   2.116   3.197  0.2187 -0.3515  0.1380
   44POP    C45 2281   6.058   2.102   3.149  0.0737  0.2082 -0.2218
   44POP    C46 2282   5.983   2.229   3.152  0.2276 -0.6897 -0.2748
   44POP    C47 2283   5.849   2.202   3.086  0.5356 -0.7218  0.3931
   44POP    C48 2284   5.765   2.326   3.046 -0.3468  0.5645  0.3019
   44POP    C49 2285   5.630   2.277   2.997 -0.4349  0.1514  0.0675
   44POP    C50 2286   5.567   2.177   3.101 -0.0139 -0.2517 -0.0191
   44POP    CA1 2287   5.451   2.494   2.251  0.1312 -0.2415  0.0565
   44POP    CA2 2288   5.377   2.443   2.124  0.0448  0.6966  0.7083
   45POP     C1 2289   7.924   2.666   5.447  0.1589 -0.1425 -0.3818
   45POP     C2 2290   7.943   2.465   5.314 -0.9722 -0.3215  0.4302
   45POP     C3 2291   7.878   2.653   5.215  0.7234  0.0655  0.5193
   45POP     N4 2292   7.973   2.607   5.322 -0.2019 -0.4783  0.4069
   45POP     C5 2293   8.103   2.649   5.281 -0.3080 -0.4125 -0.1979
   45POP     C6 2294   8.210   2.650   5.393 -0.0829  0.4606 -0.1203
   45POP     O7 2295   8.340   2.657   5.335 -0.3561 -0.5655  0.1604
   45POP     P8 2296   8.464   2.633   5.438  0.2446 -0.3594 -0.2452
   45POP     O9 2297   8.585   2.676   5.369 -0.3804 -0.3076 -0.0370
   45POP    O10 2298   8.436   2.689   5.569 -0.1579  0.6112  0.0271
   45POP    O11 2299   8.447   2.473   5.456 -0.1274  0.1443  0.1242
   45POP    C12 2300   8.500   2.406   5.339 -0.7893  0.1079 -0.0651
   45POP    C13 2301   8.482   2.256   5.324  0.0707 -0.3684  0.4525
   45POP    O14 2302   8.561   2.203   5.207  0.4934 -0.0608  0.2254
   45POP    C15 2303   8.695   2.198   5.191 -0.0591  0.0020  0.4797
   45POP    O16 2304   8.771   2.225   5.283 -0.0055 -0.0396 -0.3729
   45POP    C17 2305   8.752   2.156   5.053  0.4440 -0.0333  0.2066
   45POP    C18 2306   8.892   2.208   5.022 -0.2139  0.0553  0.1045
   45POP    C19 2307   8.948   2.184   4.874  0.0519  0.2894  0.0669
   45POP    C20 2308   9.095   2.215   4.866  0.3817 -0.1639  0.0534
   45POP    C21 2309   9.169   2.134   4.976 -0.2523  0.4412 -0.1701
   45POP    C22 2310   9.312   2.192   5.003 -0.5983  0.0193  0.1166
   45POP    C23 2311   9.382   2.195   4.866 -0.1191  0.4381 -0.6874
   45POP    C24 2312   9.539   2.199   4.886  0.6622  0.0786  0.0075
   45POP    C25 2313   9.633   2.204   4.784  0.1838  0.1476 -0.1918
   45POP    C26 2314   9.575   2.203   4.648 -0.4948 -0.1319 -0.0808
   45POP    C27 2315   9.683   2.211   4.542  0.3032  0.0560  0.4223
   45POP    C28 2316   9.630   2.215   4.395 -0.8250 -0.1858 -0.9335
   45POP    C29 2317   9.734   2.237   4.292  0.1499  0.1755 -1.0307
   45POP    C30 2318   9.686   2.235   4.148  0.7669 -0.1046  0.2298
   45POP    C31 2319   9.810   2.283   4.074 -0.0734  0.0349 -0.0398
   45POP    C32 2320   8.328   2.234   5.326 -0.2623  0.3697 -0.2189
   45POP    O33 2321   8.273   2.330   5.234 -0.5266  0.7582  0.3575
   45POP    C34 2322   8.273   2.297   5.103  0.1680  0.9787 -0.4313
   45POP    O35 2323   8.269   2.179   5.074 -0.4266 -0.0429  0.2793
   45POP    C36 2324   8.242   2.402   4.996  0.2225 -0.1140 -0.4324
   45POP    C37 2325   8.362   2.445   4.906 -0.0177  0.4865 -0.0272
   45POP    C38 2326   8.425   2.319   4.839  0.2570 -0.4869 -0.1076
   45POP    C39 2327   8.544   2.354   4.751 -0.2292 -0.6330 -0.0273
   45POP    C40 2328   8.551   2.244   4.648  0.5261 -0.7461  0.3529
   45POP    C41 2329   8.635   2.290   4.527 -0.4608 -0.2652  0.7520
   45POP    C42 2330   8.640   2.188   4.421  0.1683  0.0653  0.9949
   45POP    C43 2331   8.742   2.229   4.314 -0.4619  0.0213 -0.9329
   45POP    C44 2332   8.751   2.108   4.220 -0.5370  0.5478 -0.1096
   45POP    C45 2333   8.854   2.134   4.106 -0.0022 -1.0309 -0.0068
   45POP    C46 2334   8.852   2.028   3.993 -1.2205 -0.8402 -0.4036
   45POP    C47 2335   8.965   2.064   3.905 -0.7350  0.2256 -0.1707
   45POP    C48 2336   8.991   1.940   3.817  0.4601 -0.4941 -0.1344
   45POP    C49 2337   9.112   1.964   3.723  0.2780  0.1844 -0.4916
   45POP    C50 2338   9.190   1.826   3.694 -0.2772 -0.3258 -0.3638
   45POP    CA1 2339   9.781   2.289   3.923 -0.1563 -0.3497 -0.1737
   45POP    CA2 2340   9.748   2.152   3.876 -0.1265  0.1484 -0.4059
   46POP     C1 2341   5.175   8.975   5.646  0.1441  0.0416 -0.1396
   46POP     C2 2342   5.002   8.854   5.539 -0.4304  0.5930 -0.4267
   46POP     C3 2343   5.219   8.781   5.510 -0.0961  0.1374  0.2261
   46POP     N4 2344   5.137   8.905   5.520 -0.4019 -0.1379  0.1529
   46POP     C5 2345   5.132   8.990   5.403 -0.4975  0.0818 -0.3316
   46POP     C6 2346   5.244   9.093   5.376 -0.2770  0.1616 -0.4536
   46POP     O7 2347   5.382   9.052   5.382 -0.2788  0.5717  0.5927
   46POP     P8 2348   5.481   9.164   5.339 -0.3013 -0.1979 -0.1299
   46POP     O9 2349   5.412   9.294   5.324  0.5984 -0.0281  0.1732
   46POP    O10 2350   5.581   9.144   5.445  0.7797 -0.4982  0.6664
   46POP    O11 2351   5.537   9.111   5.209 -0.7480 -0.0962 -0.1358
   46POP    C12 2352   5.593   8.983   5.237  0.0800  0.0909  0.0260
   46POP    C13 2353   5.632   8.892   5.119 -1.1582  0.5790  0.0839
   46POP    O14 2354   5.765   8.906   5.070 -0.3503 -0.1408  0.2232
   46POP    C15 2355   5.821   8.790   5.035  0.1502  0.4133  0.8240
   46POP    O16 2356   5.767   8.692   5.088 -0.6340  0.0218 -0.0774
   46POP    C17 2357   5.961   8.798   4.982 -0.2564 -0.7714 -0.5147
   46POP    C18 2358   5.955   8.802   4.829 -0.7856  0.7167 -0.0913
   46POP    C19 2359   6.100   8.815   4.786 -0.3236  0.2523 -0.0676
   46POP    C20 2360   6.105   8.791   4.634  0.0244  0.2519  0.5343
   46POP    C21 2361   6.225   8.857   4.557  0.2195  0.0386 -0.0626
   46POP    C22 2362   6.228   8.812   4.413  0.1313  0.2579  0.1112
   46POP    C23 2363   6.332   8.893   4.336  0.3953 -0.2688  0.3099
   46POP    C24 2364   6.295   9.038   4.290  0.4446 -0.0939 -0.1735
   46POP    C25 2365   6.403   9.122   4.272 -0.3593 -0.8897  0.0857
   46POP    C26 2366   6.543   9.073   4.308 -0.0722 -0.8162  0.2484
   46POP    C27 2367   6.643   9.159   4.234  0.1288 -0.3148  0.2329
   46POP    C28 2368   6.654   9.122   4.086  0.3639  0.4176  0.1609
   46POP    C29 2369   6.698   8.975   4.073  0.4575  0.3158 -0.2660
   46POP    C30 2370   6.741   8.946   3.934 -0.1123 -0.0175  0.3428
   46POP    C31 2371   6.867   9.015   3.887 -0.5812 -0.3959  1.2576
   46POP    C32 2372   5.515   8.908   5.016 -0.5937 -0.0959 -0.1892
   46POP    O33 2373   5.508   8.822   4.901  0.5213  0.7231 -0.3322
   46POP    C34 2374   5.578   8.858   4.792  0.7429 -0.2400 -0.1107
   46POP    O35 2375   5.641   8.971   4.783  0.8630  0.0011 -0.1223
   46POP    C36 2376   5.557   8.765   4.670 -0.3606 -0.2142 -0.2270
   46POP    C37 2377   5.686   8.714   4.621  0.3571  0.1417 -0.7072
   46POP    C38 2378   5.658   8.624   4.506 -0.1404 -0.1156 -0.3779
   46POP    C39 2379   5.779   8.546   4.452  0.0247  0.1189  0.1736
   46POP    C40 2380   5.748   8.491   4.313 -0.3554  0.2632  0.3974
   46POP    C41 2381   5.872   8.418   4.264 -0.4897  0.0042  1.0861
   46POP    C42 2382   5.869   8.378   4.114  0.5360  0.2663  0.2038
   46POP    C43 2383   5.841   8.499   4.033  0.1579 -0.4926 -0.4217
   46POP    C44 2384   5.832   8.466   3.888 -0.2232 -0.4204  0.2474
   46POP    C45 2385   5.961   8.411   3.824 -0.4168  0.2751 -0.5446
   46POP    C46 2386   5.947   8.420   3.671 -0.0957 -0.6033 -0.2808
   46POP    C47 2387   6.084   8.399   3.605  0.2565  0.0988 -0.0968
   46POP    C48 2388   6.080   8.426   3.451 -0.7027 -0.6138  0.9936
   46POP    C49 2389   6.219   8.418   3.389  0.6725  0.5991  0.0440
   46POP    C50 2390   6.306   8.545   3.416 -0.3978 -0.6751  0.2804
   46POP    CA1 2391   6.881   8.992   3.740  0.0048 -0.0708  0.5457
   46POP    CA2 2392   7.028   8.959   3.725 -0.4150 -0.5643  0.7647
   47POP     C1 2393   6.494   0.092   5.651 -0.1431 -0.3635 -0.0161
   47POP     C2 2394   6.343   9.996   5.539  0.0232 -0.0600 -0.8643
   47POP     C3 2395   6.457   9.892   5.712 -0.0271 -0.3830 -0.0185
   47POP     N4 2396   6.479   9.982   5.602 -0.0708  0.0587  0.6546
   47POP     C5 2397   6.593   9.943   5.501  0.3413 -0.1032 -0.3621
   47POP     C6 2398   6.619   9.796   5.458 -0.0652 -0.5528  0.3331
   47POP     O7 2399   6.546   9.766   5.341  0.4574  0.3899 -0.1381
   47POP     P8 2400   6.487   9.621   5.349 -0.3842  0.1853 -0.1497
   47POP     O9 2401   6.449   9.625   5.489  0.4348 -0.1265 -0.6115
   47POP    O10 2402   6.384   9.629   5.242 -0.3271 -0.0217 -0.2527
   47POP    O11 2403   6.609   9.539   5.308 -0.1475 -0.6092 -0.4726
   47POP    C12 2404   6.644   9.564   5.177 -0.0678 -0.4990  0.3875
   47POP    C13 2405   6.791   9.597   5.151 -0.4096 -0.1411  0.5116
   47POP    O14 2406   6.810   9.652   5.015 -0.1682  0.5095  0.0624
   47POP    C15 2407   6.929   9.699   4.975  0.0676  0.2239 -0.3502
   47POP    O16 2408   7.014   9.731   5.054 -0.2168  0.3466  0.2495
   47POP    C17 2409   6.930   9.739   4.829 -0.0492 -0.3920 -0.7794
   47POP    C18 2410   6.942   9.616   4.744  0.5649 -0.4316 -0.0817
   47POP    C19 2411   6.886   9.649   4.603  0.4982  0.0867  0.6953
   47POP    C20 2412   6.908   9.540   4.502 -0.2178 -0.1385 -0.0048
   47POP    C21 2413   6.845   9.576   4.368  0.2766 -0.3879 -0.1909
   47POP    C22 2414   6.879   9.464   4.261  0.0235  0.5512 -0.5943
   47POP    C23 2415   6.867   9.512   4.116  0.1825 -0.8115  0.1966
   47POP    C24 2416   6.903   9.394   4.025  0.8130 -0.3064  0.2818
   47POP    C25 2417   6.875   9.397   3.886  0.1530  0.5143 -0.3254
   47POP    C26 2418   6.814   9.522   3.818  0.9544  0.6601  0.2890
   47POP    C27 2419   6.792   9.493   3.668 -0.4217 -0.4052  0.4463
   47POP    C28 2420   6.927   9.484   3.588  0.1296 -0.1419  0.2412
   47POP    C29 2421   6.908   9.479   3.433  0.6146 -0.3245  0.2637
   47POP    C30 2422   7.054   9.476   3.374  0.8165  0.3919  0.3460
   47POP    C31 2423   7.044   9.436   3.225  0.0363  0.2459  0.3533
   47POP    C32 2424   6.869   9.461   5.163 -0.9366 -0.5850 -0.1846
   47POP    O33 2425   6.822   9.358   5.073 -0.8694 -0.2945  0.0666
   47POP    C34 2426   6.917   9.267   5.039 -0.2793  0.4007 -0.3957
   47POP    O35 2427   7.027   9.255   5.091  0.1889 -0.1561 -0.1549
   47POP    C36 2428   6.867   9.158   4.947 -0.2341 -0.5544 -0.3405
   47POP    C37 2429   6.898   9.169   4.800 -0.3700 -0.1478 -0.0405
   47POP    C38 2430   6.823   9.070   4.715  0.1874  0.5801  0.3460
   47POP    C39 2431   6.887   9.074   4.581 -0.1802 -0.2843 -0.4130
   47POP    C40 2432   7.038   9.057   4.583  0.3079  0.2708  0.5460
   47POP    C41 2433   7.094   9.048   4.438  0.4382  0.4554 -1.3836
   47POP    C42 2434   7.139   9.185   4.404  0.1262  0.7156 -0.1105
   47POP    C43 2435   7.224   9.187   4.274  0.3422  0.2712 -0.3011
   47POP    C44 2436   7.170   9.103   4.161 -0.2285 -0.3100 -0.7051
   47POP    C45 2437   7.253   9.122   4.037  0.0369 -0.1850  0.5426
   47POP    C46 2438   7.263   9.271   3.995 -0.0655  0.7064  0.2291
   47POP    C47 2439   7.354   9.306   3.875 -0.1250 -0.3583 -0.6831
   47POP    C48 2440   7.307   9.219   3.747  0.1824 -0.0784 -0.3453
   47POP    C49 2441   7.356   9.292   3.617  0.0932  1.1362 -0.0396
   47POP    C50 2442   7.294   9.223   3.492  0.2313 -0.0408 -0.5775
   47POP    CA1 2443   7.179   9.409   3.153 -0.0438 -0.2505 -0.9448
   47POP    CA2 2444   7.151   9.360   3.017 -0.4889  0.0486 -0.1490
   48POP     C1 2445   8.310   3.304   5.876 -0.0926 -0.1258  0.8325
   48POP     C2 2446   8.284   3.508   5.988 -0.1198 -0.0083  0.4425
   48POP     C3 2447   8.422   3.345   6.089  0.0344 -0.7125  0.3943
   48POP     N4 2448   8.382   3.407   5.955 -0.6308 -0.1439  0.3117
   48POP     C5 2449   8.493   3.477   5.890 -0.7050 -0.1122 -0.5840
   48POP     C6 2450   8.598   3.387   5.822 -0.1473 -0.7058 -0.0560
   48POP     O7 2451   8.686   3.477   5.760 -0.5435 -0.7733 -0.2162
   48POP     P8 2452   8.814   3.402   5.705 -0.5661 -0.2956  0.0243
   48POP     O9 2453   8.896   3.520   5.692 -0.8601  0.2040 -0.4833
   48POP    O10 2454   8.839   3.308   5.813 -0.6330  0.3744  0.1980
   48POP    O11 2455   8.758   3.348   5.577 -0.2657  0.0400 -0.6700
   48POP    C12 2456   8.870   3.364   5.488  0.6187  0.0970 -0.4471
   48POP    C13 2457   8.842   3.314   5.343 -0.8694  0.2042 -0.1773
   48POP    O14 2458   8.965   3.337   5.262 -0.0280 -0.1512 -0.1469
   48POP    C15 2459   9.069   3.250   5.270 -0.1729 -0.2866 -0.3714
   48POP    O16 2460   9.062   3.144   5.338  0.0747 -0.3116 -0.6478
   48POP    C17 2461   9.191   3.273   5.181  0.9777 -0.8248 -0.2872
   48POP    C18 2462   9.199   3.167   5.079  0.3607  0.2703  0.4026
   48POP    C19 2463   9.279   3.217   4.957  0.5088 -0.3396 -0.1918
   48POP    C20 2464   9.263   3.132   4.831  0.3055 -0.3631  0.4798
   48POP    C21 2465   9.370   3.170   4.730 -0.1145  0.0207 -0.1214
   48POP    C22 2466   9.364   3.076   4.610 -0.6287 -0.2913  0.1963
   48POP    C23 2467   9.235   3.094   4.531  0.1308  0.3918 -0.5298
   48POP    C24 2468   9.213   2.983   4.427  0.4771  0.6747 -0.3077
   48POP    C25 2469   9.092   2.982   4.354 -1.0051  0.7060  0.5396
   48POP    C26 2470   8.984   3.092   4.382  0.2172 -0.1858 -0.4075
   48POP    C27 2471   8.873   3.097   4.276  0.2075 -0.1806  0.0348
   48POP    C28 2472   8.931   3.127   4.138 -0.0807 -0.1319  0.3051
   48POP    C29 2473   8.824   3.078   4.035  0.1721  0.1688  0.1217
   48POP    C30 2474   8.880   3.066   3.891  0.4551 -0.1390  0.1371
   48POP    C31 2475   8.755   3.033   3.812 -0.1246 -0.1547  0.2629
   48POP    C32 2476   8.721   3.402   5.293 -0.1882  0.1847 -0.3061
   48POP    O33 2477   8.659   3.343   5.179  0.5521 -0.1288 -0.0137
   48POP    C34 2478   8.542   3.396   5.136 -0.0467  0.8825  0.1073
   48POP    O35 2479   8.507   3.509   5.171 -1.1169  0.1479 -0.0685
   48POP    C36 2480   8.458   3.325   5.033  0.6611  0.7953 -0.1111
   48POP    C37 2481   8.520   3.332   4.897 -0.0881  0.2266 -0.4056
   48POP    C38 2482   8.436   3.274   4.776  0.1822 -0.3858 -0.0429
   48POP    C39 2483   8.518   3.273   4.651 -0.2198 -0.1387  0.2579
   48POP    C40 2484   8.415   3.244   4.541 -0.3564 -0.0898 -0.3616
   48POP    C41 2485   8.483   3.246   4.406 -0.2577 -0.3760 -0.0207
   48POP    C42 2486   8.411   3.172   4.291 -0.6781  1.1702  0.4292
   48POP    C43 2487   8.464   3.167   4.149  0.1822  0.2951 -0.0420
   48POP    C44 2488   8.376   3.074   4.061 -0.0295  0.0977  0.0803
   48POP    C45 2489   8.429   3.047   3.919  0.4386 -0.0171  0.0932
   48POP    C46 2490   8.378   2.918   3.863  0.3596 -0.0771 -0.1702
   48POP    C47 2491   8.365   2.919   3.710  0.1434  0.6911  0.3252
   48POP    C48 2492   8.298   2.792   3.664  0.0830 -0.0489 -0.2718
   48POP    C49 2493   8.286   2.770   3.518  0.1575  0.2281  0.7317
   48POP    C50 2494   8.233   2.636   3.481  0.2120  0.2134 -0.1306
   48POP    CA1 2495   8.771   3.032   3.661  0.1666 -0.2235 -0.1254
   48POP    CA2 2496   8.858   2.913   3.619  0.2003  0.2404 -0.0334
   49POP     C1 2497   9.021   2.935   5.593 -0.9804  0.2734 -0.7094
   49POP     C2 2498   8.884   2.740   5.543 -0.1774 -0.0145  0.3453
   49POP     C3 2499   9.038   2.829   5.389  0.0759  0.0735 -0.1895
   49POP     N4 2500   8.941   2.862   5.494  1.0763 -0.4025 -0.2621
   49POP     C5 2501   8.841   2.963   5.442  0.2416  0.3355  0.0128
   49POP     C6 2502   8.710   3.006   5.511 -0.0013  0.1761 -0.3264
   49POP     O7 2503   8.641   3.101   5.435  0.3146  0.6195  0.2574
   49POP     P8 2504   8.483   3.077   5.441  0.5805  0.2733  0.2903
   49POP     O9 2505   8.439   3.210   5.390 -0.1349 -0.3433  0.1619
   49POP    O10 2506   8.468   3.053   5.587 -0.3848  0.0834 -0.7174
   49POP    O11 2507   8.468   2.953   5.351  0.2830  0.7050  0.1377
   49POP    C12 2508   8.522   2.999   5.226  0.1247  0.6429  0.3725
   49POP    C13 2509   8.528   2.889   5.119 -0.8316 -0.5881  0.3954
   49POP    O14 2510   8.604   2.939   5.008  0.2771  0.3563 -0.2202
   49POP    C15 2511   8.738   2.955   5.038  0.1713 -0.5892  0.0535
   49POP    O16 2512   8.796   2.892   5.131  0.1070  0.9417  0.4134
   49POP    C17 2513   8.818   3.031   4.931 -0.2086  0.0940 -0.3954
   49POP    C18 2514   8.765   2.990   4.791 -0.9619 -0.2346  0.1264
   49POP    C19 2515   8.771   2.835   4.759  0.4734 -0.3836  0.1685
   49POP    C20 2516   8.899   2.802   4.692  0.4141 -0.3833 -0.8073
   49POP    C21 2517   8.919   2.664   4.643 -0.0764  0.3023  0.2908
   49POP    C22 2518   9.053   2.634   4.578 -0.0806  0.3281  0.3026
   49POP    C23 2519   9.059   2.488   4.540 -0.9424 -0.5912 -0.3264
   49POP    C24 2520   9.200   2.460   4.496 -0.1059  0.6030 -0.4974
   49POP    C25 2521   9.222   2.325   4.470 -0.0490  0.2865  0.2407
   49POP    C26 2522   9.111   2.223   4.476 -0.0180  0.9537 -0.2441
   49POP    C27 2523   9.177   2.087   4.461 -0.1410 -0.4979 -0.3985
   49POP    C28 2524   9.233   2.072   4.325 -0.5342 -0.0057 -0.4585
   49POP    C29 2525   9.310   1.945   4.282 -0.3481 -0.2756 -0.8433
   49POP    C30 2526   9.367   1.938   4.139  0.3664 -0.4208  0.1663
   49POP    C31 2527   9.397   1.789   4.122  0.1279 -0.1009 -0.1752
   49POP    C32 2528   8.383   2.846   5.088 -0.4770  0.7416  0.5542
   49POP    O33 2529   8.296   2.962   5.055 -0.1299 -0.7410 -0.1342
   49POP    C34 2530   8.162   2.933   5.036  0.5766  0.7343  0.4254
   49POP    O35 2531   8.119   2.821   5.026  0.7197  0.2999  0.3186
   49POP    C36 2532   8.073   3.056   5.008 -0.3428 -0.5040  0.1165
   49POP    C37 2533   8.080   3.113   4.859  0.3676 -0.1462  0.3192
   49POP    C38 2534   7.983   3.233   4.835  0.7877  0.3138  0.1318
   49POP    C39 2535   7.995   3.277   4.687  0.1893  0.1258  0.0598
   49POP    C40 2536   7.910   3.396   4.670 -0.5742  0.7237 -0.3636
   49POP    C41 2537   7.881   3.409   4.524  0.3015 -0.1217  0.7215
   49POP    C42 2538   8.003   3.413   4.430 -0.1905 -0.1236 -0.0840
   49POP    C43 2539   7.956   3.465   4.298 -0.1634 -0.3093  0.0320
   49POP    C44 2540   8.036   3.398   4.183 -0.2676 -0.4082  0.4380
   49POP    C45 2541   7.979   3.257   4.159  0.1303  0.1701  0.0984
   49POP    C46 2542   8.046   3.196   4.040  0.4213 -0.2505  0.5740
   49POP    C47 2543   7.971   3.065   4.013  0.1617 -0.8834  0.6836
   49POP    C48 2544   8.024   3.026   3.876  0.4638 -0.0445 -0.0268
   49POP    C49 2545   8.016   3.154   3.784 -0.2371  1.2315 -0.0725
   49POP    C50 2546   8.092   3.127   3.657  0.1058  0.4150  0.0184
   49POP    CA1 2547   9.441   1.742   3.986 -0.4034  0.0273  0.2366
   49POP    CA2 2548   9.551   1.821   3.910  0.0567  0.7681 -0.2174
   50POP     C1 2549   6.336   2.687   5.230 -0.0427 -0.1698  0.2642
   50POP     C2 2550   6.496   2.521   5.327 -0.8399  0.0853  0.5012
   50POP     C3 2551   6.557   2.751   5.286 -0.3900  0.5149  0.6729
   50POP     N4 2552   6.477   2.640   5.232  0.3094 -0.5228  0.5640
   50POP     C5 2553   6.535   2.600   5.103 -0.2225  0.1630 -0.0435
   50POP     C6 2554   6.544   2.698   4.978  0.6476 -0.3562  0.7639
   50POP     O7 2555   6.650   2.788   4.986 -0.4866  0.5335 -0.0648
   50POP     P8 2556   6.625   2.900   4.877 -0.1258 -0.0956  0.1546
   50POP     O9 2557   6.679   3.015   4.952 -0.2494 -0.2741  0.4183
   50POP    O10 2558   6.488   2.883   4.825  0.1887  0.3214  0.4660
   50POP    O11 2559   6.725   2.838   4.783  0.2561 -0.1681 -0.1393
   50POP    C12 2560   6.852   2.876   4.826  0.1127  0.1960  0.2922
   50POP    C13 2561   6.957   2.790   4.757 -0.0819  0.3254  0.3518
   50POP    O14 2562   7.043   2.871   4.656 -0.1450  0.4360  0.1533
   50POP    C15 2563   7.176   2.861   4.676  0.7117  0.1615 -0.4710
   50POP    O16 2564   7.210   2.819   4.790 -0.7161 -0.1981 -0.1743
   50POP    C17 2565   7.267   2.903   4.571  0.2774  0.0162  0.2435
   50POP    C18 2566   7.277   2.789   4.472  0.5685  0.2322 -0.3821
   50POP    C19 2567   7.357   2.829   4.351  0.0523  0.5137 -0.4567
   50POP    C20 2568   7.282   2.921   4.253 -0.6918 -0.1556 -0.1529
   50POP    C21 2569   7.356   2.953   4.121  0.1101  0.4252 -0.2818
   50POP    C22 2570   7.348   2.828   4.038  0.3812  0.0486  0.4745
   50POP    C23 2571   7.424   2.842   3.904 -0.0848 -0.2479  0.5443
   50POP    C24 2572   7.574   2.865   3.926 -0.4517 -0.5697  0.4106
   50POP    C25 2573   7.658   2.867   3.815 -0.1926  0.1861 -0.0265
   50POP    C26 2574   7.608   2.839   3.669  0.2246 -0.4577  0.2679
   50POP    C27 2575   7.734   2.839   3.577 -0.0262  0.4516 -0.0876
   50POP    C28 2576   7.697   2.816   3.434 -0.2162 -0.6925 -0.1851
   50POP    C29 2577   7.821   2.773   3.355  0.6369  0.6835  0.2866
   50POP    C30 2578   7.784   2.748   3.208  0.2590  0.5182  0.3171
   50POP    C31 2579   7.706   2.619   3.177  0.2464  0.7815  0.3056
   50POP    C32 2580   6.895   2.665   4.696  0.2554  0.8681 -0.3507
   50POP    O33 2581   6.987   2.574   4.652  0.9504 -0.2666  0.1392
   50POP    C34 2582   6.949   2.467   4.584 -0.3228  0.4589 -0.0691
   50POP    O35 2583   6.831   2.457   4.556  0.1299 -0.5085 -0.5908
   50POP    C36 2584   7.064   2.372   4.555 -0.0113 -1.0148 -0.2795
   50POP    C37 2585   7.082   2.349   4.404 -0.4642  0.5406 -0.2764
   50POP    C38 2586   7.223   2.295   4.372  0.1277 -0.0610  0.0001
   50POP    C39 2587   7.230   2.278   4.221  0.4911 -0.8674 -0.2007
   50POP    C40 2588   7.364   2.222   4.164  0.1193 -0.3703 -0.3209
   50POP    C41 2589   7.364   2.189   4.018 -0.0150 -0.3210 -0.0502
   50POP    C42 2590   7.350   2.311   3.931  0.6827 -0.2733  0.1267
   50POP    C43 2591   7.351   2.284   3.783 -0.7763 -0.2116  0.3628
   50POP    C44 2592   7.487   2.221   3.744  0.2466  0.4899 -0.2669
   50POP    C45 2593   7.488   2.215   3.592  0.5170 -0.8026 -0.3099
   50POP    C46 2594   7.372   2.127   3.555 -0.0833  0.2721  0.4104
   50POP    C47 2595   7.310   2.148   3.417  0.0925 -0.2904  0.0613
   50POP    C48 2596   7.211   2.036   3.373  0.2447 -0.2873 -0.3522
   50POP    C49 2597   7.164   2.068   3.238 -0.5211  0.2459  0.3606
   50POP    C50 2598   7.089   1.950   3.176  0.6852  0.5498  0.0357
   50POP    CA1 2599   7.707   2.589   3.028 -0.2632  0.6951 -0.0224
   50POP    CA2 2600   7.623   2.467   3.002  0.1891  0.3609  0.1495
   51POP     C1 2601   5.609   9.505   5.111 -0.1902  0.1804 -0.6247
   51POP     C2 2602   5.449   9.375   4.986  0.1609 -0.2920 -0.6752
   51POP     C3 2603   5.383   9.572   5.129 -0.0931  0.1649  0.0922
   51POP     N4 2604   5.484   9.510   5.034  0.0968 -0.6329  0.5776
   51POP     C5 2605   5.492   9.591   4.910  0.0030  0.4217 -0.6065
   51POP     C6 2606   5.591   9.568   4.798 -1.3637 -0.4363  0.7164
   51POP     O7 2607   5.722   9.603   4.830 -0.2233 -0.3518  0.1865
   51POP     P8 2608   5.822   9.535   4.729  0.6886  0.2713  0.3269
   51POP     O9 2609   5.954   9.593   4.764 -0.2581  0.5199 -0.3534
   51POP    O10 2610   5.788   9.395   4.721  0.1461 -0.6483  0.3123
   51POP    O11 2611   5.778   9.618   4.605  0.6017 -0.2860 -0.2519
   51POP    C12 2612   5.805   9.546   4.488  0.3726 -0.0425 -0.0459
   51POP    C13 2613   5.690   9.550   4.385 -0.1548 -0.3784 -0.0442
   51POP    O14 2614   5.681   9.419   4.311  0.5006 -0.3720 -0.5721
   51POP    C15 2615   5.611   9.312   4.351  0.0532  0.8583  0.5599
   51POP    O16 2616   5.565   9.313   4.463 -0.4858 -0.4236 -0.2929
   51POP    C17 2617   5.579   9.205   4.246 -0.6416 -0.1964  0.2694
   51POP    C18 2618   5.517   9.082   4.311  0.8277 -0.1626 -0.1137
   51POP    C19 2619   5.510   8.973   4.209 -0.3868 -0.2092 -0.2658
   51POP    C20 2620   5.650   8.971   4.150 -0.5983  0.0557 -0.0605
   51POP    C21 2621   5.657   8.896   4.020  0.0808  0.5488 -0.1613
   51POP    C22 2622   5.807   8.887   3.969  0.3725  0.0038  0.2812
   51POP    C23 2623   5.803   8.855   3.821 -0.3145  0.3124 -0.3415
   51POP    C24 2624   5.944   8.832   3.764  0.0055 -0.1201 -0.2879
   51POP    C25 2625   5.970   8.820   3.628 -0.1883  0.0433 -0.2163
   51POP    C26 2626   5.848   8.836   3.541  0.3195 -0.7795  0.3851
   51POP    C27 2627   5.895   8.826   3.397 -0.3426  0.2158 -0.8222
   51POP    C28 2628   5.984   8.941   3.349  0.1046 -0.1041  0.2740
   51POP    C29 2629   6.046   8.913   3.214  0.4024 -0.6430 -0.1103
   51POP    C30 2630   6.120   9.042   3.160  0.2137  0.0731 -0.6837
   51POP    C31 2631   6.256   9.053   3.234 -0.2356  0.0007  0.5873
   51POP    C32 2632   5.683   9.681   4.297  0.5935  0.7540  0.0896
   51POP    O33 2633   5.807   9.721   4.235 -0.5129  0.1950 -0.4702
   51POP    C34 2634   5.783   9.827   4.154 -0.0185  0.0928  0.7194
   51POP    O35 2635   5.685   9.898   4.163  0.2502  0.0462 -0.1421
   51POP    C36 2636   5.904   9.858   4.060  0.3705 -0.0158  0.0752
   51POP    C37 2637   5.888   9.996   3.984  0.4493  0.7767  0.4030
   51POP    C38 2638   6.004  10.023   3.889 -0.4113  0.3494  0.4698
   51POP    C39 2639   6.120   0.040   3.982  0.2239 -0.0931  0.2239
   51POP    C40 2640   6.248   0.074   3.902  0.0223 -0.0040 -0.6872
   51POP    C41 2641   6.356   0.121   3.992 -0.0916 -0.2543  0.1298
   51POP    C42 2642   6.490   0.126   3.925 -0.2457  0.0876 -1.2019
   51POP    C43 2643   6.495   0.210   3.795 -0.2098 -0.0067 -0.0043
   51POP    C44 2644   6.642   0.219   3.751  0.9146 -0.5579  0.2615
   51POP    C45 2645   6.667   0.245   3.603  0.1204 -0.6578  0.1031
   51POP    C46 2646   6.813   0.278   3.586  0.5932 -0.0179 -0.2439
   51POP    C47 2647   6.861   0.265   3.441  0.5535 -0.2420  0.2783
   51POP    C48 2648   7.014   0.288   3.427 -0.1258  0.8903  0.2767
   51POP    C49 2649   7.054   0.423   3.478 -0.5850  0.7311 -0.6429
   51POP    C50 2650   7.198   0.459   3.451  0.0499  0.1658  0.2335
   51POP    CA1 2651   6.351   9.159   3.179 -0.6655 -0.2307  0.8341
   51POP    CA2 2652   6.472   9.174   3.266  0.6124  0.1839 -0.3189
   52POP     C1 2653   7.065   3.239   5.162  0.2489  0.5504  0.2564
   52POP     C2 2654   7.084   3.404   4.994 -0.3947 -0.2969  0.2660
   52POP     C3 2655   7.249   3.230   5.013 -1.3315  0.1018  0.1950
   52POP     N4 2656   7.157   3.322   5.084 -0.0504  0.5868 -1.0308
   52POP     C5 2657   7.229   3.419   5.168  0.7519  0.0522 -0.6568
   52POP     C6 2658   7.348   3.501   5.106 -0.2090 -0.4329 -0.2741
   52POP     O7 2659   7.324   3.617   5.021  0.2860 -0.9954 -0.0075
   52POP     P8 2660   7.387   3.751   5.088  0.0342 -0.2460 -0.1589
   52POP     O9 2661   7.366   3.880   5.024  0.1486 -0.0584 -0.2121
   52POP    O10 2662   7.365   3.733   5.229  0.3730  0.4249 -0.0231
   52POP    O11 2663   7.545   3.725   5.071  0.0234  0.5148  0.0408
   52POP    C12 2664   7.581   3.769   4.936  0.1116  0.0034 -0.5858
   52POP    C13 2665   7.715   3.710   4.892 -0.8388  0.2973  0.4369
   52POP    O14 2666   7.751   3.752   4.756  0.3316  0.0906  0.6293
   52POP    C15 2667   7.808   3.876   4.747 -0.3442  0.2509  0.6036
   52POP    O16 2668   7.821   3.951   4.844  0.0820 -0.6959 -0.1780
   52POP    C17 2669   7.809   3.928   4.605 -0.2912  0.1300 -0.4772
   52POP    C18 2670   7.944   3.909   4.536  0.2803  0.0885 -0.3608
   52POP    C19 2671   7.976   4.014   4.426  0.2752  0.5562  0.6131
   52POP    C20 2672   7.861   4.032   4.327  0.1756  0.1944 -0.2356
   52POP    C21 2673   7.895   4.123   4.208  0.0496 -0.4869  0.0741
   52POP    C22 2674   7.931   4.263   4.256  0.1658  0.2025  0.0398
   52POP    C23 2675   7.916   4.346   4.128  0.2410  0.4256  1.3290
   52POP    C24 2676   7.771   4.317   4.082 -0.2785  0.0819  0.4057
   52POP    C25 2677   7.759   4.345   3.947  0.5583  0.3393 -0.0298
   52POP    C26 2678   7.882   4.384   3.867  0.3616  0.2714  0.5031
   52POP    C27 2679   7.850   4.397   3.715 -0.2349  0.1882  0.2726
   52POP    C28 2680   7.979   4.440   3.649  0.4642 -0.0171  0.3975
   52POP    C29 2681   7.960   4.472   3.501 -0.4503 -0.5096 -0.5522
   52POP    C30 2682   8.091   4.512   3.435  0.1361  0.6909  0.3804
   52POP    C31 2683   8.066   4.487   3.284  0.1183 -0.0475  0.2121
   52POP    C32 2684   7.687   3.564   4.904 -0.3020  0.3881  0.0010
   52POP    O33 2685   7.586   3.511   4.821  0.1465  0.6146 -0.5233
   52POP    C34 2686   7.558   3.375   4.822 -0.4314 -0.2529  0.5530
   52POP    O35 2687   7.623   3.293   4.892 -0.0550 -0.2198 -0.4913
   52POP    C36 2688   7.435   3.323   4.739  0.1875 -0.1937 -0.2896
   52POP    C37 2689   7.468   3.237   4.611 -0.0200  0.1829 -0.4010
   52POP    C38 2690   7.479   3.335   4.494 -0.7117 -0.5609  0.0761
   52POP    C39 2691   7.540   3.263   4.371 -0.0779 -0.0009 -0.3425
   52POP    C40 2692   7.540   3.354   4.252 -0.6467  0.4899 -0.1644
   52POP    C41 2693   7.594   3.279   4.129  0.0233  0.7635 -0.2521
   52POP    C42 2694   7.587   3.367   4.006  0.0279  0.2026 -0.3875
   52POP    C43 2695   7.668   3.318   3.886 -0.3051  0.2725  0.3850
   52POP    C44 2696   7.686   3.433   3.786  0.9515 -0.0282 -0.2743
   52POP    C45 2697   7.729   3.390   3.648 -0.1509  0.0676 -0.2336
   52POP    C46 2698   7.705   3.505   3.551 -1.0186  0.1628  0.0533
   52POP    C47 2699   7.786   3.486   3.422 -0.5672 -0.0969 -0.3020
   52POP    C48 2700   7.783   3.606   3.327  0.6046  0.0682  0.0379
   52POP    C49 2701   7.879   3.606   3.208  0.7269 -0.2373 -0.3621
   52POP    C50 2702   7.857   3.737   3.132 -0.2163 -0.3502 -0.5687
   52POP    CA1 2703   8.181   4.545   3.197 -0.7927 -0.7471  0.5282
   52POP    CA2 2704   8.165   4.525   3.045 -0.3086 -0.3058  0.0761
   53POP     C1 2705   6.416   2.603   4.584  0.1876  0.4072  0.4482
   53POP     C2 2706   6.517   2.512   4.388 -0.1525  0.6214  0.1142
   53POP     C3 2707   6.296   2.606   4.379 -0.2310 -0.1078 -0.1849
   53POP     N4 2708   6.427   2.618   4.437 -0.2123  0.3102 -0.2391
   53POP     C5 2709   6.493   2.752   4.403  0.2954  0.1127  0.4861
   53POP     C6 2710   6.433   2.876   4.464 -0.4238  0.1125 -0.3284
   53POP     O7 2711   6.456   2.991   4.374 -0.0840  0.7499 -0.0222
   53POP     P8 2712   6.436   3.128   4.448 -0.1529  0.1982 -0.0400
   53POP     O9 2713   6.424   3.227   4.338  0.5980  0.5329  0.0271
   53POP    O10 2714   6.333   3.104   4.550 -0.0582  0.1435 -0.1416
   53POP    O11 2715   6.581   3.123   4.510 -0.1325 -0.3599  0.1388
   53POP    C12 2716   6.663   3.158   4.402 -0.2165 -0.0572 -0.6131
   53POP    C13 2717   6.811   3.149   4.423  0.3835  0.6186  0.2249
   53POP    O14 2718   6.884   3.254   4.347 -0.2074  0.6101  0.6946
   53POP    C15 2719   7.016   3.264   4.387  0.2791  0.1184 -0.0389
   53POP    O16 2720   7.056   3.201   4.484 -0.4380 -0.0739 -0.4928
   53POP    C17 2721   7.094   3.365   4.311  0.7459 -0.1095  0.3058
   53POP    C18 2722   7.132   3.307   4.175 -0.5794 -0.0703  0.0508
   53POP    C19 2723   7.200   3.415   4.088  0.0679 -0.2917  0.4165
   53POP    C20 2724   7.214   3.356   3.944 -0.1620  0.2581 -0.3658
   53POP    C21 2725   7.242   3.464   3.840  0.1098 -0.7343 -0.0742
   53POP    C22 2726   7.264   3.408   3.702  0.8484 -0.0048  0.0367
   53POP    C23 2727   7.302   3.510   3.600  0.2717 -0.1099  0.4789
   53POP    C24 2728   7.201   3.620   3.617 -0.1449  0.5651 -0.4905
   53POP    C25 2729   7.198   3.729   3.537 -0.0669 -0.5105 -0.1266
   53POP    C26 2730   7.319   3.732   3.434  0.3367 -0.2436  0.1136
   53POP    C27 2731   7.273   3.820   3.321  0.1853  0.6175  0.2182
   53POP    C28 2732   7.388   3.814   3.216  0.2302  0.0335 -0.7583
   53POP    C29 2733   7.351   3.888   3.087  0.1538  0.9245 -0.0046
   53POP    C30 2734   7.358   4.034   3.116  0.3177  0.1455 -0.4673
   53POP    C31 2735   7.332   4.133   3.001 -0.1210 -0.1432  0.0415
   53POP    C32 2736   6.840   2.996   4.418 -0.0537 -0.1716 -0.1772
   53POP    O33 2737   6.845   2.927   4.292  0.3608  0.9214 -0.1625
   53POP    C34 2738   6.855   2.793   4.291  0.7736  0.2547  0.4325
   53POP    O35 2739   6.811   2.733   4.388 -0.0027 -0.4453 -0.4519
   53POP    C36 2740   6.917   2.720   4.173  0.2014 -0.2883  0.0112
   53POP    C37 2741   6.895   2.577   4.159  0.0132 -0.1896 -0.5838
   53POP    C38 2742   7.004   2.535   4.059  0.4958  0.8161 -1.0706
   53POP    C39 2743   6.965   2.581   3.917  0.1407  0.4423  0.2941
   53POP    C40 2744   7.034   2.499   3.807  0.3814  0.6101  0.5584
   53POP    C41 2745   7.005   2.549   3.668  0.2412  0.4309 -0.9945
   53POP    C42 2746   7.104   2.660   3.635 -0.0560 -0.5397 -0.3527
   53POP    C43 2747   7.108   2.690   3.487 -0.3389 -0.8822 -0.1569
   53POP    C44 2748   7.174   2.828   3.480 -0.2633  0.5417 -0.7000
   53POP    C45 2749   7.203   2.874   3.338 -0.0524 -0.3251 -0.1647
   53POP    C46 2750   7.338   2.826   3.283  0.2753 -0.4535  0.1403
   53POP    C47 2751   7.363   2.880   3.142  0.0493  0.6299  0.3987
   53POP    C48 2752   7.388   3.029   3.138  0.3230 -0.6034  0.4102
   53POP    C49 2753   7.538   3.052   3.163  0.1953  0.7115 -0.1764
   53POP    C50 2754   7.580   3.195   3.194 -0.2850 -0.1987  0.5205
   53POP    CA1 2755   7.412   4.263   3.029  0.4085 -0.2310  0.0940
   53POP    CA2 2756   7.562   4.237   3.013  0.2460  1.0450  0.1479
   54POP     C1 2757   5.239   1.827   4.837 -0.1190 -0.0598  0.2356
   54POP     C2 2758   5.187   1.761   5.064  0.1137  0.0765 -0.0807
   54POP     C3 2759   5.307   1.609   4.939  0.2932  0.5694 -0.0275
   54POP     N4 2760   5.288   1.757   4.959  0.1843 -0.4539  0.1577
   54POP     C5 2761   5.402   1.841   5.004  0.4950 -0.3182  0.5891
   54POP     C6 2762   5.537   1.814   4.941  0.4538  0.5554  0.5332
   54POP     O7 2763   5.633   1.916   4.981  0.1245 -0.1049 -0.1459
   54POP     P8 2764   5.775   1.865   4.955 -0.4795  0.8234 -0.1054
   54POP     O9 2765   5.866   1.889   5.072  0.2884 -0.4154 -0.1759
   54POP    O10 2766   5.765   1.725   4.913 -1.0821  0.0574 -0.2043
   54POP    O11 2767   5.815   1.949   4.835  0.0635  0.2729  0.4008
   54POP    C12 2768   5.817   1.882   4.711 -0.7544 -0.3853  0.0964
   54POP    C13 2769   5.836   1.974   4.592 -0.3716  0.0138  0.1881
   54POP    O14 2770   5.781   1.918   4.473 -0.2521  0.0371 -0.2758
   54POP    C15 2771   5.786   1.983   4.356 -0.9285 -0.7040  0.2578
   54POP    O16 2772   5.823   2.101   4.359 -0.4190  0.4727  0.2829
   54POP    C17 2773   5.736   1.923   4.226  1.0199  0.9896  0.3770
   54POP    C18 2774   5.855   1.883   4.140 -0.4079  0.5777  0.3530
   54POP    C19 2775   5.835   1.829   3.996 -0.0710 -0.2774  0.0131
   54POP    C20 2776   5.968   1.779   3.943  0.3247 -0.1523 -0.5637
   54POP    C21 2777   5.963   1.734   3.797  0.6739  0.1277  0.0976
   54POP    C22 2778   6.107   1.702   3.752 -0.4176 -0.0532  0.6762
   54POP    C23 2779   6.126   1.667   3.602 -0.3011  0.1964  0.1435
   54POP    C24 2780   6.087   1.795   3.527  0.3830  0.3899 -0.3428
   54POP    C25 2781   6.068   1.786   3.390 -1.0486  0.2388 -0.5880
   54POP    C26 2782   6.070   1.653   3.324 -0.1615  0.0885 -0.4156
   54POP    C27 2783   6.069   1.660   3.169 -0.6007  0.1455  0.5947
   54POP    C28 2784   5.942   1.734   3.120 -0.5917  0.2200  0.0354
   54POP    C29 2785   5.957   1.776   2.974  0.3400 -0.0471 -0.2616
   54POP    C30 2786   5.845   1.870   2.934  0.2144 -0.3831 -0.3989
   54POP    C31 2787   5.875   1.911   2.791 -0.6219  0.0777 -0.3057
   54POP    C32 2788   5.986   2.018   4.605  0.5176 -0.4239  0.1448
   54POP    O33 2789   6.067   1.894   4.612  0.1585  0.4553 -0.2744
   54POP    C34 2790   6.195   1.908   4.570  0.1890  0.5672  0.4176
   54POP    O35 2791   6.252   2.012   4.576  0.0178 -0.1175  0.2140
   54POP    C36 2792   6.262   1.789   4.505  0.1815  0.2203 -0.3178
   54POP    C37 2793   6.325   1.842   4.371  0.1981  0.2088 -0.7215
   54POP    C38 2794   6.379   1.725   4.289 -0.2430 -0.4592 -0.1484
   54POP    C39 2795   6.445   1.742   4.150 -0.4797  0.6060  0.7497
   54POP    C40 2796   6.419   1.625   4.057 -0.0475 -0.2842 -0.3857
   54POP    C41 2797   6.490   1.641   3.920 -0.0084  0.6380  0.2271
   54POP    C42 2798   6.509   1.510   3.847  0.2218  0.1608 -0.4464
   54POP    C43 2799   6.534   1.529   3.700 -0.0340  0.7160  0.0991
   54POP    C44 2800   6.559   1.399   3.621 -0.3036 -0.7687 -0.0420
   54POP    C45 2801   6.592   1.430   3.479 -0.6166  0.3187  0.7483
   54POP    C46 2802   6.626   1.293   3.417 -0.1394 -0.2312  0.8509
   54POP    C47 2803   6.645   1.294   3.267  0.4679 -0.1694  0.2326
   54POP    C48 2804   6.778   1.367   3.241 -0.0473 -0.5497  0.0759
   54POP    C49 2805   6.822   1.360   3.096  0.1028 -0.5295  0.4590
   54POP    C50 2806   6.937   1.455   3.072 -0.3129 -0.4312  0.2590
   54POP    CA1 2807   5.776   2.008   2.733 -0.9221  0.3280  0.4450
   54POP    CA2 2808   5.816   2.052   2.592 -0.2704 -0.8549  0.6433
   55POP     C1 2809   5.780   0.701   5.018 -0.1922 -0.6998  0.4191
   55POP     C2 2810   5.651   0.707   4.824 -0.9040  0.2743 -0.2304
   55POP     C3 2811   5.837   0.829   4.824 -0.2098  0.1804 -0.3016
   55POP     N4 2812   5.725   0.795   4.912 -0.2062  0.4108 -0.3948
   55POP     C5 2813   5.642   0.897   4.967 -0.2444 -0.7938  0.0075
   55POP     C6 2814   5.707   1.013   5.055  0.3023  0.2289  0.3657
   55POP     O7 2815   5.776   1.104   4.977 -0.0415 -0.3759  0.1386
   55POP     P8 2816   5.882   1.166   5.069 -0.5727 -0.4171 -0.0384
   55POP     O9 2817   5.840   1.177   5.208  0.0275  0.8680  0.1385
   55POP    O10 2818   6.006   1.094   5.043 -0.5180 -0.1500 -0.2310
   55POP    O11 2819   5.899   1.309   4.996  0.2973 -0.3162  0.0339
   55POP    C12 2820   5.940   1.302   4.861 -0.1372 -0.6724  0.2242
   55POP    C13 2821   5.915   1.439   4.791  0.0918  0.2009  0.3412
   55POP    O14 2822   5.898   1.414   4.645 -0.1178  0.4379 -0.7755
   55POP    C15 2823   5.802   1.487   4.584  0.1738 -0.1853  0.3286
   55POP    O16 2824   5.700   1.534   4.636 -0.5321 -0.3867  0.0821
   55POP    C17 2825   5.801   1.460   4.432 -0.2162  0.4857 -0.0751
   55POP    C18 2826   5.907   1.549   4.367 -0.0753  0.3464  0.5303
   55POP    C19 2827   5.924   1.513   4.220  0.1538 -0.1700  0.0114
   55POP    C20 2828   6.017   1.393   4.194  0.1940  0.1952  0.4030
   55POP    C21 2829   6.069   1.396   4.050 -0.1653  1.0088 -0.3141
   55POP    C22 2830   6.111   1.252   4.025  0.0525  0.9785 -0.8706
   55POP    C23 2831   6.192   1.254   3.898 -0.3336 -0.5102 -0.0711
   55POP    C24 2832   6.238   1.112   3.859 -0.4719  0.1721 -0.9280
   55POP    C25 2833   6.256   1.074   3.732  0.7834  0.8089  0.2900
   55POP    C26 2834   6.221   1.169   3.616 -0.4184 -0.7159 -0.1198
   55POP    C27 2835   6.286   1.101   3.495  0.3986  0.7331 -0.4186
   55POP    C28 2836   6.267   1.179   3.363 -0.0933  0.2162 -0.0160
   55POP    C29 2837   6.294   1.087   3.245 -0.0428 -0.0420  0.4694
   55POP    C30 2838   6.263   1.166   3.113  0.4706  0.0848 -0.8143
   55POP    C31 2839   6.289   1.080   2.993 -0.2717  0.0539  0.7907
   55POP    C32 2840   6.032   1.524   4.842  0.1511  0.3283  0.1616
   55POP    O33 2841   6.170   1.495   4.817  0.5097 -0.0657  0.1539
   55POP    C34 2842   6.269   1.571   4.862  0.0109 -0.1884 -0.5647
   55POP    O35 2843   6.245   1.679   4.922 -0.4254 -0.7187 -0.0442
   55POP    C36 2844   6.398   1.525   4.794 -0.6009  0.2584  0.1542
   55POP    C37 2845   6.501   1.635   4.818  0.2923 -0.2840  0.1117
   55POP    C38 2846   6.639   1.597   4.759  0.7179 -0.2875 -0.0113
   55POP    C39 2847   6.636   1.600   4.609 -0.1824 -0.0174  0.2187
   55POP    C40 2848   6.760   1.553   4.537 -0.1929  0.2686  0.3162
   55POP    C41 2849   6.734   1.522   4.394 -0.6217  0.9212 -0.8909
   55POP    C42 2850   6.869   1.488   4.320 -0.7583 -0.2299  0.4524
   55POP    C43 2851   6.837   1.492   4.170 -0.3761  0.1359 -0.0595
   55POP    C44 2852   6.964   1.479   4.087  0.1327  0.1019 -0.2166
   55POP    C45 2853   6.928   1.486   3.935  0.4591  0.0417 -0.7009
   55POP    C46 2854   7.053   1.478   3.843  0.7971 -0.9561  0.2006
   55POP    C47 2855   7.015   1.490   3.689  0.5341 -0.0965  0.1146
   55POP    C48 2856   7.153   1.480   3.614  0.0345 -0.2700 -0.0665
   55POP    C49 2857   7.142   1.421   3.475 -0.4595  0.3654 -0.0532
   55POP    C50 2858   7.245   1.465   3.380  0.4700 -0.4524  0.1657
   55POP    CA1 2859   6.267   1.156   2.869 -0.3593  0.1140 -0.2106
   55POP    CA2 2860   6.369   1.267   2.858  0.0168 -0.1720 -0.0869
   56POP     C1 2861  17.100   6.888  12.162  0.2385  0.7835  0.0229
   56POP     C2 2862  17.019   6.724   0.156  0.4679  0.3912  0.0204
   56POP     C3 2863  17.240   6.762   0.129 -0.2945 -0.0861  0.1444
   56POP     N4 2864  17.116   6.834   0.124  0.6034  0.0343 -0.2347
   56POP     C5 2865  17.128   6.936   0.228  0.2283 -0.6309 -0.5510
   56POP     C6 2866  17.003   7.024   0.247 -0.4526 -0.0554  0.0899
   56POP     O7 2867  16.883   6.974   0.311  0.3721 -0.6490  0.3006
   56POP     P8 2868  16.761   7.034   0.239 -0.1102 -0.1439  0.0013
   56POP     O9 2869  16.776   6.977   0.100 -0.2587  0.1980 -0.6780
   56POP    O10 2870  16.752   7.177   0.258 -0.2403 -0.1982  0.6389
   56POP    O11 2871  16.640   6.975   0.318 -0.5177  0.3974 -0.4350
   56POP    C12 2872  16.662   7.023   0.453 -0.3791 -0.6415 -0.3126
   56POP    C13 2873  16.531   7.035   0.542  0.0750  0.1836 -0.2643
   56POP    O14 2874  16.542   7.128   0.655  0.0783  0.3158 -0.0882
   56POP    C15 2875  16.435   7.209   0.670  0.0496  0.2947 -0.2575
   56POP    O16 2876  16.356   7.218   0.574 -0.2496  0.4559 -0.1711
   56POP    C17 2877  16.433   7.294   0.795  0.7957 -0.0153  1.1628
   56POP    C18 2878  16.445   7.222   0.929 -0.6921 -0.7248  0.3156
   56POP    C19 2879  16.314   7.154   0.955 -0.8071 -0.1805 -0.5071
   56POP    C20 2880  16.198   7.229   1.021  0.4772  0.0652 -0.0182
   56POP    C21 2881  16.065   7.146   1.025 -0.1295  0.0606  0.3057
   56POP    C22 2882  16.095   7.022   1.109 -0.2480 -0.7907 -0.4230
   56POP    C23 2883  16.125   7.069   1.250  0.2633  0.4065  0.0830
   56POP    C24 2884  16.000   7.146   1.309  0.3585  0.0982 -0.0865
   56POP    C25 2885  15.988   7.169   1.444  0.4997 -0.1933  0.0740
   56POP    C26 2886  16.092   7.139   1.549 -0.0772 -0.8398  0.0629
   56POP    C27 2887  16.043   7.197   1.680 -0.2781  0.2875 -0.4089
   56POP    C28 2888  16.115   7.145   1.804  0.2162  0.6320 -0.3228
   56POP    C29 2889  16.072   7.231   1.928 -0.8972 -0.7018  0.3725
   56POP    C30 2890  16.132   7.153   2.048  0.8690 -0.6929 -0.4273
   56POP    C31 2891  16.077   7.015   2.069 -0.4871  0.1241 -0.0081
   56POP    C32 2892  16.486   6.886   0.572  0.2055  0.6868 -0.5338
   56POP    O33 2893  16.579   6.807   0.642 -0.2541 -0.1089 -0.4900
   56POP    C34 2894  16.554   6.678   0.648  0.0568  0.0619 -0.2483
   56POP    O35 2895  16.481   6.617   0.578  0.4230 -0.4343 -0.6309
   56POP    C36 2896  16.637   6.602   0.753  0.1275  0.4124  0.1420
   56POP    C37 2897  16.573   6.581   0.888 -0.2105 -0.2704  0.4735
   56POP    C38 2898  16.544   6.711   0.969  0.0890 -0.2392 -0.2337
   56POP    C39 2899  16.494   6.671   1.105 -0.4820 -0.4863 -0.2844
   56POP    C40 2900  16.503   6.776   1.205  0.1686 -0.3768 -0.5406
   56POP    C41 2901  16.436   6.758   1.343  0.5348  0.0341  0.0666
   56POP    C42 2902  16.470   6.876   1.438  0.2061  0.1550  0.0561
   56POP    C43 2903  16.433   6.855   1.585 -0.0973 -0.2918  0.3293
   56POP    C44 2904  16.478   6.970   1.675  0.0265  0.1002  0.5196
   56POP    C45 2905  16.442   6.950   1.825 -0.4194 -0.0503  0.1154
   56POP    C46 2906  16.551   7.013   1.911 -0.1076 -0.1943  0.8085
   56POP    C47 2907  16.519   7.000   2.060 -0.1524  0.0226 -0.2990
   56POP    C48 2908  16.646   7.048   2.125  0.3644  0.5866  0.0256
   56POP    C49 2909  16.628   7.022   2.275 -0.1270  0.3567  0.2807
   56POP    C50 2910  16.516   7.110   2.331  0.2878 -0.5600  0.3521
   56POP    CA1 2911  16.123   6.959   2.204  0.5380  0.2801  0.2470
   56POP    CA2 2912  16.090   6.816   2.237 -0.4345  0.3991  0.0214
   57POP     C1 2913  17.383   6.233  12.039  0.2567  0.4855 -0.5085
   57POP     C2 2914  17.447   6.345  11.853 -0.2253 -0.5121  0.3223
   57POP     C3 2915  17.348   6.466  12.049  0.1035  0.0382  0.3046
   57POP     N4 2916  17.438   6.361  12.000 -0.2511 -0.2645  0.0508
   57POP     C5 2917  17.568   6.392  12.066  0.6621 -0.3496 -0.0399
   57POP     C6 2918  17.689   6.294  12.051 -0.0883 -0.5923 -0.8569
   57POP     O7 2919  17.666   6.163  12.107 -0.1526 -0.0092 -0.3055
   57POP     P8 2920  17.811   6.099  12.113 -0.1304  0.2432  0.0667
   57POP     O9 2921  17.782   5.953  12.115 -0.1199 -0.0308 -0.2748
   57POP    O10 2922  17.901   6.141  12.002 -0.0759  0.2411 -0.0635
   57POP    O11 2923  17.842   6.154   0.081  0.0851 -0.0139  0.2439
   57POP    C12 2924  17.770   6.079   0.176  0.1521  0.7903 -0.5894
   57POP    C13 2925  17.737   6.164   0.300  0.3873  0.0518  1.0789
   57POP    O14 2926  17.681   6.094   0.413  0.0590  0.0659 -0.5551
   57POP    C15 2927  17.755   6.015   0.499  0.0023  0.2027 -0.5719
   57POP    O16 2928  17.872   5.977   0.471  0.6092  0.1081  0.3556
   57POP    C17 2929  17.670   5.961   0.612  0.6497  0.3895  0.1920
   57POP    C18 2930  17.622   6.062   0.717 -0.6312  1.4570 -0.3247
   57POP    C19 2931  17.528   5.990   0.810  0.1747 -0.1900 -0.9586
   57POP    C20 2932  17.493   6.088   0.919 -0.2384 -0.2156 -0.1171
   57POP    C21 2933  17.452   6.009   1.044 -0.1364  0.1673  0.3310
   57POP    C22 2934  17.433   6.116   1.152 -0.1672 -0.0575 -0.9007
   57POP    C23 2935  17.412   6.052   1.292  0.3178  0.4113  0.6043
   57POP    C24 2936  17.398   6.163   1.399 -0.5521 -0.2248 -0.3645
   57POP    C25 2937  17.354   6.148   1.532 -0.7766  0.6301 -0.4963
   57POP    C26 2938  17.314   6.014   1.594  0.0988 -0.4537  1.1087
   57POP    C27 2939  17.254   6.039   1.735 -0.2144 -0.4749 -0.1795
   57POP    C28 2940  17.231   5.899   1.800  0.1760  0.2197 -0.9093
   57POP    C29 2941  17.176   5.914   1.941 -0.4940 -0.2798  0.1012
   57POP    C30 2942  17.136   5.779   1.994  0.0471 -0.5693  0.1779
   57POP    C31 2943  17.143   5.767   2.148  0.4255 -0.0161  0.2296
   57POP    C32 2944  17.649   6.278   0.240  0.6432  0.0057 -0.1034
   57POP    O33 2945  17.594   6.377   0.328 -0.6745 -0.8774 -0.5858
   57POP    C34 2946  17.497   6.463   0.285  0.3255  0.9149  0.8832
   57POP    O35 2947  17.493   6.487   0.165 -0.1154 -0.4097  0.3840
   57POP    C36 2948  17.437   6.557   0.383 -0.5266 -0.0183  0.4266
   57POP    C37 2949  17.538   6.657   0.449  0.1449  0.7118 -0.4784
   57POP    C38 2950  17.456   6.748   0.537 -0.9691 -0.2267 -0.1438
   57POP    C39 2951  17.532   6.867   0.593 -0.7854  0.4558 -0.4441
   57POP    C40 2952  17.658   6.828   0.673 -0.4583 -0.2896 -0.0408
   57POP    C41 2953  17.738   6.950   0.718 -0.4028  0.0646 -0.1232
   57POP    C42 2954  17.859   6.916   0.801 -0.2686 -0.1154 -0.0402
   57POP    C43 2955  17.936   7.042   0.846 -1.1770  0.2391  0.6110
   57POP    C44 2956  18.071   7.006   0.919 -0.1826  0.1347  0.5430
   57POP    C45 2957  18.146   7.128   0.967 -0.5794 -0.2293  0.1694
   57POP    C46 2958  18.289   7.103   1.032  0.1028 -0.9694  0.4584
   57POP    C47 2959  18.402   7.038   0.944 -0.3228 -0.1621 -0.5158
   57POP    C48 2960  18.448   7.116   0.821  0.0608  0.3803 -0.5057
   57POP    C49 2961  18.570   7.054   0.756  0.0939  0.8775 -0.1730
   57POP    C50 2962  18.578   7.107   0.609  0.3753 -0.1893 -0.2317
   57POP    CA1 2963  17.092   5.626   2.182  0.5290  0.0113 -1.0491
   57POP    CA2 2964  17.184   5.536   2.098 -0.1723 -0.1307 -0.0298
   58POP     C1 2965  17.336   8.001  12.061 -0.1890 -0.3896  0.3422
   58POP     C2 2966  17.135   8.132  11.996  0.0362  0.3735 -0.5907
   58POP     C3 2967  17.134   7.904  11.965 -0.0318  0.5196  0.0402
   58POP     N4 2968  17.191   8.009  12.056  0.0686  0.0024  0.5325
   58POP     C5 2969  17.132   7.982   0.028  0.1433  0.0579  0.0363
   58POP     C6 2970  17.100   8.103   0.110 -0.8997  0.0704  0.0745
   58POP     O7 2971  17.042   8.069   0.238  0.3529 -0.2353 -0.1840
   58POP     P8 2972  17.034   8.202   0.321 -0.0380 -0.1071 -0.4402
   58POP     O9 2973  16.918   8.160   0.404 -0.3736 -0.2867  0.0921
   58POP    O10 2974  17.003   8.312   0.228 -0.1567  0.6109  0.1238
   58POP    O11 2975  17.180   8.177   0.372  0.4057  0.1883  0.6605
   58POP    C12 2976  17.181   8.090   0.482  0.4608  0.7806  0.7770
   58POP    C13 2977  17.326   8.034   0.513  0.0104  0.0488  0.0531
   58POP    O14 2978  17.332   7.951   0.633 -0.0751 -0.1167  0.1995
   58POP    C15 2979  17.439   7.871   0.637 -0.3878 -0.0520  0.0682
   58POP    O16 2980  17.517   7.851   0.544 -0.0838 -0.3997  0.2572
   58POP    C17 2981  17.423   7.774   0.756 -0.1944 -0.6104  0.1002
   58POP    C18 2982  17.384   7.849   0.880  0.2002  0.1251 -0.2384
   58POP    C19 2983  17.487   7.950   0.933  0.3342  0.4555 -0.0471
   58POP    C20 2984  17.419   8.055   1.025 -0.0538  0.5505 -0.2108
   58POP    C21 2985  17.503   8.186   1.031  0.0713  0.7399 -0.0541
   58POP    C22 2986  17.470   8.244   1.170 -0.7714 -0.7131 -0.2888
   58POP    C23 2987  17.576   8.337   1.229  0.1081 -0.5885  0.4245
   58POP    C24 2988  17.542   8.380   1.368  0.2022  0.0199 -0.6356
   58POP    C25 2989  17.611   8.479   1.441  0.5005  0.3438 -0.4705
   58POP    C26 2990  17.725   8.559   1.388  0.3713  0.0488 -0.0322
   58POP    C27 2991  17.800   8.639   1.497  0.1661 -0.1199 -0.5655
   58POP    C28 2992  17.911   8.724   1.433  0.3216  0.9013  0.7677
   58POP    C29 2993  17.978   8.812   1.531 -0.2080  0.3417  0.6253
   58POP    C30 2994  18.083   8.879   1.449  0.2209  0.5286  0.9211
   58POP    C31 2995  18.164   8.988   1.520  0.2181  0.5321 -0.1894
   58POP    C32 2996  17.425   8.150   0.497 -0.2950  0.0792 -0.1309
   58POP    O33 2997  17.374   8.259   0.571 -1.0771 -0.4835 -0.3262
   58POP    C34 2998  17.453   8.373   0.559 -0.0904  0.6497  0.6335
   58POP    O35 2999  17.546   8.370   0.477 -0.2880  0.3484  0.7793
   58POP    C36 3000  17.418   8.495   0.635 -0.2159  0.3750  0.5603
   58POP    C37 3001  17.467   8.483   0.781 -0.2716  1.0839 -0.2467
   58POP    C38 3002  17.445   8.614   0.854  0.4207  0.1559  0.5249
   58POP    C39 3003  17.491   8.607   1.001 -0.3365 -0.3607  0.4604
   58POP    C40 3004  17.447   8.736   1.069  0.2627  0.4495 -0.0877
   58POP    C41 3005  17.466   8.719   1.219 -0.0932  0.1997 -0.2902
   58POP    C42 3006  17.457   8.847   1.292  0.2040  0.1417  0.8033
   58POP    C43 3007  17.500   8.827   1.433 -0.1056  0.0276  0.6988
   58POP    C44 3008  17.486   8.949   1.522  0.3354  0.5445  0.3959
   58POP    C45 3009  17.555   8.915   1.656 -0.4400  0.6015 -0.5620
   58POP    C46 3010  17.565   9.023   1.760  0.0463 -0.1237  0.3246
   58POP    C47 3011  17.640   8.975   1.882  0.3997 -0.8519 -0.2422
   58POP    C48 3012  17.788   8.961   1.846 -0.1943  0.4803 -0.0817
   58POP    C49 3013  17.871   8.913   1.965  0.0396 -0.1424 -0.6192
   58POP    C50 3014  17.835   8.989   2.089  0.3475  0.7016 -0.1589
   58POP    CA1 3015  18.255   9.072   1.436  0.0278 -0.1927 -0.0795
   58POP    CA2 3016  18.312   9.187   1.521 -0.6030  0.3756 -0.3425
   59POP     C1 3017  17.792   9.104  12.076  0.5859 -0.1809  0.5363
   59POP     C2 3018  17.781   9.332  12.167  0.0576 -0.4480 -0.4221
   59POP     C3 3019  17.611   9.267  12.029  0.0288  0.4776  0.8077
   59POP     N4 3020  17.754   9.246  12.057 -0.2985 -0.3663  0.9384
   59POP     C5 3021  17.826   9.295  11.932 -0.0652  0.2351 -0.3035
   59POP     C6 3022  17.980   9.300  11.928  0.1540 -0.5552 -0.2078
   59POP     O7 3023  18.044   9.386  12.024  0.2624 -0.3205  0.3497
   59POP     P8 3024  18.194   9.340  12.058  0.0752 -0.1592 -0.2036
   59POP     O9 3025  18.242   9.307  11.923  0.5895  0.1670  0.4281
   59POP    O10 3026  18.237   9.459  12.132  0.0858  0.1331 -0.0397
   59POP    O11 3027  18.163   9.219  12.149 -0.1074  0.0735 -0.1939
   59POP    C12 3028  18.172   9.239   0.115  0.2846 -0.0580 -0.2447
   59POP    C13 3029  18.141   9.107   0.185  1.2840  0.0049  0.4126
   59POP    O14 3030  18.097   9.134   0.328  0.9546 -0.5684  0.2353
   59POP    C15 3031  18.070   9.026   0.398  0.1244 -0.8465 -0.0783
   59POP    O16 3032  18.008   8.934   0.337  0.4094  0.0038  0.2989
   59POP    C17 3033  18.067   9.053   0.548 -0.0589  0.5050  0.6127
   59POP    C18 3034  18.194   9.001   0.622  0.4448 -0.3286 -0.6863
   59POP    C19 3035  18.194   8.998   0.776 -0.6254  0.1581  0.0019
   59POP    C20 3036  18.319   8.918   0.816 -0.0111  0.0484  0.4010
   59POP    C21 3037  18.307   8.867   0.958 -0.4531 -0.1628 -0.1328
   59POP    C22 3038  18.433   8.772   0.985 -0.1728  0.2993 -0.1163
   59POP    C23 3039  18.430   8.729   1.131  0.0897 -0.0911 -0.1217
   59POP    C24 3040  18.449   8.579   1.142  0.2587  0.0152  0.6230
   59POP    C25 3041  18.465   8.504   1.253 -0.4249 -0.2868 -0.2986
   59POP    C26 3042  18.475   8.560   1.396  0.1175 -0.0299  0.4601
   59POP    C27 3043  18.335   8.559   1.459 -0.1839 -0.1414 -0.2133
   59POP    C28 3044  18.359   8.591   1.604 -0.9401 -0.5252 -0.1506
   59POP    C29 3045  18.449   8.713   1.612  0.3330 -0.4772  0.6771
   59POP    C30 3046  18.501   8.740   1.753  1.0835 -0.4511  0.4337
   59POP    C31 3047  18.382   8.759   1.846 -0.7118 -0.6909 -0.3436
   59POP    C32 3048  18.256   9.015   0.159 -0.0442 -0.0460 -0.4297
   59POP    O33 3049  18.371   9.041   0.239 -0.0058 -0.3166  0.6991
   59POP    C34 3050  18.466   8.949   0.228 -0.0075  0.3515  0.1531
   59POP    O35 3051  18.461   8.855   0.152 -0.5634 -0.4285 -1.2217
   59POP    C36 3052  18.587   8.973   0.319 -0.0833 -0.2221 -0.1696
   59POP    C37 3053  18.538   8.915   0.454 -0.0368 -0.2508 -0.5790
   59POP    C38 3054  18.630   8.972   0.569  0.0430 -0.3220 -0.4335
   59POP    C39 3055  18.773   8.933   0.567 -0.1476  0.4397 -0.5225
   59POP    C40 3056  18.847   8.958   0.701  0.2527  0.2505 -0.0896
   59POP    C41 3057  18.772   8.890   0.815  0.1053  0.1952 -0.2240
   59POP    C42 3058  18.866   8.894   0.936  0.5400  0.0801 -0.0313
   59POP    C43 3059  18.788   8.852   1.060  0.3983  0.2129 -0.8041
   59POP    C44 3060  18.881   8.852   1.186 -0.7070  0.5237 -0.6669
   59POP    C45 3061  18.789   8.821   1.307  0.2633  0.1917  0.5658
   59POP    C46 3062  18.883   8.810   1.430  0.0987  0.1124 -0.0127
   59POP    C47 3063  18.813   8.743   1.549  0.1520 -0.5416 -0.4477
   59POP    C48 3064  18.894   8.759   1.680 -0.5180 -0.6372 -0.0675
   59POP    C49 3065  18.844   8.707   1.816  0.5745  0.8727  0.1869
   59POP    C50 3066  18.944   8.723   1.924 -0.5033  0.0488  0.1619
   59POP    CA1 3067  18.420   8.795   1.994 -0.5449  0.3176  0.6920
   59POP    CA2 3068  18.312   8.738   2.089  0.4422 -0.1477 -0.2556
   60POP     C1 3069  15.852   8.156   0.525 -0.5047 -0.1604  0.8272
   60POP     C2 3070  15.724   7.986   0.631 -0.9668 -0.0325 -0.7980
   60POP     C3 3071  15.705   8.024   0.401  0.0319  0.1952 -0.2629
   60POP     N4 3072  15.802   8.021   0.509  0.1135 -0.3054 -0.2812
   60POP     C5 3073  15.910   7.922   0.474  0.3018  0.4991  0.1874
   60POP     C6 3074  15.871   7.771   0.491 -0.6159 -0.0568 -0.5556
   60POP     O7 3075  15.763   7.734   0.416 -0.2818  0.2147  0.5110
   60POP     P8 3076  15.714   7.587   0.430 -0.4018  0.2076 -0.3663
   60POP     O9 3077  15.575   7.590   0.380 -0.1495 -0.0874 -0.0438
   60POP    O10 3078  15.811   7.495   0.374  0.9697  0.0904 -1.1746
   60POP    O11 3079  15.713   7.575   0.584 -1.1044 -0.0297  0.3711
   60POP    C12 3080  15.581   7.567   0.641 -0.6155  0.4753  0.4639
   60POP    C13 3081  15.594   7.567   0.793  0.2012 -0.4099  0.4329
   60POP    O14 3082  15.606   7.700   0.859 -0.3994 -0.5683  0.3048
   60POP    C15 3083  15.496   7.771   0.862 -0.7498 -0.2926  0.4593
   60POP    O16 3084  15.393   7.724   0.821  0.1739 -0.0308  0.0428
   60POP    C17 3085  15.499   7.907   0.943  0.1121 -0.2979 -0.3299
   60POP    C18 3086  15.423   7.912   1.079 -0.2638 -0.1249 -0.1872
   60POP    C19 3087  15.511   7.844   1.182 -0.3337  0.9494  0.0781
   60POP    C20 3088  15.425   7.842   1.312 -0.4046  0.0530 -0.1304
   60POP    C21 3089  15.517   7.787   1.423  0.1694  0.0857  0.8080
   60POP    C22 3090  15.432   7.791   1.555  0.0015 -0.2310 -0.4156
   60POP    C23 3091  15.512   7.749   1.676 -0.1218 -0.7702  0.5213
   60POP    C24 3092  15.445   7.749   1.813  0.1161 -0.2616  0.5518
   60POP    C25 3093  15.498   7.690   1.927 -0.1757  0.5040 -0.2794
   60POP    C26 3094  15.633   7.609   1.935  1.2053 -0.1135 -0.0077
   60POP    C27 3095  15.674   7.564   2.073 -0.0465  0.3575  0.3245
   60POP    C28 3096  15.759   7.437   2.079 -0.0852  0.2664 -0.4139
   60POP    C29 3097  15.815   7.402   2.220 -0.1614 -0.1159  0.6695
   60POP    C30 3098  15.820   7.254   2.256 -0.2741  0.0513  0.2965
   60POP    C31 3099  15.675   7.209   2.257 -0.2052 -0.0872 -0.4613
   60POP    C32 3100  15.712   7.465   0.818  0.1571  0.0096 -0.2586
   60POP    O33 3101  15.765   7.440   0.952 -0.3588  0.1915  0.7413
   60POP    C34 3102  15.845   7.529   1.005  0.0013 -0.0608 -0.4036
   60POP    O35 3103  15.915   7.604   0.935 -0.1086  0.7339  0.1485
   60POP    C36 3104  15.871   7.504   1.151  0.8352  0.1934 -0.4166
   60POP    C37 3105  15.902   7.629   1.237 -0.0332  0.1124 -0.1951
   60POP    C38 3106  15.905   7.592   1.384  0.1166 -0.3172  0.6797
   60POP    C39 3107  15.967   7.698   1.471 -0.0609 -0.3440 -0.2496
   60POP    C40 3108  15.950   7.656   1.616 -0.4030  0.0755  0.7268
   60POP    C41 3109  16.028   7.740   1.720 -0.3597 -0.4296 -0.1939
   60POP    C42 3110  16.035   7.666   1.860 -0.7426  0.2174  0.0964
   60POP    C43 3111  16.119   7.727   1.961 -0.7500  0.3984  0.0024
   60POP    C44 3112  16.133   7.657   2.094  0.1134 -0.3134  0.5043
   60POP    C45 3113  16.255   7.721   2.166 -0.0002  0.1825  0.4099
   60POP    C46 3114  16.252   7.653   2.307 -0.3658 -0.2500  0.5008
   60POP    C47 3115  16.272   7.501   2.307  0.2395  0.0189 -0.0155
   60POP    C48 3116  16.228   7.448   2.444  0.5394 -0.8195 -0.2920
   60POP    C49 3117  16.246   7.301   2.445 -0.2345  1.0512 -0.1545
   60POP    C50 3118  16.207   7.236   2.582 -0.0363 -0.0685 -0.0009
   60POP    CA1 3119  15.677   7.054   2.259  0.6696 -0.4457  0.3141
   60POP    CA2 3120  15.726   6.996   2.127 -0.2291 -0.0042  0.6715
   61POP     C1 3121  12.605   6.068   1.299  0.0057  0.1973  0.2129
   61POP     C2 3122  12.487   5.884   1.406 -0.4016 -0.2540  0.0276
   61POP     C3 3123  12.539   5.874   1.182 -0.8370  0.7146 -0.0776
   61POP     N4 3124  12.498   5.965   1.284 -0.4504  0.1564 -0.3151
   61POP     C5 3125  12.365   6.019   1.243  0.4962  0.1669  0.7417
   61POP     C6 3126  12.306   6.150   1.311 -0.1398  0.4631 -0.0225
   61POP     O7 3127  12.286   6.135   1.451 -0.1369  0.4787 -0.0063
   61POP     P8 3128  12.216   6.261   1.504  0.5277 -0.2205 -0.1634
   61POP     O9 3129  12.152   6.345   1.400  0.2801 -0.0705 -0.4528
   61POP    O10 3130  12.133   6.211   1.611 -0.5189 -0.3688  0.2503
   61POP    O11 3131  12.345   6.335   1.562  0.2435  0.1361 -0.5195
   61POP    C12 3132  12.406   6.249   1.660 -0.1780  0.9076 -0.3786
   61POP    C13 3133  12.550   6.295   1.716  0.5517 -0.0108  0.4271
   61POP    O14 3134  12.613   6.200   1.802 -0.3925 -0.0803 -0.4856
   61POP    C15 3135  12.652   6.084   1.745  0.3873 -0.1386 -0.9997
   61POP    O16 3136  12.680   6.079   1.627  0.1605  0.0135  0.3445
   61POP    C17 3137  12.699   5.978   1.845 -0.2263  0.8145  0.5709
   61POP    C18 3138  12.842   5.994   1.897  0.1527 -0.2355  0.7916
   61POP    C19 3139  12.882   5.878   1.984  0.5049 -0.3215 -0.3945
   61POP    C20 3140  12.913   5.753   1.901 -0.0921 -0.7160  0.2320
   61POP    C21 3141  12.915   5.632   1.989 -0.2054 -0.4844 -0.1264
   61POP    C22 3142  13.014   5.664   2.107 -0.1870  0.1392  0.2188
   61POP    C23 3143  12.995   5.567   2.225  0.1621  0.3692 -0.2692
   61POP    C24 3144  13.035   5.423   2.183 -1.1385 -0.0752  0.5851
   61POP    C25 3145  13.035   5.319   2.279 -0.9488  0.6673  0.7306
   61POP    C26 3146  12.982   5.354   2.416 -0.0071  0.1742 -0.1371
   61POP    C27 3147  12.903   5.242   2.480 -0.1147  0.4179  0.8532
   61POP    C28 3148  12.898   5.262   2.633 -0.6045  0.0467  0.0120
   61POP    C29 3149  13.037   5.252   2.703 -0.6330  0.0171  0.3739
   61POP    C30 3150  13.047   5.345   2.826  0.1614 -0.0208  0.0432
   61POP    C31 3151  13.006   5.497   2.806  0.0737 -0.0456  0.0672
   61POP    C32 3152  12.512   6.427   1.784 -0.5192  0.1917  0.1183
   61POP    O33 3153  12.406   6.422   1.882 -0.6249 -0.0319 -0.4423
   61POP    C34 3154  12.360   6.542   1.931  0.0712  0.1874 -0.3768
   61POP    O35 3155  12.418   6.645   1.897  0.2471 -0.2812  0.1481
   61POP    C36 3156  12.234   6.538   2.028 -0.4638  0.4085 -0.2959
   61POP    C37 3157  12.216   6.674   2.094 -0.5886 -0.5495  0.1206
   61POP    C38 3158  12.098   6.671   2.191 -0.1751  0.2325 -0.3114
   61POP    C39 3159  12.127   6.574   2.305  0.0277 -0.7335 -0.6374
   61POP    C40 3160  12.048   6.631   2.421 -0.0265  0.0915  0.0583
   61POP    C41 3161  12.102   6.588   2.559 -1.2475 -0.1814  0.3733
   61POP    C42 3162  12.043   6.676   2.675 -0.0661 -0.0464  0.1270
   61POP    C43 3163  12.100   6.663   2.818 -0.3827  0.3679  0.9485
   61POP    C44 3164  12.054   6.775   2.907 -0.2692  0.1718  0.2523
   61POP    C45 3165  12.144   6.777   3.031  0.3268  0.7697 -0.5462
   61POP    C46 3166  12.111   6.897   3.124 -0.5616 -0.2643  0.1359
   61POP    C47 3167  12.176   6.873   3.268  0.5406 -0.0734  0.1912
   61POP    C48 3168  12.326   6.876   3.282  0.7187  0.3099 -0.0853
   61POP    C49 3169  12.362   6.854   3.430 -0.5203  0.2157 -0.0083
   61POP    C50 3170  12.512   6.852   3.464  0.5122  0.3133 -0.4390
   61POP    CA1 3171  13.001   5.574   2.935  0.0330  0.0589  0.3886
   61POP    CA2 3172  12.974   5.722   2.910 -0.0640 -0.6646 -0.3310
   62POP     C1 3173  13.401   6.582   0.530 -0.3850 -0.1650  0.0198
   62POP     C2 3174  13.191   6.706   0.580 -0.5953 -0.3181  0.8461
   62POP     C3 3175  13.201   6.474   0.573 -0.8351 -0.0888  0.4578
   62POP     N4 3176  13.279   6.594   0.614 -0.2172  0.0247  0.1677
   62POP     C5 3177  13.297   6.571   0.761  0.0475 -0.0758 -0.2496
   62POP     C6 3178  13.400   6.662   0.838  0.2756 -0.2134  0.0158
   62POP     O7 3179  13.352   6.686   0.967 -0.0678  0.2622 -0.3944
   62POP     P8 3180  13.457   6.777   1.043  0.0935  0.4438 -0.0793
   62POP     O9 3181  13.379   6.825   1.161  0.0328  0.0608 -0.3064
   62POP    O10 3182  13.508   6.868   0.944  0.2946 -0.4107 -0.5624
   62POP    O11 3183  13.560   6.670   1.079  0.8904  0.3342  0.2464
   62POP    C12 3184  13.522   6.632   1.211  0.3541 -0.0055 -0.3866
   62POP    C13 3185  13.541   6.479   1.229 -0.4561  0.3811 -0.2047
   62POP    O14 3186  13.501   6.413   1.357  0.0722  0.0117 -0.1514
   62POP    C15 3187  13.382   6.369   1.377 -0.4893  0.2220  0.2610
   62POP    O16 3188  13.310   6.341   1.278  0.1759  0.3903 -0.7768
   62POP    C17 3189  13.345   6.334   1.522 -0.0227 -0.1928  0.2300
   62POP    C18 3190  13.216   6.393   1.569 -0.2281 -0.1231  0.0911
   62POP    C19 3191  13.184   6.345   1.712 -0.1146  0.0790  0.2251
   62POP    C20 3192  13.054   6.424   1.758 -0.6978  0.5147  0.2640
   62POP    C21 3193  12.977   6.360   1.881 -0.3911 -0.1702  0.3797
   62POP    C22 3194  12.850   6.438   1.927 -0.4055 -0.3492 -0.0131
   62POP    C23 3195  12.785   6.377   2.049 -0.2825 -0.3795 -0.5976
   62POP    C24 3196  12.681   6.483   2.103  0.0128 -0.0429  0.2457
   62POP    C25 3197  12.621   6.476   2.224  0.3121  0.4740  0.1302
   62POP    C26 3198  12.665   6.367   2.322 -0.3979  0.0915 -0.5000
   62POP    C27 3199  12.617   6.387   2.464  0.0844  0.2011  0.0910
   62POP    C28 3200  12.639   6.269   2.549 -0.2765  0.0087 -0.2511
   62POP    C29 3201  12.789   6.227   2.554 -0.6155 -0.3074  0.0432
   62POP    C30 3202  12.794   6.089   2.624  0.1551  0.4040  0.0694
   62POP    C31 3203  12.933   6.056   2.677  0.1494  0.0201 -0.1586
   62POP    C32 3204  13.684   6.450   1.183 -0.1611 -0.4490  0.1360
   62POP    O33 3205  13.799   6.495   1.252  0.6372 -0.4290  0.0538
   62POP    C34 3206  13.912   6.443   1.208  0.0562 -0.3863  0.1208
   62POP    O35 3207  13.913   6.342   1.136  0.1357  0.0374  0.2413
   62POP    C36 3208  14.039   6.499   1.274 -0.1441  0.6704  0.2816
   62POP    C37 3209  14.019   6.528   1.425  0.7080  0.7418 -0.0186
   62POP    C38 3210  14.145   6.597   1.479 -0.2633  0.0766 -0.1916
   62POP    C39 3211  14.118   6.635   1.626 -0.4226  0.0090 -0.4672
   62POP    C40 3212  14.018   6.751   1.643 -0.1839 -0.1698 -0.4597
   62POP    C41 3213  14.009   6.790   1.792 -0.2790 -0.4862  0.1727
   62POP    C42 3214  13.963   6.673   1.878 -0.4086 -0.3694  0.1058
   62POP    C43 3215  13.936   6.728   2.018 -0.1450  0.2675  0.2260
   62POP    C44 3216  13.902   6.614   2.119  0.4032  0.0888 -0.6142
   62POP    C45 3217  13.865   6.655   2.256 -0.5262  0.6149  0.2314
   62POP    C46 3218  13.910   6.554   2.363 -0.3696 -0.1849  0.3025
   62POP    C47 3219  13.856   6.576   2.501 -0.3036  0.1649  0.0371
   62POP    C48 3220  13.876   6.718   2.556 -0.2104 -0.0503  0.1427
   62POP    C49 3221  13.799   6.734   2.687 -0.8887 -0.4251  0.2705
   62POP    C50 3222  13.650   6.726   2.656  0.2158 -0.2848  0.2021
   62POP    CA1 3223  12.984   6.167   2.766 -0.8800 -0.8209  0.4735
   62POP    CA2 3224  13.105   6.123   2.852  0.1086  0.0923 -0.1548
   63POP     C1 3225  16.207   0.547  11.988  0.4543 -0.0397  0.1145
   63POP     C2 3226  16.221   0.329  11.917 -0.1587 -0.1958  0.2119
   63POP     C3 3227  16.386   0.439  12.058  0.7300 -0.1273  0.2934
   63POP     N4 3228  16.247   0.411  12.032  0.4469  0.7282  0.4380
   63POP     C5 3229  16.173   0.361  12.147  0.3884 -0.0318  0.0544
   63POP     C6 3230  16.204   0.222   0.046  0.0113  0.5446 -0.2125
   63POP     O7 3231  16.335   0.218   0.111  0.6349 -0.1355 -0.5212
   63POP     P8 3232  16.332   0.100   0.218 -0.2860  0.0925  0.2350
   63POP     O9 3233  16.471   0.094   0.264  0.0634 -0.5508  0.8886
   63POP    O10 3234  16.255  10.015   0.169  0.8856 -0.3183  0.1747
   63POP    O11 3235  16.248   0.180   0.319  0.3412  0.1770 -0.0970
   63POP    C12 3236  16.322   0.274   0.398 -0.8774  0.1099  0.5601
   63POP    C13 3237  16.249   0.336   0.517  0.0265  0.3750 -0.3226
   63POP    O14 3238  16.293   0.462   0.566  0.4334 -0.2484 -0.0539
   63POP    C15 3239  16.257   0.579   0.513 -0.3857  0.8325  0.7524
   63POP    O16 3240  16.225   0.594   0.394 -0.4512  0.3967  0.5092
   63POP    C17 3241  16.303   0.705   0.586 -0.1798 -0.0492 -0.2242
   63POP    C18 3242  16.361   0.681   0.727  0.7132 -0.5251 -0.5323
   63POP    C19 3243  16.372   0.817   0.799  0.6407  0.9000  0.0278
   63POP    C20 3244  16.383   0.808   0.945 -0.1009 -0.5497 -0.0801
   63POP    C21 3245  16.365   0.947   1.005  0.5477 -0.2579  0.5441
   63POP    C22 3246  16.382   0.935   1.155 -0.4783  0.2453  0.2032
   63POP    C23 3247  16.273   0.863   1.230  0.2983 -0.3097  0.3623
   63POP    C24 3248  16.296   0.863   1.382  0.1827 -0.3216  0.0682
   63POP    C25 3249  16.210   0.786   1.462  0.3003 -0.4749  0.5433
   63POP    C26 3250  16.091   0.709   1.398  0.4714  0.2083  0.8101
   63POP    C27 3251  16.028   0.614   1.499 -0.0770  0.7971 -0.0669
   63POP    C28 3252  15.898   0.543   1.441  0.6184  0.0306 -0.3321
   63POP    C29 3253  15.839   0.449   1.548 -0.0411 -0.1480 -0.5496
   63POP    C30 3254  15.715   0.373   1.502  0.2639 -1.1062 -0.2538
   63POP    C31 3255  15.767   0.290   1.383  0.0864 -0.3239  0.0310
   63POP    C32 3256  16.239   0.211   0.610  0.4498 -0.2132 -0.3099
   63POP    O33 3257  16.369   0.146   0.648 -0.0230  0.0192  0.1447
   63POP    C34 3258  16.362   0.032   0.716  0.4604  0.1597 -0.3765
   63POP    O35 3259  16.265   9.983   0.730  0.4802 -0.8000 -0.3807
   63POP    C36 3260  16.484  10.015   0.800  0.3658  0.2859 -0.1723
   63POP    C37 3261  16.511   0.105   0.897  0.0383 -0.4587 -0.3123
   63POP    C38 3262  16.624   0.081   1.002 -0.6146  0.1776  0.0270
   63POP    C39 3263  16.601   9.989   1.093 -0.4987  0.1966 -0.1541
   63POP    C40 3264  16.727   9.958   1.183 -0.3706 -0.7528  0.3367
   63POP    C41 3265  16.723   9.838   1.274  0.4936 -0.1637  0.1369
   63POP    C42 3266  16.839   9.840   1.370  0.2477  0.4399 -0.6101
   63POP    C43 3267  16.979   9.879   1.311  0.6479  0.2516 -0.3393
   63POP    C44 3268  17.088   9.847   1.414 -0.0067  0.0619  0.2507
   63POP    C45 3269  17.227   9.896   1.367  0.2836  0.4132 -0.4894
   63POP    C46 3270  17.324   9.901   1.486  0.3545  0.3840 -0.4274
   63POP    C47 3271  17.450   9.977   1.443  0.1148  0.1941 -0.1243
   63POP    C48 3272  17.543   9.962   1.559  0.1236  0.0522 -0.2624
   63POP    C49 3273  17.637   0.053   1.535 -0.5876  0.2553  0.2203
   63POP    C50 3274  17.705   0.053   1.404  0.2936  0.7286 -0.1073
   63POP    CA1 3275  15.647   0.207   1.332  0.1242  0.5690  0.0700
   63POP    CA2 3276  15.683   0.124   1.209  0.1917 -0.4751  0.1085
   64POP     C1 3277  18.242   0.453  11.856  0.4891  0.1181  0.4745
   64POP     C2 3278  18.166   0.255  11.940  0.3124  0.3078 -0.5719
   64POP     C3 3279  18.015   0.440  11.909 -0.1842  0.4855 -0.0432
   64POP     N4 3280  18.145   0.395  11.960 -0.7231  0.1538 -0.4961
   64POP     C5 3281  18.178   0.433  12.100  0.1443  0.2510  0.1844
   64POP     C6 3282  18.109   0.356   0.048 -0.2983 -0.0979 -0.9925
   64POP     O7 3283  17.969   0.394   0.067  0.3719 -0.0502  0.4171
   64POP     P8 3284  17.881   0.289   0.138 -0.0372 -0.2635 -0.2924
   64POP     O9 3285  17.752   0.358   0.120  0.4325  0.0529  0.3129
   64POP    O10 3286  17.900   0.153   0.083  0.2061 -0.2509  0.1211
   64POP    O11 3287  17.949   0.307   0.279 -0.2560  0.4737 -0.0311
   64POP    C12 3288  17.863   0.360   0.384  0.0318 -0.2224 -0.4920
   64POP    C13 3289  17.933   0.380   0.518 -0.7634  0.3262  0.1830
   64POP    O14 3290  17.836   0.365   0.629  0.4366  0.0507 -0.0410
   64POP    C15 3291  17.810   0.247   0.690  0.8672  0.1042  0.1861
   64POP    O16 3292  17.843   0.138   0.631  0.3926  0.1946 -0.0568
   64POP    C17 3293  17.729   0.246   0.816 -0.8220  0.7852  0.5537
   64POP    C18 3294  17.581   0.237   0.792 -0.3565 -0.0495  0.0701
   64POP    C19 3295  17.503   0.261   0.924 -0.7352  0.2533 -0.2673
   64POP    C20 3296  17.357   0.268   0.913  0.4152  0.2211  0.2010
   64POP    C21 3297  17.288   0.274   1.053  0.3579  0.9190 -0.0936
   64POP    C22 3298  17.145   0.226   1.067  0.4021 -0.2410 -0.0563
   64POP    C23 3299  17.085   0.243   1.205  0.0868  0.7183  0.2345
   64POP    C24 3300  16.929   0.262   1.200 -0.3549  0.0296 -0.0100
   64POP    C25 3301  16.853   0.281   1.316  0.0555  0.0768  0.2072
   64POP    C26 3302  16.901   0.282   1.455 -0.3892  1.4068 -0.0433
   64POP    C27 3303  16.786   0.301   1.553  0.0297  0.2255  0.2117
   64POP    C28 3304  16.834   0.272   1.696 -0.1918  0.4673 -0.8351
   64POP    C29 3305  16.712   0.285   1.791 -0.6863  0.1851  0.2985
   64POP    C30 3306  16.754   0.267   1.933  0.2057  0.3103 -0.2159
   64POP    C31 3307  16.641   0.267   2.037  0.3218  0.3385  0.0450
   64POP    C32 3308  18.015   0.507   0.497 -0.8450  0.6100 -0.5630
   64POP    O33 3309  18.124   0.524   0.588  0.4843  0.7339  0.0154
   64POP    C34 3310  18.199   0.634   0.574 -0.9863  0.0755  0.3314
   64POP    O35 3311  18.185   0.707   0.475 -0.0980 -0.1949  0.2018
   64POP    C36 3312  18.290   0.667   0.695 -0.2650 -0.0270  0.2790
   64POP    C37 3313  18.433   0.620   0.672 -0.1133 -0.1968  0.1259
   64POP    C38 3314  18.527   0.647   0.788 -0.1608  0.0244 -0.4952
   64POP    C39 3315  18.674   0.608   0.759  0.7278  0.1895  0.6983
   64POP    C40 3316  18.772   0.637   0.873  0.1101  0.4384  0.1924
   64POP    C41 3317  18.900   0.554   0.857  0.5036 -0.0031 -0.0385
   64POP    C42 3318  19.008   0.576   0.967  0.3920  0.5225  0.1394
   64POP    C43 3319  18.923   0.568   1.092 -0.3736 -0.6011 -0.2690
   64POP    C44 3320  19.000   0.626   1.206  0.0109 -0.3053 -0.0588
   64POP    C45 3321  18.937   0.620   1.354  0.1106 -0.5471  0.4452
   64POP    C46 3322  19.031   0.693   1.449  0.0158 -0.3420  0.0636
   64POP    C47 3323  18.973   0.702   1.590  0.2121  0.3802  0.2025
   64POP    C48 3324  19.064   0.787   1.676  0.1489 -0.1217  0.2543
   64POP    C49 3325  19.049   0.782   1.831 -0.7063  0.1334 -0.1815
   64POP    C50 3326  19.110   0.887   1.915 -0.5466  0.0561  0.3432
   64POP    CA1 3327  16.706   0.231   2.169  0.1355  0.1883 -0.1319
   64POP    CA2 3328  16.603   0.229   2.273  1.0983 -0.0156  0.5946
   65POP     C1 3329  12.808   8.618   1.562  0.0050 -0.0427  0.3489
   65POP     C2 3330  12.771   8.612   1.328  0.0885 -0.2964 -0.0970
   65POP     C3 3331  12.842   8.821   1.434  0.2079  0.4395 -0.5436
   65POP     N4 3332  12.846   8.676   1.432 -0.4469  0.2396 -0.1935
   65POP     C5 3333  12.980   8.616   1.413  0.3534 -0.4426 -0.5602
   65POP     C6 3334  13.068   8.659   1.292 -0.0125  0.3121 -0.4334
   65POP     O7 3335  13.188   8.588   1.296  0.0635 -0.0473 -0.0147
   65POP     P8 3336  13.297   8.631   1.192  0.1935 -0.3381  0.5440
   65POP     O9 3337  13.409   8.543   1.214 -0.4063  0.2966  0.3230
   65POP    O10 3338  13.249   8.654   1.056  0.0301 -0.3379 -0.1009
   65POP    O11 3339  13.307   8.768   1.260  0.3423 -0.0803  0.2233
   65POP    C12 3340  13.415   8.776   1.351 -0.1167  0.4931 -0.5480
   65POP    C13 3341  13.412   8.914   1.413  0.1560  0.5980 -0.2097
   65POP    O14 3342  13.531   8.977   1.433 -0.3561 -0.4729 -0.5207
   65POP    C15 3343  13.588   9.071   1.352  0.2175  1.1867  0.0733
   65POP    O16 3344  13.530   9.105   1.251  0.1121 -0.2960  0.2566
   65POP    C17 3345  13.720   9.115   1.403  0.6879 -0.2357 -0.3116
   65POP    C18 3346  13.703   9.165   1.549 -0.3594 -0.7771  0.0769
   65POP    C19 3347  13.828   9.238   1.596 -0.6742 -0.5152 -0.4169
   65POP    C20 3348  13.830   9.242   1.749 -0.5285 -0.1337  0.5350
   65POP    C21 3349  13.955   9.302   1.806 -0.1980 -0.4902  0.2921
   65POP    C22 3350  13.944   9.459   1.791 -1.0591  0.3432 -0.1528
   65POP    C23 3351  14.079   9.521   1.821 -0.6088 -0.1194  0.2133
   65POP    C24 3352  14.109   9.476   1.964  0.1448 -0.2970  0.2149
   65POP    C25 3353  14.225   9.514   2.028  0.2649 -0.2417  0.3127
   65POP    C26 3354  14.324   9.583   1.937 -0.4062  0.1346 -0.1879
   65POP    C27 3355  14.457   9.618   2.000 -0.3199 -0.1088 -0.5052
   65POP    C28 3356  14.551   9.694   1.901  0.2086  0.3355  0.1085
   65POP    C29 3357  14.682   9.756   1.944 -0.1944 -0.1557 -0.4162
   65POP    C30 3358  14.664   9.844   2.065  0.2676 -0.1688 -0.4419
   65POP    C31 3359  14.791   9.906   2.115  0.6364 -0.5732 -0.0383
   65POP    C32 3360  13.306   8.908   1.524 -0.5194 -0.5662 -0.0465
   65POP    O33 3361  13.314   8.798   1.614  0.3455  0.0608  0.1579
   65POP    C34 3362  13.202   8.796   1.687 -0.4682  0.1261  0.0255
   65POP    O35 3363  13.108   8.874   1.664  0.4421 -0.3560  0.4354
   65POP    C36 3364  13.195   8.682   1.788  0.4037  0.1505  0.0232
   65POP    C37 3365  13.240   8.735   1.924  0.5729  0.0288 -0.2975
   65POP    C38 3366  13.279   8.626   2.024  0.0235 -0.2069  0.2395
   65POP    C39 3367  13.344   8.698   2.141 -0.4578 -0.3268  0.2074
   65POP    C40 3368  13.366   8.593   2.253  0.4194 -0.2974 -0.3068
   65POP    C41 3369  13.358   8.650   2.393 -0.2039  0.3315  0.1197
   65POP    C42 3370  13.462   8.763   2.415  0.4906  0.1158 -0.0829
   65POP    C43 3371  13.483   8.796   2.556 -0.1862 -0.5631 -0.1959
   65POP    C44 3372  13.582   8.918   2.575  0.0829 -0.2858 -0.0623
   65POP    C45 3373  13.616   8.941   2.722  0.2977  0.2543  0.2306
   65POP    C46 3374  13.495   8.998   2.800  0.4958 -0.1427 -0.1414
   65POP    C47 3375  13.518   9.027   2.948 -0.4711 -0.1291 -0.2761
   65POP    C48 3376  13.544   8.899   3.028  0.1966 -0.3655  0.0817
   65POP    C49 3377  13.551   8.938   3.172 -0.1770 -0.6958 -0.3407
   65POP    C50 3378  13.573   8.824   3.273 -0.1482 -0.2556  0.0505
   65POP    CA1 3379  14.732   9.977   2.243  0.1241 -0.5585 -0.3095
   65POP    CA2 3380  14.605   0.038   2.231 -0.1702 -0.1739 -0.6979
   66POP     C1 3381   1.808   7.311  11.524  0.3060  0.0432 -0.5473
   66POP     C2 3382   1.664   7.426  11.663  0.5931 -0.3728 -0.3945
   66POP     C3 3383   1.590   7.375  11.444  0.8779  1.0403  0.5653
   66POP     N4 3384   1.667   7.325  11.561 -0.1207 -0.2216  0.2741
   66POP     C5 3385   1.607   7.195  11.600  0.7777 -0.3493 -0.5744
   66POP     C6 3386   1.652   7.105  11.715 -1.0115  0.1874  0.6551
   66POP     O7 3387   1.621   7.160  11.842 -0.2316  0.2207 -0.5414
   66POP     P8 3388   1.728   7.103  11.940 -0.5114 -0.1470 -0.1057
   66POP     O9 3389   1.692   6.966  11.915  0.0902 -0.3470  0.1841
   66POP    O10 3390   1.860   7.162  11.892  0.2391  0.2862 -0.4598
   66POP    O11 3391   1.674   7.163  12.075 -0.2648 -0.0147  0.0995
   66POP    C12 3392   1.634   7.296  12.052 -0.1124 -0.8183 -0.0527
   66POP    C13 3393   1.583   7.362   0.006  0.5077 -1.0530 -0.0586
   66POP    O14 3394   1.701   7.394   0.093  0.5888  0.2705 -0.0592
   66POP    C15 3395   1.683   7.485   0.196 -0.0678  0.5388  0.1649
   66POP    O16 3396   1.606   7.579   0.177  0.3974 -1.0942 -0.0866
   66POP    C17 3397   1.783   7.488   0.308  0.1635  0.2340  0.6091
   66POP    C18 3398   1.742   7.380   0.414 -0.9323  0.0444 -0.2392
   66POP    C19 3399   1.823   7.396   0.541  0.0198  0.1014 -0.1372
   66POP    C20 3400   1.786   7.278   0.625 -0.8881  0.4398  0.5169
   66POP    C21 3401   1.856   7.282   0.759  0.7933 -0.0795 -0.0201
   66POP    C22 3402   1.823   7.418   0.813 -0.4902 -0.6420 -0.1584
   66POP    C23 3403   1.871   7.446   0.957  0.3087  0.0664 -0.2199
   66POP    C24 3404   1.857   7.593   1.007 -0.3460  0.0086 -0.3036
   66POP    C25 3405   1.861   7.631   1.137 -0.4853 -0.7957 -0.2957
   66POP    C26 3406   1.893   7.512   1.232  0.3306  0.7297 -0.1493
   66POP    C27 3407   1.874   7.553   1.380 -0.4836  0.5850  0.3954
   66POP    C28 3408   1.900   7.431   1.473  0.3118 -0.4233 -0.0036
   66POP    C29 3409   1.931   7.479   1.615  0.2794  0.0723 -0.7577
   66POP    C30 3410   1.934   7.365   1.719  0.2161  0.0631  0.0752
   66POP    C31 3411   1.994   7.407   1.856  0.9798  0.1426  0.4642
   66POP    C32 3412   1.487   7.269   0.071  0.5338 -0.2630  0.7387
   66POP    O33 3413   1.429   7.313   0.195 -0.3161 -0.2844  0.3491
   66POP    C34 3414   1.337   7.228   0.250 -0.4162  0.5816  0.2390
   66POP    O35 3415   1.313   7.118   0.196  0.2208 -0.5440 -1.0135
   66POP    C36 3416   1.281   7.267   0.392 -0.4238  0.1534  1.0357
   66POP    C37 3417   1.394   7.284   0.488 -0.7024 -0.4154  0.5150
   66POP    C38 3418   1.344   7.329   0.624 -0.4991  0.3291 -0.3695
   66POP    C39 3419   1.445   7.349   0.733 -0.1572  0.0588  0.0558
   66POP    C40 3420   1.388   7.421   0.854 -0.0035 -0.0442 -0.1229
   66POP    C41 3421   1.487   7.419   0.972  0.1148  0.2877  0.4821
   66POP    C42 3422   1.439   7.506   1.093 -0.1935 -0.7778  0.1152
   66POP    C43 3423   1.498   7.438   1.211 -0.0532  0.1076 -0.0240
   66POP    C44 3424   1.470   7.516   1.340 -0.6845 -0.6741 -0.5822
   66POP    C45 3425   1.492   7.442   1.473  0.2384  0.3823  0.1553
   66POP    C46 3426   1.474   7.519   1.603 -0.5262 -0.4249  0.0261
   66POP    C47 3427   1.498   7.425   1.730  0.1349 -0.4643  0.1052
   66POP    C48 3428   1.482   7.514   1.858 -0.2319  0.3059 -0.5923
   66POP    C49 3429   1.612   7.593   1.881 -0.1383 -0.1952  0.0514
   66POP    C50 3430   1.604   7.688   1.999 -0.1983  0.0566  0.0911
   66POP    CA1 3431   1.983   7.300   1.965  0.3251 -0.0892  1.2256
   66POP    CA2 3432   1.831   7.272   2.005  0.2063  0.1495  0.3159
   67POP     C1 3433  18.436   9.226  11.618 -0.8652  0.2114 -0.1042
   67POP     C2 3434  18.580   9.400  11.541  0.5806  0.1398  0.2496
   67POP     C3 3435  18.422   9.453  11.708 -0.0076  0.5833 -0.2580
   67POP     N4 3436  18.509   9.346  11.662  0.5671 -0.4284  0.2457
   67POP     C5 3437  18.617   9.318  11.763 -0.7066  0.0454  0.0784
   67POP     C6 3438  18.561   9.229  11.879 -0.0303  0.4917  0.2646
   67POP     O7 3439  18.659   9.207  11.976  0.2275 -0.1725 -0.4854
   67POP     P8 3440  18.584   9.147  12.102 -0.0676  0.1876  0.5807
   67POP     O9 3441  18.482   9.052  12.054 -0.4163 -0.3640 -0.3644
   67POP    O10 3442  18.699   9.103   0.023 -1.0458 -0.2761  0.2370
   67POP    O11 3443  18.532   9.281  12.151  0.1751  0.1984 -0.5374
   67POP    C12 3444  18.632   9.349   0.042  0.2538 -0.0588  0.2141
   67POP    C13 3445  18.615   9.502   0.065  0.2543 -0.3757 -0.0506
   67POP    O14 3446  18.730   9.561   0.126 -0.4110  0.0041  0.2450
   67POP    C15 3447  18.757   9.695   0.139  0.2561  0.4601 -0.1333
   67POP    O16 3448  18.672   9.773   0.091 -0.8389 -0.4871  0.1442
   67POP    C17 3449  18.871   9.746   0.231  0.6913  0.3063 -0.2370
   67POP    C18 3450  18.857   9.715   0.383  0.0291  0.0522  0.2868
   67POP    C19 3451  18.789   9.823   0.467  0.7194 -0.0068 -0.6399
   67POP    C20 3452  18.816   9.800   0.617  0.0658  0.1300  0.0477
   67POP    C21 3453  18.736   9.897   0.702 -0.2358 -0.0351 -0.0781
   67POP    C22 3454  18.786   9.901   0.848 -0.7715  0.6766 -0.1335
   67POP    C23 3455  18.716  10.003   0.933 -1.1856  0.5344  0.4237
   67POP    C24 3456  18.765   0.115   0.874 -0.2005  0.0078  0.0181
   67POP    C25 3457  18.723   0.229   0.939  0.0964  0.1106 -0.1279
   67POP    C26 3458  18.621   0.212   1.049  0.5100 -0.3727 -0.1415
   67POP    C27 3459  18.589   0.352   1.099  0.0459 -0.2882  0.3332
   67POP    C28 3460  18.516   0.327   1.231  0.8543  0.1472  0.6179
   67POP    C29 3461  18.465   0.454   1.296  1.1920 -0.8620  0.2183
   67POP    C30 3462  18.575   0.550   1.335  0.1938  0.2423  0.6667
   67POP    C31 3463  18.495   0.658   1.392  0.0860 -0.2117  0.0479
   67POP    C32 3464  18.477   9.507   0.137 -0.2234 -0.4709 -0.3832
   67POP    O33 3465  18.477   9.420   0.257  0.7606 -0.0997 -0.4718
   67POP    C34 3466  18.379   9.452   0.339  0.0761 -0.2619 -0.1957
   67POP    O35 3467  18.319   9.560   0.335 -0.0186 -0.3280 -0.0414
   67POP    C36 3468  18.380   9.356   0.459 -0.5990 -0.4719  0.1463
   67POP    C37 3469  18.388   9.430   0.597 -0.7673  0.3074  0.2590
   67POP    C38 3470  18.429   9.337   0.713 -0.1148  0.0718  0.4076
   67POP    C39 3471  18.471   9.403   0.846 -0.0045  0.4567 -0.0124
   67POP    C40 3472  18.537   9.299   0.938  0.2668  0.0954  0.2002
   67POP    C41 3473  18.597   9.372   1.060  0.3415  0.0505  0.2333
   67POP    C42 3474  18.609   9.260   1.171 -0.5374  0.5729  0.0612
   67POP    C43 3475  18.685   9.313   1.294  0.8656 -0.4476 -0.1264
   67POP    C44 3476  18.746   9.208   1.391 -0.4442 -0.0607  1.2144
   67POP    C45 3477  18.827   9.281   1.498 -0.4529  0.3388 -0.3765
   67POP    C46 3478  18.754   9.310   1.629  0.2050  0.3762  0.1718
   67POP    C47 3479  18.765   9.190   1.719 -0.3818 -0.6503 -0.3321
   67POP    C48 3480  18.675   9.212   1.847  0.0342 -0.0245  0.2657
   67POP    C49 3481  18.530   9.200   1.809  0.1066 -0.5441  0.1873
   67POP    C50 3482  18.446   9.223   1.939 -0.3696 -1.0438  0.7079
   67POP    CA1 3483  18.583   0.774   1.445  0.3833  0.3609  0.6295
   67POP    CA2 3484  18.501   0.889   1.504  0.3326 -0.0284  0.0863
   68POP     C1 3485  20.144   6.455  11.909 -0.0706  0.2426 -0.3918
   68POP     C2 3486  20.220   6.315  11.756 -0.0385 -0.1479  0.1777
   68POP     C3 3487  20.174   6.218  11.979  0.3619 -0.0525 -0.4016
   68POP     N4 3488  20.126   6.310  11.872 -0.1567 -0.2868  0.8510
   68POP     C5 3489  19.987   6.283  11.819  0.1575 -0.0393 -0.5230
   68POP     C6 3490  19.885   6.298  11.930  0.2496 -0.2886 -0.1340
   68POP     O7 3491  19.779   6.378  11.885  0.9105  0.2335 -0.4861
   68POP     P8 3492  19.656   6.353  11.971  0.4055 -0.3521 -0.5262
   68POP     O9 3493  19.535   6.414  11.906 -0.2562 -0.1717 -0.1728
   68POP    O10 3494  19.659   6.213  12.016 -0.4367  0.2038  0.2386
   68POP    O11 3495  19.684   6.440  12.103 -0.3763 -0.0679  0.1875
   68POP    C12 3496  19.576   6.451   0.009  0.2044 -0.6486 -0.1125
   68POP    C13 3497  19.607   6.524   0.142  0.1270 -0.1581 -0.3680
   68POP    O14 3498  19.637   6.665   0.135  0.7765 -0.0028  0.3059
   68POP    C15 3499  19.534   6.746   0.100  0.3955 -0.1632  0.1525
   68POP    O16 3500  19.428   6.711   0.043  0.6109  0.5524 -1.2042
   68POP    C17 3501  19.567   6.894   0.134  0.5770  1.3605 -0.6945
   68POP    C18 3502  19.548   6.932   0.287 -0.1112  0.1297 -0.4703
   68POP    C19 3503  19.426   6.860   0.350 -0.0999  0.0586 -0.1220
   68POP    C20 3504  19.412   6.899   0.496 -0.2445 -0.0735  0.3197
   68POP    C21 3505  19.276   6.855   0.556 -0.4663  0.0206  0.0840
   68POP    C22 3506  19.255   6.930   0.687 -0.5429  0.1603 -0.0474
   68POP    C23 3507  19.121   6.885   0.742 -0.6473  0.3584 -0.0345
   68POP    C24 3508  19.076   6.967   0.865  0.2079  0.3737  0.8359
   68POP    C25 3509  18.975   6.937   0.959 -0.0848  0.1737  0.0034
   68POP    C26 3510  18.888   6.816   0.919  0.4250 -0.0960  0.0706
   68POP    C27 3511  18.789   6.798   1.030 -0.7610  0.0931 -0.2094
   68POP    C28 3512  18.701   6.672   1.013 -0.1190 -0.3531 -0.1536
   68POP    C29 3513  18.616   6.669   1.135  0.1339  0.1386 -0.1800
   68POP    C30 3514  18.700   6.642   1.255  0.2700  0.0199 -0.1560
   68POP    C31 3515  18.643   6.668   1.398  0.0387  0.1889  0.1031
   68POP    C32 3516  19.714   6.460   0.226 -0.4586  0.0065  1.0402
   68POP    O33 3517  19.659   6.334   0.279  0.2407  0.1841 -0.0188
   68POP    C34 3518  19.760   6.267   0.340 -0.3643 -0.0326  0.5889
   68POP    O35 3519  19.874   6.280   0.288  0.7509 -0.9882  0.0617
   68POP    C36 3520  19.728   6.148   0.427  0.6982 -0.0578  0.0095
   68POP    C37 3521  19.750   6.154   0.580  0.4237  0.0166 -0.3691
   68POP    C38 3522  19.647   6.261   0.623 -0.0210  0.5818 -0.0415
   68POP    C39 3523  19.651   6.308   0.766 -0.4755 -0.1189  0.4416
   68POP    C40 3524  19.547   6.424   0.795 -0.0536 -0.6371  0.5667
   68POP    C41 3525  19.520   6.450   0.939  0.0504  0.7314  0.2247
   68POP    C42 3526  19.432   6.569   0.958  0.8180 -0.3013  0.0933
   68POP    C43 3527  19.361   6.553   1.090 -0.5631  0.4645 -1.0067
   68POP    C44 3528  19.246   6.657   1.109 -0.5879  0.2674  0.2029
   68POP    C45 3529  19.176   6.619   1.242 -0.5421  0.7437 -0.3157
   68POP    C46 3530  19.097   6.740   1.289  0.0119  0.1953  0.0541
   68POP    C47 3531  19.180   6.831   1.380 -0.3262  0.4490 -0.5740
   68POP    C48 3532  19.107   6.966   1.401 -0.1568 -0.3419 -0.2123
   68POP    C49 3533  19.027   6.973   1.530  0.0089  0.0455  0.3109
   68POP    C50 3534  19.101   6.984   1.666  0.2820  0.1870  0.4383
   68POP    CA1 3535  18.750   6.651   1.509  0.4040 -0.3608 -0.1632
   68POP    CA2 3536  18.826   6.519   1.488  0.2984  0.1166  0.7292
   69POP     C1 3537   3.388   4.250  11.514  0.1666 -0.2086  0.1904
   69POP     C2 3538   3.265   4.315  11.338 -0.4235 -0.6418  0.5248
   69POP     C3 3539   3.232   4.424  11.548 -0.3827 -0.1170 -0.4339
   69POP     N4 3540   3.331   4.369  11.454 -0.3837 -0.7854 -0.3361
   69POP     C5 3541   3.433   4.476  11.431 -0.2684  0.1880  0.1175
   69POP     C6 3542   3.530   4.515  11.541 -0.7573  0.8405 -0.1738
   69POP     O7 3543   3.477   4.627  11.605 -0.1093 -0.1341 -0.6222
   69POP     P8 3544   3.584   4.683  11.709  0.2459 -0.4216  0.0137
   69POP     O9 3545   3.717   4.651  11.653  0.5219  0.7705 -0.2258
   69POP    O10 3546   3.536   4.826  11.712 -0.3545  0.3642  0.0946
   69POP    O11 3547   3.534   4.619  11.841 -0.3639 -0.1845 -0.2575
   69POP    C12 3548   3.402   4.662  11.885 -0.1403  0.1472 -0.2598
   69POP    C13 3549   3.333   4.568  11.986  0.4200 -0.0354 -0.8654
   69POP    O14 3550   3.192   4.607  12.018 -0.1108  0.1159  0.1814
   69POP    C15 3551   3.095   4.527  11.984 -0.6692 -0.8978  0.7937
   69POP    O16 3552   3.111   4.443  11.897  0.5801  0.0027  0.2521
   69POP    C17 3553   2.956   4.547  12.048 -0.3574  0.0361  0.0125
   69POP    C18 3554   2.963   4.551   0.028 -0.3302 -0.0457 -0.7928
   69POP    C19 3555   3.004   4.420   0.082  0.6502 -0.5836  0.5335
   69POP    C20 3556   3.021   4.422   0.231  0.1833  0.3674 -0.5143
   69POP    C21 3557   3.090   4.292   0.267 -0.2801 -0.8285 -0.2011
   69POP    C22 3558   3.095   4.283   0.416  0.3246  0.1053  0.1846
   69POP    C23 3559   3.164   4.161   0.465  0.3710 -0.3309  0.1542
   69POP    C24 3560   3.124   4.141   0.613 -0.0999 -0.0968 -0.0484
   69POP    C25 3561   3.150   4.019   0.677  0.1787 -0.0080  0.6769
   69POP    C26 3562   3.228   3.915   0.594 -0.4227  0.0183 -0.1051
   69POP    C27 3563   3.197   3.778   0.647 -0.1179  0.0740  1.0518
   69POP    C28 3564   3.272   3.751   0.778  0.5486  0.0922  0.2876
   69POP    C29 3565   3.278   3.612   0.838  0.2432  0.6506  0.2209
   69POP    C30 3566   3.148   3.531   0.855  0.2804  0.0951 -0.4231
   69POP    C31 3567   3.171   3.425   0.966 -0.1173 -0.3292  0.0840
   69POP    C32 3568   3.433   4.562  12.108  0.3366  0.1305 -0.1168
   69POP    O33 3569   3.431   4.433  12.164 -0.2064  0.2254  0.4543
   69POP    C34 3570   3.502   4.426   0.109 -0.4702  0.2835 -0.4555
   69POP    O35 3571   3.521   4.527   0.176 -0.0162 -0.1436 -0.0939
   69POP    C36 3572   3.520   4.289   0.172  0.3113  0.1829 -0.3858
   69POP    C37 3573   3.545   4.278   0.320  0.1866 -0.0245  0.1038
   69POP    C38 3574   3.538   4.138   0.374  0.1264 -0.1950  0.4161
   69POP    C39 3575   3.578   4.143   0.521  0.4673 -0.4165  0.2412
   69POP    C40 3576   3.717   4.202   0.519  0.2002 -0.2306 -0.1125
   69POP    C41 3577   3.794   4.181   0.653 -0.3711  0.3708 -0.3760
   69POP    C42 3578   3.924   4.252   0.659 -1.0624  0.3876 -0.5358
   69POP    C43 3579   3.977   4.236   0.802  0.0198  0.2388  0.4346
   69POP    C44 3580   3.881   4.279   0.907  0.0807 -0.2485 -0.5500
   69POP    C45 3581   3.949   4.286   1.041 -0.2915  0.2991 -0.5664
   69POP    C46 3582   3.849   4.311   1.157 -0.5290 -0.2855  0.1252
   69POP    C47 3583   3.771   4.444   1.153 -0.1321 -0.5965  0.4907
   69POP    C48 3584   3.693   4.463   1.282 -0.2168  0.1536  0.0539
   69POP    C49 3585   3.788   4.446   1.397  0.6202  0.4659  0.0292
   69POP    C50 3586   3.712   4.453   1.532  0.7658  0.0670 -0.5832
   69POP    CA1 3587   3.030   3.362   0.979 -0.1683  0.0693 -0.6284
   69POP    CA2 3588   2.989   3.297   0.849 -0.0883 -0.4524 -0.1260
   70POP     C1 3589  13.853   7.589   0.412 -0.0982 -0.1735  0.1088
   70POP     C2 3590  13.747   7.757   0.545 -0.2380 -0.4402  0.6074
   70POP     C3 3591  13.663   7.550   0.554 -0.6064 -0.8024  0.1820
   70POP     N4 3592  13.791   7.617   0.544 -0.4815 -0.7864 -0.2315
   70POP     C5 3593  13.878   7.587   0.660 -0.9712 -0.3702  0.2301
   70POP     C6 3594  13.910   7.439   0.684  0.0964  0.2340 -0.4674
   70POP     O7 3595  13.804   7.367   0.739 -0.0414  0.1383  0.4086
   70POP     P8 3596  13.822   7.218   0.697 -0.3384  0.1185  0.1198
   70POP     O9 3597  13.699   7.167   0.752  0.0738 -0.3947  0.1212
   70POP    O10 3598  13.858   7.220   0.551  0.2370  0.9671  0.1193
   70POP    O11 3599  13.947   7.202   0.797  0.3336  0.3057 -0.8919
   70POP    C12 3600  13.905   7.159   0.926  0.0401  0.1468 -0.5877
   70POP    C13 3601  14.011   7.109   1.027  0.3313 -0.2239  0.7751
   70POP    O14 3602  13.963   7.070   1.167 -0.1046 -0.2233  0.1944
   70POP    C15 3603  13.893   6.953   1.194  0.3816  1.1094  0.7344
   70POP    O16 3604  13.852   6.879   1.098  0.3388  0.2089 -0.1355
   70POP    C17 3605  13.830   6.939   1.331 -0.5492 -0.0596 -0.1755
   70POP    C18 3606  13.718   7.037   1.368  0.6089 -0.1252  0.9007
   70POP    C19 3607  13.662   7.033   1.513  0.1551 -0.1319  0.0457
   70POP    C20 3608  13.773   7.059   1.612  0.2217  1.0106  0.1676
   70POP    C21 3609  13.727   7.057   1.757  0.2066 -0.1910  0.0158
   70POP    C22 3610  13.812   7.162   1.839  0.3812 -0.0844  0.4581
   70POP    C23 3611  13.744   7.184   1.974  0.6424 -0.7566  0.2225
   70POP    C24 3612  13.815   7.267   2.078  0.5364  0.2543 -0.9208
   70POP    C25 3613  13.757   7.306   2.200 -0.2019 -0.8940  0.6046
   70POP    C26 3614  13.616   7.271   2.235  0.0892 -0.6646  0.0769
   70POP    C27 3615  13.507   7.370   2.187 -0.1940  0.1334  0.2054
   70POP    C28 3616  13.533   7.509   2.244  0.3400  0.5084  0.5209
   70POP    C29 3617  13.435   7.606   2.173 -0.2864  0.9525  0.2035
   70POP    C30 3618  13.445   7.745   2.239 -0.6162  0.3648  0.9427
   70POP    C31 3619  13.336   7.838   2.168 -1.0404  0.2915  0.4406
   70POP    C32 3620  14.115   7.216   1.012  0.4349  0.2554  0.3824
   70POP    O33 3621  14.085   7.343   1.069 -0.1319  0.1858  0.4686
   70POP    C34 3622  14.174   7.436   1.034 -0.3041 -0.1998 -0.1678
   70POP    O35 3623  14.238   7.425   0.932 -0.4904 -0.3200 -0.2424
   70POP    C36 3624  14.198   7.549   1.133 -0.2211  0.5195  0.1021
   70POP    C37 3625  14.307   7.513   1.231  0.0898  0.7901  0.1627
   70POP    C38 3626  14.353   7.623   1.314  0.2101  0.2350 -0.5757
   70POP    C39 3627  14.466   7.566   1.405  0.1597  0.1005  0.5644
   70POP    C40 3628  14.491   7.684   1.494  0.0407  0.6351 -0.3077
   70POP    C41 3629  14.608   7.659   1.589  0.6618  0.1457  0.0289
   70POP    C42 3630  14.579   7.551   1.691 -0.3232 -0.2902  0.3134
   70POP    C43 3631  14.694   7.513   1.782  0.5985  0.5111 -0.1007
   70POP    C44 3632  14.646   7.401   1.873 -0.1408  0.2855  0.5007
   70POP    C45 3633  14.757   7.361   1.967  0.6242 -0.1987  0.6673
   70POP    C46 3634  14.706   7.245   2.062 -0.0919  0.2859 -0.7660
   70POP    C47 3635  14.824   7.187   2.144  0.3040  0.0699 -0.7464
   70POP    C48 3636  14.794   7.052   2.208  0.5256 -0.2357  0.7751
   70POP    C49 3637  14.800   6.932   2.113  0.2875 -0.0832  1.4512
   70POP    C50 3638  14.811   6.806   2.203 -0.2068  0.2080 -0.6364
   70POP    CA1 3639  13.354   7.985   2.193  0.0480 -0.2067  0.1035
   70POP    CA2 3640  13.493   8.032   2.147  0.2917 -0.4199 -0.9234
   71POP     C1 3641   1.162   7.820  12.013 -0.6044  0.0277 -0.6906
   71POP     C2 3642   1.000   7.961  11.947 -0.4810 -0.9330 -0.0306
   71POP     C3 3643   1.198   7.910  11.810 -0.1317 -0.1875 -0.5140
   71POP     N4 3644   1.085   7.860  11.894 -0.0246 -0.1945 -0.0760
   71POP     C5 3645   1.016   7.755  11.819 -0.4635  0.1885  0.6240
   71POP     C6 3646   0.922   7.658  11.890  0.1567  0.6244 -0.7427
   71POP     O7 3647   0.785   7.692  11.893 -0.7599 -0.1284  0.4125
   71POP     P8 3648   0.688   7.570  11.901 -0.0899  0.3639 -0.1967
   71POP     O9 3649   0.647   7.559  11.762 -0.6847 -0.3076 -0.4942
   71POP    O10 3650   0.757   7.463  11.975  0.6352 -0.0043 -0.0538
   71POP    O11 3651   0.577   7.651  11.981 -0.7404  0.4326  0.0815
   71POP    C12 3652   0.615   7.613  12.107  0.2959  0.6029 -0.2819
   71POP    C13 3653   0.607   7.719   0.040 -0.4631  0.1245  0.4327
   71POP    O14 3654   0.697   7.698   0.155  0.7372  0.0865 -0.6120
   71POP    C15 3655   0.729   7.801   0.237 -0.4244 -1.0486 -0.1762
   71POP    O16 3656   0.785   7.899   0.182 -0.0724 -0.4661 -0.1327
   71POP    C17 3657   0.791   7.767   0.365  0.8620  0.7004  0.1914
   71POP    C18 3658   0.777   7.619   0.413 -0.2586 -0.2227 -0.6033
   71POP    C19 3659   0.760   7.629   0.567 -0.4960  0.0082  0.7397
   71POP    C20 3660   0.618   7.676   0.605 -1.1672 -0.1131 -0.3885
   71POP    C21 3661   0.598   7.684   0.760 -0.3392 -0.2404 -0.3291
   71POP    C22 3662   0.666   7.811   0.815 -0.1233  0.1806 -0.1545
   71POP    C23 3663   0.692   7.812   0.965 -0.6128 -0.0103 -0.2819
   71POP    C24 3664   0.749   7.947   1.014 -0.1403 -0.3048 -0.0949
   71POP    C25 3665   0.749   7.981   1.147  0.2746 -0.1114 -0.7033
   71POP    C26 3666   0.683   7.884   1.246  0.3043 -0.7240  0.1094
   71POP    C27 3667   0.672   7.940   1.386  0.2220 -0.0006  0.8232
   71POP    C28 3668   0.596   7.842   1.485  0.3339  0.0852  0.0804
   71POP    C29 3669   0.586   7.903   1.625 -0.4690  0.2215 -0.5153
   71POP    C30 3670   0.543   7.804   1.738 -0.5104 -0.2588  0.4193
   71POP    C31 3671   0.549   7.871   1.877 -0.1708 -0.5500  0.0202
   71POP    C32 3672   0.454   7.743   0.066 -0.1079  0.0265 -0.0635
   71POP    O33 3673   0.374   7.630   0.105  0.1761  0.3617 -0.1666
   71POP    C34 3674   0.247   7.634   0.052 -0.2677 -0.2197  0.2284
   71POP    O35 3675   0.206   7.736  12.167 -0.3742  0.8316 -0.2751
   71POP    C36 3676   0.157   7.526   0.109 -0.5912  0.1700 -0.1589
   71POP    C37 3677   0.104   7.586   0.237 -0.4125  0.2213 -0.4110
   71POP    C38 3678  20.216   7.511   0.303 -0.0685 -0.0477 -0.6718
   71POP    C39 3679  20.203   7.559   0.452  0.0347 -0.5191 -0.6638
   71POP    C40 3680  20.116   7.476   0.544  0.4273  0.0992  0.0202
   71POP    C41 3681  20.111   7.551   0.676  0.1855  0.4231 -0.0255
   71POP    C42 3682  20.005   7.489   0.773  0.9697  0.5122  0.1953
   71POP    C43 3683  20.018   7.349   0.829  0.6652  0.3230  0.6085
   71POP    C44 3684  19.870   7.310   0.872  0.4438  0.2513  0.6121
   71POP    C45 3685  19.860   7.170   0.926  0.1348 -0.4628  0.3373
   71POP    C46 3686  19.710   7.119   0.909 -0.0561  0.1275  0.0995
   71POP    C47 3687  19.681   6.975   0.953  0.3186  0.0607 -0.3381
   71POP    C48 3688  19.661   6.971   1.103  0.0859  0.2601 -0.3211
   71POP    C49 3689  19.651   6.824   1.141  0.0833 -0.8079 -0.2939
   71POP    C50 3690  19.612   6.803   1.289 -0.0710  0.0182 -0.5074
   71POP    CA1 3691   0.491   7.775   1.984  0.0370  0.3316  0.8963
   71POP    CA2 3692   0.521   7.850   2.113 -0.0029 -0.0025  0.2703
   72POP     C1 3693   9.506   5.246   5.917  0.1713  0.2149  0.3668
   72POP     C2 3694   9.276   5.278   5.864 -0.2083  0.7715 -0.0267
   72POP     C3 3695   9.377   5.419   6.029  0.0452 -0.1793  0.1718
   72POP     N4 3696   9.396   5.345   5.904 -0.2130 -0.0654  0.0123
   72POP     C5 3697   9.451   5.438   5.797  0.6621 -0.2394 -1.1136
   72POP     C6 3698   9.368   5.559   5.747 -0.6027 -0.0724  0.1329
   72POP     O7 3699   9.443   5.624   5.645 -0.1170  0.0255  0.3680
   72POP     P8 3700   9.358   5.748   5.586 -0.2110 -0.0356  0.0863
   72POP     O9 3701   9.278   5.797   5.698 -0.7626  0.5737  1.0295
   72POP    O10 3702   9.459   5.826   5.509 -0.1727  0.3023  0.0059
   72POP    O11 3703   9.284   5.642   5.493 -0.0597  0.1312  0.0366
   72POP    C12 3704   9.377   5.590   5.396  0.2330 -0.3039 -0.5914
   72POP    C13 3705   9.329   5.474   5.310  0.2034 -0.6941  0.0655
   72POP    O14 3706   9.424   5.434   5.201  0.7405  0.0099  0.0004
   72POP    C15 3707   9.539   5.361   5.222 -0.3248  0.1045  0.2029
   72POP    O16 3708   9.559   5.304   5.321 -0.5039 -0.0685  0.9135
   72POP    C17 3709   9.638   5.367   5.107  0.1626  0.0989  0.1472
   72POP    C18 3710   9.682   5.235   5.049  0.1284  0.4160 -0.9021
   72POP    C19 3711   9.765   5.249   4.927 -0.0819  0.5007  0.2052
   72POP    C20 3712   9.810   5.110   4.873  0.2985 -0.2341  0.0909
   72POP    C21 3713   9.830   5.131   4.728 -0.0894 -0.0371 -0.0708
   72POP    C22 3714   9.849   5.000   4.657  0.4047  0.7038  0.3548
   72POP    C23 3715   9.882   5.003   4.507 -0.4740  0.0062  0.4391
   72POP    C24 3716   9.845   4.871   4.444 -0.2684  0.5210  0.1415
   72POP    C25 3717   9.882   4.840   4.311  0.0522  0.7428  0.0034
   72POP    C26 3718   9.962   4.937   4.220 -0.7446  0.1395  0.6382
   72POP    C27 3719   9.972   4.886   4.075 -0.0861 -0.1240 -0.5076
   72POP    C28 3720  10.012   4.985   3.968  0.3010 -0.1491  0.1110
   72POP    C29 3721   9.993   4.929   3.825  0.0208  0.7411  0.2301
   72POP    C30 3722  10.064   5.000   3.712 -0.4922 -0.1776 -0.2599
   72POP    C31 3723   9.973   4.973   3.584 -0.1893  0.6880 -0.0623
   72POP    C32 3724   9.188   5.516   5.260  0.4965  0.5109 -0.6146
   72POP    O33 3725   9.188   5.609   5.148 -0.4358  0.0532 -0.3996
   72POP    C34 3726   9.066   5.633   5.100  0.6748  0.0992 -0.4316
   72POP    O35 3727   8.959   5.613   5.161 -0.5433 -0.8145 -0.2598
   72POP    C36 3728   9.049   5.719   4.971 -0.0517  0.3457 -0.0568
   72POP    C37 3729   9.056   5.640   4.841  0.0786  0.3506  0.0958
   72POP    C38 3730   9.019   5.719   4.709 -0.1940 -0.6175 -0.0493
   72POP    C39 3731   9.104   5.843   4.702 -0.1819  0.2434 -0.7690
   72POP    C40 3732   9.093   5.917   4.566 -0.1189 -0.2067  0.1704
   72POP    C41 3733   9.159   5.852   4.442 -0.0884 -0.1662 -0.1733
   72POP    C42 3734   9.166   5.958   4.327 -0.3120  0.1939 -0.2338
   72POP    C43 3735   9.250   5.884   4.218  0.2659 -0.0077  0.5466
   72POP    C44 3736   9.265   5.975   4.100 -0.3829  0.9159 -0.1022
   72POP    C45 3737   9.351   5.910   3.995  0.1742  0.3944 -0.4183
   72POP    C46 3738   9.347   5.996   3.873  0.0622  0.2027  0.0429
   72POP    C47 3739   9.462   5.931   3.787  0.0633 -0.1490  0.0575
   72POP    C48 3740   9.497   6.001   3.660  0.1422  0.2252 -0.0457
   72POP    C49 3741   9.514   6.151   3.673  0.5319 -0.2157  0.9737
   72POP    C50 3742   9.611   6.199   3.565 -0.0306 -0.4840  0.4088
   72POP    CA1 3743   9.976   4.821   3.543 -0.4860 -0.5516 -0.0392
   72POP    CA2 3744   9.897   4.804   3.415  0.2287  0.5171 -0.2683
   73POP     C1 3745   8.821   4.011   6.218  0.1424 -0.5619  0.1005
   73POP     C2 3746   8.722   4.182   6.106 -0.1539  0.1399 -0.6597
   73POP     C3 3747   8.680   3.946   6.042 -0.1888  0.6291  0.1772
   73POP     N4 3748   8.774   4.048   6.083 -0.0955  0.0458  0.3492
   73POP     C5 3749   8.890   4.050   5.994  0.1544  0.2708  0.0083
   73POP     C6 3750   8.880   4.065   5.839  0.4652 -0.3733  0.0746
   73POP     O7 3751   8.817   4.190   5.802  0.0338 -0.0329  0.2681
   73POP     P8 3752   8.754   4.186   5.658 -0.1842 -0.2907 -0.0012
   73POP     O9 3753   8.841   4.087   5.591 -0.3630 -0.2408  0.3817
   73POP    O10 3754   8.610   4.167   5.685 -0.2083  0.0188  0.0205
   73POP    O11 3755   8.799   4.332   5.620  0.3286  0.4247  0.5436
   73POP    C12 3756   8.932   4.343   5.623 -0.2480  0.5081  0.0420
   73POP    C13 3757   8.970   4.484   5.584  0.0059  0.5965  0.1328
   73POP    O14 3758   8.902   4.518   5.462 -0.1338  0.4769 -0.2687
   73POP    C15 3759   8.906   4.647   5.420  0.7004  0.7258 -0.3825
   73POP    O16 3760   8.955   4.738   5.489  0.4676  0.5391  0.2981
   73POP    C17 3761   8.832   4.679   5.296 -0.8572 -0.2275 -0.1544
   73POP    C18 3762   8.929   4.666   5.181 -0.5139  0.2872  0.8949
   73POP    C19 3763   8.861   4.696   5.047  0.1055  0.0782 -0.4336
   73POP    C20 3764   8.799   4.836   5.045  0.3079  0.2314 -0.1441
   73POP    C21 3765   8.739   4.858   4.909 -1.0575  0.1230 -0.0335
   73POP    C22 3766   8.652   4.744   4.862  0.3906  1.2435  0.0307
   73POP    C23 3767   8.615   4.781   4.719  0.0102 -0.4066 -0.4993
   73POP    C24 3768   8.575   4.669   4.624 -0.0577  0.4182  0.0073
   73POP    C25 3769   8.525   4.683   4.496  0.1701 -0.1588  0.1977
   73POP    C26 3770   8.476   4.823   4.449 -1.0617 -0.0370  0.2798
   73POP    C27 3771   8.448   4.837   4.297  0.3954 -0.3780  0.1744
   73POP    C28 3772   8.417   4.981   4.259 -0.2237  0.0019  0.8774
   73POP    C29 3773   8.409   5.001   4.110  0.4212 -0.1227 -0.1407
   73POP    C30 3774   8.309   4.908   4.051 -0.2218 -0.7314  0.3259
   73POP    C31 3775   8.284   4.944   3.906  0.5812 -0.2229  0.0512
   73POP    C32 3776   9.125   4.472   5.585 -0.0181 -0.5428 -0.2869
   73POP    O33 3777   9.159   4.371   5.493 -0.0714 -0.0948  0.2700
   73POP    C34 3778   9.206   4.407   5.368  0.0525  0.1998 -0.4534
   73POP    O35 3779   9.240   4.524   5.344  0.0018 -0.4342  0.3123
   73POP    C36 3780   9.192   4.294   5.263 -0.3856 -0.2331 -0.9525
   73POP    C37 3781   9.066   4.298   5.180 -0.7924  0.2805  0.0314
   73POP    C38 3782   9.059   4.176   5.079  0.0857 -0.2048  0.8582
   73POP    C39 3783   8.913   4.156   5.033  0.0928 -0.8789 -0.1849
   73POP    C40 3784   8.909   4.046   4.932 -0.0085  0.5586  0.2703
   73POP    C41 3785   8.984   3.917   4.980  0.6729  0.9236 -1.0077
   73POP    C42 3786   9.008   3.823   4.862 -0.1505 -0.0534 -0.1772
   73POP    C43 3787   9.090   3.707   4.913  0.6162 -0.0282  0.8747
   73POP    C44 3788   9.026   3.642   5.036 -0.1113 -0.2186 -0.0102
   73POP    C45 3789   8.912   3.544   4.993 -0.0606 -0.1610  0.0787
   73POP    C46 3790   8.974   3.427   4.915 -0.3946 -0.2007  0.1735
   73POP    C47 3791   8.876   3.365   4.818 -0.0099  0.0542  0.1900
   73POP    C48 3792   8.874   3.425   4.674 -0.7664 -0.2656  0.3269
   73POP    C49 3793   9.014   3.420   4.618 -0.5188 -0.0753  0.2483
   73POP    C50 3794   9.004   3.514   4.499  0.0364  0.0573  0.0661
   73POP    CA1 3795   8.255   4.810   3.838 -0.3793  0.1171  0.5222
   73POP    CA2 3796   8.390   4.737   3.836  0.7579 -1.0241  0.6988
   74POP     C1 3797  10.448   3.850   6.130 -0.7440  0.2016 -0.2448
   74POP     C2 3798  10.529   3.626   6.168 -0.5799 -0.5983 -0.3534
   74POP     C3 3799  10.326   3.698   6.279  0.0167 -0.2808 -0.1666
   74POP     N4 3800  10.410   3.714   6.159 -0.3374  0.0354  0.6498
   74POP     C5 3801  10.328   3.669   6.043 -0.0675 -0.4164  0.3303
   74POP     C6 3802  10.185   3.729   6.020 -0.6288  0.2268  0.4861
   74POP     O7 3803  10.170   3.861   5.964 -0.2288 -0.1286 -0.0544
   74POP     P8 3804  10.109   3.861   5.812 -0.1332  0.4643 -0.3863
   74POP     O9 3805  10.193   3.752   5.754  0.2487  0.7133 -0.0969
   74POP    O10 3806   9.966   3.882   5.798  0.3803 -0.0463 -0.7729
   74POP    O11 3807  10.189   3.990   5.764 -0.6019  0.9383  0.0252
   74POP    C12 3808  10.139   4.017   5.637 -0.5568  0.3363  0.5012
   74POP    C13 3809  10.190   4.158   5.603  0.5383 -0.7595  0.2586
   74POP    O14 3810  10.130   4.218   5.482 -0.2057  0.3198 -0.0221
   74POP    C15 3811  10.023   4.303   5.486 -0.3125 -0.0818  0.3312
   74POP    O16 3812   9.992   4.355   5.589 -0.2256 -0.7286  0.3571
   74POP    C17 3813   9.956   4.350   5.349  0.3424  0.3089 -0.7114
   74POP    C18 3814   9.980   4.238   5.241 -0.3722 -0.4524  0.0801
   74POP    C19 3815   9.921   4.288   5.111  0.1873  0.4253  1.0767
   74POP    C20 3816   9.916   4.164   5.015  0.5058 -0.1731 -0.0051
   74POP    C21 3817   9.834   4.216   4.897 -0.7766  0.0850 -0.2939
   74POP    C22 3818   9.841   4.105   4.794  0.5390  0.1289  0.6717
   74POP    C23 3819   9.786   4.135   4.655 -0.5178  0.1172  0.0317
   74POP    C24 3820   9.773   4.008   4.569 -0.2540 -0.2737 -0.1721
   74POP    C25 3821   9.753   4.002   4.432  0.2569 -0.6138  0.4731
   74POP    C26 3822   9.738   4.130   4.343  0.1633  0.8185 -0.5634
   74POP    C27 3823   9.725   4.080   4.203 -0.0170 -0.2575 -0.7529
   74POP    C28 3824   9.710   4.206   4.120 -0.2088  0.0861  0.2947
   74POP    C29 3825   9.665   4.175   3.981  0.3381  0.1750  0.3753
   74POP    C30 3826   9.703   4.303   3.901  0.4781 -0.7029  0.0921
   74POP    C31 3827   9.653   4.303   3.756 -0.3206 -0.2555 -0.6815
   74POP    C32 3828  10.343   4.158   5.596  0.2204  1.0127 -0.2448
   74POP    O33 3829  10.400   4.050   5.519  0.5194 -0.0597  0.4070
   74POP    C34 3830  10.536   4.040   5.505 -0.3122 -0.3516 -0.2223
   74POP    O35 3831  10.607   4.136   5.530 -0.3762  0.1002 -0.2143
   74POP    C36 3832  10.580   3.920   5.426  0.0330  0.4725  0.5592
   74POP    C37 3833  10.602   3.939   5.280 -0.7951 -0.1475 -0.2547
   74POP    C38 3834  10.690   3.830   5.222  0.0694  0.1565 -0.6986
   74POP    C39 3835  10.632   3.688   5.224 -0.0962 -0.3564  0.0991
   74POP    C40 3836  10.517   3.667   5.126 -0.3800 -0.1251 -0.2153
   74POP    C41 3837  10.480   3.518   5.137  0.6207  0.0477  0.1987
   74POP    C42 3838  10.365   3.480   5.049 -0.4561  0.0209  0.1593
   74POP    C43 3839  10.414   3.502   4.904  0.3119  0.0826  0.0783
   74POP    C44 3840  10.305   3.446   4.810 -0.3186 -0.2411 -0.0465
   74POP    C45 3841  10.332   3.466   4.665 -0.5305  0.0461  0.1980
   74POP    C46 3842  10.212   3.437   4.574 -0.4756 -0.3477 -0.0906
   74POP    C47 3843  10.253   3.450   4.432 -0.0831 -0.1036  0.0839
   74POP    C48 3844  10.138   3.456   4.332  0.1156 -0.0684  0.7434
   74POP    C49 3845  10.189   3.442   4.189 -0.6729  0.1478  0.1407
   74POP    C50 3846  10.083   3.469   4.082  0.8689 -0.1758 -0.3766
   74POP    CA1 3847   9.719   4.419   3.670 -0.2536  0.2577  0.2426
   74POP    CA2 3848   9.874   4.395   3.684  0.4377  0.9226 -0.4253
   75POP     C1 3849  10.552   2.586   5.826  0.1353 -0.3785  0.3432
   75POP     C2 3850  10.454   2.653   6.030  0.0587 -0.1780  0.2204
   75POP     C3 3851  10.523   2.818   5.865 -0.2149 -0.5052  0.0076
   75POP     N4 3852  10.561   2.685   5.929  0.0321  0.3735  0.6732
   75POP     C5 3853  10.688   2.702   5.999 -0.7942 -0.1904  0.0327
   75POP     C6 3854  10.824   2.703   5.914 -0.7953  0.3725 -0.0417
   75POP     O7 3855  10.846   2.822   5.837 -0.4797  0.9878 -0.2287
   75POP     P8 3856  10.903   2.782   5.692 -0.0408 -0.0675  0.3146
   75POP     O9 3857  10.954   2.911   5.649  0.1696  0.5551  0.0861
   75POP    O10 3858  10.974   2.654   5.682  0.3264 -0.0921 -0.3901
   75POP    O11 3859  10.765   2.771   5.626 -0.3969 -0.0636  0.5958
   75POP    C12 3860  10.784   2.705   5.500  0.6634  0.1030 -0.1956
   75POP    C13 3861  10.651   2.716   5.422 -0.1503 -0.3886  0.1719
   75POP    O14 3862  10.657   2.652   5.293  0.6128  0.8553  0.5107
   75POP    C15 3863  10.636   2.521   5.296  0.3838  0.0839 -0.4547
   75POP    O16 3864  10.591   2.457   5.392 -0.6306  0.1375 -0.6974
   75POP    C17 3865  10.638   2.454   5.156 -0.0301  0.6695 -0.5170
   75POP    C18 3866  10.770   2.388   5.114 -0.2152  0.3314  0.4628
   75POP    C19 3867  10.777   2.353   4.966  0.6246 -0.0032 -0.3935
   75POP    C20 3868  10.923   2.382   4.927  0.1033  0.0959 -0.1560
   75POP    C21 3869  10.928   2.394   4.775  0.2691  0.3640 -0.4186
   75POP    C22 3870  11.075   2.423   4.736  0.0064 -0.0731 -0.3774
   75POP    C23 3871  11.066   2.452   4.583 -0.2958  0.5958  0.0162
   75POP    C24 3872  11.209   2.472   4.525 -0.0243 -0.2990  0.1413
   75POP    C25 3873  11.224   2.488   4.393 -0.5272 -0.2746  0.0084
   75POP    C26 3874  11.104   2.504   4.298 -0.4100 -0.1765  0.0845
   75POP    C27 3875  11.147   2.510   4.152  0.1576  0.0733  0.0874
   75POP    C28 3876  11.025   2.544   4.068 -0.6976  0.3009 -0.5165
   75POP    C29 3877  11.042   2.529   3.916 -0.3119  0.4426  0.3143
   75POP    C30 3878  10.905   2.550   3.844  0.7287  0.3253  0.1698
   75POP    C31 3879  10.914   2.501   3.699 -0.2277 -0.2759  0.5721
   75POP    C32 3880  10.624   2.868   5.412  0.5612  0.0150 -0.4053
   75POP    O33 3881  10.725   2.943   5.354 -0.6013 -0.3204 -0.0484
   75POP    C34 3882  10.705   3.076   5.357  0.8590  0.0500 -0.1198
   75POP    O35 3883  10.603   3.125   5.408 -0.2448 -0.0339 -0.4364
   75POP    C36 3884  10.802   3.158   5.272  0.5505 -0.4993 -0.3216
   75POP    C37 3885  10.727   3.180   5.141 -0.2570 -0.4139  0.0373
   75POP    C38 3886  10.808   3.262   5.042  0.3477  0.5884 -0.0525
   75POP    C39 3887  10.734   3.289   4.918  0.4678 -0.0211  0.6203
   75POP    C40 3888  10.833   3.328   4.811 -0.0340  0.2271  0.0222
   75POP    C41 3889  10.772   3.367   4.677  0.4856  0.0856  0.0806
   75POP    C42 3890  10.873   3.371   4.563  0.2790  0.0273  0.3152
   75POP    C43 3891  10.800   3.399   4.433  0.2317 -0.0887  0.5061
   75POP    C44 3892  10.885   3.367   4.309 -0.2860 -0.2890  0.0517
   75POP    C45 3893  10.806   3.391   4.180 -0.0836 -0.1608  0.2922
   75POP    C46 3894  10.889   3.396   4.050 -0.2116  0.2262  0.1645
   75POP    C47 3895  10.810   3.410   3.923  0.1263  1.0280 -0.2653
   75POP    C48 3896  10.720   3.288   3.899 -0.4628  0.5618  0.0302
   75POP    C49 3897  10.644   3.316   3.768  0.1846 -0.6819 -0.1365
   75POP    C50 3898  10.591   3.183   3.707 -0.5294  0.3012  0.0901
   75POP    CA1 3899  11.013   2.598   3.625 -0.4259  0.5350 -0.5767
   75POP    CA2 3900  10.962   2.743   3.620  0.0472  0.0205  0.4499
   76POP     C1 3901   8.527   2.204   5.733  1.0744 -0.2783  0.2721
   76POP     C2 3902   8.752   2.280   5.731 -0.3919 -0.1815 -0.3686
   76POP     C3 3903   8.711   2.098   5.857 -0.3660  0.2327  0.3152
   76POP     N4 3904   8.663   2.161   5.726 -0.3483  0.6996 -0.2682
   76POP     C5 3905   8.677   2.063   5.612 -0.0243  0.0569 -0.1074
   76POP     C6 3906   8.815   2.049   5.548  1.0601 -0.1394  0.5949
   76POP     O7 3907   8.913   1.975   5.624 -0.2365 -0.9076 -0.1029
   76POP     P8 3908   9.050   1.986   5.543 -0.1836 -0.3483 -0.1628
   76POP     O9 3909   9.083   2.132   5.561  0.4331  0.5599  0.9662
   76POP    O10 3910   9.138   1.883   5.599  0.3825  0.2001 -0.6560
   76POP    O11 3911   9.006   1.958   5.392  0.0431 -0.5118  0.6035
   76POP    C12 3912   9.125   1.973   5.305  0.1668 -0.3896  0.5721
   76POP    C13 3913   9.222   1.849   5.302 -0.3595 -0.1082  0.1704
   76POP    O14 3914   9.353   1.866   5.232  0.3366 -0.4961  0.4347
   76POP    C15 3915   9.427   1.755   5.228  0.1448 -0.6789 -0.7272
   76POP    O16 3916   9.416   1.666   5.316 -0.0032 -0.3758  0.0067
   76POP    C17 3917   9.520   1.746   5.110  0.2469  0.5271  0.0806
   76POP    C18 3918   9.449   1.716   4.988 -0.2357  0.0318  0.4552
   76POP    C19 3919   9.547   1.701   4.869  0.6703  0.0939  0.1153
   76POP    C20 3920   9.476   1.705   4.736 -0.1737 -0.3028  0.1276
   76POP    C21 3921   9.568   1.678   4.615  0.4629 -0.0139  0.3314
   76POP    C22 3922   9.660   1.800   4.592  0.6917 -0.2279 -0.7300
   76POP    C23 3923   9.733   1.781   4.464 -0.0220 -0.3140  0.0908
   76POP    C24 3924   9.858   1.863   4.476  0.9682 -0.4093 -0.3890
   76POP    C25 3925   9.940   1.864   4.365  0.5500  0.5448  0.1540
   76POP    C26 3926   9.910   1.790   4.230 -0.4152 -0.0825  0.1958
   76POP    C27 3927  10.020   1.839   4.127  0.2031  0.3683 -0.5771
   76POP    C28 3928  10.007   1.761   4.001 -0.0209 -0.4400 -0.7841
   76POP    C29 3929  10.108   1.812   3.900 -0.3837  0.0717 -0.1724
   76POP    C30 3930  10.120   1.741   3.763  0.1501  0.4868  0.0948
   76POP    C31 3931  10.248   1.790   3.703  0.6080 -0.6058  0.2789
   76POP    C32 3932   9.127   1.746   5.242  0.6973  0.6424 -0.2613
   76POP    O33 3933   9.062   1.772   5.117  0.7655  0.1772 -0.4981
   76POP    C34 3934   8.954   1.690   5.106  0.7323 -0.0580  0.6414
   76POP    O35 3935   8.944   1.586   5.170 -0.1596  0.0145 -0.0986
   76POP    C36 3936   8.864   1.724   4.987 -0.2377  0.5512  0.8263
   76POP    C37 3937   8.941   1.703   4.857  0.5289  0.3835 -0.1851
   76POP    C38 3938   8.851   1.708   4.730  0.0162  0.1103 -0.3746
   76POP    C39 3939   8.952   1.696   4.613  0.3247  0.3549  0.3383
   76POP    C40 3940   8.872   1.729   4.488  0.8874  0.0308  0.9344
   76POP    C41 3941   8.961   1.713   4.366  0.2650  0.1334  0.2481
   76POP    C42 3942   8.888   1.749   4.246  0.2443 -0.0387  1.4030
   76POP    C43 3943   8.765   1.657   4.225  0.2950 -0.3075  0.4632
   76POP    C44 3944   8.655   1.722   4.144  0.0591  0.6151 -0.4412
   76POP    C45 3945   8.564   1.622   4.080  0.3911  0.7040 -0.0974
   76POP    C46 3946   8.481   1.668   3.959  0.2588 -0.0801  0.1930
   76POP    C47 3947   8.586   1.729   3.863 -0.2856  0.2386  0.0937
   76POP    C48 3948   8.525   1.790   3.735 -0.1972 -0.3430  0.6989
   76POP    C49 3949   8.629   1.857   3.643 -0.4769  0.5741 -1.0187
   76POP    C50 3950   8.579   1.907   3.505  0.4205 -0.0884 -0.9909
   76POP    CA1 3951  10.267   1.756   3.554 -0.1339  0.5142  0.0703
   76POP    CA2 3952  10.400   1.791   3.478 -0.2935 -0.0717  0.9612
   77POP     C1 3953   3.638   7.516  11.943  0.1934 -0.1115 -0.1905
   77POP     C2 3954   3.682   7.289  11.971  0.4078 -0.4519  0.5129
   77POP     C3 3955   3.552   7.367  11.780 -0.9757 -0.8110  0.7741
   77POP     N4 3956   3.582   7.388  11.926  0.3708  0.1193  0.1963
   77POP     C5 3957   3.459   7.357  11.996  0.5886 -0.3171 -0.1657
   77POP     C6 3958   3.335   7.441  11.968 -0.1910  0.1570 -0.2643
   77POP     O7 3959   3.237   7.399  12.071  0.1898 -0.0802  0.5423
   77POP     P8 3960   3.137   7.501  12.131  0.5293  0.3466 -0.0148
   77POP     O9 3961   3.151   7.612  12.038 -0.2348  0.0409 -0.4912
   77POP    O10 3962   3.017   7.419  12.155  0.1308  0.4636  0.3270
   77POP    O11 3963   3.218   7.530   0.089 -0.3819 -0.3073 -0.0612
   77POP    C12 3964   3.197   7.422   0.170  0.8010 -0.3687  0.1377
   77POP    C13 3965   3.306   7.409   0.279 -0.5678  0.6916 -0.8883
   77POP    O14 3966   3.267   7.331   0.399  0.2454 -0.1649  0.2451
   77POP    C15 3967   3.239   7.201   0.414  0.1812  0.1843  0.5954
   77POP    O16 3968   3.254   7.112   0.329  0.2795 -0.0561 -0.0782
   77POP    C17 3969   3.234   7.149   0.554  0.5202 -0.4616  0.0437
   77POP    C18 3970   3.140   7.218   0.651 -0.1202 -0.2789  0.5484
   77POP    C19 3971   3.154   7.147   0.784  0.2145  0.1062  0.2420
   77POP    C20 3972   3.048   7.214   0.880  0.6460 -0.2303  0.0629
   77POP    C21 3973   3.040   7.140   1.014 -0.3675 -0.0760  0.0990
   77POP    C22 3974   2.953   7.223   1.111 -0.1083  0.7203 -0.2592
   77POP    C23 3975   2.954   7.151   1.251 -0.1952 -0.0301 -0.1257
   77POP    C24 3976   2.846   7.046   1.236 -0.1109 -0.1740 -0.3302
   77POP    C25 3977   2.767   7.008   1.343  0.1126 -0.2971 -0.3441
   77POP    C26 3978   2.773   7.068   1.481  0.2929  0.1783  0.0021
   77POP    C27 3979   2.679   7.026   1.590 -0.0125 -0.2582  0.3866
   77POP    C28 3980   2.710   7.106   1.710  0.3050 -0.4991  0.2734
   77POP    C29 3981   2.637   7.050   1.831  0.0789  0.4343  0.1679
   77POP    C30 3982   2.648   7.140   1.953 -0.1493  0.6649  0.3109
   77POP    C31 3983   2.593   7.067   2.071  0.4331  0.0497  0.2829
   77POP    C32 3984   3.303   7.554   0.328 -0.0910 -1.0802 -0.2026
   77POP    O33 3985   3.415   7.592   0.410  0.1967 -0.2618 -0.0606
   77POP    C34 3986   3.433   7.719   0.442 -0.3301 -0.8263  0.8931
   77POP    O35 3987   3.405   7.816   0.375  0.0833  0.4057  0.0998
   77POP    C36 3988   3.524   7.741   0.560  0.4787 -0.5086 -0.4805
   77POP    C37 3989   3.449   7.755   0.691  0.0578  0.0184 -0.1406
   77POP    C38 3990   3.547   7.793   0.805 -0.3900 -0.0525 -0.0347
   77POP    C39 3991   3.484   7.809   0.946  0.8250 -0.6758 -0.5304
   77POP    C40 3992   3.557   7.927   1.018  0.0091 -0.5256  0.1142
   77POP    C41 3993   3.503   7.943   1.161  0.0739 -0.7966 -0.1410
   77POP    C42 3994   3.564   8.058   1.233  0.0913 -0.5802 -0.4182
   77POP    C43 3995   3.527   8.065   1.386  0.5003 -0.0474  0.5189
   77POP    C44 3996   3.614   8.170   1.453 -0.0715 -0.7473  0.0981
   77POP    C45 3997   3.565   8.175   1.600  0.6754 -0.2055  0.0191
   77POP    C46 3998   3.573   8.035   1.669 -0.4136 -0.2267  0.1175
   77POP    C47 3999   3.503   8.037   1.800  0.5166  0.4232  0.3491
   77POP    C48 4000   3.531   7.904   1.869  0.3234 -0.0437  0.2198
   77POP    C49 4001   3.465   7.892   2.002 -0.4391 -0.0014  0.2561
   77POP    C50 4002   3.331   7.827   2.000  0.2841  0.2149 -0.6634
   77POP    CA1 4003   2.612   7.161   2.195  1.0354  0.3257  0.1144
   77POP    CA2 4004   2.615   7.098   2.335  0.3636  0.5048  0.6390
   78POP     C1 4005   4.291   6.525  12.064 -0.3040  0.1171  0.0792
   78POP     C2 4006   4.336   6.578   0.117 -0.2755  0.6448 -0.2646
   78POP     C3 4007   4.115   6.548   0.049 -0.2584  0.1572  0.1545
   78POP     N4 4008   4.244   6.602   0.009 -0.8449  0.8329 -0.2233
   78POP     C5 4009   4.234   6.744  12.151 -0.4147  0.1864 -0.4659
   78POP     C6 4010   4.120   6.834   0.030 -0.2341 -0.0512  0.4082
   78POP     O7 4011   3.999   6.818  12.134 -0.1218 -0.2407 -0.0389
   78POP     P8 4012   3.884   6.892   0.040  0.1184 -0.0747  0.2521
   78POP     O9 4013   3.917   7.032   0.041  0.0851  1.0152 -0.0747
   78POP    O10 4014   3.748   6.851   0.002 -0.0141 -0.1787  0.6717
   78POP    O11 4015   3.916   6.832   0.180 -0.2163  0.0228 -0.1972
   78POP    C12 4016   3.845   6.908   0.280  0.4519 -0.0421  0.6161
   78POP    C13 4017   3.883   6.867   0.425  0.3156  0.6618  0.1787
   78POP    O14 4018   3.796   6.916   0.536 -0.3351  0.4454  0.4082
   78POP    C15 4019   3.660   6.907   0.537 -0.2136  0.3304 -0.4783
   78POP    O16 4020   3.587   6.873   0.442 -0.1762 -0.5284  0.4004
   78POP    C17 4021   3.588   6.945   0.670  0.1262  0.2528  0.8352
   78POP    C18 4022   3.542   6.826   0.743  0.1283 -0.1187  0.1970
   78POP    C19 4023   3.434   6.848   0.850  0.4339  0.6218  0.1056
   78POP    C20 4024   3.497   6.893   0.979 -0.0942  0.4910 -0.6366
   78POP    C21 4025   3.387   6.909   1.082  0.1238 -0.6201 -0.4520
   78POP    C22 4026   3.460   6.954   1.211  0.0092  0.4409 -0.0709
   78POP    C23 4027   3.363   6.994   1.326  0.3447 -0.7831 -0.2146
   78POP    C24 4028   3.254   6.882   1.348  0.1117  0.1247 -0.1142
   78POP    C25 4029   3.176   6.886   1.463 -0.8587 -0.2531  0.4171
   78POP    C26 4030   3.215   7.001   1.553 -0.3042  0.0841  0.6019
   78POP    C27 4031   3.136   6.990   1.680  0.8428 -0.4111  0.4337
   78POP    C28 4032   3.158   7.122   1.765  0.0099  0.5554 -0.1373
   78POP    C29 4033   3.053   7.112   1.887 -0.2467 -0.3711 -0.4937
   78POP    C30 4034   3.084   6.979   1.961  0.4899 -0.3017  0.7718
   78POP    C31 4035   3.007   6.969   2.094  0.3824  0.3055  0.6723
   78POP    C32 4036   4.031   6.915   0.437  0.6236 -0.8777  0.2310
   78POP    O33 4037   4.053   7.050   0.459 -0.4012  0.1386 -0.6106
   78POP    C34 4038   4.179   7.091   0.490  1.1737  0.2335 -0.1558
   78POP    O35 4039   4.275   7.015   0.488 -0.3404  0.3249  0.5268
   78POP    C36 4040   4.194   7.240   0.528 -0.6851 -0.3567 -0.4831
   78POP    C37 4041   4.182   7.268   0.682 -0.4101 -0.0530  0.8532
   78POP    C38 4042   4.216   7.411   0.728  0.7283  0.1427 -0.1771
   78POP    C39 4043   4.198   7.428   0.880 -0.1178 -0.1131  0.2878
   78POP    C40 4044   4.055   7.414   0.921 -0.3106  0.1460 -0.0591
   78POP    C41 4045   4.027   7.439   1.072 -0.4456 -0.4293  0.2330
   78POP    C42 4046   3.888   7.395   1.122  0.6410  0.0011 -0.4562
   78POP    C43 4047   3.859   7.403   1.267  0.4652 -0.4464  0.0673
   78POP    C44 4048   3.926   7.288   1.341  0.3583  0.3586  0.2640
   78POP    C45 4049   3.858   7.273   1.481  0.0543  0.1461  0.1387
   78POP    C46 4050   3.944   7.184   1.570  0.3516  0.0354 -0.1542
   78POP    C47 4051   3.914   7.183   1.717 -0.6102 -0.3469 -0.2557
   78POP    C48 4052   3.775   7.130   1.753  0.7617 -0.7469  0.4465
   78POP    C49 4053   3.749   6.989   1.696 -0.0061 -0.5530  0.6813
   78POP    C50 4054   3.600   6.955   1.716  0.9838  0.5352  0.4107
   78POP    CA1 4055   3.086   7.060   2.193  0.5059  0.4925  0.1249
   78POP    CA2 4056   3.223   6.999   2.204  0.2408 -0.0195  0.4070
   79POP     C1 4057   0.296   7.776  11.873 -0.5402 -0.4454 -0.2033
   79POP     C2 4058   0.092   7.887  11.912 -0.1728 -0.2997 -0.2831
   79POP     C3 4059   0.126   7.809  11.696 -0.3923  0.8602  0.1011
   79POP     N4 4060   0.152   7.778  11.838  0.1335  0.0257 -0.2802
   79POP     C5 4061   0.080   7.656  11.885 -0.1084  0.0534 -0.2076
   79POP     C6 4062   0.138   7.521  11.848 -0.9256  0.3686  0.4571
   79POP     O7 4063   0.243   7.489  11.944 -0.5005  0.1371 -0.0402
   79POP     P8 4064   0.307   7.360  11.891 -0.5124  0.1930  0.0091
   79POP     O9 4065   0.179   7.278  11.908  0.0077 -0.4232  0.1282
   79POP    O10 4066   0.342   7.399  11.755 -0.1224 -0.5263 -0.2877
   79POP    O11 4067   0.403   7.318  12.003 -0.5792 -0.1051 -0.0509
   79POP    C12 4068   0.361   7.206  12.078 -0.4726 -0.5111  0.4498
   79POP    C13 4069   0.473   7.119  12.146 -0.4601 -0.6554  0.5475
   79POP    O14 4070   0.440   6.983   0.032 -0.3351  0.2623  0.2266
   79POP    C15 4071   0.542   6.906   0.076 -0.7027 -0.5186  0.4391
   79POP    O16 4072   0.647   6.891   0.016 -0.5103 -0.1559 -0.1057
   79POP    C17 4073   0.506   6.825   0.202 -0.5986 -0.4708 -0.2254
   79POP    C18 4074   0.502   6.911   0.328 -0.3063 -0.4349  0.1601
   79POP    C19 4075   0.464   6.825   0.445 -0.3095 -0.4275 -0.1198
   79POP    C20 4076   0.455   6.913   0.572 -0.3454 -0.3633 -0.3504
   79POP    C21 4077   0.425   6.826   0.695 -0.0016  0.4143 -0.1115
   79POP    C22 4078   0.428   6.927   0.812  0.0470 -0.3699 -0.3619
   79POP    C23 4079   0.383   6.867   0.948 -0.3142  0.8201 -0.0878
   79POP    C24 4080   0.407   6.975   1.057 -0.0775  0.6243  0.3442
   79POP    C25 4081   0.404   6.948   1.195 -0.1910 -0.4136 -0.1303
   79POP    C26 4082   0.370   6.812   1.248 -0.1302 -0.1383  0.1870
   79POP    C27 4083   0.332   6.827   1.391 -0.3681 -0.0303 -0.7101
   79POP    C28 4084   0.203   6.903   1.422 -0.4219 -0.4627  0.1955
   79POP    C29 4085   0.073   6.818   1.406 -0.2122  0.3180  0.7470
   79POP    C30 4086   0.085   6.690   1.498 -0.0515  0.0326  0.1916
   79POP    C31 4087  20.193   6.592   1.486 -0.3691 -0.0768  0.1899
   79POP    C32 4088   0.544   7.219   0.067  0.4092  0.5898  0.0746
   79POP    O33 4089   0.461   7.275   0.168 -0.6672 -0.4340 -0.1420
   79POP    C34 4090   0.527   7.340   0.260 -0.3396  0.2154 -0.0853
   79POP    O35 4091   0.646   7.381   0.235 -0.7074  0.5322 -0.3874
   79POP    C36 4092   0.433   7.407   0.358 -0.4554  0.4786 -0.2267
   79POP    C37 4093   0.394   7.325   0.479  0.1865 -0.2510 -0.9518
   79POP    C38 4094   0.301   7.398   0.568  0.5548 -1.4430  0.6479
   79POP    C39 4095   0.302   7.351   0.718  0.2175  0.2627 -0.3765
   79POP    C40 4096   0.225   7.452   0.797 -0.3129  0.0309  0.2360
   79POP    C41 4097   0.222   7.423   0.947  0.2340  0.8071  0.4474
   79POP    C42 4098   0.354   7.453   1.021  0.0236 -0.1201 -0.8667
   79POP    C43 4099   0.330   7.456   1.176  0.2653  0.0687 -0.0095
   79POP    C44 4100   0.455   7.461   1.268  0.8383 -0.5674  0.1046
   79POP    C45 4101   0.402   7.418   1.400  0.7496  0.2366  0.5587
   79POP    C46 4102   0.517   7.389   1.487  0.1891 -0.3442 -0.3925
   79POP    C47 4103   0.467   7.381   1.633  0.0543 -0.3812 -0.2083
   79POP    C48 4104   0.586   7.359   1.726  0.2330  0.1352  0.0561
   79POP    C49 4105   0.537   7.363   1.871  0.0348 -0.0143 -0.2897
   79POP    C50 4106   0.655   7.375   1.972 -0.4413 -0.0466 -0.7345
   79POP    CA1 4107  20.201   6.495   1.600 -0.5141 -0.0069  0.2360
   79POP    CA2 4108  20.065   6.446   1.646 -1.1031 -0.2085  0.2908
   80POP     C1 4109  18.772   8.772  12.113  0.7557 -0.5061  0.5893
   80POP     C2 4110  18.834   8.884  11.914 -0.5383  0.6067 -0.0394
   80POP     C3 4111  18.671   8.728  11.897  0.7939 -0.4285  0.5380
   80POP     N4 4112  18.796   8.751  11.969  0.3093  0.6772  0.1058
   80POP     C5 4113  18.912   8.663  11.939 -0.2012 -0.4229  0.2180
   80POP     C6 4114  18.882   8.518  11.984  0.3265  0.6587 -0.6195
   80POP     O7 4115  18.995   8.418  11.976 -0.2263  0.1841  0.3668
   80POP     P8 4116  18.940   8.273  12.016  0.5935  0.0257 -0.1681
   80POP     O9 4117  18.799   8.259  11.987  0.0245 -0.1907 -0.1507
   80POP    O10 4118  19.037   8.190  11.943  0.0427 -0.3014 -0.3888
   80POP    O11 4119  18.994   8.285  12.166 -0.6399 -0.0757 -0.1143
   80POP    C12 4120  19.129   8.242   0.002 -0.3274  0.1395  0.5728
   80POP    C13 4121  19.200   8.345   0.099  0.7550  0.1770  0.0646
   80POP    O14 4122  19.203   8.311   0.244  0.0669 -0.4840 -0.1971
   80POP    C15 4123  19.322   8.268   0.296 -0.0207 -0.3034 -0.0160
   80POP    O16 4124  19.416   8.245   0.223 -0.0998  0.2059  0.0248
   80POP    C17 4125  19.331   8.220   0.442  0.1647 -0.7055  0.2021
   80POP    C18 4126  19.304   8.340   0.536 -0.1519 -0.5158 -0.1451
   80POP    C19 4127  19.266   8.301   0.676 -0.6997 -0.4357 -0.0991
   80POP    C20 4128  19.227   8.424   0.762  0.2524  0.1822  0.3797
   80POP    C21 4129  19.184   8.379   0.900  0.1704 -0.3061 -0.5875
   80POP    C22 4130  19.185   8.497   0.997 -0.0749  0.3950 -0.9092
   80POP    C23 4131  19.145   8.460   1.142 -0.8116  0.8957  0.3638
   80POP    C24 4132  19.161   8.583   1.235  0.7539 -0.4206 -0.1547
   80POP    C25 4133  19.161   8.570   1.373 -0.5446  0.1229 -0.3359
   80POP    C26 4134  19.136   8.430   1.429 -0.3266  0.3488  0.0714
   80POP    C27 4135  19.131   8.427   1.577 -0.1520 -0.2228 -0.2492
   80POP    C28 4136  19.205   8.310   1.639  0.0821 -0.5094  0.7098
   80POP    C29 4137  19.183   8.311   1.788 -0.1594 -0.5586 -0.0069
   80POP    C30 4138  19.260   8.421   1.854  0.4046 -0.6915 -0.0894
   80POP    C31 4139  19.255   8.425   2.005 -0.3658  0.1114  0.1692
   80POP    C32 4140  19.138   8.484   0.080  0.4754  0.9740  0.7352
   80POP    O33 4141  19.213   8.597   0.136 -0.1480 -0.3577 -0.4358
   80POP    C34 4142  19.159   8.723   0.128  0.0117  0.3115 -0.5191
   80POP    O35 4143  19.051   8.736   0.077  0.0921  0.3294  0.8503
   80POP    C36 4144  19.235   8.832   0.205 -0.2337 -0.0701 -0.8418
   80POP    C37 4145  19.271   8.786   0.352  0.0558 -0.5081  0.9862
   80POP    C38 4146  19.145   8.810   0.428 -0.1367  0.5657  0.4566
   80POP    C39 4147  19.158   8.783   0.571  0.0621 -0.2738  0.6225
   80POP    C40 4148  19.254   8.876   0.630 -0.1954 -0.3361  0.1095
   80POP    C41 4149  19.231   8.879   0.782 -0.2039 -0.2160 -0.9386
   80POP    C42 4150  19.292   8.993   0.856 -0.3200 -0.0507 -0.1679
   80POP    C43 4151  19.283   9.004   1.009 -0.0173  0.0589 -1.1072
   80POP    C44 4152  19.337   9.144   1.063  0.2285 -0.3458  0.3460
   80POP    C45 4153  19.348   9.156   1.222 -0.2548  0.7104  0.4338
   80POP    C46 4154  19.426   9.276   1.274  0.3178  0.1646 -0.5970
   80POP    C47 4155  19.431   9.294   1.422 -0.6822  0.0111 -0.1674
   80POP    C48 4156  19.521   9.419   1.448  0.2361  0.6955  0.3523
   80POP    C49 4157  19.659   9.438   1.395 -0.7866 -0.0317 -0.2832
   80POP    C50 4158  19.760   9.326   1.434 -0.1278  0.0439 -0.0491
   80POP    CA1 4159  19.304   8.554   2.067 -0.0928  0.7023  0.7931
   80POP    CA2 4160  19.276   8.567   2.211  0.1532 -0.1658  0.4525
   81POP     C1 4161   8.888   9.875   6.213  0.3137 -0.3477 -0.1486
   81POP     C2 4162   9.043   9.688   6.186 -0.5159 -0.7077 -0.1418
   81POP     C3 4163   8.828   9.695   6.076 -0.1909 -0.0376 -0.6148
   81POP     N4 4164   8.943   9.774   6.119  0.9126 -0.1789 -0.3102
   81POP     C5 4165   8.993   9.839   5.991  0.0504 -0.1439 -0.2186
   81POP     C6 4166   9.124   9.922   5.993  0.2005  0.3762  0.3374
   81POP     O7 4167   9.127  10.005   5.877 -0.4181 -0.0026  0.6107
   81POP     P8 4168   9.274  10.021   5.834  0.0190 -0.2936 -0.0793
   81POP     O9 4169   9.352  10.021   5.956 -0.4437  0.1215  0.4846
   81POP    O10 4170   9.281   9.904   5.748  0.2208 -0.2798 -0.5561
   81POP    O11 4171   9.286   0.137   5.764 -0.4168 -0.2914 -0.5151
   81POP    C12 4172   9.228   0.127   5.635  0.6793 -0.4528 -0.3463
   81POP    C13 4173   9.209   0.268   5.583 -0.4576  0.2016  0.4018
   81POP    O14 4174   9.151   0.252   5.450 -0.3145 -0.2250  0.5883
   81POP    C15 4175   9.111   0.371   5.386 -0.3112  0.0686  0.8354
   81POP    O16 4176   9.081   0.470   5.445 -0.2268 -0.5153 -0.2871
   81POP    C17 4177   9.077   0.334   5.243 -0.2324  0.3684 -0.3026
   81POP    C18 4178   8.951   0.257   5.226  0.3921 -0.1593 -0.1750
   81POP    C19 4179   8.930   0.212   5.073  0.2179 -0.1574  0.0964
   81POP    C20 4180   9.043   0.133   5.003 -0.6391 -0.6568 -0.3230
   81POP    C21 4181   9.015   0.107   4.850 -0.4229 -0.1222 -0.3016
   81POP    C22 4182   9.122   0.013   4.791 -0.7284  0.4182 -0.4195
   81POP    C23 4183   9.115   0.016   4.641 -0.2081 -0.0423 -0.9277
   81POP    C24 4184   9.218   9.938   4.592 -0.6986 -0.5546 -0.0823
   81POP    C25 4185   9.233   9.915   4.456 -0.0009  0.3163 -1.1048
   81POP    C26 4186   9.123   9.965   4.365 -0.0258  0.1746  0.3251
   81POP    C27 4187   9.156   9.918   4.221 -0.2294  0.4033 -0.3595
   81POP    C28 4188   9.043   9.964   4.129 -0.3993 -0.0545  0.3185
   81POP    C29 4189   9.078   9.914   3.987  0.4772 -0.1530  0.5379
   81POP    C30 4190   8.966   9.953   3.889 -0.5169  0.2418  0.6862
   81POP    C31 4191   9.020   9.915   3.745  0.3910 -0.1417  0.4704
   81POP    C32 4192   9.340   0.345   5.590 -0.6316 -0.2021 -0.0971
   81POP    O33 4193   9.439   0.293   5.504 -0.4177  0.5752 -0.6553
   81POP    C34 4194   9.549   0.374   5.502 -0.6442 -0.0179 -0.3466
   81POP    O35 4195   9.569   0.451   5.602 -0.4512 -0.0467  0.7084
   81POP    C36 4196   9.661   0.335   5.409  0.1460  0.2562  0.3479
   81POP    C37 4197   9.633   0.363   5.262 -0.0272  0.4998  0.4139
   81POP    C38 4198   9.632   0.514   5.220 -0.1915  0.1390 -0.0488
   81POP    C39 4199   9.605   0.534   5.069 -0.7189 -0.2663  0.3327
   81POP    C40 4200   9.491   0.449   5.012 -0.1639  0.5406 -0.5011
   81POP    C41 4201   9.498   0.465   4.859 -0.3102  0.0976  0.1688
   81POP    C42 4202   9.404   0.369   4.787 -0.3555  0.0152 -0.2719
   81POP    C43 4203   9.424   0.389   4.632 -0.6252  0.0244 -0.2237
   81POP    C44 4204   9.325   0.310   4.547  1.1172 -0.1581 -0.0434
   81POP    C45 4205   9.338   0.355   4.400 -0.4503 -0.0503  0.2469
   81POP    C46 4206   9.221   0.317   4.312  0.5213 -0.0278  0.5728
   81POP    C47 4207   9.226   0.370   4.167  0.1312 -0.3251 -0.0267
   81POP    C48 4208   9.097   0.329   4.096  0.2441  0.0022  0.0502
   81POP    C49 4209   9.111   0.325   3.942  0.6585 -0.3014  0.1335
   81POP    C50 4210   8.963   0.330   3.895  0.1132 -0.2002  0.1666
   81POP    CA1 4211   8.921   9.952   3.634  0.8216  0.0972  0.6293
   81POP    CA2 4212   8.993   9.939   3.496  0.0166  0.2624 -0.5178
   82POP     C1 4213   5.055   6.936   0.979 -0.2274 -0.1472  0.2848
   82POP     C2 4214   4.876   6.777   0.887 -0.5213 -0.1092 -0.4105
   82POP     C3 4215   4.813   6.937   1.040 -0.5159  0.1071  0.3515
   82POP     N4 4216   4.912   6.915   0.935 -0.2068  0.2346  0.1277
   82POP     C5 4217   4.885   7.010   0.819 -0.1173  0.0469  0.1148
   82POP     C6 4218   4.972   7.007   0.691  0.7204  0.7962  0.5756
   82POP     O7 4219   4.937   6.898   0.601 -0.1337 -0.3148 -0.7986
   82POP     P8 4220   4.938   6.928   0.452 -0.1294  0.0463 -0.2412
   82POP     O9 4221   4.883   6.812   0.378 -0.1717  0.4036 -0.0326
   82POP    O10 4222   5.074   6.973   0.421 -0.2354  0.0272 -0.0008
   82POP    O11 4223   4.837   7.041   0.448  0.2019 -0.1353 -0.1629
   82POP    C12 4224   4.708   7.001   0.411 -0.3088 -0.0257  0.0904
   82POP    C13 4225   4.583   7.078   0.462  0.0053  0.7774 -0.4931
   82POP    O14 4226   4.583   7.221   0.444  0.1240 -0.2734 -0.4181
   82POP    C15 4227   4.551   7.286   0.326  0.4965  0.2696 -0.1321
   82POP    O16 4228   4.548   7.222   0.224  0.3662  0.1681 -0.3881
   82POP    C17 4229   4.545   7.441   0.322 -0.0606  0.3358  0.8811
   82POP    C18 4230   4.499   7.500   0.452  0.6007  0.4349 -0.2162
   82POP    C19 4231   4.493   7.652   0.443 -0.5228 -0.9403  0.0168
   82POP    C20 4232   4.457   7.702   0.581 -0.4836  0.5523  0.1417
   82POP    C21 4233   4.476   7.854   0.600 -0.0597  0.4585 -0.1461
   82POP    C22 4234   4.414   7.890   0.733 -0.2489  0.1588 -0.1953
   82POP    C23 4235   4.464   7.808   0.852 -0.7355  0.0302  0.0034
   82POP    C24 4236   4.441   7.864   0.997  0.2972 -0.5587 -0.2662
   82POP    C25 4237   4.408   7.785   1.108  0.3942  1.3802 -0.5047
   82POP    C26 4238   4.397   7.631   1.096 -0.4198 -0.5845  0.5521
   82POP    C27 4239   4.392   7.581   1.242 -0.0485  0.4584 -0.3441
   82POP    C28 4240   4.537   7.566   1.300 -0.4422 -0.1779  0.6690
   82POP    C29 4241   4.550   7.484   1.432 -0.7197  0.3926 -0.0230
   82POP    C30 4242   4.689   7.510   1.480  0.2098  0.7048  0.4330
   82POP    C31 4243   4.791   7.451   1.381 -0.5255 -0.0691  0.5477
   82POP    C32 4244   4.571   7.037   0.609  0.6511  0.1447 -0.1457
   82POP    O33 4245   4.545   6.897   0.616 -0.0883  0.1148  0.5074
   82POP    C34 4246   4.534   6.847   0.744  0.4277 -0.5263 -0.0926
   82POP    O35 4247   4.543   6.916   0.844  0.1154  0.3454 -0.1991
   82POP    C36 4248   4.520   6.697   0.750  0.4656 -0.2316  0.1663
   82POP    C37 4249   4.374   6.677   0.771  0.3501  0.1750  0.1580
   82POP    C38 4250   4.333   6.542   0.845  0.1700 -0.0615  0.2905
   82POP    C39 4251   4.188   6.548   0.886 -0.4473 -0.2507 -0.7792
   82POP    C40 4252   4.146   6.415   0.953  1.1007 -0.2868  0.1163
   82POP    C41 4253   4.015   6.445   1.033 -0.6502  0.3499  0.7648
   82POP    C42 4254   3.972   6.349   1.143  0.3446  0.3705 -0.3077
   82POP    C43 4255   4.064   6.351   1.263  0.1536  0.7243  0.7266
   82POP    C44 4256   4.014   6.265   1.370 -0.3374  0.0801  0.6199
   82POP    C45 4257   4.135   6.251   1.464  0.2140 -0.2981  0.2467
   82POP    C46 4258   4.096   6.154   1.575 -0.1687 -0.1184  0.2609
   82POP    C47 4259   4.197   6.145   1.688 -0.5045  0.1739 -0.5322
   82POP    C48 4260   4.144   6.038   1.776  0.0338 -0.3236 -0.5534
   82POP    C49 4261   4.180   6.061   1.923 -0.0305 -0.0792  0.5810
   82POP    C50 4262   4.328   6.030   1.951  0.5846  0.2133  0.4477
   82POP    CA1 4263   4.760   7.307   1.379 -0.1695 -0.1449  0.3613
   82POP    CA2 4264   4.849   7.258   1.262  0.0046  0.5649  0.0499
   83POP     C1 4265   2.666   9.599  12.010 -0.4925 -0.3067 -0.6479
   83POP     C2 4266   2.682   9.613   0.070 -0.5880 -0.1104 -0.0248
   83POP     C3 4267   2.486   9.534  12.153  0.2959 -0.2102 -0.2434
   83POP     N4 4268   2.631   9.530  12.139 -0.4290 -0.5099 -0.4466
   83POP     C5 4269   2.659   9.384  12.148 -0.1205  0.5426  0.2492
   83POP     C6 4270   2.806   9.340  12.163 -1.2657 -0.5728  0.1625
   83POP     O7 4271   2.823   9.205   0.023 -0.4420  0.1276  0.3659
   83POP     P8 4272   2.935   9.147  12.102  0.1904  0.3213  0.1491
   83POP     O9 4273   2.903   9.185  11.963  0.0238  0.0858 -0.1454
   83POP    O10 4274   2.955   9.008  12.148 -0.1592  0.0616 -0.0783
   83POP    O11 4275   3.055   9.231  12.143  0.7086 -0.1722 -0.0328
   83POP    C12 4276   3.114   9.167   0.088  0.0214  0.4785  0.2414
   83POP    C13 4277   3.191   9.257   0.178 -0.0714  0.0446 -0.0388
   83POP    O14 4278   3.254   9.182   0.293  0.0218 -0.0941  0.2174
   83POP    C15 4279   3.370   9.111   0.277  0.5719  0.8748  0.5282
   83POP    O16 4280   3.425   9.108   0.166  0.8188 -0.2531 -0.5184
   83POP    C17 4281   3.411   9.026   0.395  0.0048 -0.3630 -0.1404
   83POP    C18 4282   3.419   9.125   0.506  0.0842 -0.1642 -0.1467
   83POP    C19 4283   3.469   9.054   0.629 -0.3158  0.0977  0.0892
   83POP    C20 4284   3.479   9.160   0.740 -0.4563 -0.1222 -0.3861
   83POP    C21 4285   3.475   9.087   0.878 -0.5244  0.4706 -0.5589
   83POP    C22 4286   3.492   9.191   0.983  0.4145  0.8143 -0.5622
   83POP    C23 4287   3.495   9.136   1.126 -0.1836  0.5939  0.0897
   83POP    C24 4288   3.350   9.095   1.165  0.6894 -0.3770  0.5629
   83POP    C25 4289   3.324   9.070   1.299 -0.5462 -0.3717  0.2349
   83POP    C26 4290   3.422   9.116   1.408  0.0586  0.3318 -0.4966
   83POP    C27 4291   3.393   9.054   1.549  0.0468  0.4856 -0.3198
   83POP    C28 4292   3.473   9.122   1.663 -1.3623  0.1089 -0.0437
   83POP    C29 4293   3.444   9.051   1.797 -1.0101  0.3789  0.4567
   83POP    C30 4294   3.533   9.110   1.912  1.3068 -0.0732  0.0896
   83POP    C31 4295   3.504   9.042   2.048 -0.4142  0.1051  0.6274
   83POP    C32 4296   3.102   9.379   0.208 -0.1283 -0.0960  0.3321
   83POP    O33 4297   2.981   9.341   0.275 -0.5970  0.0078 -0.2508
   83POP    C34 4298   2.914   9.447   0.317 -0.2764  0.9118 -1.1277
   83POP    O35 4299   2.917   9.555   0.263 -0.1861  0.5820 -0.3647
   83POP    C36 4300   2.791   9.397   0.397 -0.3502 -0.0154 -0.2665
   83POP    C37 4301   2.794   9.459   0.544  0.2188 -0.0267 -0.6967
   83POP    C38 4302   2.669   9.407   0.610 -0.3726 -0.5417  0.5361
   83POP    C39 4303   2.664   9.456   0.752  0.0921  0.5206  0.4536
   83POP    C40 4304   2.574   9.363   0.833  0.3198 -0.1075 -0.3246
   83POP    C41 4305   2.576   9.411   0.977 -0.2918 -0.0412  0.2247
   83POP    C42 4306   2.506   9.310   1.069 -0.2695 -0.6299 -0.2560
   83POP    C43 4307   2.483   9.377   1.205  0.1621 -0.1720 -0.0104
   83POP    C44 4308   2.416   9.287   1.306 -0.1449 -0.4555 -0.4211
   83POP    C45 4309   2.384   9.364   1.434 -0.0816 -0.3097  0.6479
   83POP    C46 4310   2.351   9.260   1.543  0.2960  0.0938 -0.3838
   83POP    C47 4311   2.226   9.188   1.509 -0.4430 -0.5331  0.3880
   83POP    C48 4312   2.108   9.248   1.582  0.8664  0.1376 -0.0963
   83POP    C49 4313   2.062   9.160   1.692  0.5948 -0.0559 -0.3696
   83POP    C50 4314   1.941   9.207   1.775 -0.4515  0.2325 -0.0986
   83POP    CA1 4315   3.616   8.950   2.092 -0.4880 -0.2982  0.4638
   83POP    CA2 4316   3.612   8.937   2.245 -0.1631 -0.0209 -0.4179
   84POP     C1 4317   7.787   6.385   5.647 -0.2911 -0.4344  0.0774
   84POP     C2 4318   7.605   6.300   5.534  0.2226 -0.3446 -0.2856
   84POP     C3 4319   7.807   6.340   5.410 -0.2631  0.1622 -0.0296
   84POP     N4 4320   7.753   6.295   5.537  0.3656 -0.2998 -0.2348
   84POP     C5 4321   7.786   6.158   5.564 -0.4426 -0.0286 -0.0152
   84POP     C6 4322   7.928   6.133   5.620 -0.3634  0.3812  0.2110
   84POP     O7 4323   8.021   6.157   5.522 -0.5043 -0.0902  0.1767
   84POP     P8 4324   8.159   6.094   5.540  0.1871 -0.0901 -0.6019
   84POP     O9 4325   8.225   6.188   5.634 -0.3101 -0.2759  0.5124
   84POP    O10 4326   8.126   5.953   5.571 -0.0541  0.0104  0.1863
   84POP    O11 4327   8.196   6.100   5.389 -0.6317 -0.0675 -0.1795
   84POP    C12 4328   8.227   6.235   5.364 -0.3443 -0.1381  0.0014
   84POP    C13 4329   8.245   6.266   5.209  0.2103 -0.0821 -0.0075
   84POP    O14 4330   8.354   6.354   5.168  0.8498  0.1022  0.2454
   84POP    C15 4331   8.486   6.334   5.192 -0.4586 -0.6590  1.0978
   84POP    O16 4332   8.529   6.240   5.255  0.2785 -0.3005  0.2204
   84POP    C17 4333   8.579   6.435   5.122  0.3061 -0.0500  0.0462
   84POP    C18 4334   8.580   6.402   4.979  0.5978 -0.3587 -0.2010
   84POP    C19 4335   8.667   6.496   4.892 -0.2189 -0.5374  0.3907
   84POP    C20 4336   8.673   6.469   4.742 -0.5659  0.5493 -0.3957
   84POP    C21 4337   8.751   6.580   4.669 -0.1581  0.0501  0.1829
   84POP    C22 4338   8.726   6.579   4.522  0.2388  0.0141  0.2627
   84POP    C23 4339   8.780   6.703   4.458  0.1774 -0.2468  0.6149
   84POP    C24 4340   8.750   6.715   4.310 -0.0274 -0.2644  0.3089
   84POP    C25 4341   8.803   6.815   4.228  0.0752 -0.5046 -0.1673
   84POP    C26 4342   8.885   6.936   4.284 -0.6310  0.4055 -0.1875
   84POP    C27 4343   8.938   7.026   4.173  0.2460 -0.2614  0.1000
   84POP    C28 4344   9.032   6.971   4.063 -0.0733 -0.3613  0.7629
   84POP    C29 4345   9.109   7.089   4.000  0.7863  0.7093 -0.6963
   84POP    C30 4346   9.204   7.027   3.901 -0.7242 -0.0643  0.3093
   84POP    C31 4347   9.129   7.001   3.775  0.5791 -0.2003 -0.9484
   84POP    C32 4348   8.106   6.305   5.158  0.2862  0.3983 -0.4264
   84POP    O33 4349   8.064   6.264   5.029 -0.0562 -0.0963  0.0192
   84POP    C34 4350   7.946   6.314   4.978 -0.0530 -0.0407 -0.5574
   84POP    O35 4351   7.890   6.410   5.034  0.2151 -0.1742 -0.2325
   84POP    C36 4352   7.876   6.250   4.854  0.6130 -0.2348  0.2117
   84POP    C37 4353   7.942   6.308   4.721 -0.3741  0.3970 -0.2218
   84POP    C38 4354   7.835   6.320   4.608  0.5890 -1.0182  0.4350
   84POP    C39 4355   7.920   6.336   4.481  0.6287 -0.0672 -0.3690
   84POP    C40 4356   7.836   6.368   4.360  0.0467  0.6184  0.0125
   84POP    C41 4357   7.927   6.404   4.240  0.1078 -0.6066 -0.2445
   84POP    C42 4358   7.843   6.470   4.129 -0.8644  0.7902 -0.6390
   84POP    C43 4359   7.924   6.519   4.014 -0.7482  0.4126  0.3009
   84POP    C44 4360   7.843   6.552   3.891 -0.4966 -0.1249  0.3288
   84POP    C45 4361   7.915   6.608   3.774 -0.7970 -0.2832  0.0147
   84POP    C46 4362   7.989   6.737   3.801  0.6655 -0.0176 -0.3544
   84POP    C47 4363   8.066   6.791   3.684  0.0772 -0.5286 -0.1825
   84POP    C48 4364   8.122   6.934   3.707  0.0327  0.3827  0.3052
   84POP    C49 4365   8.234   6.970   3.609 -0.3717  0.2575 -0.8972
   84POP    C50 4366   8.347   6.871   3.602 -0.0105 -0.3881  0.1925
   84POP    CA1 4367   9.206   6.939   3.661  0.0314 -0.2774 -0.0776
   84POP    CA2 4368   9.129   6.914   3.533  0.2841  0.1648 -0.0124
   85POP     C1 4369   7.104   4.095   5.644 -0.4661  0.0399  0.0234
   85POP     C2 4370   7.075   3.850   5.647 -0.1137 -0.6475 -0.1553
   85POP     C3 4371   6.918   4.011   5.538 -0.1129 -0.1041  0.1079
   85POP     N4 4372   7.058   3.978   5.576  0.3114  0.0682  0.4515
   85POP     C5 4373   7.141   3.976   5.451  0.4213  0.2290  0.0307
   85POP     C6 4374   7.118   3.859   5.347 -0.0559 -0.1252 -0.1064
   85POP     O7 4375   7.014   3.888   5.247 -0.3424  0.1302 -0.4906
   85POP     P8 4376   6.963   3.756   5.181 -0.0401 -0.0372  0.1447
   85POP     O9 4377   7.000   3.650   5.267  0.1598 -0.0266  0.5785
   85POP    O10 4378   6.826   3.797   5.166  0.2979  0.1832 -0.3231
   85POP    O11 4379   7.049   3.771   5.060 -0.2174 -0.1371 -0.0478
   85POP    C12 4380   7.015   3.886   4.995  0.3937 -0.2260 -0.0205
   85POP    C13 4381   7.107   3.927   4.877  0.1741  0.5820 -1.3796
   85POP    O14 4382   7.057   4.031   4.797 -0.0468 -0.3292  0.6716
   85POP    C15 4383   7.052   4.158   4.846  0.8310  0.0870  0.0630
   85POP    O16 4384   7.109   4.186   4.951 -0.2474  0.5608 -0.3267
   85POP    C17 4385   7.011   4.261   4.741  0.4405 -0.3157  0.5898
   85POP    C18 4386   6.945   4.382   4.816  0.0638 -0.3764 -0.5014
   85POP    C19 4387   6.910   4.494   4.717 -0.5061  0.0595 -0.2149
   85POP    C20 4388   7.030   4.583   4.666 -0.4080  0.0847  0.1509
   85POP    C21 4389   6.983   4.674   4.553  0.4384 -0.0367  0.0427
   85POP    C22 4390   7.104   4.746   4.499  0.0483  0.2339 -0.1147
   85POP    C23 4391   7.059   4.872   4.412 -0.9059 -0.9434 -0.3733
   85POP    C24 4392   7.173   4.976   4.411 -0.1098  0.2921 -0.0967
   85POP    C25 4393   7.172   5.090   4.332 -0.1596 -0.0260 -0.4059
   85POP    C26 4394   7.036   5.128   4.266  1.4203  0.1841 -0.2633
   85POP    C27 4395   7.051   5.251   4.180  0.1604  0.1346  0.3919
   85POP    C28 4396   6.923   5.263   4.094  0.2392  0.2780 -0.0075
   85POP    C29 4397   6.920   5.384   3.995  0.1359 -0.7924  0.3602
   85POP    C30 4398   6.805   5.367   3.893  0.0513 -0.5836 -0.2215
   85POP    C31 4399   6.818   5.483   3.795  0.2957 -0.6257 -0.0615
   85POP    C32 4400   7.125   3.793   4.798  0.0372  0.2390 -0.0997
   85POP    O33 4401   7.248   3.799   4.725 -0.2362 -0.1871 -0.3081
   85POP    C34 4402   7.281   3.694   4.641 -0.2862 -0.5649  0.1556
   85POP    O35 4403   7.204   3.600   4.619  0.0871 -0.3038  0.7447
   85POP    C36 4404   7.424   3.687   4.582  0.1401  0.3177 -0.1819
   85POP    C37 4405   7.434   3.731   4.437 -0.1528 -0.4097 -0.1015
   85POP    C38 4406   7.580   3.719   4.385  0.3079  0.0468  0.0941
   85POP    C39 4407   7.603   3.736   4.236  0.4632  0.3761 -0.2273
   85POP    C40 4408   7.754   3.727   4.205  0.4432  0.8271 -0.2898
   85POP    C41 4409   7.760   3.733   4.051 -0.2791 -0.1290 -0.3228
   85POP    C42 4410   7.897   3.703   3.986 -0.6402  0.7831 -0.2033
   85POP    C43 4411   7.915   3.798   3.866  0.4619 -0.4232 -0.5715
   85POP    C44 4412   8.032   3.748   3.779  0.2430 -0.4513  0.7717
   85POP    C45 4413   8.054   3.834   3.656  0.6883 -0.8212 -0.4123
   85POP    C46 4414   8.139   3.762   3.554 -0.1991 -0.4053 -0.7836
   85POP    C47 4415   8.189   3.833   3.427  0.0955 -0.1766  0.1433
   85POP    C48 4416   8.241   3.729   3.327  0.3741 -0.3629  0.3036
   85POP    C49 4417   8.306   3.796   3.209  0.2350  0.1001 -0.1008
   85POP    C50 4418   8.222   3.898   3.142  0.2463  0.4001 -0.1042
   85POP    CA1 4419   6.935   5.455   3.694 -0.2877  0.3856 -0.0428
   85POP    CA2 4420   6.932   5.571   3.599  0.6159 -0.9766 -0.1725
   86POP     C1 4421   7.303   3.065   5.670 -0.0278 -0.9771 -0.5385
   86POP     C2 4422   7.331   3.262   5.774 -0.1491  0.0923  0.5597
   86POP     C3 4423   7.302   3.242   5.534  0.5263 -0.3118  0.2925
   86POP     N4 4424   7.369   3.193   5.652  0.5511 -0.7107 -0.3856
   86POP     C5 4425   7.518   3.165   5.630  0.2059  0.3123  0.5007
   86POP     C6 4426   7.617   3.285   5.633  0.2325  0.3443 -0.4315
   86POP     O7 4427   7.568   3.393   5.558 -0.4728  0.0783  0.0287
   86POP     P8 4428   7.682   3.504   5.546  0.1112  0.1121  0.2508
   86POP     O9 4429   7.774   3.492   5.663 -0.0131  0.3604  0.2975
   86POP    O10 4430   7.597   3.620   5.509 -0.1648  0.4855  0.0876
   86POP    O11 4431   7.759   3.460   5.422 -0.1134  0.1235 -0.1623
   86POP    C12 4432   7.675   3.461   5.308 -0.0963 -0.1238  0.5069
   86POP    C13 4433   7.717   3.355   5.201 -0.5573 -0.2809 -0.4847
   86POP    O14 4434   7.684   3.216   5.236 -0.3996 -0.3071  0.1952
   86POP    C15 4435   7.563   3.163   5.224 -0.3696 -0.1301 -0.1955
   86POP    O16 4436   7.463   3.232   5.223  0.2905  0.1946  0.5365
   86POP    C17 4437   7.559   3.013   5.256 -0.4524 -0.4362 -1.0241
   86POP    C18 4438   7.510   2.948   5.128 -0.0167  0.1322 -0.1617
   86POP    C19 4439   7.594   2.964   5.001  0.1899 -0.2332 -0.1731
   86POP    C20 4440   7.555   2.866   4.889 -0.0613  0.3933 -0.0746
   86POP    C21 4441   7.651   2.902   4.771 -0.2841  0.1333 -0.0780
   86POP    C22 4442   7.609   2.811   4.653 -0.2306 -0.6770 -0.2615
   86POP    C23 4443   7.704   2.826   4.535  0.3812 -0.0023 -0.4523
   86POP    C24 4444   7.739   2.974   4.501  0.3338  0.5509 -0.0141
   86POP    C25 4445   7.823   2.993   4.395 -0.2324 -0.2308  0.1668
   86POP    C26 4446   7.858   2.863   4.319  0.5058 -1.0907 -0.1629
   86POP    C27 4447   8.004   2.852   4.287  0.3691 -0.7907 -0.2796
   86POP    C28 4448   8.038   2.733   4.202  0.0164 -0.2565 -0.9398
   86POP    C29 4449   8.189   2.733   4.168 -0.0899  0.6036  0.1705
   86POP    C30 4450   8.206   2.600   4.091 -0.1131  0.4003  0.5165
   86POP    C31 4451   8.181   2.481   4.180  0.0624 -0.1865 -0.0181
   86POP    C32 4452   7.868   3.385   5.172  0.3305  0.2002 -0.3593
   86POP    O33 4453   7.908   3.511   5.104 -0.2506 -0.2109 -0.1987
   86POP    C34 4454   8.041   3.549   5.109 -0.2461  0.6800 -0.1950
   86POP    O35 4455   8.127   3.480   5.160 -0.0420  0.1437  0.1340
   86POP    C36 4456   8.077   3.694   5.079 -0.1226 -0.5608 -0.2405
   86POP    C37 4457   8.184   3.713   4.972 -0.5387 -0.1356  0.2027
   86POP    C38 4458   8.140   3.672   4.833  0.4062  0.4329 -0.1830
   86POP    C39 4459   8.231   3.726   4.722  0.0933  0.7295  0.3390
   86POP    C40 4460   8.205   3.651   4.594  0.1625  0.0049  0.6051
   86POP    C41 4461   8.300   3.701   4.490  0.2271  0.1381 -0.0842
   86POP    C42 4462   8.305   3.606   4.374  0.2097  0.2524  0.0713
   86POP    C43 4463   8.368   3.663   4.249 -0.3429  0.4718  0.4450
   86POP    C44 4464   8.301   3.799   4.229 -0.0666  0.2836 -0.5624
   86POP    C45 4465   8.308   3.839   4.084 -0.1550 -0.0728 -0.2454
   86POP    C46 4466   8.247   3.980   4.067 -0.7563  0.0066  0.0673
   86POP    C47 4467   8.321   4.080   4.150  0.1425  0.7734  0.0786
   86POP    C48 4468   8.262   4.214   4.126  0.8155 -0.6331  0.3913
   86POP    C49 4469   8.338   4.314   4.208  0.1678  0.6557 -0.6660
   86POP    C50 4470   8.287   4.461   4.185  0.0377  0.0905 -0.2624
   86POP    CA1 4471   8.249   2.344   4.137  1.1864  0.8879 -0.4963
   86POP    CA2 4472   8.346   2.314   4.248  0.3497  0.4492 -0.0889
   87POP     C1 4473   9.892   2.965   5.966 -0.2250  0.0896  0.4568
   87POP     C2 4474  10.126   2.970   5.917  0.5144  0.0792  0.2170
   87POP     C3 4475  10.028   3.101   6.090  0.0744 -0.3477 -0.1995
   87POP     N4 4476  10.009   3.051   5.953 -0.3220  0.0753  0.4065
   87POP     C5 4477   9.990   3.161   5.858 -0.2598 -0.7441  0.6609
   87POP     C6 4478   9.922   3.286   5.899 -0.2099 -0.5443 -0.0563
   87POP     O7 4479   9.922   3.380   5.795 -0.2419  0.1753  0.6085
   87POP     P8 4480   9.832   3.501   5.837  0.8186 -0.1827 -0.4354
   87POP     O9 4481   9.875   3.523   5.975 -0.2203 -0.4169  0.6149
   87POP    O10 4482   9.692   3.488   5.794 -0.0139 -0.0002  0.4362
   87POP    O11 4483   9.918   3.585   5.737 -0.2227  0.5019 -0.2327
   87POP    C12 4484   9.877   3.569   5.600 -0.0522 -0.2433  0.2285
   87POP    C13 4485   9.886   3.699   5.516 -0.1079  0.1657 -0.3540
   87POP    O14 4486   9.796   3.704   5.397  0.4538  0.0180  0.2555
   87POP    C15 4487   9.657   3.705   5.401  0.2556 -0.8707 -0.0111
   87POP    O16 4488   9.591   3.686   5.498  0.4017 -0.9806 -0.1816
   87POP    C17 4489   9.601   3.689   5.260  0.0741  0.0572 -0.3532
   87POP    C18 4490   9.541   3.546   5.257  0.2655  1.0812  0.2004
   87POP    C19 4491   9.516   3.488   5.117  0.0885 -0.0976 -0.3634
   87POP    C20 4492   9.428   3.592   5.048 -0.3981 -0.2277  0.2963
   87POP    C21 4493   9.393   3.572   4.905 -0.8847  0.1485 -0.4675
   87POP    C22 4494   9.515   3.552   4.815  0.1458  0.1548  0.1159
   87POP    C23 4495   9.473   3.508   4.675  0.6882  0.1105  0.5233
   87POP    C24 4496   9.396   3.605   4.590 -0.4439  0.4357 -0.2471
   87POP    C25 4497   9.344   3.581   4.461 -0.0499  0.1416 -0.0052
   87POP    C26 4498   9.384   3.440   4.414  0.5128 -1.2932 -0.5788
   87POP    C27 4499   9.322   3.416   4.280  0.2532  0.1458 -0.1471
   87POP    C28 4500   9.385   3.291   4.215 -0.5030 -0.5759  0.2820
   87POP    C29 4501   9.318   3.258   4.082  0.3599 -0.7029  0.2088
   87POP    C30 4502   9.396   3.155   3.998  0.3835 -0.5116 -1.0085
   87POP    C31 4503   9.313   3.117   3.876  0.3072 -0.4350 -0.5873
   87POP    C32 4504  10.036   3.704   5.484  0.0267  0.1763 -0.5129
   87POP    O33 4505  10.063   3.810   5.394 -0.8440  0.0287  0.0735
   87POP    C34 4506  10.195   3.809   5.348 -0.5793  0.4873 -0.4394
   87POP    O35 4507  10.278   3.738   5.407 -0.1003 -0.3394  0.2239
   87POP    C36 4508  10.213   3.896   5.230 -0.0673  0.4979 -0.1332
   87POP    C37 4509  10.169   3.827   5.097 -0.5597 -0.0166 -0.2130
   87POP    C38 4510  10.209   3.903   4.971  0.0152 -0.2649 -0.2746
   87POP    C39 4511  10.165   3.816   4.846  0.6515  0.6959 -0.5723
   87POP    C40 4512  10.017   3.781   4.862  0.1629  0.0808  0.2513
   87POP    C41 4513   9.989   3.743   4.716  0.1024  0.2665 -0.2835
   87POP    C42 4514   9.842   3.700   4.688  0.2835  0.5530  0.4392
   87POP    C43 4515   9.846   3.602   4.571 -0.6200 -0.1328  0.3374
   87POP    C44 4516   9.750   3.656   4.454 -0.4051 -0.5344  0.1099
   87POP    C45 4517   9.780   3.597   4.318  0.5370  0.2607 -0.0985
   87POP    C46 4518   9.748   3.690   4.203  0.5198  0.2708  1.1497
   87POP    C47 4519   9.595   3.704   4.195 -0.7754 -0.9221  0.8061
   87POP    C48 4520   9.522   3.814   4.106 -0.1413  0.3851  0.6624
   87POP    C49 4521   9.373   3.842   4.135 -0.4924 -0.4227  0.0387
   87POP    C50 4522   9.333   3.977   4.065 -0.7538 -0.2982  0.6093
   87POP    CA1 4523   9.376   3.010   3.783 -0.2045  0.6120 -0.0617
   87POP    CA2 4524   9.278   2.967   3.671  0.6832 -0.0394 -0.0259
   88POP     C1 4525   4.129   5.854   5.079  0.3839  0.2559 -0.5995
   88POP     C2 4526   4.057   6.074   5.033 -0.3593 -0.0025 -0.0228
   88POP     C3 4527   3.960   5.909   4.923 -0.2573 -0.3095  0.2992
   88POP     N4 4528   4.093   5.947   4.971  0.5242 -0.3841 -0.1547
   88POP     C5 4529   4.191   5.963   4.862  0.1808 -0.3623 -0.3160
   88POP     C6 4530   4.339   5.998   4.886 -0.7481  0.3876  0.2870
   88POP     O7 4531   4.435   5.895   4.904  0.1031  0.0771 -0.3482
   88POP     P8 4532   4.576   5.948   4.937  0.1259 -0.0188 -0.5175
   88POP     O9 4533   4.558   6.077   5.011  0.4713 -0.1988 -0.4333
   88POP    O10 4534   4.659   5.831   4.985 -0.1570 -0.2205 -0.7049
   88POP    O11 4535   4.608   5.983   4.791 -0.2225 -0.4299  0.2120
   88POP    C12 4536   4.599   5.875   4.705 -0.0578 -0.1913  0.1722
   88POP    C13 4537   4.578   5.923   4.559 -0.3095 -0.6531 -0.0368
   88POP    O14 4538   4.601   5.822   4.455 -0.3319 -0.1077 -0.2771
   88POP    C15 4539   4.507   5.730   4.430  0.3557 -0.1653 -0.3391
   88POP    O16 4540   4.410   5.722   4.505 -0.2319 -0.4141  0.6543
   88POP    C17 4541   4.520   5.649   4.304 -0.1088  0.6308  0.8316
   88POP    C18 4542   4.542   5.498   4.332  0.4510 -0.0126  0.2873
   88POP    C19 4543   4.550   5.427   4.198  0.4988 -0.3418  0.3064
   88POP    C20 4544   4.421   5.458   4.121  0.2618 -0.8134  0.2673
   88POP    C21 4545   4.425   5.370   3.993 -0.2945  0.3477 -0.3482
   88POP    C22 4546   4.405   5.211   4.013  0.1009  0.5545 -0.6436
   88POP    C23 4547   4.409   5.135   3.886  0.0359 -0.1430 -0.4674
   88POP    C24 4548   4.393   4.988   3.917 -0.2259 -0.2282 -0.1208
   88POP    C25 4549   4.342   4.918   3.813  0.0444  0.2399 -0.7584
   88POP    C26 4550   4.274   4.993   3.699  0.5300  0.0414  0.6430
   88POP    C27 4551   4.245   4.903   3.577  0.0222 -0.5379  0.3871
   88POP    C28 4552   4.378   4.838   3.532 -0.0684  0.6726 -0.3316
   88POP    C29 4553   4.370   4.804   3.384  0.4608 -0.1814  0.3115
   88POP    C30 4554   4.513   4.770   3.325  0.3115  0.1170 -0.5732
   88POP    C31 4555   4.524   4.806   3.180  0.3721 -0.6203  0.8023
   88POP    C32 4556   4.676   6.036   4.547 -0.5490 -0.1468  0.0231
   88POP    O33 4557   4.814   6.000   4.549 -0.2403 -0.9663  0.6839
   88POP    C34 4558   4.900   6.106   4.529  0.4925 -0.3919  0.5691
   88POP    O35 4559   4.865   6.220   4.557 -0.2252  0.2085  0.4463
   88POP    C36 4560   5.048   6.067   4.509  0.0489  0.2741 -0.2767
   88POP    C37 4561   5.076   6.053   4.361 -0.0646 -0.6730 -0.0356
   88POP    C38 4562   5.221   6.000   4.353 -0.0223 -0.0432 -0.2210
   88POP    C39 4563   5.263   6.001   4.208 -0.0089 -0.1093  0.2284
   88POP    C40 4564   5.408   5.951   4.191 -0.0755 -0.2783 -0.3725
   88POP    C41 4565   5.430   5.897   4.050 -0.2256  0.2379 -0.1918
   88POP    C42 4566   5.436   6.008   3.950 -0.7671  0.2795  0.6368
   88POP    C43 4567   5.424   5.952   3.809 -0.2212  0.5113 -0.4128
   88POP    C44 4568   5.379   6.056   3.712 -0.1877 -0.9003 -0.4569
   88POP    C45 4569   5.380   5.992   3.574 -0.8723  0.4044 -0.3727
   88POP    C46 4570   5.329   6.077   3.450  0.2678 -0.2732 -0.5516
   88POP    C47 4571   5.308   5.988   3.328  0.3992 -0.0353  0.1731
   88POP    C48 4572   5.266   6.061   3.198  0.4656  0.1860 -0.1526
   88POP    C49 4573   5.266   5.967   3.076 -0.6586 -0.0175 -0.2518
   88POP    C50 4574   5.244   6.050   2.954  0.0061  0.0457  0.3579
   88POP    CA1 4575   4.669   4.776   3.146  0.1400  0.2035 -0.0900
   88POP    CA2 4576   4.715   4.815   3.004  0.0873 -0.2519  0.2748
   89POP     C1 4577   8.413   4.619   5.878  1.5503 -0.0189  0.0398
   89POP     C2 4578   8.194   4.518   5.877  0.4843  0.7307 -0.5203
   89POP     C3 4579   8.386   4.396   5.953  0.3552  0.2593 -0.1368
   89POP     N4 4580   8.343   4.495   5.854 -0.3391 -0.7104 -0.1648
   89POP     C5 4581   8.381   4.451   5.718  0.0787  0.2775  0.6611
   89POP     C6 4582   8.324   4.320   5.664 -0.1718  0.7439  0.1049
   89POP     O7 4583   8.183   4.321   5.642  0.1688 -0.0508 -0.6938
   89POP     P8 4584   8.136   4.177   5.581  0.3713  0.0702 -0.2803
   89POP     O9 4585   7.994   4.193   5.607  0.4487 -0.4421 -0.9230
   89POP    O10 4586   8.215   4.077   5.644  0.3378  0.1191 -0.0874
   89POP    O11 4587   8.161   4.218   5.427  0.1187  0.4250 -0.5244
   89POP    C12 4588   8.048   4.299   5.399  0.0428 -0.4320  0.1811
   89POP    C13 4589   8.053   4.354   5.253 -0.1549  0.3913  0.0965
   89POP    O14 4590   7.929   4.415   5.217  0.5377  0.1185 -0.0485
   89POP    C15 4591   7.926   4.510   5.123  0.4247  0.5151 -0.2872
   89POP    O16 4592   7.817   4.526   5.075 -0.4396 -0.6848  0.1774
   89POP    C17 4593   8.055   4.569   5.052  0.6563 -0.0775 -0.4895
   89POP    C18 4594   8.007   4.674   4.953  0.1612  0.1754 -0.1798
   89POP    C19 4595   8.132   4.753   4.905 -0.2598  0.3843 -0.1064
   89POP    C20 4596   8.087   4.872   4.819 -0.0664  0.1239  0.3195
   89POP    C21 4597   8.031   4.833   4.690 -0.1564  0.2051  0.4914
   89POP    C22 4598   7.995   4.949   4.591  0.0627  0.8683 -0.1095
   89POP    C23 4599   7.924   4.903   4.464 -0.6129 -0.1799 -0.1990
   89POP    C24 4600   8.007   4.837   4.350 -0.3159  0.1663 -0.4979
   89POP    C25 4601   7.960   4.806   4.226  0.1173 -0.4043 -0.9333
   89POP    C26 4602   7.816   4.821   4.174  0.0834  0.3277  0.2824
   89POP    C27 4603   7.820   4.769   4.034  0.3942 -0.7682  0.0525
   89POP    C28 4604   7.681   4.790   3.962  0.0023  0.0582  0.1786
   89POP    C29 4605   7.688   4.741   3.820  0.2633 -0.0319 -0.1071
   89POP    C30 4606   7.777   4.841   3.751  0.1954 -0.1511  0.3957
   89POP    C31 4607   7.787   4.817   3.598 -0.4873  0.1547 -0.0705
   89POP    C32 4608   8.099   4.224   5.180 -0.4913  0.0333  0.9709
   89POP    O33 4609   8.132   4.214   5.040  0.0850 -0.0339  0.0205
   89POP    C34 4610   8.187   4.101   4.987 -0.4353 -0.0340 -0.1388
   89POP    O35 4611   8.218   4.011   5.061 -0.4158  0.0529 -0.5123
   89POP    C36 4612   8.222   4.106   4.833 -0.0327  0.3920  0.3763
   89POP    C37 4613   8.356   4.167   4.811 -0.0968  0.4230 -0.7088
   89POP    C38 4614   8.436   4.142   4.685  0.2051  0.5553  0.5007
   89POP    C39 4615   8.579   4.203   4.692  0.2110 -0.3530  0.2722
   89POP    C40 4616   8.657   4.172   4.563 -0.0715  0.1565  0.2445
   89POP    C41 4617   8.808   4.200   4.578  0.1145  0.1471  0.1621
   89POP    C42 4618   8.835   4.351   4.617  0.0665  0.0428 -0.0963
   89POP    C43 4619   8.974   4.373   4.671 -0.2474  0.6098  0.5612
   89POP    C44 4620   8.996   4.514   4.720 -0.0015 -0.0337 -0.0765
   89POP    C45 4621   9.092   4.535   4.836 -0.2691 -0.8681  0.2772
   89POP    C46 4622   9.216   4.453   4.803 -0.0899 -1.4899 -0.1415
   89POP    C47 4623   9.322   4.493   4.913  0.0963  0.0481  0.6753
   89POP    C48 4624   9.453   4.424   4.884  0.2658 -0.2924 -0.7447
   89POP    C49 4625   9.560   4.456   4.986  0.4308 -0.3478  0.0197
   89POP    C50 4626   9.500   4.448   5.122 -0.3676 -0.9459 -0.3649
   89POP    CA1 4627   7.872   4.919   3.522 -0.1896  0.2248 -0.4691
   89POP    CA2 4628   7.894   4.874   3.370 -0.2164 -0.5958  0.1239
   90POP     C1 4629   7.440   6.771   5.433  0.0811  0.1071 -0.0826
   90POP     C2 4630   7.373   6.672   5.632 -0.5488  0.0009 -0.3399
   90POP     C3 4631   7.424   6.890   5.637  0.1006 -0.2223 -0.3686
   90POP     N4 4632   7.354   6.792   5.553  0.7057  0.1199  0.1692
   90POP     C5 4633   7.215   6.822   5.523  0.0122 -0.3868 -0.0853
   90POP     C6 4634   7.111   6.720   5.464 -0.5332  0.0318  0.1771
   90POP     O7 4635   7.132   6.695   5.333  0.1510 -0.3774  0.1037
   90POP     P8 4636   7.033   6.595   5.265  0.1996 -0.0283 -0.1871
   90POP     O9 4637   6.899   6.641   5.288 -0.0217  0.1039 -0.5421
   90POP    O10 4638   7.078   6.467   5.319  0.7515  0.7455  0.7082
   90POP    O11 4639   7.091   6.591   5.114 -0.1407  0.3971 -0.2045
   90POP    C12 4640   7.226   6.625   5.099 -0.0352  0.0761  0.3214
   90POP    C13 4641   7.283   6.610   4.956  0.2700  0.5094  0.2959
   90POP    O14 4642   7.389   6.701   4.923  0.1010 -0.5802 -0.4239
   90POP    C15 4643   7.519   6.662   4.952 -0.3011  0.6256  0.2732
   90POP    O16 4644   7.538   6.571   5.032  0.0386 -0.5985  0.2994
   90POP    C17 4645   7.631   6.751   4.904  0.0279 -0.2423  0.4711
   90POP    C18 4646   7.717   6.661   4.816  0.4975 -0.3455 -0.2449
   90POP    C19 4647   7.798   6.750   4.716 -0.0399  0.1260 -0.5486
   90POP    C20 4648   7.695   6.847   4.660 -0.7208 -0.0941 -0.6538
   90POP    C21 4649   7.745   6.927   4.542 -0.2262 -0.2534  0.0375
   90POP    C22 4650   7.842   6.839   4.462  0.0706  0.1525 -0.5930
   90POP    C23 4651   7.892   6.935   4.354 -0.2037  0.3020  0.4225
   90POP    C24 4652   7.966   6.856   4.239 -0.4051 -0.0348  0.1383
   90POP    C25 4653   8.032   6.930   4.143  0.4314 -0.2811 -0.2576
   90POP    C26 4654   8.018   7.083   4.152 -0.1591  0.4853  0.1312
   90POP    C27 4655   8.074   7.142   4.021 -0.0583 -0.5806  0.1552
   90POP    C28 4656   8.062   7.294   4.016 -0.1538 -0.0016  0.1466
   90POP    C29 4657   8.138   7.344   3.894 -0.2199  0.0020 -0.4031
   90POP    C30 4658   8.121   7.492   3.881 -0.0591 -0.6697 -0.2413
   90POP    C31 4659   8.192   7.535   3.751  0.3434  0.1242  0.0783
   90POP    C32 4660   7.161   6.647   4.874 -0.1003 -0.2874  0.5196
   90POP    O33 4661   7.127   6.538   4.780 -0.4581 -0.5329  0.5826
   90POP    C34 4662   7.008   6.544   4.719 -0.3351  0.6775  0.1335
   90POP    O35 4663   6.928   6.631   4.749  0.1429 -0.1557 -0.1769
   90POP    C36 4664   6.999   6.447   4.603 -0.4794 -0.2469  0.0889
   90POP    C37 4665   6.953   6.524   4.476  0.4336 -0.0628 -0.0181
   90POP    C38 4666   6.971   6.442   4.354  0.1340 -0.0803  0.1610
   90POP    C39 4667   6.915   6.517   4.231 -0.3036  0.0346  0.2544
   90POP    C40 4668   6.916   6.418   4.113 -0.1499  0.4710  0.4942
   90POP    C41 4669   7.063   6.380   4.082 -0.4698  0.3908 -0.6474
   90POP    C42 4670   7.076   6.294   3.954 -0.4811  0.4927  0.8638
   90POP    C43 4671   6.984   6.346   3.843 -0.1934  0.2921  0.3782
   90POP    C44 4672   7.027   6.287   3.707  0.5070  0.4942 -0.6568
   90POP    C45 4673   6.982   6.374   3.585 -0.0170  0.3187 -0.4808
   90POP    C46 4674   7.043   6.317   3.454  0.0040  0.5504  0.4132
   90POP    C47 4675   7.012   6.382   3.324 -0.8626 -0.1177  0.4673
   90POP    C48 4676   7.064   6.299   3.207  0.1445  0.4380 -0.1200
   90POP    C49 4677   7.021   6.345   3.066 -0.6135  0.4513 -0.1338
   90POP    C50 4678   6.871   6.332   3.062 -0.0799  0.6446  0.2880
   90POP    CA1 4679   8.184   7.689   3.751 -0.4443  0.7082  0.9352
   90POP    CA2 4680   8.044   7.745   3.776  0.5736 -0.3483  0.0027
   91POP     C1 4681   8.735   6.805   5.799 -0.0396 -0.8295 -0.1717
   91POP     C2 4682   8.645   6.969   5.936 -0.2199 -0.0943 -0.1675
   91POP     C3 4683   8.606   6.749   5.998 -0.7609 -0.1858  0.1418
   91POP     N4 4684   8.616   6.842   5.881 -0.2643  0.6210  0.0631
   91POP     C5 4685   8.488   6.869   5.803  0.1870 -0.2626 -0.0634
   91POP     C6 4686   8.408   6.740   5.771  0.4217  0.1525 -0.0288
   91POP     O7 4687   8.468   6.652   5.676 -0.2702  0.0103  0.2611
   91POP     P8 4688   8.357   6.578   5.599  0.1438  0.5043  0.1433
   91POP     O9 4689   8.233   6.572   5.675  0.0867  0.0451 -0.1974
   91POP    O10 4690   8.420   6.472   5.531  0.4038  0.6109  1.3559
   91POP    O11 4691   8.340   6.694   5.494 -0.7789 -0.4671 -0.2569
   91POP    C12 4692   8.340   6.644   5.362 -0.0689  0.5175 -0.0577
   91POP    C13 4693   8.395   6.756   5.274  0.0465  0.3312 -1.3577
   91POP    O14 4694   8.411   6.724   5.137 -0.2842 -0.3772 -0.1721
   91POP    C15 4695   8.297   6.727   5.064 -0.0558 -0.3025 -0.7330
   91POP    O16 4696   8.183   6.739   5.116  0.2278 -0.2443 -1.2585
   91POP    C17 4697   8.308   6.722   4.912 -0.0331 -0.2402 -0.8513
   91POP    C18 4698   8.245   6.599   4.835  0.5469 -0.1273 -0.1794
   91POP    C19 4699   8.278   6.600   4.685  0.2518  0.6512 -0.2828
   91POP    C20 4700   8.157   6.640   4.601 -0.5117  0.8390  0.2184
   91POP    C21 4701   8.196   6.673   4.459 -0.1991  0.0381 -0.6105
   91POP    C22 4702   8.282   6.554   4.394 -0.2480  0.0694 -0.9194
   91POP    C23 4703   8.346   6.614   4.272  0.0008  0.1132 -0.1429
   91POP    C24 4704   8.451   6.526   4.203 -0.4940 -0.5552 -0.0099
   91POP    C25 4705   8.511   6.578   4.088  0.1201 -0.2162  0.5329
   91POP    C26 4706   8.457   6.713   4.038  0.9521  0.0721  0.0716
   91POP    C27 4707   8.501   6.746   3.897 -0.2677 -0.4262  0.2904
   91POP    C28 4708   8.651   6.761   3.876 -0.6838 -0.2333  0.6552
   91POP    C29 4709   8.676   6.794   3.729  0.3470  0.5271 -0.8442
   91POP    C30 4710   8.820   6.763   3.703  0.5792 -0.0559 -0.0158
   91POP    C31 4711   8.859   6.619   3.747 -0.3218  0.2146 -0.2295
   91POP    C32 4712   8.523   6.793   5.337 -0.6550  0.3040 -0.2672
   91POP    O33 4713   8.626   6.690   5.358 -0.3822  0.4000 -0.1863
   91POP    C34 4714   8.750   6.723   5.393  0.6250  0.3151 -0.2643
   91POP    O35 4715   8.781   6.837   5.427 -0.2336 -0.0783  0.6561
   91POP    C36 4716   8.836   6.607   5.428  0.2555 -0.8235  0.0090
   91POP    C37 4717   8.880   6.542   5.303 -0.3158 -0.1350  0.7426
   91POP    C38 4718   8.979   6.626   5.219 -0.2383 -0.4139 -0.4776
   91POP    C39 4719   9.004   6.573   5.082 -0.7194  0.5189  0.4024
   91POP    C40 4720   9.063   6.682   4.990 -0.5423 -0.4377 -0.1612
   91POP    C41 4721   9.088   6.635   4.847  0.2122  0.5514  0.3353
   91POP    C42 4722   9.160   6.748   4.771 -0.1152  0.0842 -0.5464
   91POP    C43 4723   9.180   6.717   4.624  0.0284  0.5569  0.4596
   91POP    C44 4724   9.199   6.854   4.557  0.4267 -0.4887 -0.3010
   91POP    C45 4725   9.235   6.829   4.411 -0.0370 -0.6672  0.1701
   91POP    C46 4726   9.380   6.789   4.402 -0.3343 -0.0894  0.9812
   91POP    C47 4727   9.413   6.756   4.254  0.3209 -0.4953 -0.5508
   91POP    C48 4728   9.560   6.722   4.235 -0.3586  0.5030  0.0662
   91POP    C49 4729   9.578   6.716   4.084 -0.0368 -0.1802 -0.0804
   91POP    C50 4730   9.713   6.690   4.039 -0.3472  0.0136 -0.0581
   91POP    CA1 4731   9.011   6.600   3.731  0.2882 -0.4525  0.5615
   91POP    CA2 4732   9.053   6.460   3.775  0.3659 -0.0845 -0.3487
   92POP     C1 4733   7.216   5.482   5.678 -0.2740  0.1247  0.4078
   92POP     C2 4734   7.407   5.444   5.794  0.2168 -0.2536 -0.0858
   92POP     C3 4735   7.262   5.643   5.839  0.2659  0.1232  0.1278
   92POP     N4 4736   7.327   5.556   5.739  0.1132 -0.2444  0.1013
   92POP     C5 4737   7.390   5.641   5.638 -0.1603 -0.1763 -0.5304
   92POP     C6 4738   7.536   5.627   5.592 -0.4655 -0.1454 -0.0031
   92POP     O7 4739   7.599   5.751   5.547  0.0742  0.0626  0.0019
   92POP     P8 4740   7.720   5.703   5.459  0.0022  0.1944 -0.0256
   92POP     O9 4741   7.640   5.648   5.345  0.6053 -0.2652  0.5675
   92POP    O10 4742   7.801   5.613   5.542  1.0887  0.4646 -0.0675
   92POP    O11 4743   7.774   5.845   5.422 -0.6577  0.3216 -0.0132
   92POP    C12 4744   7.710   5.884   5.296 -0.1631  0.1503  0.1801
   92POP    C13 4745   7.763   6.005   5.221 -0.6412  0.3824  0.3287
   92POP    O14 4746   7.702   6.024   5.094  0.4379 -0.2634 -0.2350
   92POP    C15 4747   7.590   6.101   5.088  0.4271 -0.5494  0.1592
   92POP    O16 4748   7.545   6.165   5.182 -0.3602 -0.4099 -0.2066
   92POP    C17 4749   7.513   6.103   4.955 -0.2158  0.4253 -0.4652
   92POP    C18 4750   7.502   6.244   4.900  0.3166 -0.3280 -0.0988
   92POP    C19 4751   7.433   6.247   4.766  0.1841 -0.8098  0.1619
   92POP    C20 4752   7.472   6.379   4.693  0.4880 -0.0425 -0.2869
   92POP    C21 4753   7.434   6.382   4.550  0.6559 -0.0929  0.9040
   92POP    C22 4754   7.458   6.515   4.489 -0.2924  0.2637 -0.3098
   92POP    C23 4755   7.447   6.495   4.335  0.5573  0.0412 -0.0237
   92POP    C24 4756   7.466   6.638   4.287  0.1739  0.3355 -0.8497
   92POP    C25 4757   7.452   6.661   4.151  0.4848 -0.5148 -0.0724
   92POP    C26 4758   7.445   6.531   4.060  0.4476 -0.8950  0.3343
   92POP    C27 4759   7.441   6.571   3.912 -0.0732  0.1781 -0.4213
   92POP    C28 4760   7.442   6.448   3.823 -0.8090 -0.7612  0.2766
   92POP    C29 4761   7.442   6.476   3.672 -0.3100  0.0541  0.0715
   92POP    C30 4762   7.470   6.341   3.600 -0.2358  0.0840 -1.0932
   92POP    C31 4763   7.465   6.377   3.454 -0.2564 -0.1974 -0.0727
   92POP    C32 4764   7.917   5.987   5.228  0.1738 -0.2193  0.1915
   92POP    O33 4765   7.975   5.859   5.200 -0.2742 -0.2266  0.0788
   92POP    C34 4766   7.995   5.828   5.068  0.6520 -0.2012 -0.8333
   92POP    O35 4767   7.986   5.909   4.980 -0.0011 -0.7508 -0.0227
   92POP    C36 4768   8.023   5.684   5.038 -0.1661 -0.6634 -0.0828
   92POP    C37 4769   8.155   5.685   4.956  0.1348 -0.1008 -0.1058
   92POP    C38 4770   8.205   5.542   4.908  0.2005  0.2762 -0.1985
   92POP    C39 4771   8.338   5.572   4.840  0.5181 -0.3159 -0.3514
   92POP    C40 4772   8.317   5.648   4.708  0.2134  0.3470 -0.3212
   92POP    C41 4773   8.450   5.659   4.635  0.2897 -0.0673 -0.2972
   92POP    C42 4774   8.463   5.746   4.515  0.3499  0.3601  0.3856
   92POP    C43 4775   8.612   5.765   4.484  0.3038 -0.2359 -0.8315
   92POP    C44 4776   8.619   5.880   4.386  0.1526  0.0344  0.1346
   92POP    C45 4777   8.765   5.895   4.347  0.2953 -0.4326 -0.0973
   92POP    C46 4778   8.770   6.009   4.247  0.3127 -0.1196 -0.3272
   92POP    C47 4779   8.720   6.131   4.313 -0.3379  0.5302  0.1698
   92POP    C48 4780   8.740   6.251   4.224 -0.5165  0.9128 -0.5294
   92POP    C49 4781   8.889   6.255   4.198 -0.4725 -0.1815  0.3489
   92POP    C50 4782   8.922   6.377   4.113  0.0887  0.2925 -0.4058
   92POP    CA1 4783   7.572   6.471   3.407  0.8298  0.2480 -0.2591
   92POP    CA2 4784   7.580   6.472   3.256  0.0267  0.0721  0.0291
   93POP     C1 4785   5.532   5.935   5.448  0.4228 -0.1449 -0.3745
   93POP     C2 4786   5.749   5.993   5.346 -0.1866  0.3230  0.4680
   93POP     C3 4787   5.729   5.855   5.537  0.3751  0.1089  0.2254
   93POP     N4 4788   5.669   5.888   5.410  0.1686 -0.1687  0.2106
   93POP     C5 4789   5.645   5.763   5.334  0.1929  0.3110 -0.4815
   93POP     C6 4790   5.597   5.787   5.186  0.0916  0.1413 -0.2506
   93POP     O7 4791   5.479   5.855   5.166 -0.0799  0.0736 -0.0266
   93POP     P8 4792   5.472   5.872   5.007  0.4477  0.2830  0.3481
   93POP     O9 4793   5.598   5.935   4.955  0.3796  0.6130 -0.0666
   93POP    O10 4794   5.340   5.941   4.983 -0.5087 -0.3057 -0.2912
   93POP    O11 4795   5.460   5.724   4.959 -0.6247  0.5885 -0.4476
   93POP    C12 4796   5.564   5.692   4.865  0.1504  0.3781  0.4401
   93POP    C13 4797   5.591   5.542   4.866 -0.7323 -0.6042 -1.0472
   93POP    O14 4798   5.733   5.513   4.818  0.0659  0.1978  0.3229
   93POP    C15 4799   5.844   5.562   4.888  0.5102 -0.5263  0.6253
   93POP    O16 4800   5.833   5.603   4.999  0.2053 -0.0602 -0.2091
   93POP    C17 4801   5.977   5.536   4.823  0.1075  0.5568  0.7140
   93POP    C18 4802   6.018   5.631   4.708  0.2008  0.2605 -1.0510
   93POP    C19 4803   6.151   5.585   4.638  0.1532  0.1113 -0.7130
   93POP    C20 4804   6.183   5.708   4.554  0.2181 -0.5595 -0.1297
   93POP    C21 4805   6.306   5.691   4.464  0.1606 -0.6549  0.1730
   93POP    C22 4806   6.441   5.660   4.537 -0.6304 -0.6061 -0.0462
   93POP    C23 4807   6.560   5.684   4.444  0.1151 -0.1800  0.7773
   93POP    C24 4808   6.684   5.606   4.468 -0.0650 -0.5903  0.2377
   93POP    C25 4809   6.785   5.612   4.370  0.1356  0.2587 -0.9435
   93POP    C26 4810   6.762   5.707   4.254  0.1586  0.6595  0.7158
   93POP    C27 4811   6.891   5.713   4.170  0.3715 -0.3761  0.0749
   93POP    C28 4812   6.869   5.792   4.040 -0.2648 -0.1448  0.5319
   93POP    C29 4813   7.011   5.805   3.982 -0.2307 -0.3621  0.2015
   93POP    C30 4814   7.014   5.871   3.841  0.4535  0.4818  0.3155
   93POP    C31 4815   7.153   5.886   3.777 -0.1439  0.0213 -0.3456
   93POP    C32 4816   5.482   5.474   4.787 -0.2705 -0.0898  0.4812
   93POP    O33 4817   5.465   5.540   4.665  0.5484  0.5273 -0.0256
   93POP    C34 4818   5.378   5.481   4.585  0.1317 -0.2912 -0.0871
   93POP    O35 4819   5.316   5.384   4.621  0.0533 -0.1718 -0.9476
   93POP    C36 4820   5.361   5.562   4.456 -0.2222 -0.4005  0.4307
   93POP    C37 4821   5.412   5.475   4.342 -0.0250 -0.0319 -0.3168
   93POP    C38 4822   5.427   5.541   4.208  0.3749 -0.2339 -0.0858
   93POP    C39 4823   5.470   5.447   4.089  0.1659 -0.0693  0.8637
   93POP    C40 4824   5.446   5.516   3.952 -0.0053 -0.3243  0.0248
   93POP    C41 4825   5.518   5.428   3.850 -0.0842  0.3022 -0.0062
   93POP    C42 4826   5.525   5.504   3.714 -0.0541  0.7983  0.4845
   93POP    C43 4827   5.607   5.422   3.613  0.4640 -0.2075 -0.0672
   93POP    C44 4828   5.596   5.482   3.476  0.4988 -0.5376  0.1069
   93POP    C45 4829   5.666   5.618   3.450 -0.6131  0.1188  0.1899
   93POP    C46 4830   5.653   5.656   3.305  0.8322  0.7589  0.0604
   93POP    C47 4831   5.704   5.795   3.292  0.1878 -0.5106  0.1650
   93POP    C48 4832   5.670   5.822   3.144 -0.4538 -0.2284  0.0823
   93POP    C49 4833   5.730   5.956   3.102  0.8000 -0.0840 -0.3293
   93POP    C50 4834   5.653   5.991   2.968 -0.4384  0.2750 -0.2048
   93POP    CA1 4835   7.148   5.956   3.643 -0.1680 -0.4028 -0.2002
   93POP    CA2 4836   7.284   5.948   3.577 -0.0523  0.5693  0.4985
   94POP     C1 4837   7.906   7.238   5.804 -0.2324  0.3183 -0.3291
   94POP     C2 4838   7.910   7.461   5.765 -0.3217 -0.0306 -0.7175
   94POP     C3 4839   8.108   7.353   5.874 -0.6669 -0.2940 -0.4455
   94POP     N4 4840   8.004   7.344   5.772  0.5421 -0.0949 -1.0281
   94POP     C5 4841   8.066   7.353   5.642  0.1796  0.3416 -0.0455
   94POP     C6 4842   8.107   7.215   5.595 -0.5996 -0.4037 -0.8606
   94POP     O7 4843   8.229   7.223   5.524  0.9402 -0.4124 -0.1576
   94POP     P8 4844   8.274   7.081   5.493  0.3149 -0.1378  0.3608
   94POP     O9 4845   8.415   7.075   5.440  0.4600 -0.0655  0.2928
   94POP    O10 4846   8.230   6.990   5.606  0.0717 -0.9159 -0.3321
   94POP    O11 4847   8.176   7.042   5.373  0.5682 -0.2146  0.0634
   94POP    C12 4848   8.245   7.087   5.251 -0.5916 -0.7090 -0.0665
   94POP    C13 4849   8.166   7.089   5.120  0.7042  0.4715  1.0015
   94POP    O14 4850   8.248   7.111   4.999  0.0590 -0.2427 -0.0155
   94POP    C15 4851   8.188   7.105   4.877  0.1786  0.0597  0.0430
   94POP    O16 4852   8.079   7.046   4.875 -0.3228 -0.1004 -0.0340
   94POP    C17 4853   8.271   7.141   4.749  0.1029 -0.2771 -0.5001
   94POP    C18 4854   8.211   7.100   4.616 -0.8512  0.8096  0.0405
   94POP    C19 4855   8.309   7.139   4.506 -0.0255  0.0211 -0.1781
   94POP    C20 4856   8.445   7.070   4.524 -0.0745 -0.3794  0.3166
   94POP    C21 4857   8.528   7.124   4.403  0.8470 -0.1790 -0.3964
   94POP    C22 4858   8.467   7.088   4.274  0.0261 -0.5392  0.0999
   94POP    C23 4859   8.543   7.148   4.161  0.3356 -0.8814  0.4962
   94POP    C24 4860   8.485   7.086   4.030  0.0336  0.3561  0.7696
   94POP    C25 4861   8.523   7.116   3.898 -0.7848  0.2187  0.1273
   94POP    C26 4862   8.637   7.207   3.858  0.0521 -0.7382  0.2215
   94POP    C27 4863   8.660   7.215   3.708  0.4218  0.2966 -0.6456
   94POP    C28 4864   8.798   7.279   3.681  0.1940  0.3229 -0.0080
   94POP    C29 4865   8.834   7.260   3.537 -0.2315  0.0041 -0.7221
   94POP    C30 4866   8.953   7.351   3.518 -0.0662 -0.1258 -0.6080
   94POP    C31 4867   9.002   7.335   3.374 -0.0110  0.4830 -0.0168
   94POP    C32 4868   8.050   7.190   5.140  0.0208  0.1514 -0.8026
   94POP    O33 4869   8.086   7.320   5.178  0.4277 -0.6162  0.2501
   94POP    C34 4870   7.991   7.407   5.220  0.0453 -0.4824 -0.0045
   94POP    O35 4871   7.884   7.356   5.273 -0.2450  0.0578 -0.4794
   94POP    C36 4872   8.024   7.555   5.226  0.1624  0.1509 -1.1298
   94POP    C37 4873   8.047   7.611   5.086  0.3118 -0.7269 -0.2539
   94POP    C38 4874   7.917   7.632   5.008 -0.0135  0.1961  0.0088
   94POP    C39 4875   7.944   7.700   4.874  0.8011 -0.2226  0.0570
   94POP    C40 4876   8.006   7.838   4.904  0.4714  0.3886 -0.3982
   94POP    C41 4877   8.006   7.929   4.785  0.0091  0.0734  0.7350
   94POP    C42 4878   8.109   7.876   4.685  0.2850  1.0138 -0.1184
   94POP    C43 4879   8.107   7.968   4.564  0.2351  0.1229 -0.0235
   94POP    C44 4880   7.967   7.992   4.511 -0.1880  0.3498 -0.3175
   94POP    C45 4881   7.951   8.098   4.401 -0.4708  0.0708  0.3458
   94POP    C46 4882   8.055   8.068   4.292  0.5320  0.3040 -0.2088
   94POP    C47 4883   8.017   8.147   4.167 -0.2969  0.8558  0.5071
   94POP    C48 4884   8.115   8.136   4.056 -0.0241 -0.4725  0.2068
   94POP    C49 4885   8.073   8.213   3.934  0.6247  0.6037 -0.1567
   94POP    C50 4886   8.177   8.179   3.828  0.0185  0.2482  0.1664
   94POP    CA1 4887   9.034   7.477   3.312  0.4447 -0.1992  0.6063
   94POP    CA2 4888   8.903   7.567   3.326 -0.1877 -0.7636  0.4020
   95POP     C1 4889   7.459   4.817   5.478  0.5168 -0.1907  0.1806
   95POP     C2 4890   7.365   4.870   5.267  0.0197 -0.3920 -0.7022
   95POP     C3 4891   7.225   4.773   5.437  0.4742  0.0949  0.3092
   95POP     N4 4892   7.338   4.866   5.410  0.0428 -0.3308  0.0904
   95POP     C5 4893   7.282   4.989   5.460  0.3911 -0.1589  0.4283
   95POP     C6 4894   7.371   5.113   5.490  0.1331  0.3110  0.0467
   95POP     O7 4895   7.440   5.153   5.373 -0.1735  0.0782 -0.3721
   95POP     P8 4896   7.500   5.291   5.398  0.4182 -0.1630 -0.0009
   95POP     O9 4897   7.592   5.274   5.513 -0.1841  0.1563 -0.5485
   95POP    O10 4898   7.379   5.380   5.419  0.3917 -0.1306 -0.3806
   95POP    O11 4899   7.577   5.321   5.267 -0.3849  0.2736  0.3959
   95POP    C12 4900   7.463   5.360   5.184 -0.2509  0.1026 -0.1274
   95POP    C13 4901   7.500   5.410   5.047 -0.4601 -0.1101 -0.0814
   95POP    O14 4902   7.523   5.304   4.947  0.4067  0.1375 -0.4012
   95POP    C15 4903   7.496   5.327   4.819 -0.1445 -0.1246 -0.8195
   95POP    O16 4904   7.407   5.409   4.789 -0.3960 -0.1779  0.1464
   95POP    C17 4905   7.543   5.215   4.726  0.1469  0.1948 -0.9650
   95POP    C18 4906   7.495   5.236   4.586 -0.1037 -0.2517 -0.0340
   95POP    C19 4907   7.565   5.164   4.474 -0.3815  0.4794 -0.9653
   95POP    C20 4908   7.493   5.193   4.343  0.3361  0.4212 -0.4923
   95POP    C21 4909   7.581   5.164   4.221  0.4603  0.0459  0.4058
   95POP    C22 4910   7.511   5.189   4.085 -0.2154 -0.1408  0.0196
   95POP    C23 4911   7.617   5.197   3.976  0.2535  0.6172  0.0284
   95POP    C24 4912   7.578   5.310   3.877 -0.3868  0.3849  0.2627
   95POP    C25 4913   7.672   5.339   3.778  0.2918 -1.3207 -0.0372
   95POP    C26 4914   7.803   5.257   3.772 -0.3594 -0.3170 -0.6334
   95POP    C27 4915   7.917   5.335   3.698  0.7708 -0.3812 -0.5639
   95POP    C28 4916   8.044   5.255   3.719 -0.1503  0.1617 -0.0765
   95POP    C29 4917   8.159   5.352   3.686 -0.8164 -0.1192 -0.0318
   95POP    C30 4918   8.297   5.290   3.696 -0.0588 -0.3213 -0.1986
   95POP    C31 4919   8.411   5.396   3.707  0.0124  0.5365  0.2985
   95POP    C32 4920   7.629   5.496   5.076 -0.2095  0.4363 -0.5410
   95POP    O33 4921   7.672   5.584   4.976  0.1878  0.0312 -0.5529
   95POP    C34 4922   7.584   5.687   4.947  0.8236  0.0400  0.2345
   95POP    O35 4923   7.495   5.724   5.018  0.1545  0.2237  0.2783
   95POP    C36 4924   7.642   5.786   4.848  0.0977  0.0662 -0.3745
   95POP    C37 4925   7.605   5.755   4.702  0.6436  0.3058 -0.1185
   95POP    C38 4926   7.671   5.862   4.616 -0.6928 -0.6806  0.0137
   95POP    C39 4927   7.817   5.833   4.610 -0.4788  0.2854 -0.4005
   95POP    C40 4928   7.877   5.934   4.509  1.1905  0.7738  0.3923
   95POP    C41 4929   8.026   5.920   4.470 -0.2030  0.0554 -0.1410
   95POP    C42 4930   8.060   6.011   4.351 -0.2068  0.3933 -0.5273
   95POP    C43 4931   8.191   5.963   4.291  0.9782 -0.3704 -0.7845
   95POP    C44 4932   8.227   6.058   4.181 -0.5807  0.4735  0.4677
   95POP    C45 4933   8.346   5.988   4.110  0.2107 -0.2099  0.0283
   95POP    C46 4934   8.407   6.073   4.006 -0.2680  0.0248  0.4148
   95POP    C47 4935   8.307   6.112   3.893 -0.1975  0.2445 -0.2097
   95POP    C48 4936   8.372   6.213   3.798 -0.5531 -0.2318  0.4408
   95POP    C49 4937   8.260   6.255   3.710 -0.0360 -0.5393  0.3313
   95POP    C50 4938   8.323   6.345   3.607 -0.0500  0.5496  0.1922
   95POP    CA1 4939   8.537   5.358   3.628  0.6291 -0.5363  0.4571
   95POP    CA2 4940   8.502   5.337   3.479 -0.4569  0.4292  0.2966
   96POP     C1 4941   5.810   3.165   4.622 -0.0849  0.2696  0.4675
   96POP     C2 4942   6.016   3.266   4.722  0.0393 -0.3656  0.1963
   96POP     C3 4943   5.868   3.377   4.578 -0.0485  0.5995  0.3528
   96POP     N4 4944   5.935   3.244   4.601 -0.2323 -0.1085 -0.2776
   96POP     C5 4945   6.006   3.200   4.476 -0.0547 -0.2379 -0.1156
   96POP     C6 4946   6.031   3.047   4.455 -0.3480 -0.1256 -0.8416
   96POP     O7 4947   5.957   2.975   4.354 -0.6644 -0.5064 -0.6813
   96POP     P8 4948   6.014   2.832   4.366 -0.0983 -0.1481 -0.3000
   96POP     O9 4949   6.073   2.795   4.497  0.0777 -0.4311  0.2016
   96POP    O10 4950   5.924   2.754   4.286  0.0592 -0.4985 -0.4289
   96POP    O11 4951   6.147   2.855   4.278 -0.0537 -0.2859 -0.2564
   96POP    C12 4952   6.115   2.824   4.139  0.1003 -0.1565 -0.0069
   96POP    C13 4953   6.202   2.906   4.041 -0.0474 -0.1686  0.6752
   96POP    O14 4954   6.154   2.900   3.904 -0.1840 -0.6243  0.7122
   96POP    C15 4955   6.200   2.970   3.799 -0.0801 -0.2392  0.0496
   96POP    O16 4956   6.267   3.075   3.815 -0.0739  0.1903 -0.2836
   96POP    C17 4957   6.147   2.924   3.660  0.0060 -0.0169 -0.2824
   96POP    C18 4958   6.176   3.012   3.532 -0.5224 -0.2622 -0.1094
   96POP    C19 4959   6.077   2.980   3.420  0.8300 -0.2147 -0.7840
   96POP    C20 4960   6.090   3.076   3.297 -0.4800  0.3500 -0.1376
   96POP    C21 4961   6.218   3.054   3.206  0.1309 -0.4259  0.4303
   96POP    C22 4962   6.332   3.144   3.243 -0.2871 -0.2735  0.5347
   96POP    C23 4963   6.455   3.125   3.144 -0.5282  0.3865 -0.1599
   96POP    C24 4964   6.500   2.984   3.135 -0.4350  0.4008 -0.1676
   96POP    C25 4965   6.623   2.955   3.081  0.0345 -0.0365 -0.0249
   96POP    C26 4966   6.726   3.063   3.036 -0.2546  0.4733 -0.0033
   96POP    C27 4967   6.854   2.991   3.005  0.0601  0.0401  0.7314
   96POP    C28 4968   6.840   2.898   2.875  0.2374  0.2638  0.1429
   96POP    C29 4969   6.979   2.836   2.839 -0.1279 -0.7593  0.1074
   96POP    C30 4970   7.029   2.744   2.948 -0.1493  0.5530 -0.5685
   96POP    C31 4971   7.154   2.668   2.899 -0.4540 -0.0690 -0.4145
   96POP    C32 4972   6.347   2.868   4.057 -0.2406 -0.2142  0.2197
   96POP    O33 4973   6.364   2.735   4.009  0.0894  0.5385  0.0926
   96POP    C34 4974   6.495   2.689   4.021 -0.5186  0.7091  0.0195
   96POP    O35 4975   6.567   2.721   4.111 -0.2043 -0.3142  0.2243
   96POP    C36 4976   6.530   2.573   3.931  0.0900 -0.3763 -0.6890
   96POP    C37 4977   6.485   2.584   3.786  0.5502  0.1369  0.0749
   96POP    C38 4978   6.545   2.698   3.707  1.3208 -0.1289 -0.1928
   96POP    C39 4979   6.484   2.706   3.566  0.0961  0.1577  0.1053
   96POP    C40 4980   6.552   2.815   3.480  0.1724 -0.3647  0.3894
   96POP    C41 4981   6.553   2.949   3.556 -0.3141 -0.3795  0.0417
   96POP    C42 4982   6.659   3.029   3.481  0.3358  0.0918  0.0864
   96POP    C43 4983   6.680   3.171   3.526  0.0374  0.1729  0.3822
   96POP    C44 4984   6.794   3.239   3.451 -0.2152  0.2025 -0.2906
   96POP    C45 4985   6.927   3.164   3.456  0.7112  0.5996 -0.2337
   96POP    C46 4986   7.033   3.252   3.395 -0.4976  0.3895  0.3561
   96POP    C47 4987   7.020   3.283   3.246 -0.5537  0.2330  0.7392
   96POP    C48 4988   7.162   3.322   3.193  0.5964 -0.5102  0.3940
   96POP    C49 4989   7.141   3.373   3.051  0.0968  0.2774 -0.3799
   96POP    C50 4990   7.093   3.517   3.037  0.1574  0.1624 -0.1712
   96POP    CA1 4991   7.203   2.555   2.989  0.6849 -0.2423 -0.0371
   96POP    CA2 4992   7.091   2.456   3.022 -0.5441 -0.1583 -0.1073
   97POP     C1 4993  15.068   8.124   0.367 -0.2573  0.2905  0.1261
   97POP     C2 4994  15.234   8.292   0.424  0.5159  0.3881  0.3120
   97POP     C3 4995  15.017   8.339   0.320 -1.0578 -0.1956  0.2104
   97POP     N4 4996  15.087   8.258   0.416 -0.9455 -0.1298  0.3220
   97POP     C5 4997  15.027   8.276   0.550 -0.0298 -0.4496  0.2810
   97POP     C6 4998  15.035   8.418   0.610 -0.0571  0.5393 -0.0972
   97POP     O7 4999  15.027   8.415   0.757 -0.0690 -0.7213  0.1783
   97POP     P8 5000  15.039   8.569   0.787 -0.1277 -0.0638 -0.3018
   97POP     O9 5001  15.037   8.662   0.670 -0.3126 -0.1156  0.4507
   97POP    O10 5002  14.953   8.602   0.898 -0.2003 -0.3851  0.1789
   97POP    O11 5003  15.187   8.559   0.836 -0.4656  0.5081  0.0046
   97POP    C12 5004  15.173   8.486   0.958  0.6735 -0.9809 -0.9017
   97POP    C13 5005  15.307   8.487   1.033 -0.0683  0.1804 -0.5925
   97POP    O14 5006  15.315   8.415   1.156 -0.2959 -0.1066  0.6022
   97POP    C15 5007  15.298   8.285   1.160 -0.2193  0.1192 -0.5294
   97POP    O16 5008  15.297   8.219   1.054 -0.0305 -0.0579 -0.8315
   97POP    C17 5009  15.282   8.220   1.294 -0.4402 -0.5211 -0.3258
   97POP    C18 5010  15.384   8.265   1.399  0.0313 -0.5262  0.7482
   97POP    C19 5011  15.339   8.235   1.541 -0.3206 -0.6706  0.0801
   97POP    C20 5012  15.458   8.268   1.636 -0.6024  0.2019  0.1018
   97POP    C21 5013  15.432   8.202   1.770 -0.7710  0.5402  0.0393
   97POP    C22 5014  15.574   8.226   1.847 -0.0475  0.3046  0.5519
   97POP    C23 5015  15.563   8.164   1.990 -0.3751 -0.4309  0.0470
   97POP    C24 5016  15.693   8.181   2.061  0.3754 -0.5956  0.5934
   97POP    C25 5017  15.707   8.130   2.191  0.2096 -0.1635  0.0374
   97POP    C26 5018  15.585   8.069   2.266 -0.0497 -0.0402 -0.2006
   97POP    C27 5019  15.620   7.978   2.386 -0.1854 -0.7433 -0.0754
   97POP    C28 5020  15.735   7.885   2.343  0.2871 -0.2786 -0.1530
   97POP    C29 5021  15.766   7.792   2.459 -0.1584  0.0493 -0.3083
   97POP    C30 5022  15.653   7.687   2.469  0.5516  0.4357  0.2106
   97POP    C31 5023  15.685   7.597   2.590 -0.4204 -0.0029  0.2189
   97POP    C32 5024  15.347   8.631   1.063 -0.0943  0.2018  0.3575
   97POP    O33 5025  15.242   8.716   1.114 -0.3545  0.2144  0.3321
   97POP    C34 5026  15.285   8.845   1.125  0.4663  0.0126  0.2831
   97POP    O35 5027  15.375   8.879   1.056  0.0732 -0.2661 -0.1014
   97POP    C36 5028  15.200   8.942   1.207  0.1483  0.0043  0.6790
   97POP    C37 5029  15.262   8.942   1.348  0.1861 -0.4795 -0.4043
   97POP    C38 5030  15.215   9.060   1.427  0.1753 -0.1117  0.0966
   97POP    C39 5031  15.252   9.051   1.572 -0.1187  0.7286 -0.4461
   97POP    C40 5032  15.398   9.111   1.591 -0.2137 -0.0793 -0.2306
   97POP    C41 5033  15.465   9.052   1.716 -0.2912  0.4570  0.0534
   97POP    C42 5034  15.385   9.101   1.840 -0.0886 -0.5389 -0.0748
   97POP    C43 5035  15.432   9.046   1.971 -0.2172  0.0772 -1.1422
   97POP    C44 5036  15.349   9.115   2.088 -0.6781  0.1696  0.3146
   97POP    C45 5037  15.387   9.069   2.231  0.2817  0.1726  0.1698
   97POP    C46 5038  15.539   9.098   2.250  0.3483  0.0769 -0.0721
   97POP    C47 5039  15.589   9.032   2.374  0.0666 -0.3538  0.2372
   97POP    C48 5040  15.735   9.075   2.390  0.2251  0.5150  0.2936
   97POP    C49 5041  15.799   9.017   2.518 -0.2414 -0.1171  0.2665
   97POP    C50 5042  15.745   9.068   2.653 -0.3230 -0.7993  0.0929
   97POP    CA1 5043  15.825   7.546   2.576 -0.2297 -0.4959 -0.1850
   97POP    CA2 5044  15.875   7.470   2.701 -0.1738  0.6682 -0.4604
   98POP     C1 5045  14.271   8.457   1.198 -0.3934  0.4203  0.4446
   98POP     C2 5046  14.363   8.435   0.984 -0.7065 -0.0175 -0.2145
   98POP     C3 5047  14.141   8.493   0.996  0.4872  0.1392 -0.2888
   98POP     N4 5048  14.240   8.409   1.061  0.1343 -0.1748 -0.5026
   98POP     C5 5049  14.200   8.273   1.079  0.1759  0.7777 -0.0152
   98POP     C6 5050  14.174   8.186   0.958  0.0203  0.1577 -0.1691
   98POP     O7 5051  14.158   8.051   0.994  0.5403 -0.0298 -0.0428
   98POP     P8 5052  14.151   7.950   0.873  0.1991  0.1440  0.0076
   98POP     O9 5053  14.110   7.815   0.915  0.6875  0.0596 -0.0286
   98POP    O10 5054  14.097   8.017   0.751 -0.2469 -0.0966 -0.1054
   98POP    O11 5055  14.304   7.945   0.865  0.1219 -0.1041 -0.1978
   98POP    C12 5056  14.367   7.844   0.947  0.3992  0.1686  0.1812
   98POP    C13 5057  14.514   7.876   0.971  0.0118  0.0470  0.6375
   98POP    O14 5058  14.596   7.781   1.048  0.0971  0.1794  0.2500
   98POP    C15 5059  14.624   7.656   1.004  0.1890  0.0207  0.4880
   98POP    O16 5060  14.614   7.617   0.885 -0.8602 -0.0919 -0.1410
   98POP    C17 5061  14.691   7.564   1.104 -0.4766  0.4273  0.2745
   98POP    C18 5062  14.799   7.473   1.045  0.0140 -0.7808  0.4264
   98POP    C19 5063  14.844   7.370   1.154  0.1951 -0.3768  0.6780
   98POP    C20 5064  14.931   7.262   1.096  0.8760 -0.2343  0.0273
   98POP    C21 5065  15.063   7.325   1.052 -0.1254  0.0243  0.4213
   98POP    C22 5066  15.172   7.219   1.011  0.3520 -0.3754  0.0479
   98POP    C23 5067  15.306   7.270   1.070 -0.6584 -1.0205 -0.2037
   98POP    C24 5068  15.343   7.413   1.030  0.3093 -0.1537 -0.5344
   98POP    C25 5069  15.456   7.457   1.096  0.0128 -0.3396  0.2529
   98POP    C26 5070  15.511   7.368   1.203  0.0136  0.3232 -0.3068
   98POP    C27 5071  15.498   7.434   1.338  0.1033  1.1405 -0.5164
   98POP    C28 5072  15.550   7.328   1.440  0.5407  0.2480 -0.1998
   98POP    C29 5073  15.531   7.343   1.595  0.3467 -0.6516 -0.4722
   98POP    C30 5074  15.597   7.224   1.672  0.1173 -0.2633  0.3041
   98POP    C31 5075  15.532   7.092   1.640  0.1636  0.0072  0.0723
   98POP    C32 5076  14.510   8.014   1.045 -0.4636 -0.1340 -0.1648
   98POP    O33 5077  14.481   8.001   1.187  0.1567 -0.0291  0.6571
   98POP    C34 5078  14.494   8.115   1.261  0.3987 -0.3249 -0.3393
   98POP    O35 5079  14.520   8.224   1.212 -0.1796 -0.7169 -0.3530
   98POP    C36 5080  14.480   8.100   1.414 -0.4741  0.3723 -0.2313
   98POP    C37 5081  14.613   8.053   1.471  0.0882  0.2366  0.4202
   98POP    C38 5082  14.728   8.152   1.441  0.0431 -0.2775  0.1779
   98POP    C39 5083  14.865   8.087   1.459 -0.0243 -0.0177 -0.5806
   98POP    C40 5084  14.882   8.062   1.607  0.1785 -0.2973  0.6072
   98POP    C41 5085  15.017   7.993   1.629  0.0634 -0.8463  0.1301
   98POP    C42 5086  15.027   7.968   1.778  0.6868 -0.5271  0.2934
   98POP    C43 5087  14.966   7.836   1.825  0.0981 -0.1015 -1.0028
   98POP    C44 5088  15.012   7.801   1.968  0.0883 -0.2692  0.3062
   98POP    C45 5089  14.947   7.674   2.020 -0.0114  1.0048 -0.2379
   98POP    C46 5090  14.990   7.654   2.163  0.0416  1.1428  0.1387
   98POP    C47 5091  15.125   7.579   2.139 -0.4360 -0.3416  0.3973
   98POP    C48 5092  15.168   7.527   2.278 -0.4725  0.1965  0.2449
   98POP    C49 5093  15.299   7.450   2.279  0.0756  0.1936 -0.9786
   98POP    C50 5094  15.292   7.323   2.195 -0.0660 -0.3998  0.0762
   98POP    CA1 5095  15.635   6.985   1.670 -0.9402 -0.4438 -0.1090
   98POP    CA2 5096  15.576   6.846   1.636  0.4168  0.0890  0.4980
   99POP     C1 5097   2.482   7.620  11.618 -0.3734  0.1641 -0.7249
   99POP     C2 5098   2.330   7.485  11.738 -0.3475  0.1895  0.1511
   99POP     C3 5099   2.302   7.728  11.724  0.5041 -0.1844 -0.2303
   99POP     N4 5100   2.400   7.615  11.741 -0.2905 -0.0462  0.4874
   99POP     C5 5101   2.494   7.617  11.858  0.2034 -0.2588  0.6775
   99POP     C6 5102   2.448   7.591  12.001  0.5764  0.1378  0.5491
   99POP     O7 5103   2.363   7.682  12.062 -0.2314  0.1808 -0.2710
   99POP     P8 5104   2.458   7.795  12.128  0.2115  0.0598  0.0893
   99POP     O9 5105   2.368   7.861   0.048 -0.0761  0.9227 -1.1850
   99POP    O10 5106   2.537   7.867  12.026  0.1951  0.1737 -0.5497
   99POP    O11 5107   2.543   7.689   0.041  0.1391  0.3224  0.2363
   99POP    C12 5108   2.503   7.668   0.176 -0.0672 -0.4436 -0.0994
   99POP    C13 5109   2.492   7.525   0.218  0.6666  0.0314  0.0125
   99POP    O14 5110   2.418   7.493   0.345 -0.0563 -0.0741 -0.7313
   99POP    C15 5111   2.289   7.511   0.373  0.4700 -0.2820  0.5456
   99POP    O16 5112   2.205   7.539   0.278 -0.1664  0.2383  0.4488
   99POP    C17 5113   2.246   7.523   0.518  0.4184  0.4823  0.4656
   99POP    C18 5114   2.204   7.659   0.578 -0.2349 -0.3449 -0.0645
   99POP    C19 5115   2.201   7.662   0.727 -0.9107 -0.3590 -0.1874
   99POP    C20 5116   2.174   7.804   0.777 -0.0718  0.2056 -0.5233
   99POP    C21 5117   2.236   7.820   0.915  0.0349 -0.2585 -0.0361
   99POP    C22 5118   2.231   7.954   0.981 -0.4787 -0.2004  0.6388
   99POP    C23 5119   2.300   7.944   1.119  0.6911  0.0127  0.1376
   99POP    C24 5120   2.257   8.064   1.203  0.3599  0.1170  0.9203
   99POP    C25 5121   2.279   8.079   1.339 -0.4348  0.1201  0.8996
   99POP    C26 5122   2.360   7.976   1.419  0.5808  0.7340  0.5678
   99POP    C27 5123   2.369   8.030   1.562 -0.6525 -0.8926 -0.4587
   99POP    C28 5124   2.486   7.951   1.627 -0.2825  0.4381  0.1673
   99POP    C29 5125   2.553   8.013   1.747  0.0067 -0.1776 -0.0734
   99POP    C30 5126   2.663   7.926   1.805  0.0055  0.5655  0.4371
   99POP    C31 5127   2.725   7.982   1.930  0.1159  0.1451  0.6784
   99POP    C32 5128   2.640   7.477   0.221 -0.3940  0.1302  1.0082
   99POP    O33 5129   2.737   7.562   0.286 -0.1113  0.4257 -0.3712
   99POP    C34 5130   2.862   7.519   0.309  0.4004 -0.0960 -0.5805
   99POP    O35 5131   2.902   7.409   0.283  0.3470 -0.4392  0.6353
   99POP    C36 5132   2.941   7.617   0.392  0.1352  0.8776  0.5573
   99POP    C37 5133   2.962   7.564   0.533  0.5834  0.2345 -0.2833
   99POP    C38 5134   3.022   7.672   0.626 -0.1076  0.1245  0.4904
   99POP    C39 5135   3.042   7.624   0.773 -0.2176 -0.3552  0.0034
   99POP    C40 5136   3.074   7.740   0.867  0.0065 -0.5084 -0.2806
   99POP    C41 5137   3.095   7.709   1.014  0.1748  0.3079 -0.6276
   99POP    C42 5138   3.104   7.837   1.098  0.0310  0.1771 -0.4014
   99POP    C43 5139   3.104   7.821   1.247 -0.1147  0.5438  0.0744
   99POP    C44 5140   3.058   7.942   1.328 -0.1247  0.4119 -0.1647
   99POP    C45 5141   3.093   7.905   1.470  0.0103  0.4621  0.6617
   99POP    C46 5142   3.075   8.024   1.568  0.3538 -0.3161 -0.1127
   99POP    C47 5143   3.127   7.993   1.709  0.5289 -0.1713 -0.6153
   99POP    C48 5144   3.118   8.118   1.793 -0.1712 -0.0825 -0.3245
   99POP    C49 5145   3.184   8.241   1.721  0.0844  0.2064 -0.4077
   99POP    C50 5146   3.201   8.347   1.826 -0.2874 -0.4056 -0.0866
   99POP    CA1 5147   2.824   7.890   1.994  0.2937  0.1100  0.4075
   99POP    CA2 5148   2.905   7.963   2.103  0.3506 -0.3069  0.4690
  100POP     C1 5149  16.458   9.577  11.889 -0.1625 -0.3220  0.1370
  100POP     C2 5150  16.443   9.350  11.815 -0.3555 -0.4753 -0.4192
  100POP     C3 5151  16.647   9.463  11.828 -0.4890  0.0384  0.3737
  100POP     N4 5152  16.523   9.449  11.893  0.2088  0.5965 -0.1467
  100POP     C5 5153  16.516   9.394  12.032  0.0466  0.1686 -0.5673
  100POP     C6 5154  16.596   9.459  12.143 -0.2016 -0.2246 -0.0092
  100POP     O7 5155  16.562   9.410   0.098  0.2950  0.3231 -0.0024
  100POP     P8 5156  16.597   9.522   0.201  0.0072 -0.0605 -0.2867
  100POP     O9 5157  16.735   9.551   0.175 -0.2706 -0.1101 -0.0288
  100POP    O10 5158  16.484   9.620   0.186  0.0503  0.6144 -0.4597
  100POP    O11 5159  16.584   9.410   0.313 -0.3334  0.9848  0.8503
  100POP    C12 5160  16.461   9.431   0.385  0.4485 -0.5671 -0.1618
  100POP    C13 5161  16.425   9.338   0.498  0.0085  0.6686 -0.3169
  100POP    O14 5162  16.334   9.412   0.584  0.2110 -0.3550 -0.5572
  100POP    C15 5163  16.235   9.338   0.650 -0.1132  0.2521  0.0386
  100POP    O16 5164  16.179   9.239   0.603 -0.6710  0.0945  0.8459
  100POP    C17 5165  16.169   9.404   0.769 -0.1219  0.0704 -0.7885
  100POP    C18 5166  16.236   9.368   0.902  0.0488  0.0872 -0.1720
  100POP    C19 5167  16.169   9.240   0.957 -0.1265 -0.0984  0.1813
  100POP    C20 5168  16.206   9.229   1.103  0.2622 -0.8163  0.7073
  100POP    C21 5169  16.108   9.144   1.187 -0.1322  0.0721  0.2043
  100POP    C22 5170  16.174   9.102   1.319  0.3661  0.5094  0.7046
  100POP    C23 5171  16.061   9.053   1.415  1.0661 -0.1922  0.0723
  100POP    C24 5172  16.116   8.984   1.545 -0.0942 -0.0654  0.8995
  100POP    C25 5173  16.053   8.975   1.666  0.1943 -0.8734  0.4124
  100POP    C26 5174  15.897   8.991   1.678  0.8395 -0.1441 -0.1687
  100POP    C27 5175  15.846   8.994   1.823  0.5812  0.0532 -0.0625
  100POP    C28 5176  15.805   8.849   1.861 -0.2754  0.1633 -0.0018
  100POP    C29 5177  15.730   8.837   1.993  0.3409  0.0514  0.2337
  100POP    C30 5178  15.685   8.697   2.017  0.3961  0.1527 -0.2175
  100POP    C31 5179  15.626   8.683   2.156 -0.3323 -0.1777 -0.3309
  100POP    C32 5180  16.555   9.296   0.559  0.5657 -0.2679 -0.9138
  100POP    O33 5181  16.549   9.230   0.687  0.0546  0.1339 -0.4883
  100POP    C34 5182  16.669   9.213   0.747  0.2239 -0.2312 -0.8138
  100POP    O35 5183  16.769   9.276   0.701  0.2679  0.1959  0.0981
  100POP    C36 5184  16.662   9.160   0.890  0.0434  0.3250  0.7481
  100POP    C37 5185  16.525   9.109   0.921  0.0422 -1.0097 -0.1758
  100POP    C38 5186  16.536   9.039   1.059 -0.1376  0.2200  0.0329
  100POP    C39 5187  16.592   9.131   1.170 -0.2344  0.3842  0.4628
  100POP    C40 5188  16.578   9.061   1.305 -0.2557  0.4141 -0.1522
  100POP    C41 5189  16.585   9.156   1.427 -0.2269  0.3706  0.1717
  100POP    C42 5190  16.613   9.068   1.550 -0.2212  0.5448 -0.4055
  100POP    C43 5191  16.660   9.136   1.676 -0.1716  0.3075 -0.1291
  100POP    C44 5192  16.712   9.029   1.770 -0.0135 -0.7524  0.1446
  100POP    C45 5193  16.589   8.945   1.816  0.0961 -0.3787  0.0526
  100POP    C46 5194  16.490   9.028   1.897 -0.3862 -0.0213 -0.4633
  100POP    C47 5195  16.350   8.967   1.913 -0.0193 -0.2642  0.6151
  100POP    C48 5196  16.270   9.064   2.007 -0.0514 -0.1532 -0.3386
  100POP    C49 5197  16.144   9.008   2.071  0.6437 -0.0583  0.2096
  100POP    C50 5198  16.104   9.114   2.176 -0.0426 -0.2630  0.1107
  100POP    CA1 5199  15.585   8.538   2.192  0.1536  0.2628 -0.3863
  100POP    CA2 5200  15.519   8.531   2.335  0.1113 -0.3192 -0.5352
  101POP     C1 5201  18.155   1.507   0.527 -0.0638  0.2916 -0.0580
  101POP     C2 5202  17.998   1.644   0.435  0.5077 -0.2130  0.1993
  101POP     C3 5203  17.998   1.410   0.365 -0.1702 -0.3386  0.0493
  101POP     N4 5204  18.077   1.528   0.404 -0.4925 -0.0137  0.0550
  101POP     C5 5205  18.157   1.574   0.290 -1.3647 -0.1622  0.4149
  101POP     C6 5206  18.248   1.470   0.209  0.4753  0.3087 -0.1618
  101POP     O7 5207  18.357   1.440   0.279  0.2166 -0.0403 -0.1005
  101POP     P8 5208  18.455   1.361   0.184 -0.1477  0.0805  0.0987
  101POP     O9 5209  18.402   1.384   0.048 -0.1716  0.2949 -0.1496
  101POP    O10 5210  18.594   1.386   0.235  0.0877 -0.7625  0.1794
  101POP    O11 5211  18.433   1.214   0.229 -0.0300 -0.2368 -0.5361
  101POP    C12 5212  18.419   1.206   0.373 -0.7601 -0.4842 -0.2454
  101POP    C13 5213  18.374   1.067   0.423  0.1494  0.9086  0.3957
  101POP    O14 5214  18.332   1.062   0.570 -0.3119  0.1999  0.2092
  101POP    C15 5215  18.207   1.102   0.604 -0.6888  0.9674 -0.1019
  101POP    O16 5216  18.137   1.148   0.515 -0.2118 -0.2791  0.6832
  101POP    C17 5217  18.172   1.118   0.753 -0.0617  0.1223  0.2158
  101POP    C18 5218  18.186   0.984   0.820  1.2297 -0.4846  0.0852
  101POP    C19 5219  18.133   0.985   0.963  0.2286 -0.4665 -0.2556
  101POP    C20 5220  18.166   0.844   1.024  0.1754 -0.0688 -0.4809
  101POP    C21 5221  18.124   0.832   1.167 -0.0577 -0.4830 -0.2940
  101POP    C22 5222  18.142   0.693   1.222  0.6747 -0.0278 -0.6053
  101POP    C23 5223  18.116   0.700   1.372  0.2196 -0.0154  0.5252
  101POP    C24 5224  18.128   0.555   1.423 -0.0399  0.8394  0.3670
  101POP    C25 5225  18.135   0.526   1.558  0.1693  0.3648  0.4677
  101POP    C26 5226  18.145   0.642   1.666  0.7206  0.1955 -0.4520
  101POP    C27 5227  18.118   0.581   1.803 -0.7581 -0.2098  0.7561
  101POP    C28 5228  18.131   0.682   1.915  0.3724 -0.1186 -0.3298
  101POP    C29 5229  18.047   0.621   2.031 -0.5353 -0.1791  0.6198
  101POP    C30 5230  18.053   0.725   2.148 -0.3380  0.0218  0.4845
  101POP    C31 5231  17.987   0.655   2.266 -0.4800  0.4546  0.4620
  101POP    C32 5232  18.462   0.953   0.370  0.2846 -0.2867 -0.1666
  101POP    O33 5233  18.599   0.983   0.405  0.3852 -0.1414 -0.3517
  101POP    C34 5234  18.684   0.874   0.391 -0.5389  0.1956 -0.1230
  101POP    O35 5235  18.638   0.761   0.382 -0.2854 -0.2871  0.2918
  101POP    C36 5236  18.831   0.901   0.425  0.2292 -0.0049  0.1983
  101POP    C37 5237  18.890   0.772   0.473  0.2010 -0.1483  0.0110
  101POP    C38 5238  19.024   0.801   0.544  0.4521  0.2019  0.1348
  101POP    C39 5239  19.099   0.668   0.569  0.5095 -0.0632 -0.2899
  101POP    C40 5240  19.238   0.710   0.619 -0.5241  0.2510  0.3790
  101POP    C41 5241  19.232   0.799   0.744  0.0416 -0.6703 -0.0202
  101POP    C42 5242  19.376   0.848   0.764  0.1667 -0.1434 -0.4493
  101POP    C43 5243  19.406   0.929   0.892 -0.2553 -0.2408 -0.5734
  101POP    C44 5244  19.550   0.976   0.889 -0.0439 -0.0791 -0.3715
  101POP    C45 5245  19.562   1.057   1.016 -0.1678 -0.1358  0.5398
  101POP    C46 5246  19.491   1.189   1.000  0.2228  0.0483 -0.6936
  101POP    C47 5247  19.515   1.292   1.113  0.7308 -0.5527  0.6111
  101POP    C48 5248  19.487   1.220   1.246 -0.1299 -0.2071  0.6727
  101POP    C49 5249  19.551   1.298   1.357  0.3728  0.3139 -0.1190
  101POP    C50 5250  19.518   1.224   1.485  0.0980  0.4495 -0.6246
  101POP    CA1 5251  17.988   0.742   2.387 -0.5472  0.3388  0.2070
  101POP    CA2 5252  17.941   0.659   2.505 -0.1183 -0.2261 -0.1017
  102POP     C1 5253  16.619   1.054  11.989  0.1328  0.0238  0.5234
  102POP     C2 5254  16.725   1.251  11.981  0.4164 -0.9178  0.0191
  102POP     C3 5255  16.487   1.261  12.008 -0.1909 -0.0172  0.2217
  102POP     N4 5256  16.613   1.187  12.046  0.1702  0.0120 -0.4590
  102POP     C5 5257  16.656   1.177   0.020 -0.1835 -0.7775  0.0613
  102POP     C6 5258  16.582   1.087   0.115  0.1714 -0.2417  0.4659
  102POP     O7 5259  16.467   1.153   0.165 -0.3277  0.5871 -0.1304
  102POP     P8 5260  16.388   1.079   0.282  0.4853 -0.0093  0.2980
  102POP     O9 5261  16.247   1.091   0.248  0.2362  0.1147 -0.2015
  102POP    O10 5262  16.440   0.946   0.299  0.5774 -0.0798  0.2903
  102POP    O11 5263  16.425   1.157   0.405  0.4348  0.0069  0.2174
  102POP    C12 5264  16.469   1.072   0.512 -0.5397  0.5533  0.0699
  102POP    C13 5265  16.508   1.154   0.637  0.5278  0.5932 -0.2401
  102POP    O14 5266  16.579   1.086   0.743  0.2375 -0.2297 -0.3399
  102POP    C15 5267  16.693   1.015   0.726  0.1439  0.4660  0.3421
  102POP    O16 5268  16.751   1.025   0.616 -0.0838  0.7863 -0.2027
  102POP    C17 5269  16.764   0.960   0.853  0.1624 -0.3439  0.1234
  102POP    C18 5270  16.796   1.079   0.940 -0.0285  0.4923 -0.0125
  102POP    C19 5271  16.836   1.045   1.085  0.1965 -1.0121  0.4820
  102POP    C20 5272  16.805   1.171   1.166 -0.2332 -0.0424 -0.0432
  102POP    C21 5273  16.880   1.167   1.298  0.6119 -0.1352 -1.1506
  102POP    C22 5274  17.030   1.152   1.279 -0.3666 -0.2177  0.3022
  102POP    C23 5275  17.104   1.174   1.410 -0.5548 -0.0399  0.3766
  102POP    C24 5276  17.244   1.125   1.412 -0.3244  0.6675  0.4852
  102POP    C25 5277  17.321   1.154   1.520  0.2637  0.6272  0.3328
  102POP    C26 5278  17.272   1.225   1.646 -0.3642 -0.5888 -0.0303
  102POP    C27 5279  17.373   1.214   1.760  0.3764  0.5240 -0.3990
  102POP    C28 5280  17.506   1.273   1.728 -0.4020  0.4296  0.3218
  102POP    C29 5281  17.597   1.277   1.851 -0.8238  0.4096 -0.0239
  102POP    C30 5282  17.731   1.337   1.815 -0.0521  0.0048  0.3886
  102POP    C31 5283  17.814   1.240   1.730  0.5186 -0.4709  0.0182
  102POP    C32 5284  16.377   1.221   0.679  0.3274  0.0992 -0.8138
  102POP    O33 5285  16.264   1.135   0.703 -0.2000 -0.0015 -0.1774
  102POP    C34 5286  16.171   1.204   0.766 -0.7140 -0.5494 -0.1920
  102POP    O35 5287  16.167   1.327   0.765 -0.0904 -0.5258  0.1972
  102POP    C36 5288  16.046   1.123   0.793  0.0088 -0.1136 -0.1446
  102POP    C37 5289  15.979   1.158   0.923 -0.4861 -0.1756 -0.2710
  102POP    C38 5290  15.911   1.036   0.986 -0.3984  0.3553 -0.1684
  102POP    C39 5291  15.854   1.065   1.128  0.1650  0.3057 -0.5788
  102POP    C40 5292  15.958   1.100   1.235  0.0434  0.2815  0.1169
  102POP    C41 5293  15.882   1.122   1.368  0.1809 -0.4849 -0.0010
  102POP    C42 5294  15.961   1.102   1.496 -0.1101  0.0757  0.0321
  102POP    C43 5295  15.878   1.125   1.625  0.0484 -0.2034  0.8259
  102POP    C44 5296  15.965   1.102   1.747 -0.1752  0.2579 -0.4749
  102POP    C45 5297  15.885   1.055   1.869  0.0271 -0.1696 -0.7957
  102POP    C46 5298  15.982   1.027   1.983  0.2461 -0.1309  0.0535
  102POP    C47 5299  16.054   1.155   2.025  0.3766 -0.6321 -0.7371
  102POP    C48 5300  16.161   1.112   2.131 -0.1031 -0.3780  0.6809
  102POP    C49 5301  16.248   1.230   2.179 -0.7871 -0.0792  0.1534
  102POP    C50 5302  16.330   1.174   2.297 -1.4651 -0.7867 -0.3063
  102POP    CA1 5303  17.952   1.297   1.701  0.0531 -0.4315  0.3216
  102POP    CA2 5304  18.038   1.196   1.637  0.3620 -0.3628 -0.2134
  103POP     C1 5305  15.949   2.199   0.199 -0.3309 -0.2211  0.3417
  103POP     C2 5306  15.772   2.047   0.151  0.4065 -0.4029 -0.5590
  103POP     C3 5307  15.811   2.095   0.369  0.6554  0.1057  0.4796
  103POP     N4 5308  15.815   2.156   0.239 -0.0369  0.2720 -0.2224
  103POP     C5 5309  15.719   2.269   0.231 -0.0324  0.2180 -0.0322
  103POP     C6 5310  15.570   2.228   0.232  1.1881 -0.3359 -0.0949
  103POP     O7 5311  15.515   2.135   0.322 -0.3699  0.7127 -0.0820
  103POP     P8 5312  15.355   2.145   0.340 -0.2078 -0.2740  0.0677
  103POP     O9 5313  15.326   2.284   0.355 -0.3191 -0.4696 -0.7320
  103POP    O10 5314  15.306   2.066   0.221 -0.0893 -0.5002 -0.3400
  103POP    O11 5315  15.341   2.068   0.470  0.1691 -0.3234  0.3847
  103POP    C12 5316  15.362   2.150   0.580 -0.3378 -0.2179 -0.3265
  103POP    C13 5317  15.353   2.089   0.715 -0.0140  0.2339  0.1268
  103POP    O14 5318  15.375   2.177   0.827  0.1083  0.2317 -0.2297
  103POP    C15 5319  15.270   2.231   0.889  0.1597  0.2380  0.7633
  103POP    O16 5320  15.156   2.223   0.835 -0.1665  0.6234 -0.0337
  103POP    C17 5321  15.290   2.275   1.030 -0.3623  0.3731  0.0722
  103POP    C18 5322  15.280   2.157   1.128 -0.0277 -0.1167  0.0935
  103POP    C19 5323  15.275   2.213   1.273 -0.3500  0.0708 -0.3257
  103POP    C20 5324  15.411   2.265   1.326  0.6481  0.3531  0.0720
  103POP    C21 5325  15.410   2.285   1.478 -0.0510 -0.0479 -0.3486
  103POP    C22 5326  15.546   2.340   1.517  0.1276 -0.3594 -0.7976
  103POP    C23 5327  15.550   2.369   1.665  0.3644  0.3194 -0.5622
  103POP    C24 5328  15.696   2.392   1.708  0.2642 -0.5094 -0.8934
  103POP    C25 5329  15.734   2.402   1.841  0.8075  0.2638 -0.4865
  103POP    C26 5330  15.624   2.373   1.949 -0.0920  0.2211  0.5027
  103POP    C27 5331  15.681   2.354   2.094 -0.2939  0.1474 -0.0170
  103POP    C28 5332  15.580   2.306   2.193  0.1927 -0.2707  0.4308
  103POP    C29 5333  15.623   2.329   2.334  0.2883  0.2687 -0.5643
  103POP    C30 5334  15.515   2.283   2.433 -0.0869 -0.2976  0.8933
  103POP    C31 5335  15.558   2.306   2.576 -0.2774  0.1079  0.0224
  103POP    C32 5336  15.447   1.968   0.716 -0.2020 -0.8667  0.0893
  103POP    O33 5337  15.431   1.882   0.829 -0.3324 -0.7207 -0.1228
  103POP    C34 5338  15.536   1.802   0.854 -0.8712  0.0102 -0.7837
  103POP    O35 5339  15.649   1.827   0.806  0.3212  0.1684  0.6674
  103POP    C36 5340  15.520   1.694   0.963  1.1143  0.0804 -0.4190
  103POP    C37 5341  15.461   1.766   1.088 -0.1035  0.6628  0.2629
  103POP    C38 5342  15.564   1.828   1.182  0.4106 -0.3395  0.5847
  103POP    C39 5343  15.498   1.877   1.315  0.9060  0.2499  0.0611
  103POP    C40 5344  15.586   1.844   1.431  0.2475  0.6532 -0.5949
  103POP    C41 5345  15.515   1.854   1.570  0.1753  0.1354  0.0907
  103POP    C42 5346  15.617   1.809   1.683  0.1358  0.3791  0.2888
  103POP    C43 5347  15.540   1.816   1.811 -0.3736 -0.2540 -0.4678
  103POP    C44 5348  15.605   1.918   1.903 -0.1632  0.3751  0.1808
  103POP    C45 5349  15.528   1.924   2.035  0.0251 -0.2151  0.4373
  103POP    C46 5350  15.552   1.792   2.117 -0.1700  0.3478 -0.0273
  103POP    C47 5351  15.463   1.797   2.240  0.6003 -0.2458 -0.0492
  103POP    C48 5352  15.505   1.910   2.332 -0.1443 -0.2114 -0.0350
  103POP    C49 5353  15.663   1.904   2.360 -0.3183  0.0617  0.2682
  103POP    C50 5354  15.694   1.789   2.454 -0.2052 -0.0703 -0.0952
  103POP    CA1 5355  15.576   2.455   2.611  0.2350  0.0854  0.7175
  103POP    CA2 5356  15.612   2.469   2.761 -0.2356 -0.8204 -0.5042
  104POP     C1 5357   6.240   8.477   0.486 -0.0285 -0.3186  0.0024
  104POP     C2 5358   6.450   8.525   0.388  0.3413  0.2811 -0.0759
  104POP     C3 5359   6.424   8.367   0.569  0.0397 -0.0131  0.5700
  104POP     N4 5360   6.381   8.495   0.518 -0.6033 -0.2555  0.6745
  104POP     C5 5361   6.409   8.592   0.623  0.8278 -0.5589 -0.2192
  104POP     C6 5362   6.351   8.735   0.605  0.0875  0.1110 -0.9957
  104POP     O7 5363   6.397   8.811   0.724 -0.0590 -0.5802 -0.2872
  104POP     P8 5364   6.331   8.957   0.728 -0.5820 -0.2264 -0.3183
  104POP     O9 5365   6.427   9.027   0.640  0.0456 -0.0868 -0.3225
  104POP    O10 5366   6.188   8.949   0.692 -0.0805 -0.2206 -0.3998
  104POP    O11 5367   6.366   8.990   0.875 -0.0282  0.1871  0.0439
  104POP    C12 5368   6.252   8.979   0.964 -0.5000 -0.1372  0.7565
  104POP    C13 5369   6.294   8.902   1.089  0.2751  0.6850 -0.6776
  104POP    O14 5370   6.184   8.859   1.177 -0.1443 -0.3877 -0.0658
  104POP    C15 5371   6.104   8.753   1.140 -0.8884  0.3173 -0.0951
  104POP    O16 5372   6.133   8.683   1.045 -0.0382  0.4588 -0.2923
  104POP    C17 5373   5.969   8.732   1.210  0.2107  0.0823 -0.1681
  104POP    C18 5374   5.985   8.671   1.352  0.0004  0.2017 -0.5554
  104POP    C19 5375   5.856   8.677   1.428 -0.0933  0.3081  0.1894
  104POP    C20 5376   5.824   8.824   1.453  0.1154  0.1573  0.2820
  104POP    C21 5377   5.710   8.828   1.557  0.5587  0.0506 -0.3932
  104POP    C22 5378   5.741   8.781   1.698  0.1507  0.5039  0.0698
  104POP    C23 5379   5.611   8.781   1.777 -0.5444 -0.0179 -0.2683
  104POP    C24 5380   5.612   8.712   1.911 -0.1447  0.4848  0.3170
  104POP    C25 5381   5.510   8.723   2.007  0.2054 -0.2916  0.1641
  104POP    C26 5382   5.390   8.816   1.979  0.0922  0.3764  0.3748
  104POP    C27 5383   5.302   8.821   2.106  0.3034  0.3880  0.0790
  104POP    C28 5384   5.177   8.901   2.071  0.5725 -0.7832  0.1887
  104POP    C29 5385   5.074   8.896   2.188 -0.5584  0.1948  0.1363
  104POP    C30 5386   4.999   9.024   2.180  0.1788 -0.0674 -0.4095
  104POP    C31 5387   4.935   9.069   2.307  0.2890  0.0632 -0.0744
  104POP    C32 5388   6.386   8.996   1.168  0.4919  0.2601 -0.3730
  104POP    O33 5389   6.339   9.130   1.194 -0.3860  0.1647  0.0522
  104POP    C34 5390   6.425   9.195   1.275 -0.3635 -0.2242 -0.2682
  104POP    O35 5391   6.546   9.186   1.266 -0.1161  0.4611  0.4668
  104POP    C36 5392   6.368   9.314   1.348  0.8113 -1.2431 -0.2888
  104POP    C37 5393   6.338   9.285   1.503  0.1926 -0.1800 -0.6588
  104POP    C38 5394   6.455   9.250   1.592  0.2906  0.5279  0.2431
  104POP    C39 5395   6.415   9.238   1.745 -0.2488  0.0849 -0.7325
  104POP    C40 5396   6.546   9.215   1.832 -0.0667 -0.1087 -0.1695
  104POP    C41 5397   6.535   9.199   1.982  0.1652  0.3321  0.1696
  104POP    C42 5398   6.668   9.179   2.054 -0.1034 -0.4334  0.3554
  104POP    C43 5399   6.631   9.166   2.204 -0.2861  0.0122  0.0266
  104POP    C44 5400   6.747   9.170   2.300  0.3544  0.3858 -0.1419
  104POP    C45 5401   6.703   9.132   2.443 -0.2530  0.3062  0.3703
  104POP    C46 5402   6.789   9.209   2.540 -0.3855 -0.7750 -0.1786
  104POP    C47 5403   6.726   9.186   2.680 -0.2035 -0.2399 -0.6567
  104POP    C48 5404   6.790   9.260   2.796 -0.3253 -0.3596 -0.2085
  104POP    C49 5405   6.732   9.188   2.915 -0.5261 -0.0294  0.0643
  104POP    C50 5406   6.777   9.256   3.037  0.4324  0.3812 -0.4450
  104POP    CA1 5407   4.876   9.212   2.295 -0.2452 -0.3607 -0.0693
  104POP    CA2 5408   4.809   9.257   2.431  0.1425 -0.0530 -0.1649
  105POP     C1 5409   6.293   0.989   0.284  0.1116  0.0363  0.1934
  105POP     C2 5410   6.471   0.864   0.345 -0.7297 -0.7029 -0.7948
  105POP     C3 5411   6.459   1.113   0.384 -0.5015 -0.1717 -0.8395
  105POP     N4 5412   6.392   0.982   0.392 -0.1495  0.6217 -0.6541
  105POP     C5 5413   6.328   0.957   0.524  0.1559 -0.2370  0.3360
  105POP     C6 5414   6.417   0.912   0.642 -0.0258 -0.0725  0.0207
  105POP     O7 5415   6.549   0.979   0.647  0.6042  0.4438 -0.6392
  105POP     P8 5416   6.654   0.903   0.746  0.1491  0.6095  0.2016
  105POP     O9 5417   6.648   0.769   0.686 -0.7018  0.3309 -0.0772
  105POP    O10 5418   6.781   0.982   0.754 -0.8580  0.0369  0.4922
  105POP    O11 5419   6.565   0.902   0.877 -0.4108 -0.6579  0.2773
  105POP    C12 5420   6.620   0.823   0.979 -0.1219 -0.1927  0.3173
  105POP    C13 5421   6.521   0.774   1.090  0.4549 -0.8571 -0.4909
  105POP    O14 5422   6.445   0.658   1.052 -0.3496 -0.0372  0.6052
  105POP    C15 5423   6.492   0.537   1.044 -0.6487  0.6044 -0.8219
  105POP    O16 5424   6.617   0.513   1.050  0.5596 -0.1740  1.0652
  105POP    C17 5425   6.392   0.418   1.041 -0.3128 -0.1785  0.9887
  105POP    C18 5426   6.253   0.469   1.077 -0.4118  0.1314 -0.0257
  105POP    C19 5427   6.239   0.489   1.230  0.3733  0.2047 -0.6924
  105POP    C20 5428   6.119   0.563   1.273 -0.3879 -0.3215  0.6945
  105POP    C21 5429   6.101   0.561   1.428  0.0973  0.1233  0.2133
  105POP    C22 5430   5.968   0.635   1.451 -0.4489  0.3177  0.4032
  105POP    C23 5431   5.949   0.664   1.599  0.4278  0.4275 -0.8497
  105POP    C24 5432   5.841   0.765   1.645  0.1939  0.2091 -0.2828
  105POP    C25 5433   5.834   0.796   1.782 -1.2537  0.2983 -0.5074
  105POP    C26 5434   5.948   0.740   1.863  0.0106  0.0122  0.1843
  105POP    C27 5435   5.916   0.769   2.003  0.3415  0.0727  0.4530
  105POP    C28 5436   6.006   0.686   2.093 -0.3353  0.5691  0.7932
  105POP    C29 5437   6.019   0.754   2.232  0.2859  0.3670 -0.1285
  105POP    C30 5438   6.084   0.661   2.341  0.1158 -0.3877  0.4128
  105POP    C31 5439   6.086   0.738   2.475  0.2314 -0.0809  0.0824
  105POP    C32 5440   6.435   0.902   1.131 -0.1650 -0.2490  0.6010
  105POP    O33 5441   6.388   0.920   1.271 -0.5327 -0.2846 -0.1688
  105POP    C34 5442   6.313   1.035   1.282  0.1967 -0.5566  0.2581
  105POP    O35 5443   6.324   1.126   1.199  0.7933 -0.0634  0.3256
  105POP    C36 5444   6.243   1.064   1.416  0.1163  0.6489  0.0920
  105POP    C37 5445   6.315   0.998   1.529 -1.0204  0.5758  0.4360
  105POP    C38 5446   6.275   1.075   1.655  0.1909  0.5434  0.4870
  105POP    C39 5447   6.333   0.997   1.768 -0.8844 -0.0281  0.0250
  105POP    C40 5448   6.292   1.059   1.898  0.0428  0.4318 -0.6872
  105POP    C41 5449   6.362   0.998   2.019 -0.0589 -0.5570 -0.3471
  105POP    C42 5450   6.293   1.046   2.149 -0.3726  0.3249 -0.0408
  105POP    C43 5451   6.372   0.994   2.269  0.2979  0.0442  0.0981
  105POP    C44 5452   6.315   1.040   2.408  0.2062 -0.2834 -0.3795
  105POP    C45 5453   6.398   0.984   2.526 -0.4927  0.2766  1.1564
  105POP    C46 5454   6.554   0.993   2.494 -0.3255  0.4878  0.3618
  105POP    C47 5455   6.644   0.944   2.605  0.2623 -0.9122  0.7460
  105POP    C48 5456   6.790   0.949   2.560  0.5443 -0.3526 -0.7197
  105POP    C49 5457   6.823   0.869   2.438  0.6062  0.1973  0.6916
  105POP    C50 5458   6.973   0.857   2.417 -0.1953 -0.0753  0.1900
  105POP    CA1 5459   6.147   0.663   2.593 -0.2978  0.9199  0.0404
  105POP    CA2 5460   6.117   0.724   2.729  0.1342  0.4276  0.1573
  106POP     C1 5461   2.065   6.624  11.613 -0.3481  0.0119  0.2030
  106POP     C2 5462   2.155   6.582  11.409  0.3452 -0.9781  0.3078
  106POP     C3 5463   2.283   6.554  11.612 -0.0798 -0.1389 -0.2980
  106POP     N4 5464   2.189   6.643  11.537  0.3023  0.3660 -0.0731
  106POP     C5 5465   2.247   6.778  11.504 -1.1545  0.4161  0.3210
  106POP     C6 5466   2.301   6.864  11.620 -0.4491 -0.1896  0.4768
  106POP     O7 5467   2.213   6.934  11.706  0.3000 -0.4703 -0.3272
  106POP     P8 5468   2.309   7.029  11.784 -0.1351  0.5712 -0.0589
  106POP     O9 5469   2.449   7.020  11.739 -0.3200 -0.4282 -0.4058
  106POP    O10 5470   2.239   7.157  11.774 -0.5218 -0.0685  0.9429
  106POP    O11 5471   2.273   6.953  11.917  0.3970 -0.2281  0.4720
  106POP    C12 5472   2.163   7.016  11.989 -0.0053  0.4494 -0.5155
  106POP    C13 5473   2.113   6.939  12.115  0.3921  0.0759  0.4773
  106POP    O14 5474   1.985   6.991  12.164  0.3963 -0.0849 -0.2231
  106POP    C15 5475   1.900   6.896   0.031  0.2023 -0.3899 -0.1462
  106POP    O16 5476   1.910   6.786  12.154 -0.1311  0.2601 -0.9406
  106POP    C17 5477   1.777   6.927   0.113  0.1507  0.9019  0.4125
  106POP    C18 5478   1.806   7.002   0.238 -0.8605 -0.2875 -0.7171
  106POP    C19 5479   1.691   7.025   0.329 -0.2717  0.0278 -0.1374
  106POP    C20 5480   1.601   6.904   0.348 -0.0355 -0.4807  0.3312
  106POP    C21 5481   1.483   6.912   0.451  0.0425 -0.4791  0.1824
  106POP    C22 5482   1.361   6.822   0.426  0.1071 -0.5378  0.1187
  106POP    C23 5483   1.414   6.679   0.438  0.2809 -0.6743  0.5549
  106POP    C24 5484   1.315   6.581   0.382  0.3907  0.8987  0.7446
  106POP    C25 5485   1.342   6.444   0.366  0.6476 -0.0513  0.4655
  106POP    C26 5486   1.485   6.396   0.389 -0.4879  0.2130  0.1257
  106POP    C27 5487   1.484   6.240   0.355  0.1028 -0.4447 -0.2820
  106POP    C28 5488   1.619   6.175   0.373 -0.0495  0.5692  0.1156
  106POP    C29 5489   1.651   6.163   0.527  0.4586 -0.1348  0.0787
  106POP    C30 5490   1.796   6.127   0.554 -0.0373  0.5722  0.0860
  106POP    C31 5491   1.829   6.124   0.705 -0.2183  0.0584  0.5420
  106POP    C32 5492   2.234   6.946   0.037  0.1377  0.0616  0.6667
  106POP    O33 5493   2.209   6.883   0.159 -0.3357  0.2559  0.7817
  106POP    C34 5494   2.304   6.888   0.255  0.0554  0.2675  0.1649
  106POP    O35 5495   2.410   6.940   0.242 -0.4507  0.3413 -0.1290
  106POP    C36 5496   2.274   6.821   0.389 -0.1618  0.3675 -0.2519
  106POP    C37 5497   2.273   6.923   0.504 -0.1322  0.3121 -0.6294
  106POP    C38 5498   2.134   6.984   0.538 -0.4272 -0.1607 -0.0383
  106POP    C39 5499   2.156   7.096   0.632  0.3960 -0.4132 -0.1996
  106POP    C40 5500   2.215   7.052   0.767  0.4538 -0.1541  0.6179
  106POP    C41 5501   2.215   7.160   0.867  0.4113 -0.6956  0.0136
  106POP    C42 5502   2.274   7.106   0.994  0.0303 -0.6156 -0.1705
  106POP    C43 5503   2.245   7.198   1.111  0.0457 -0.8205 -0.7375
  106POP    C44 5504   2.305   7.142   1.240 -0.0721 -0.1945  0.9226
  106POP    C45 5505   2.235   7.185   1.365 -0.5223 -0.6425  0.0990
  106POP    C46 5506   2.281   7.103   1.482  0.0958  0.1945 -0.0242
  106POP    C47 5507   2.197   7.135   1.608 -0.1096  0.5727 -0.9767
  106POP    C48 5508   2.255   7.062   1.730  0.9031  0.3337  0.2395
  106POP    C49 5509   2.243   6.913   1.712  0.3156 -0.0954  0.6350
  106POP    C50 5510   2.270   6.834   1.835  0.3590 -0.1457  0.1973
  106POP    CA1 5511   1.719   6.061   0.794  0.5125  0.1191  0.0476
  106POP    CA2 5512   1.747   6.089   0.944 -0.1000 -0.0455 -0.6744
  107POP     C1 5513  18.743   9.996  11.898 -0.3111 -0.2363 -0.6653
  107POP     C2 5514  18.870   0.161  11.960  0.4481 -0.2658  0.1635
  107POP     C3 5515  18.728   0.052  12.123  0.1675  0.0897 -0.1380
  107POP     N4 5516  18.820   0.034  12.011 -0.6693  0.7444 -0.0546
  107POP     C5 5517  18.924   9.963  12.047  0.9634  0.0020  0.1874
  107POP     C6 5518  19.048  10.000  12.128  0.9744  0.4193  0.3737
  107POP     O7 5519  19.135   9.887  12.110 -0.1388 -0.6236 -0.0801
  107POP     P8 5520  19.279   9.924  12.167 -0.3546  0.1714 -0.1342
  107POP     O9 5521  19.237   9.955   0.139 -0.1670 -0.3857 -0.0783
  107POP    O10 5522  19.307  10.019  12.063 -0.1520 -0.2558  0.1906
  107POP    O11 5523  19.298   9.770  12.153 -0.4587  0.4774 -0.0646
  107POP    C12 5524  19.244   9.695   0.091  0.4293  0.3445  0.2572
  107POP    C13 5525  19.268   9.550   0.061 -0.3540  1.3673  0.0184
  107POP    O14 5526  19.190   9.466   0.148 -0.1604 -0.1990  0.0647
  107POP    C15 5527  19.143   9.345   0.111  0.2314  0.7449  0.1770
  107POP    O16 5528  19.109   9.328  12.164  0.2418 -0.3787 -0.0917
  107POP    C17 5529  19.089   9.257   0.231  0.1388 -0.1151  1.1390
  107POP    C18 5530  18.975   9.343   0.284  0.3494 -0.3440  0.2224
  107POP    C19 5531  18.893   9.271   0.390  0.0774 -0.6639  0.0822
  107POP    C20 5532  18.776   9.344   0.459  0.2848 -0.1232  0.6742
  107POP    C21 5533  18.833   9.429   0.573  0.7403  0.6906  0.3399
  107POP    C22 5534  18.899   9.355   0.693 -0.0178  0.1344  0.3560
  107POP    C23 5535  18.915   9.447   0.812  0.6832  0.3102 -0.5425
  107POP    C24 5536  18.984   9.378   0.930  0.0719  0.5483 -0.1353
  107POP    C25 5537  19.011   9.468   1.039 -0.1737  0.0348  0.1042
  107POP    C26 5538  18.958   9.610   1.040  0.1392  0.5115 -0.2609
  107POP    C27 5539  19.000   9.694   1.158  0.2079 -0.1566 -0.7110
  107POP    C28 5540  18.965   9.619   1.282 -0.4730 -0.4802  0.1428
  107POP    C29 5541  19.028   9.685   1.408 -0.0348  0.1822  0.5665
  107POP    C30 5542  18.978   9.634   1.539 -0.0159  0.3999 -0.6291
  107POP    C31 5543  19.008   9.742   1.640 -0.6611  0.1852 -0.2466
  107POP    C32 5544  19.422   9.526   0.069 -0.4195  0.1791 -0.1127
  107POP    O33 5545  19.495   9.572   0.183 -0.3414 -0.3447 -0.0798
  107POP    C34 5546  19.621   9.541   0.181 -0.5128  0.6881  0.1217
  107POP    O35 5547  19.669   9.454   0.104  0.2327  0.1695 -0.3863
  107POP    C36 5548  19.719   9.617   0.272 -0.1370  0.3440 -1.3603
  107POP    C37 5549  19.720   9.571   0.415 -0.3167  0.4211 -0.2679
  107POP    C38 5550  19.798   9.669   0.506 -0.3083 -0.3999  0.0163
  107POP    C39 5551  19.783   9.610   0.642 -0.4200  0.4487 -0.4468
  107POP    C40 5552  19.864   9.683   0.743 -0.3931 -0.2838  0.7164
  107POP    C41 5553  19.801   9.669   0.877 -0.4754  0.4466 -0.5039
  107POP    C42 5554  19.885   9.746   0.987 -0.3057 -0.1875  0.7133
  107POP    C43 5555  19.820   9.744   1.127 -0.0823  0.2671 -0.0779
  107POP    C44 5556  19.936   9.767   1.221  0.1574  0.1394 -0.5121
  107POP    C45 5557  19.888   9.738   1.364  0.0789  0.9064  0.4592
  107POP    C46 5558  19.986   9.763   1.480  0.1675 -0.2312  0.6048
  107POP    C47 5559  19.908   9.747   1.609 -0.2829  0.0008 -0.0873
  107POP    C48 5560  20.013   9.759   1.725 -0.0743 -0.6866 -0.0291
  107POP    C49 5561  20.123   9.651   1.708 -0.1239 -0.0767  0.5015
  107POP    C50 5562   0.009   9.667   1.807 -0.0363  0.8621 -0.1148
  107POP    CA1 5563  18.947   9.703   1.771  0.1649  0.1831  0.0971
  107POP    CA2 5564  19.017   9.579   1.835 -0.1420 -0.1520 -0.3410
  108POP     C1 5565   5.851   8.893   0.053 -0.2533 -0.1894  0.5948
  108POP     C2 5566   5.920   8.665   0.036 -0.5032  0.0297 -0.0754
  108POP     C3 5567   5.712   8.709   0.141 -0.7631  0.1112  0.8136
  108POP     N4 5568   5.852   8.764   0.120 -0.7877 -0.2507 -0.1376
  108POP     C5 5569   5.926   8.770   0.248  0.3527 -0.2743 -0.0113
  108POP     C6 5570   5.891   8.872   0.358 -0.1934 -0.7688 -0.1132
  108POP     O7 5571   5.759   8.854   0.421  0.1197 -0.4121  0.6569
  108POP     P8 5572   5.721   8.992   0.486 -0.3135  0.6148 -0.5845
  108POP     O9 5573   5.771   9.075   0.379  0.1529 -0.3594  0.1761
  108POP    O10 5574   5.576   8.989   0.515  0.7312  0.3478  0.0052
  108POP    O11 5575   5.806   8.957   0.612  0.0215  0.3492  0.1768
  108POP    C12 5576   5.737   8.862   0.702  0.0563  0.0249  0.1045
  108POP    C13 5577   5.833   8.795   0.801  0.3558 -0.2239  0.0931
  108POP    O14 5578   5.776   8.700   0.899  0.1227 -1.1997 -0.3684
  108POP    C15 5579   5.742   8.572   0.863  0.2445 -0.3404  0.2485
  108POP    O16 5580   5.744   8.538   0.745  0.5554 -0.5445  0.6982
  108POP    C17 5581   5.685   8.487   0.977  0.5651  0.7897  0.2633
  108POP    C18 5582   5.788   8.383   1.025 -0.5829  0.5157  0.1636
  108POP    C19 5583   5.759   8.330   1.168  0.0135 -0.4174 -0.1071
  108POP    C20 5584   5.871   8.236   1.210 -0.1160 -0.1407 -0.4818
  108POP    C21 5585   5.830   8.187   1.352  0.2006 -0.1488 -0.5670
  108POP    C22 5586   5.814   8.299   1.447  0.0532 -0.2911  0.1160
  108POP    C23 5587   5.755   8.259   1.581 -0.2141 -0.3059  0.4599
  108POP    C24 5588   5.702   8.378   1.657  0.0149 -0.4406  0.2730
  108POP    C25 5589   5.640   8.379   1.784 -0.2951  0.3630  0.4722
  108POP    C26 5590   5.642   8.240   1.846  0.3729  0.5959  0.2099
  108POP    C27 5591   5.589   8.235   1.987  0.4247  0.3089 -0.1416
  108POP    C28 5592   5.442   8.281   2.011  0.8081  0.2584 -0.1209
  108POP    C29 5593   5.410   8.251   2.158 -0.7753 -0.8286 -0.1000
  108POP    C30 5594   5.277   8.302   2.200 -0.4840 -0.4952  0.1827
  108POP    C31 5595   5.237   8.447   2.169  0.0037  0.3210  0.1429
  108POP    C32 5596   5.917   8.907   0.866  0.3674  0.1785 -0.2464
  108POP    O33 5597   5.852   8.981   0.968 -0.2845 -0.3076 -0.5150
  108POP    C34 5598   5.900   9.106   0.998  0.3174 -0.4834  0.1088
  108POP    O35 5599   5.998   9.148   0.944 -0.2552 -0.3115 -0.6036
  108POP    C36 5600   5.817   9.182   1.101  0.5749 -0.3398 -0.2125
  108POP    C37 5601   5.920   9.221   1.208  0.5166 -0.1044 -0.0463
  108POP    C38 5602   5.864   9.255   1.347 -0.2435 -0.2277 -0.1754
  108POP    C39 5603   5.980   9.259   1.445 -0.5649 -0.5775 -0.3184
  108POP    C40 5604   5.930   9.286   1.584 -0.1705  0.1089  0.2284
  108POP    C41 5605   6.038   9.271   1.693  0.0943 -0.2468  0.4191
  108POP    C42 5606   5.986   9.324   1.827 -0.1103  0.0455  0.4570
  108POP    C43 5607   6.089   9.282   1.933 -0.2991  0.1787 -0.0310
  108POP    C44 5608   6.035   9.332   2.060  1.0339 -0.0015 -0.2873
  108POP    C45 5609   6.111   9.277   2.183  0.4075 -0.4248  0.2129
  108POP    C46 5610   6.068   9.358   2.308 -0.2675  0.6259 -0.4834
  108POP    C47 5611   6.135   9.300   2.440 -0.1738 -0.1763 -0.3609
  108POP    C48 5612   6.286   9.303   2.431 -0.3742 -0.1112  0.6564
  108POP    C49 5613   6.343   9.245   2.560  0.5341 -0.4683 -0.2531
  108POP    C50 5614   6.345   9.090   2.579  0.5400 -0.5660 -0.4161
  108POP    CA1 5615   5.106   8.495   2.234  0.2172  0.1065 -0.0490
  108POP    CA2 5616   5.110   8.476   2.388  0.4041 -0.1582 -0.1270
  109POP     C1 5617   3.278   9.406  11.700 -0.3894 -0.1387 -0.3252
  109POP     C2 5618   3.211   9.197  11.633 -0.2466 -0.1590  0.8727
  109POP     C3 5619   3.442   9.245  11.691  0.1010  0.1640  0.0388
  109POP     N4 5620   3.302   9.263  11.728  0.3483 -0.7630  0.0418
  109POP     C5 5621   3.274   9.227  11.864  0.1389 -0.5919  0.1969
  109POP     C6 5622   3.294   9.081  11.899 -0.3372  0.2572 -0.5349
  109POP     O7 5623   3.180   8.997  11.872  0.4379  0.1260 -0.2294
  109POP     P8 5624   3.196   8.853  11.924 -0.2687  0.3274 -0.0328
  109POP     O9 5625   3.077   8.781  11.884 -0.6720  0.3345 -0.2839
  109POP    O10 5626   3.326   8.815  11.865 -0.2654  0.4906  0.3076
  109POP    O11 5627   3.222   8.872  12.072 -0.1813 -0.4745  0.1692
  109POP    C12 5628   3.266   8.744  12.119  0.1269  0.0024 -0.1227
  109POP    C13 5629   3.278   8.743   0.097 -1.0047 -0.2201  0.4332
  109POP    O14 5630   3.352   8.621   0.150  0.6655  0.0473  0.5401
  109POP    C15 5631   3.281   8.505   0.165 -0.1088  1.0373  0.8191
  109POP    O16 5632   3.176   8.494   0.096  0.0280 -0.5852 -0.0284
  109POP    C17 5633   3.365   8.386   0.216  0.2135  0.4687  0.6132
  109POP    C18 5634   3.263   8.307   0.297 -0.4217 -0.0852  0.7333
  109POP    C19 5635   3.320   8.183   0.367  0.0365  0.1519  0.4227
  109POP    C20 5636   3.203   8.099   0.432  0.2122  0.1597  0.0745
  109POP    C21 5637   3.146   8.165   0.557 -0.2686  0.5765 -0.4905
  109POP    C22 5638   3.065   8.070   0.645  0.6677 -0.3042  0.2216
  109POP    C23 5639   3.085   8.118   0.788  0.4198  0.2909 -0.3756
  109POP    C24 5640   3.046   8.264   0.814  0.2790 -0.3875  0.4978
  109POP    C25 5641   3.079   8.332   0.927 -0.0772  0.0244 -0.2264
  109POP    C26 5642   3.165   8.281   1.048  0.0518 -0.6297 -0.6893
  109POP    C27 5643   3.178   8.386   1.158  0.6875 -0.0515  0.3726
  109POP    C28 5644   3.210   8.312   1.288  0.2196 -0.8102  0.1681
  109POP    C29 5645   3.237   8.407   1.401 -0.2606  0.7746  0.3496
  109POP    C30 5646   3.130   8.514   1.412 -0.0525 -0.1639  0.2832
  109POP    C31 5647   3.161   8.622   1.515 -0.2457  0.1874 -0.2929
  109POP    C32 5648   3.137   8.771   0.153  0.5033 -0.5738 -0.0632
  109POP    O33 5649   3.120   8.815   0.288  0.0864 -0.0498  0.0198
  109POP    C34 5650   2.999   8.860   0.327 -0.0329  0.1587 -0.1592
  109POP    O35 5651   2.898   8.838   0.262 -0.1520  0.2488  0.4111
  109POP    C36 5652   2.988   8.888   0.477  0.3019  0.0132 -0.0084
  109POP    C37 5653   3.005   9.036   0.510 -0.1043  0.4376  0.1915
  109POP    C38 5654   2.970   9.082   0.655 -0.1871  0.0037  0.5846
  109POP    C39 5655   3.042   9.201   0.710  0.3545  0.5363 -0.3822
  109POP    C40 5656   2.984   9.205   0.851  0.4701 -0.0154 -0.1685
  109POP    C41 5657   2.990   9.347   0.904 -0.5726 -0.0288 -0.0048
  109POP    C42 5658   2.936   9.364   1.039 -1.0840 -0.4991  0.3346
  109POP    C43 5659   3.004   9.278   1.146 -0.2593 -0.3346  0.5714
  109POP    C44 5660   2.955   9.286   1.292  0.3030  0.3050 -0.1694
  109POP    C45 5661   3.030   9.185   1.378  0.3737 -0.0483  0.4204
  109POP    C46 5662   2.966   9.191   1.518 -0.2542  0.7026  0.0718
  109POP    C47 5663   2.996   9.324   1.584 -0.1031  0.3885 -0.3533
  109POP    C48 5664   2.969   9.311   1.734  0.4837 -0.3355 -0.5454
  109POP    C49 5665   3.060   9.204   1.798  1.0427  0.3920  0.4463
  109POP    C50 5666   3.049   9.217   1.953 -0.5855  0.5558  0.4699
  109POP    CA1 5667   3.057   8.732   1.516  0.0803 -0.1654 -0.0792
  109POP    CA2 5668   3.090   8.849   1.603  0.2762  0.3447 -0.5461
  110POP     C1 5669   8.611   5.288   6.054  0.1438 -0.4829 -0.2745
  110POP     C2 5670   8.766   5.128   5.981 -0.3471 -0.0223  0.4711
  110POP     C3 5671   8.749   5.330   5.858 -0.4044  0.1497  0.3856
  110POP     N4 5672   8.677   5.229   5.938  0.5848  0.1091 -0.6520
  110POP     C5 5673   8.570   5.164   5.862 -0.4368  0.3699 -0.4879
  110POP     C6 5674   8.609   5.036   5.778  0.1313 -0.5635 -0.2189
  110POP     O7 5675   8.492   4.973   5.725  0.0794 -0.1882 -0.5587
  110POP     P8 5676   8.505   4.906   5.585  0.0564 -0.4388 -0.3309
  110POP     O9 5677   8.645   4.855   5.582 -0.2060 -0.1653 -0.6516
  110POP    O10 5678   8.393   4.823   5.528  0.2694  0.1035  0.6219
  110POP    O11 5679   8.519   5.039   5.506  0.1604 -0.1180  0.0520
  110POP    C12 5680   8.550   5.007   5.369  0.1050 -0.2998  0.2775
  110POP    C13 5681   8.569   5.130   5.282  0.2232 -0.0972 -0.2461
  110POP    O14 5682   8.527   5.111   5.144 -0.2378 -0.5804 -0.1816
  110POP    C15 5683   8.389   5.111   5.118 -0.1077 -0.1491  0.2042
  110POP    O16 5684   8.316   5.174   5.195 -0.5959 -0.1758  0.7924
  110POP    C17 5685   8.356   5.065   4.972  0.9002  0.3615 -0.0828
  110POP    C18 5686   8.360   5.184   4.878  0.3045 -0.0873  0.4323
  110POP    C19 5687   8.347   5.147   4.728 -0.3050 -0.0172 -0.3129
  110POP    C20 5688   8.494   5.124   4.673 -0.4637 -0.2342  0.4966
  110POP    C21 5689   8.535   5.239   4.580  0.7116  0.0751  1.0067
  110POP    C22 5690   8.677   5.216   4.529 -0.3300 -0.1618  0.0046
  110POP    C23 5691   8.724   5.306   4.410  0.5897  0.0085 -0.0480
  110POP    C24 5692   8.643   5.280   4.281 -0.0339  1.0758  0.8435
  110POP    C25 5693   8.655   5.361   4.167 -0.5553  0.0875 -0.2467
  110POP    C26 5694   8.749   5.476   4.174 -0.7245 -0.2960  0.1068
  110POP    C27 5695   8.709   5.549   4.041 -0.8979  0.6096  0.2429
  110POP    C28 5696   8.774   5.687   4.047 -1.0557  0.1717 -0.0039
  110POP    C29 5697   8.728   5.759   3.920  0.4006  0.6077 -0.0368
  110POP    C30 5698   8.758   5.674   3.794  0.3283  0.3583  0.0660
  110POP    C31 5699   8.691   5.746   3.677 -0.1578 -0.0680  0.0196
  110POP    C32 5700   8.710   5.182   5.329 -0.1355  0.0603  0.2700
  110POP    O33 5701   8.815   5.089   5.312  0.6319 -0.5649 -0.1759
  110POP    C34 5702   8.934   5.154   5.335 -0.1719 -0.0971  0.1917
  110POP    O35 5703   8.929   5.272   5.372  0.0715  0.4765  0.2022
  110POP    C36 5704   9.057   5.078   5.314  0.4348  0.5426  0.4560
  110POP    C37 5705   9.156   5.140   5.215  0.1976  0.3351 -0.0981
  110POP    C38 5706   9.097   5.143   5.067  0.1207 -0.3125 -0.3037
  110POP    C39 5707   9.197   5.216   4.977 -0.4607  0.5967 -0.3530
  110POP    C40 5708   9.146   5.219   4.833 -0.7508  0.6890 -0.3773
  110POP    C41 5709   9.131   5.084   4.775  0.4996  0.2359 -0.3944
  110POP    C42 5710   9.037   5.094   4.653 -0.0077  0.2237 -0.0683
  110POP    C43 5711   9.034   4.960   4.581  0.6123 -0.3539 -0.3229
  110POP    C44 5712   8.940   4.967   4.468  0.1000 -0.0313  0.2029
  110POP    C45 5713   8.934   4.830   4.405 -0.2443  0.0584 -0.3377
  110POP    C46 5714   8.953   4.834   4.253 -0.1133  0.2879 -0.8094
  110POP    C47 5715   8.829   4.894   4.185  0.1254 -0.1882 -0.1408
  110POP    C48 5716   8.882   4.938   4.045 -0.2958  0.0917  1.2096
  110POP    C49 5717   8.759   4.967   3.954 -0.6229 -0.1819  0.3123
  110POP    C50 5718   8.776   5.073   3.848  0.7387 -0.0221 -0.1176
  110POP    CA1 5719   8.735   5.676   3.550 -0.2568 -0.7759  0.4553
  110POP    CA2 5720   8.742   5.772   3.427 -0.2877 -0.2675  0.6341
  111POP     C1 5721   8.801   8.044   6.155  0.0663  0.2276 -0.5921
  111POP     C2 5722   8.988   8.189   6.194 -0.7448 -0.5040  0.0344
  111POP     C3 5723   8.799   8.238   6.306 -0.1590  0.7744  0.2010
  111POP     N4 5724   8.846   8.187   6.179 -0.2150 -1.0029 -0.6373
  111POP     C5 5725   8.816   8.273   6.058 -0.0644  0.3109 -0.5174
  111POP     C6 5726   8.666   8.298   6.037  0.0287  0.0309 -0.3416
  111POP     O7 5727   8.644   8.388   5.923  0.4064  0.0187 -0.3040
  111POP     P8 5728   8.496   8.442   5.921 -0.3512  0.1450  0.1539
  111POP     O9 5729   8.434   8.413   6.053  0.2866  0.9540 -0.0638
  111POP    O10 5730   8.501   8.574   5.851 -0.2075  0.2713 -0.4305
  111POP    O11 5731   8.452   8.330   5.825 -0.2885 -0.2342  0.2560
  111POP    C12 5732   8.523   8.353   5.707  0.0452 -0.3507  0.1986
  111POP    C13 5733   8.520   8.230   5.612 -0.3824 -0.5012 -0.0861
  111POP    O14 5734   8.597   8.249   5.488 -0.1709 -0.2106  0.4343
  111POP    C15 5735   8.664   8.148   5.439  0.0910  0.8015 -0.4469
  111POP    O16 5736   8.711   8.057   5.515  0.1764  0.3526  0.5650
  111POP    C17 5737   8.717   8.172   5.299  0.7528 -0.7134  0.1054
  111POP    C18 5738   8.837   8.089   5.256 -0.1178 -0.3045 -0.1502
  111POP    C19 5739   8.867   8.119   5.107  0.3244 -0.3730 -0.3509
  111POP    C20 5740   8.996   8.045   5.063 -0.0900  0.1409 -0.9322
  111POP    C21 5741   9.023   8.049   4.915 -0.0056 -0.0953  1.2069
  111POP    C22 5742   8.894   8.020   4.835  0.0277  0.0186 -0.6366
  111POP    C23 5743   8.937   8.016   4.689 -0.0134 -0.3762 -0.0969
  111POP    C24 5744   8.828   7.963   4.593  0.7711 -0.7130 -0.0450
  111POP    C25 5745   8.848   7.944   4.452 -0.0259 -0.4306  0.8464
  111POP    C26 5746   8.986   7.960   4.391 -0.0195  0.1340 -0.0123
  111POP    C27 5747   8.985   7.994   4.242 -0.4685 -0.0469  0.7175
  111POP    C28 5748   9.125   8.008   4.180 -0.5432  0.1533 -0.0823
  111POP    C29 5749   9.107   8.060   4.036 -0.1137  0.2921  0.3755
  111POP    C30 5750   9.243   8.092   3.971  0.2748 -0.2962  0.1761
  111POP    C31 5751   9.218   8.207   3.873  0.3846  0.1875 -0.1306
  111POP    C32 5752   8.372   8.204   5.596 -0.5273 -0.3179  0.1309
  111POP    O33 5753   8.297   8.297   5.516 -0.1600 -0.1979  0.0614
  111POP    C34 5754   8.166   8.278   5.486 -0.9577 -0.0269 -0.1439
  111POP    O35 5755   8.084   8.227   5.565 -0.2794 -0.0885 -0.4310
  111POP    C36 5756   8.119   8.369   5.374  0.6609 -0.8120 -0.4291
  111POP    C37 5757   8.137   8.305   5.242 -0.6915 -0.1189  0.1934
  111POP    C38 5758   8.133   8.415   5.141 -0.7268 -0.1566 -0.1617
  111POP    C39 5759   8.197   8.354   5.016  0.3206  0.2619 -0.0082
  111POP    C40 5760   8.233   8.462   4.916  0.2957  0.2040  0.3779
  111POP    C41 5761   8.250   8.403   4.778  0.1101 -0.5566  0.0514
  111POP    C42 5762   8.250   8.507   4.669  0.3977  0.5583 -0.6760
  111POP    C43 5763   8.265   8.445   4.535 -0.0220  0.1490  0.1822
  111POP    C44 5764   8.255   8.553   4.434 -0.2188  0.0866 -0.2238
  111POP    C45 5765   8.218   8.513   4.288 -0.1015  0.6829 -0.3289
  111POP    C46 5766   8.227   8.637   4.198  0.5035 -0.0748 -0.0759
  111POP    C47 5767   8.215   8.587   4.052  0.7728 -0.7553  0.3406
  111POP    C48 5768   8.209   8.695   3.946  1.0316 -0.0430 -0.3952
  111POP    C49 5769   8.249   8.631   3.813  0.0403  0.1386  0.2521
  111POP    C50 5770   8.220   8.733   3.704  0.0899 -0.3088  0.9634
  111POP    CA1 5771   9.184   8.156   3.730  0.3224  0.8321  0.6545
  111POP    CA2 5772   9.307   8.092   3.660 -0.3736 -0.5650 -0.3671
  112POP     C1 5773   8.744   7.641   5.789 -0.4736  0.4336  0.0979
  112POP     C2 5774   8.951   7.728   5.861  0.1835 -0.1730 -0.2491
  112POP     C3 5775   8.909   7.731   5.628  0.2808  0.7728 -0.6380
  112POP     N4 5776   8.889   7.656   5.755  0.3829 -0.4375  0.0393
  112POP     C5 5777   8.935   7.518   5.759 -0.2822 -0.4277 -0.1445
  112POP     C6 5778   9.084   7.490   5.726 -0.4139 -0.5005  0.5411
  112POP     O7 5779   9.124   7.496   5.589 -0.4386 -0.4083 -0.2708
  112POP     P8 5780   9.277   7.481   5.584  0.0438  0.0248  0.3790
  112POP     O9 5781   9.328   7.581   5.679 -0.2228  0.0234  0.2173
  112POP    O10 5782   9.287   7.342   5.613 -0.3783  0.0800 -0.1045
  112POP    O11 5783   9.291   7.510   5.433 -0.1942  0.3349  0.1053
  112POP    C12 5784   9.285   7.383   5.365 -0.3568 -0.2888  0.4265
  112POP    C13 5785   9.292   7.387   5.214  0.4159 -0.4582 -0.5775
  112POP    O14 5786   9.252   7.254   5.162 -0.0050 -0.6477  0.1478
  112POP    C15 5787   9.123   7.238   5.136  1.0618  0.0184  0.6473
  112POP    O16 5788   9.041   7.323   5.174 -0.5933 -0.5670 -0.2845
  112POP    C17 5789   9.076   7.099   5.084 -0.2486  0.0584 -0.5190
  112POP    C18 5790   8.984   7.107   4.964  0.5601 -0.3605 -0.5527
  112POP    C19 5791   9.062   7.162   4.848 -0.2384  0.6340  0.2361
  112POP    C20 5792   8.969   7.161   4.723  0.0761  1.2433 -0.0510
  112POP    C21 5793   9.044   7.206   4.600  0.4238 -0.5270  0.5251
  112POP    C22 5794   8.951   7.238   4.487  0.2874 -0.6703  0.4273
  112POP    C23 5795   9.026   7.304   4.372 -0.2440 -0.0654  0.4273
  112POP    C24 5796   9.072   7.446   4.386 -0.2264 -0.6397  0.1003
[truncated: 10,029,665 more chars]
